# Supplementary material for: Transcriptome-Based Network Analysis Reveals a Spectrum Model of Human Macrophage Activation
Source: Immunity. 2014 Feb 20;40(2):274–88. doi: 10.1016/j.immuni.2014.01.006 (PMC3991396; doi:10.1016/j.immuni.2014.01.006)
Supplement: Table S1. Gene Expression Microarray Data Sample Information, Related to Figure 1 [file mmc2.xlsx]

## Sheet: Table S1A
Gene expression profiling data sample overview
Cell type	Count of Cell type
B cell	3
Dendritic cell	33
Macrophage	299
baseline	53
GC	3
HDL	4
IFNβ	3
IFNγ	38
IFNγ_TNF	3
IL10	3
IL13	3
IL4	40
IL4_upLPS	6
LA	6
LiA	6
M1/2	2
OA	12
P3C	3
P3C_PGE2	3
PA	12
PGE2	3
SA	6
sLPS	8
sLPS_IC	3
sLPS_IFNγ	3
TNF	6
TNF_P3C	3
TNF_PGE2	3
TPP	46
TPP_IFNβ	3
TPP_IFNβ_IFNγ	3
upLPS	9
upLPS_IC	3
Monocyte	15
NK cell	3
T cell	31
(blank)
Grand Total	384

## Sheet: Table S1B
Sample detailed description
Array ID	Array-Type	Title	Source name	organism	Cell type	Initial differentiation	Activation stimuli	Time	Donor	Molecule	label	Subset	Clustering in Macrophages	Usage of the samples for figures
														Fig.1 CRA+SOM clustering+CCM	Fig.2 Markers for each stimulation	Fig.3 WGCNA module analysis	Fig.4 characterization of new phenotype	Fig.5 Alveolar macrophages	Fig.6 Network analysis	Fig.7 Interpretation of ImmGen data	Fig.S1 CRA	Fig.S2 Markers for each stimulation	Fig.3 WGCNA module analysis	Fig.S4 Network analysis	Fig.S5 Epigenetic regulation
5342595013_G	HumanHT-12_v3_BeadChip	B cell	peripheral blood	Homo sapiens	B cell	-	unstimulated	0h	D1	total RNA	biotin	B cell	-	no	no	no	no	no	no	no	yes	no	no	no	no
5342595013_I	HumanHT-12_v3_BeadChip	B cell	peripheral blood	Homo sapiens	B cell	-	unstimulated	0h	D4	total RNA	biotin	B cell	-	no	no	no	no	no	no	no	yes	no	no	no	no
5342595027_I	HumanHT-12_v3_BeadChip	B cell	peripheral blood	Homo sapiens	B cell	-	unstimulated	0h	D3	total RNA	biotin	B cell	-	no	no	no	no	no	no	no	yes	no	no	no	no
5342595013_E	HumanHT-12_v3_BeadChip	DC_imm	peripheral blood	Homo sapiens	Dendritic cell	GM-CSF + IL4	none	0h	D6	total RNA	biotin	DC_imm	-	no	no	no	no	no	no	yes	yes	no	no	no	no
5342595027_A	HumanHT-12_v3_BeadChip	DC_imm	peripheral blood	Homo sapiens	Dendritic cell	GM-CSF + IL4	none	0h	D7	total RNA	biotin	DC_imm	-	no	no	no	no	no	no	yes	yes	no	no	no	no
5342595027_H	HumanHT-12_v3_BeadChip	DC_imm	peripheral blood	Homo sapiens	Dendritic cell	GM-CSF + IL4	none	0h	D5	total RNA	biotin	DC_imm	-	no	no	no	no	no	no	yes	yes	no	no	no	no
5376074046_A	HumanHT-12_v3_BeadChip	DC_imm	peripheral blood	Homo sapiens	Dendritic cell	GM-CSF + IL4	none	0h	BC03	total RNA	biotin	DC_imm	-	no	no	no	no	no	no	yes	yes	no	no	no	no
5376074046_F	HumanHT-12_v3_BeadChip	DC_imm	peripheral blood	Homo sapiens	Dendritic cell	GM-CSF + IL4	none	0h	BC97	total RNA	biotin	DC_imm	-	no	no	no	no	no	no	yes	yes	no	no	no	no
5376074046_G	HumanHT-12_v3_BeadChip	DC_imm	peripheral blood	Homo sapiens	Dendritic cell	GM-CSF + IL4	none	0h	BC03	total RNA	biotin	DC_imm	-	no	no	no	no	no	no	yes	yes	no	no	no	no
5376074046_I	HumanHT-12_v3_BeadChip	DC_imm	peripheral blood	Homo sapiens	Dendritic cell	GM-CSF + IL4	none	0h	BC04	total RNA	biotin	DC_imm	-	no	no	no	no	no	no	yes	yes	no	no	no	no
5376074046_J	HumanHT-12_v3_BeadChip	DC_imm	peripheral blood	Homo sapiens	Dendritic cell	GM-CSF + IL4	none	0h	BC04	total RNA	biotin	DC_imm	-	no	no	no	no	no	no	yes	yes	no	no	no	no
5376074046_K	HumanHT-12_v3_BeadChip	DC_imm	peripheral blood	Homo sapiens	Dendritic cell	GM-CSF + IL4	none	0h	BC97	total RNA	biotin	DC_imm	-	no	no	no	no	no	no	yes	yes	no	no	no	no
5376074048_A	HumanHT-12_v3_BeadChip	DC_imm	peripheral blood	Homo sapiens	Dendritic cell	GM-CSF + IL4	none	0h	BC03	total RNA	biotin	DC_imm	-	no	no	no	no	no	no	yes	yes	no	no	no	no
5376074048_B	HumanHT-12_v3_BeadChip	DC_imm	peripheral blood	Homo sapiens	Dendritic cell	GM-CSF + IL4	none	0h	BC04	total RNA	biotin	DC_imm	-	no	no	no	no	no	no	yes	yes	no	no	no	no
5376074048_D	HumanHT-12_v3_BeadChip	DC_imm	peripheral blood	Homo sapiens	Dendritic cell	GM-CSF + IL4	none	0h	BC97	total RNA	biotin	DC_imm	-	no	no	no	no	no	no	yes	yes	no	no	no	no
5376074048_E	HumanHT-12_v3_BeadChip	DC_imm	peripheral blood	Homo sapiens	Dendritic cell	GM-CSF + IL4	none	0h	BC04	total RNA	biotin	DC_imm	-	no	no	no	no	no	no	yes	yes	no	no	no	no
5376074048_F	HumanHT-12_v3_BeadChip	DC_imm	peripheral blood	Homo sapiens	Dendritic cell	GM-CSF + IL4	none	0h	BC97	total RNA	biotin	DC_imm	-	no	no	no	no	no	no	yes	yes	no	no	no	no
5376074048_K	HumanHT-12_v3_BeadChip	DC_imm	peripheral blood	Homo sapiens	Dendritic cell	GM-CSF + IL4	none	0h	BC03	total RNA	biotin	DC_imm	-	no	no	no	no	no	no	yes	yes	no	no	no	no
5342595013_H	HumanHT-12_v3_BeadChip	DC_mat	peripheral blood	Homo sapiens	Dendritic cell	GM-CSF + IL4	TNF 800 u/ml	72h	D5	total RNA	biotin	DC_mat	-	no	no	no	no	no	no	yes	yes	no	no	no	no
5342595013_L	HumanHT-12_v3_BeadChip	DC_mat	peripheral blood	Homo sapiens	Dendritic cell	GM-CSF + IL4	TNF 800 u/ml	72h	D6	total RNA	biotin	DC_mat	-	no	no	no	no	no	no	yes	yes	no	no	no	no
5342595027_D	HumanHT-12_v3_BeadChip	DC_mat	peripheral blood	Homo sapiens	Dendritic cell	GM-CSF + IL4	TNF 800 u/ml	72h	D7	total RNA	biotin	DC_mat	-	no	no	no	no	no	no	yes	yes	no	no	no	no
5342595013_D	HumanHT-12_v3_BeadChip	DC_reg	peripheral blood	Homo sapiens	Dendritic cell	GM-CSF + IL4	TNF 800 u/ml+ PGE2 1µg/ml+ P3C 1µg/ml	72h	D7	total RNA	biotin	DC_reg	-	no	no	no	no	no	no	yes	yes	no	no	no	no
5342595027_E	HumanHT-12_v3_BeadChip	DC_reg	peripheral blood	Homo sapiens	Dendritic cell	GM-CSF + IL4	TNF 800 u/ml+ PGE2 1µg/ml+ P3C 1µg/ml	72h	D6	total RNA	biotin	DC_reg	-	no	no	no	no	no	no	yes	yes	no	no	no	no
5342595027_J	HumanHT-12_v3_BeadChip	DC_reg	peripheral blood	Homo sapiens	Dendritic cell	GM-CSF + IL4	TNF 800 u/ml+ PGE2 1µg/ml+ P3C 1µg/ml	72h	D5	total RNA	biotin	DC_reg	-	no	no	no	no	no	no	yes	yes	no	no	no	no
5376074046_B	HumanHT-12_v3_BeadChip	DC_upLPS_10_24h	peripheral blood	Homo sapiens	Dendritic cell	GM-CSF + IL4	upLPS	24h	BC04	total RNA	biotin	DC_upLPS	-	no	no	no	no	no	no	yes	yes	no	no	no	no
5376074046_C	HumanHT-12_v3_BeadChip	DC_upLPS_10_24h	peripheral blood	Homo sapiens	Dendritic cell	GM-CSF + IL4	upLPS	24h	BC04	total RNA	biotin	DC_upLPS	-	no	no	no	no	no	no	yes	yes	no	no	no	no
5376074046_D	HumanHT-12_v3_BeadChip	DC_upLPS_10_24h	peripheral blood	Homo sapiens	Dendritic cell	GM-CSF + IL4	upLPS	24h	BC03	total RNA	biotin	DC_upLPS	-	no	no	no	no	no	no	yes	yes	no	no	no	no
5376074046_E	HumanHT-12_v3_BeadChip	DC_upLPS_10_24h	peripheral blood	Homo sapiens	Dendritic cell	GM-CSF + IL4	upLPS	24h	BC97	total RNA	biotin	DC_upLPS	-	no	no	no	no	no	no	yes	yes	no	no	no	no
5376074046_H	HumanHT-12_v3_BeadChip	DC_upLPS_10_24h	peripheral blood	Homo sapiens	Dendritic cell	GM-CSF + IL4	upLPS	24h	BC97	total RNA	biotin	DC_upLPS	-	no	no	no	no	no	no	yes	yes	no	no	no	no
5376074046_L	HumanHT-12_v3_BeadChip	DC_upLPS_10_24h	peripheral blood	Homo sapiens	Dendritic cell	GM-CSF + IL4	upLPS	24h	BC03	total RNA	biotin	DC_upLPS	-	no	no	no	no	no	no	yes	yes	no	no	no	no
5376074048_C	HumanHT-12_v3_BeadChip	DC_upLPS_10_24h	peripheral blood	Homo sapiens	Dendritic cell	GM-CSF + IL4	upLPS	24h	BC03	total RNA	biotin	DC_upLPS	-	no	no	no	no	no	no	yes	yes	no	no	no	no
5376074048_G	HumanHT-12_v3_BeadChip	DC_upLPS_10_24h	peripheral blood	Homo sapiens	Dendritic cell	GM-CSF + IL4	upLPS	24h	BC03	total RNA	biotin	DC_upLPS	-	no	no	no	no	no	no	yes	yes	no	no	no	no
5376074048_H	HumanHT-12_v3_BeadChip	DC_upLPS_10_24h	peripheral blood	Homo sapiens	Dendritic cell	GM-CSF + IL4	upLPS	24h	BC04	total RNA	biotin	DC_upLPS	-	no	no	no	no	no	no	yes	yes	no	no	no	no
5376074048_I	HumanHT-12_v3_BeadChip	DC_upLPS_10_24h	peripheral blood	Homo sapiens	Dendritic cell	GM-CSF + IL4	upLPS	24h	BC97	total RNA	biotin	DC_upLPS	-	no	no	no	no	no	no	yes	yes	no	no	no	no
5376074048_J	HumanHT-12_v3_BeadChip	DC_upLPS_10_24h	peripheral blood	Homo sapiens	Dendritic cell	GM-CSF + IL4	upLPS	24h	BC97	total RNA	biotin	DC_upLPS	-	no	no	no	no	no	no	yes	yes	no	no	no	no
5376074048_L	HumanHT-12_v3_BeadChip	DC_upLPS_10_24h	peripheral blood	Homo sapiens	Dendritic cell	GM-CSF + IL4	upLPS	24h	BC04	total RNA	biotin	DC_upLPS	-	no	no	no	no	no	no	yes	yes	no	no	no	no
4233291007_E	HumanWG-6_v3_BeadChip	iTreg	peripheral blood	Homo sapiens	T cell	CD45RA+	CD3/28 + TGF	96h	D13	total RNA	biotin	iTreg	-	no	no	no	no	no	no	no	yes	no	no	no	no
4233291043_C	HumanWG-6_v3_BeadChip	iTreg	peripheral blood	Homo sapiens	T cell	CD45RA+	CD3/28 + TGF	96h	D14	total RNA	biotin	iTreg	-	no	no	no	no	no	no	no	yes	no	no	no	no
4233291046_A	HumanWG-6_v3_BeadChip	iTreg	peripheral blood	Homo sapiens	T cell	CD45RA+	CD3/28 + TGF	96h	D15	total RNA	biotin	iTreg	-	no	no	no	no	no	no	no	yes	no	no	no	no
4233291007_F	HumanWG-6_v3_BeadChip	iTreg_IL-2	peripheral blood	Homo sapiens	T cell	CD45RA+	CD3/28 + TGF + IL-2	96h	D13	total RNA	biotin	iTreg_IL-2	-	no	no	no	no	no	no	no	yes	no	no	no	no
4233291043_D	HumanWG-6_v3_BeadChip	iTreg_IL-2	peripheral blood	Homo sapiens	T cell	CD45RA+	CD3/28 + TGF + IL-2	96h	D14	total RNA	biotin	iTreg_IL-2	-	no	no	no	no	no	no	no	yes	no	no	no	no
4233291046_B	HumanWG-6_v3_BeadChip	iTreg_IL-2	peripheral blood	Homo sapiens	T cell	CD45RA+	CD3/28 + TGF + IL-2	96h	D15	total RNA	biotin	iTreg_IL-2	-	no	no	no	no	no	no	no	yes	no	no	no	no
4676163025_L	HumanHT-12_v3_BeadChip	M_GMCSF_GC_72h	peripheral blood	Homo sapiens	Macrophage	GM-CSF	GC	72h	BC78	total RNA	biotin	GC	Cluster1	yes	yes	yes	no	yes	yes	yes	no	yes	yes	yes	no
4950679013_J	HumanHT-12_v3_BeadChip	M_GMCSF_GC_72h	peripheral blood	Homo sapiens	Macrophage	GM-CSF	GC	72h	BC58	total RNA	biotin	GC	Cluster1	yes	yes	yes	no	yes	yes	yes	no	yes	yes	yes	no
4950679045_B	HumanHT-12_v3_BeadChip	M_GMCSF_GC_72h	peripheral blood	Homo sapiens	Macrophage	GM-CSF	GC	72h	BC76	total RNA	biotin	GC	Cluster1	yes	yes	yes	no	yes	yes	yes	no	yes	yes	yes	no
5376074045_H	HumanHT-12_v3_BeadChip	M_GMCSF_HDL_6h	peripheral blood	Homo sapiens	Macrophage	GM-CSF	HDL 2mg/ml	6h	D9	total RNA	biotin	HDL	Cluster1	yes	yes	yes	no	yes	yes	yes	no	yes	yes	yes	no
5376074045_J	HumanHT-12_v3_BeadChip	M_GMCSF_HDL_6h	peripheral blood	Homo sapiens	Macrophage	GM-CSF	HDL 2mg/ml	6h	D11	total RNA	biotin	HDL	Cluster1	yes	yes	yes	no	yes	yes	yes	no	yes	yes	yes	no
5376074045_K	HumanHT-12_v3_BeadChip	M_GMCSF_HDL_6h	peripheral blood	Homo sapiens	Macrophage	GM-CSF	HDL 2mg/ml	6h	D8	total RNA	biotin	HDL	Cluster1	yes	yes	yes	no	yes	yes	yes	no	yes	yes	yes	no
5376074045_L	HumanHT-12_v3_BeadChip	M_GMCSF_HDL_6h	peripheral blood	Homo sapiens	Macrophage	GM-CSF	HDL 2mg/ml	6h	D10	total RNA	biotin	HDL	Cluster1	yes	yes	yes	no	yes	yes	yes	no	yes	yes	yes	no
5376074038_E	HumanHT-12_v3_BeadChip	M_GMCSF_IFNβ_72h	peripheral blood	Homo sapiens	Macrophage	GM-CSF	IFNβ 100U/ml	72h	BC79	total RNA	biotin	IFNβ	Cluster1	yes	yes	yes	no	yes	yes	yes	no	yes	yes	yes	no
5376074038_G	HumanHT-12_v3_BeadChip	M_GMCSF_IFNβ_72h	peripheral blood	Homo sapiens	Macrophage	GM-CSF	IFNβ 100U/ml	72h	BC88	total RNA	biotin	IFNβ	Cluster1	yes	yes	yes	no	yes	yes	yes	no	yes	yes	yes	no
5376074038_I	HumanHT-12_v3_BeadChip	M_GMCSF_IFNβ_72h	peripheral blood	Homo sapiens	Macrophage	GM-CSF	IFNβ 100U/ml	72h	BC89	total RNA	biotin	IFNβ	Cluster1	yes	yes	yes	no	yes	yes	yes	no	yes	yes	yes	no
4648883071_G	HumanHT-12_v3_BeadChip	M_GMCSF_IFNγ_12h	peripheral blood	Homo sapiens	Macrophage	GM-CSF	IFNγ	12h	BC59	total RNA	biotin	IFNγ	Cluster6	yes	no	no	no	no	yes	no	no	no	no	yes	no
4648883071_H	HumanHT-12_v3_BeadChip	M_GMCSF_IFNγ_12h	peripheral blood	Homo sapiens	Macrophage	GM-CSF	IFNγ	12h	BC85-1	total RNA	biotin	IFNγ	Cluster6	yes	no	no	no	no	yes	no	no	no	no	yes	no
4648883071_I	HumanHT-12_v3_BeadChip	M_GMCSF_IFNγ_12h	peripheral blood	Homo sapiens	Macrophage	GM-CSF	IFNγ	12h	BC85-2	total RNA	biotin	IFNγ	Cluster6	yes	no	no	no	no	yes	no	no	no	no	yes	no
4958478033_I	HumanHT-12_v3_BeadChip	M_GMCSF_IFNγ_1h	peripheral blood	Homo sapiens	Macrophage	GM-CSF	IFNγ	1h	BC985	total RNA	biotin	IFNγ	Cluster6	yes	no	no	no	no	yes	no	no	no	no	yes	no
4958478044_D	HumanHT-12_v3_BeadChip	M_GMCSF_IFNγ_1h	peripheral blood	Homo sapiens	Macrophage	GM-CSF	IFNγ	1h	BC964	total RNA	biotin	IFNγ	Cluster6	yes	no	no	no	no	yes	no	no	no	no	yes	no
4958478044_G	HumanHT-12_v3_BeadChip	M_GMCSF_IFNγ_1h	peripheral blood	Homo sapiens	Macrophage	GM-CSF	IFNγ	1h	BC974	total RNA	biotin	IFNγ	Cluster6	yes	no	no	no	no	yes	no	no	no	no	yes	no
4648883069_B	HumanHT-12_v3_BeadChip	M_GMCSF_IFNγ_24h	peripheral blood	Homo sapiens	Macrophage	GM-CSF	IFNγ	24h	BC69	total RNA	biotin	IFNγ	Cluster6	yes	no	no	no	no	yes	no	no	no	no	yes	no
4648883069_D	HumanHT-12_v3_BeadChip	M_GMCSF_IFNγ_24h	peripheral blood	Homo sapiens	Macrophage	GM-CSF	IFNγ	24h	BC69	total RNA	biotin	IFNγ	Cluster6	yes	no	no	no	no	yes	no	no	no	no	yes	no
4648883069_G	HumanHT-12_v3_BeadChip	M_GMCSF_IFNγ_24h	peripheral blood	Homo sapiens	Macrophage	GM-CSF	IFNγ	24h	BC75	total RNA	biotin	IFNγ	Cluster6	yes	no	no	no	no	yes	no	no	no	no	yes	no
4648883069_K	HumanHT-12_v3_BeadChip	M_GMCSF_IFNγ_24h	peripheral blood	Homo sapiens	Macrophage	GM-CSF	IFNγ	24h	BC75	total RNA	biotin	IFNγ	Cluster6	yes	no	no	no	no	yes	no	no	no	no	yes	no
4676163025_F	HumanHT-12_v3_BeadChip	M_GMCSF_IFNγ_24h	peripheral blood	Homo sapiens	Macrophage	GM-CSF	IFNγ	24h	BC59	total RNA	biotin	IFNγ	Cluster6	yes	no	no	no	no	yes	no	no	no	no	yes	no
4676163034_E	HumanHT-12_v3_BeadChip	M_GMCSF_IFNγ_24h	peripheral blood	Homo sapiens	Macrophage	GM-CSF	IFNγ	24h	BC85-2	total RNA	biotin	IFNγ	Cluster6	yes	no	no	no	no	yes	no	no	no	no	yes	no
4950679045_H	HumanHT-12_v3_BeadChip	M_GMCSF_IFNγ_24h	peripheral blood	Homo sapiens	Macrophage	GM-CSF	IFNγ	24h	BC85-1	total RNA	biotin	IFNγ	Cluster6	yes	no	no	no	no	yes	no	no	no	no	yes	no
4958478013_B	HumanHT-12_v3_BeadChip	M_GMCSF_IFNγ_24h	peripheral blood	Homo sapiens	Macrophage	GM-CSF	IFNγ	24h	BC985	total RNA	biotin	IFNγ	Cluster6	yes	no	no	no	no	yes	no	no	no	no	yes	no
4958478013_G	HumanHT-12_v3_BeadChip	M_GMCSF_IFNγ_24h	peripheral blood	Homo sapiens	Macrophage	GM-CSF	IFNγ	24h	BC974	total RNA	biotin	IFNγ	Cluster6	yes	no	no	no	no	yes	no	no	no	no	yes	no
4958478013_H	HumanHT-12_v3_BeadChip	M_GMCSF_IFNγ_24h	peripheral blood	Homo sapiens	Macrophage	GM-CSF	IFNγ	24h	BC964	total RNA	biotin	IFNγ	Cluster6	yes	no	no	no	no	yes	no	no	no	no	yes	no
4958478033_B	HumanHT-12_v3_BeadChip	M_GMCSF_IFNγ_2h	peripheral blood	Homo sapiens	Macrophage	GM-CSF	IFNγ	2h	BC974	total RNA	biotin	IFNγ	Cluster6	yes	no	no	no	no	yes	no	no	no	no	yes	no
4958478044_A	HumanHT-12_v3_BeadChip	M_GMCSF_IFNγ_2h	peripheral blood	Homo sapiens	Macrophage	GM-CSF	IFNγ	2h	BC985	total RNA	biotin	IFNγ	Cluster6	yes	no	no	no	no	yes	no	no	no	no	yes	no
4958478044_H	HumanHT-12_v3_BeadChip	M_GMCSF_IFNγ_2h	peripheral blood	Homo sapiens	Macrophage	GM-CSF	IFNγ	2h	BC964	total RNA	biotin	IFNγ	Cluster6	yes	no	no	no	no	yes	no	no	no	no	yes	no
4958478033_A	HumanHT-12_v3_BeadChip	M_GMCSF_IFNγ_30min	peripheral blood	Homo sapiens	Macrophage	GM-CSF	IFNγ	30min	BC985	total RNA	biotin	IFNγ	Cluster6	yes	no	no	no	no	yes	no	no	no	no	yes	no
4958478033_D	HumanHT-12_v3_BeadChip	M_GMCSF_IFNγ_30min	peripheral blood	Homo sapiens	Macrophage	GM-CSF	IFNγ	30min	BC964	total RNA	biotin	IFNγ	Cluster6	yes	no	no	no	no	yes	no	no	no	no	yes	no
4958478033_K	HumanHT-12_v3_BeadChip	M_GMCSF_IFNγ_30min	peripheral blood	Homo sapiens	Macrophage	GM-CSF	IFNγ	30min	BC974	total RNA	biotin	IFNγ	Cluster6	yes	no	no	no	no	yes	no	no	no	no	yes	no
4958478033_F	HumanHT-12_v3_BeadChip	M_GMCSF_IFNγ_4h	peripheral blood	Homo sapiens	Macrophage	GM-CSF	IFNγ	4h	BC985	total RNA	biotin	IFNγ	Cluster6	yes	no	no	no	no	yes	no	no	no	no	yes	no
4958478044_C	HumanHT-12_v3_BeadChip	M_GMCSF_IFNγ_4h	peripheral blood	Homo sapiens	Macrophage	GM-CSF	IFNγ	4h	BC964	total RNA	biotin	IFNγ	Cluster6	yes	no	no	no	no	yes	no	no	no	no	yes	no
4958478044_K	HumanHT-12_v3_BeadChip	M_GMCSF_IFNγ_4h	peripheral blood	Homo sapiens	Macrophage	GM-CSF	IFNγ	4h	BC974	total RNA	biotin	IFNγ	Cluster6	yes	no	no	no	no	yes	no	no	no	no	yes	no
4648883056_A	HumanHT-12_v3_BeadChip	M_GMCSF_IFNγ_6h	peripheral blood	Homo sapiens	Macrophage	GM-CSF	IFNγ	6h	BC59	total RNA	biotin	IFNγ	Cluster6	yes	no	no	no	no	yes	no	no	no	no	yes	no
4648883056_D	HumanHT-12_v3_BeadChip	M_GMCSF_IFNγ_6h	peripheral blood	Homo sapiens	Macrophage	GM-CSF	IFNγ	6h	BC85-2	total RNA	biotin	IFNγ	Cluster6	yes	no	no	no	no	yes	no	no	no	no	yes	no
4648883056_G	HumanHT-12_v3_BeadChip	M_GMCSF_IFNγ_6h	peripheral blood	Homo sapiens	Macrophage	GM-CSF	IFNγ	6h	BC85-1	total RNA	biotin	IFNγ	Cluster6	yes	no	no	no	no	yes	no	no	no	no	yes	no
4958478033_H	HumanHT-12_v3_BeadChip	M_GMCSF_IFNγ_6h	peripheral blood	Homo sapiens	Macrophage	GM-CSF	IFNγ	6h	BC964	total RNA	biotin	IFNγ	Cluster6	yes	no	no	no	no	yes	no	no	no	no	yes	no
4958478033_J	HumanHT-12_v3_BeadChip	M_GMCSF_IFNγ_6h	peripheral blood	Homo sapiens	Macrophage	GM-CSF	IFNγ	6h	BC985	total RNA	biotin	IFNγ	Cluster6	yes	no	no	no	no	yes	no	no	no	no	yes	no
4958478044_F	HumanHT-12_v3_BeadChip	M_GMCSF_IFNγ_6h	peripheral blood	Homo sapiens	Macrophage	GM-CSF	IFNγ	6h	BC974	total RNA	biotin	IFNγ	Cluster6	yes	no	no	no	no	yes	no	no	no	no	yes	no
4487653415_H	HumanHT-12_v3_BeadChip	M_GMCSF_IFNγ_72h	peripheral blood	Homo sapiens	Macrophage	GM-CSF	IFNγ	72h	BC9	total RNA	biotin	IFNγ	Cluster6	yes	yes	yes	yes	yes	yes	yes	no	yes	yes	yes	yes
4676163025_H	HumanHT-12_v3_BeadChip	M_GMCSF_IFNγ_72h	peripheral blood	Homo sapiens	Macrophage	GM-CSF	IFNγ	72h	BC78	total RNA	biotin	IFNγ	Cluster6	yes	yes	yes	yes	yes	yes	yes	no	yes	yes	yes	yes
4676163030_D	HumanHT-12_v3_BeadChip	M_GMCSF_IFNγ_72h	peripheral blood	Homo sapiens	Macrophage	GM-CSF	IFNγ	72h	BC11	total RNA	biotin	IFNγ	Cluster6	yes	yes	yes	yes	yes	yes	yes	no	yes	yes	yes	yes
4676163030_H	HumanHT-12_v3_BeadChip	M_GMCSF_IFNγ_72h	peripheral blood	Homo sapiens	Macrophage	GM-CSF	IFNγ	72h	BC13	total RNA	biotin	IFNγ	Cluster6	yes	yes	yes	yes	yes	yes	yes	no	yes	yes	yes	yes
4676163030_L	HumanHT-12_v3_BeadChip	M_GMCSF_IFNγ_72h	peripheral blood	Homo sapiens	Macrophage	GM-CSF	IFNγ	72h	BC52	total RNA	biotin	IFNγ	Cluster6	yes	yes	yes	yes	yes	yes	yes	no	yes	yes	yes	yes
4676163034_B	HumanHT-12_v3_BeadChip	M_GMCSF_IFNγ_72h	peripheral blood	Homo sapiens	Macrophage	GM-CSF	IFNγ	72h	BC58	total RNA	biotin	IFNγ	Cluster6	yes	yes	yes	yes	yes	yes	yes	no	yes	yes	yes	yes
4950679045_K	HumanHT-12_v3_BeadChip	M_GMCSF_IFNγ_72h	peripheral blood	Homo sapiens	Macrophage	GM-CSF	IFNγ	72h	BC76	total RNA	biotin	IFNγ	Cluster6	yes	yes	yes	yes	yes	yes	yes	no	yes	yes	yes	yes
5342595001_C	HumanHT-12_v3_BeadChip	M_GMCSF_IFNγ_TNF_72h	peripheral blood	Homo sapiens	Macrophage	GM-CSF	IFNγ + TNF	72h	BC92	total RNA	biotin	IFNγ_TNF	Cluster6	yes	yes	yes	no	yes	yes	yes	no	yes	yes	yes	no
5342595001_F	HumanHT-12_v3_BeadChip	M_GMCSF_IFNγ_TNF_72h	peripheral blood	Homo sapiens	Macrophage	GM-CSF	IFNγ + TNF	72h	BC59	total RNA	biotin	IFNγ_TNF	Cluster6	yes	yes	yes	no	yes	yes	yes	no	yes	yes	yes	no
5342595020_J	HumanHT-12_v3_BeadChip	M_GMCSF_IFNγ_TNF_72h	peripheral blood	Homo sapiens	Macrophage	GM-CSF	IFNγ + TNF	72h	BC83	total RNA	biotin	IFNγ_TNF	Cluster6	yes	yes	yes	no	yes	yes	yes	no	yes	yes	yes	no
4676163025_D	HumanHT-12_v3_BeadChip	M_GMCSF_IL10_72h	peripheral blood	Homo sapiens	Macrophage	GM-CSF	IL10	72h	BC78	total RNA	biotin	IL10	Cluster1	yes	yes	yes	no	yes	yes	yes	no	yes	yes	yes	no
4950679013_G	HumanHT-12_v3_BeadChip	M_GMCSF_IL10_72h	peripheral blood	Homo sapiens	Macrophage	GM-CSF	IL10	72h	BC58	total RNA	biotin	IL10	Cluster1	yes	yes	yes	no	yes	yes	yes	no	yes	yes	yes	no
4950679045_A	HumanHT-12_v3_BeadChip	M_GMCSF_IL10_72h	peripheral blood	Homo sapiens	Macrophage	GM-CSF	IL10	72h	BC76	total RNA	biotin	IL10	Cluster1	yes	yes	yes	no	yes	yes	yes	no	yes	yes	yes	no
4676163025_C	HumanHT-12_v3_BeadChip	M_GMCSF_IL13_72h	peripheral blood	Homo sapiens	Macrophage	GM-CSF	IL13	72h	BC58	total RNA	biotin	IL13	Cluster2	yes	yes	yes	no	yes	yes	yes	no	yes	yes	yes	no
4950679013_A	HumanHT-12_v3_BeadChip	M_GMCSF_IL13_72h	peripheral blood	Homo sapiens	Macrophage	GM-CSF	IL13	72h	BC76	total RNA	biotin	IL13	Cluster2	yes	yes	yes	no	yes	yes	yes	no	yes	yes	yes	no
4950679013_F	HumanHT-12_v3_BeadChip	M_GMCSF_IL13_72h	peripheral blood	Homo sapiens	Macrophage	GM-CSF	IL13	72h	BC78	total RNA	biotin	IL13	Cluster2	yes	yes	yes	no	yes	yes	yes	no	yes	yes	yes	no
4648883071_F	HumanHT-12_v3_BeadChip	M_GMCSF_IL4_12h	peripheral blood	Homo sapiens	Macrophage	GM-CSF	IL4	12h	BC85-2	total RNA	biotin	IL4	Cluster2	yes	no	no	no	no	yes	no	no	no	no	yes	no
4648883071_K	HumanHT-12_v3_BeadChip	M_GMCSF_IL4_12h	peripheral blood	Homo sapiens	Macrophage	GM-CSF	IL4	12h	BC59	total RNA	biotin	IL4	Cluster2	yes	no	no	no	no	yes	no	no	no	no	yes	no
4648883071_L	HumanHT-12_v3_BeadChip	M_GMCSF_IL4_12h	peripheral blood	Homo sapiens	Macrophage	GM-CSF	IL4	12h	BC85-1	total RNA	biotin	IL4	Cluster2	yes	no	no	no	no	yes	no	no	no	no	yes	no
4958478015_B	HumanHT-12_v3_BeadChip	M_GMCSF_IL4_1h	peripheral blood	Homo sapiens	Macrophage	GM-CSF	IL4	1h	BC56	total RNA	biotin	IL4	Cluster2	yes	no	no	no	no	yes	no	no	no	no	yes	no
4958478015_F	HumanHT-12_v3_BeadChip	M_GMCSF_IL4_1h	peripheral blood	Homo sapiens	Macrophage	GM-CSF	IL4	1h	BC55	total RNA	biotin	IL4	Cluster2	yes	no	no	no	no	yes	no	no	no	no	yes	no
4958478053_H	HumanHT-12_v3_BeadChip	M_GMCSF_IL4_1h	peripheral blood	Homo sapiens	Macrophage	GM-CSF	IL4	1h	BC59	total RNA	biotin	IL4	Cluster2	yes	no	no	no	no	yes	no	no	no	no	yes	no
4676163025_E	HumanHT-12_v3_BeadChip	M_GMCSF_IL4_24h	peripheral blood	Homo sapiens	Macrophage	GM-CSF	IL4	24h	BC85-1	total RNA	biotin	IL4	Cluster2	yes	no	no	no	no	yes	no	no	no	no	yes	no
4950679013_L	HumanHT-12_v3_BeadChip	M_GMCSF_IL4_24h	peripheral blood	Homo sapiens	Macrophage	GM-CSF	IL4	24h	BC59	total RNA	biotin	IL4	Cluster2	yes	no	no	no	no	yes	no	no	no	no	yes	no
4950679045_E	HumanHT-12_v3_BeadChip	M_GMCSF_IL4_24h	peripheral blood	Homo sapiens	Macrophage	GM-CSF	IL4	24h	BC85-2	total RNA	biotin	IL4	Cluster2	yes	no	no	no	no	yes	no	no	no	no	yes	no
4958478013_E	HumanHT-12_v3_BeadChip	M_GMCSF_IL4_24h	peripheral blood	Homo sapiens	Macrophage	GM-CSF	IL4	24h	BC56	total RNA	biotin	IL4	Cluster2	yes	no	no	no	no	yes	no	no	no	no	yes	no
4958478013_I	HumanHT-12_v3_BeadChip	M_GMCSF_IL4_24h	peripheral blood	Homo sapiens	Macrophage	GM-CSF	IL4	24h	BC59	total RNA	biotin	IL4	Cluster2	yes	no	no	no	no	yes	no	no	no	no	yes	no
4958478013_K	HumanHT-12_v3_BeadChip	M_GMCSF_IL4_24h	peripheral blood	Homo sapiens	Macrophage	GM-CSF	IL4	24h	BC55	total RNA	biotin	IL4	Cluster2	yes	no	no	no	no	yes	no	no	no	no	yes	no
4958478015_E	HumanHT-12_v3_BeadChip	M_GMCSF_IL4_2h	peripheral blood	Homo sapiens	Macrophage	GM-CSF	IL4	2h	BC55	total RNA	biotin	IL4	Cluster2	yes	no	no	no	no	yes	no	no	no	no	yes	no
4958478015_L	HumanHT-12_v3_BeadChip	M_GMCSF_IL4_2h	peripheral blood	Homo sapiens	Macrophage	GM-CSF	IL4	2h	BC56	total RNA	biotin	IL4	Cluster2	yes	no	no	no	no	yes	no	no	no	no	yes	no
4958478053_C	HumanHT-12_v3_BeadChip	M_GMCSF_IL4_2h	peripheral blood	Homo sapiens	Macrophage	GM-CSF	IL4	2h	BC59	total RNA	biotin	IL4	Cluster2	yes	no	no	no	no	yes	no	no	no	no	yes	no
4958478015_D	HumanHT-12_v3_BeadChip	M_GMCSF_IL4_30min	peripheral blood	Homo sapiens	Macrophage	GM-CSF	IL4	30min	BC55	total RNA	biotin	IL4	Cluster2	yes	no	no	no	no	yes	no	no	no	no	yes	no
4958478015_G	HumanHT-12_v3_BeadChip	M_GMCSF_IL4_30min	peripheral blood	Homo sapiens	Macrophage	GM-CSF	IL4	30min	BC56	total RNA	biotin	IL4	Cluster2	yes	no	no	no	no	yes	no	no	no	no	yes	no
4958478053_K	HumanHT-12_v3_BeadChip	M_GMCSF_IL4_30min	peripheral blood	Homo sapiens	Macrophage	GM-CSF	IL4	30min	BC59	total RNA	biotin	IL4	Cluster2	yes	no	no	no	no	yes	no	no	no	no	yes	no
4958478015_A	HumanHT-12_v3_BeadChip	M_GMCSF_IL4_4h	peripheral blood	Homo sapiens	Macrophage	GM-CSF	IL4	4h	BC55	total RNA	biotin	IL4	Cluster2	yes	no	no	no	no	yes	no	no	no	no	yes	no
4958478015_I	HumanHT-12_v3_BeadChip	M_GMCSF_IL4_4h	peripheral blood	Homo sapiens	Macrophage	GM-CSF	IL4	4h	BC56	total RNA	biotin	IL4	Cluster2	yes	no	no	no	no	yes	no	no	no	no	yes	no
4958478053_J	HumanHT-12_v3_BeadChip	M_GMCSF_IL4_4h	peripheral blood	Homo sapiens	Macrophage	GM-CSF	IL4	4h	BC59	total RNA	biotin	IL4	Cluster2	yes	no	no	no	no	yes	no	no	no	no	yes	no
4648883056_E	HumanHT-12_v3_BeadChip	M_GMCSF_IL4_6h	peripheral blood	Homo sapiens	Macrophage	GM-CSF	IL4	6h	BC59	total RNA	biotin	IL4	Cluster2	yes	no	no	no	no	yes	no	no	no	no	yes	no
4648883056_K	HumanHT-12_v3_BeadChip	M_GMCSF_IL4_6h	peripheral blood	Homo sapiens	Macrophage	GM-CSF	IL4	6h	BC85-1	total RNA	biotin	IL4	Cluster2	yes	no	no	no	no	yes	no	no	no	no	yes	no
4648883056_L	HumanHT-12_v3_BeadChip	M_GMCSF_IL4_6h	peripheral blood	Homo sapiens	Macrophage	GM-CSF	IL4	6h	BC85-2	total RNA	biotin	IL4	Cluster2	yes	no	no	no	no	yes	no	no	no	no	yes	no
4958478015_H	HumanHT-12_v3_BeadChip	M_GMCSF_IL4_6h	peripheral blood	Homo sapiens	Macrophage	GM-CSF	IL4	6h	BC56	total RNA	biotin	IL4	Cluster2	yes	no	no	no	no	yes	no	no	no	no	yes	no
4958478015_K	HumanHT-12_v3_BeadChip	M_GMCSF_IL4_6h	peripheral blood	Homo sapiens	Macrophage	GM-CSF	IL4	6h	BC55	total RNA	biotin	IL4	Cluster2	yes	no	no	no	no	yes	no	no	no	no	yes	no
4958478053_L	HumanHT-12_v3_BeadChip	M_GMCSF_IL4_6h	peripheral blood	Homo sapiens	Macrophage	GM-CSF	IL4	6h	BC59	total RNA	biotin	IL4	Cluster2	yes	no	no	no	no	yes	no	no	no	no	yes	no
4487653415_E	HumanHT-12_v3_BeadChip	M_GMCSF_IL4_72h	peripheral blood	Homo sapiens	Macrophage	GM-CSF	IL4	72h	BC9	total RNA	biotin	IL4	Cluster2	yes	yes	yes	yes	yes	yes	yes	no	yes	yes	yes	yes
4676163025_J	HumanHT-12_v3_BeadChip	M_GMCSF_IL4_72h	peripheral blood	Homo sapiens	Macrophage	GM-CSF	IL4	72h	BC78	total RNA	biotin	IL4	Cluster2	yes	yes	yes	yes	yes	yes	yes	no	yes	yes	yes	yes
4676163030_C	HumanHT-12_v3_BeadChip	M_GMCSF_IL4_72h	peripheral blood	Homo sapiens	Macrophage	GM-CSF	IL4	72h	BC11	total RNA	biotin	IL4	Cluster2	yes	yes	yes	yes	yes	yes	yes	no	yes	yes	yes	yes
4676163030_G	HumanHT-12_v3_BeadChip	M_GMCSF_IL4_72h	peripheral blood	Homo sapiens	Macrophage	GM-CSF	IL4	72h	BC13	total RNA	biotin	IL4	Cluster2	yes	yes	yes	yes	yes	yes	yes	no	yes	yes	yes	yes
4676163030_K	HumanHT-12_v3_BeadChip	M_GMCSF_IL4_72h	peripheral blood	Homo sapiens	Macrophage	GM-CSF	IL4	72h	BC52	total RNA	biotin	IL4	Cluster2	yes	yes	yes	yes	yes	yes	yes	no	yes	yes	yes	yes
4950679013_C	HumanHT-12_v3_BeadChip	M_GMCSF_IL4_72h	peripheral blood	Homo sapiens	Macrophage	GM-CSF	IL4	72h	BC76	total RNA	biotin	IL4	Cluster2	yes	yes	yes	yes	yes	yes	yes	no	yes	yes	yes	yes
4950679045_G	HumanHT-12_v3_BeadChip	M_GMCSF_IL4_72h	peripheral blood	Homo sapiens	Macrophage	GM-CSF	IL4	72h	BC58	total RNA	biotin	IL4	Cluster2	yes	yes	yes	yes	yes	yes	yes	no	yes	yes	yes	yes
5376074023_A	HumanHT-12_v3_BeadChip	M_GMCSF_IL4_72h	peripheral blood	Homo sapiens	Macrophage	GM-CSF	IL4	72h	BC68	total RNA	biotin	IL4	Cluster2	yes	yes	yes	yes	yes	yes	yes	no	yes	yes	yes	yes
5376074023_F	HumanHT-12_v3_BeadChip	M_GMCSF_IL4_72h	peripheral blood	Homo sapiens	Macrophage	GM-CSF	IL4	72h	BC67	total RNA	biotin	IL4	Cluster2	yes	yes	yes	yes	yes	yes	yes	no	yes	yes	yes	yes
5376074056_I	HumanHT-12_v3_BeadChip	M_GMCSF_IL4_72h	peripheral blood	Homo sapiens	Macrophage	GM-CSF	IL4	72h	BC66	total RNA	biotin	IL4	Cluster2	yes	yes	yes	yes	yes	yes	yes	no	yes	yes	yes	yes
5376074023_D	HumanHT-12_v3_BeadChip	M_GMCSF_IL4_upLPS_72h	peripheral blood	Homo sapiens	Macrophage	GM-CSF	IL4+upLPS	72h	BC66	total RNA	biotin	IL4_upLPS	Cluster2	yes	yes	yes	no	yes	yes	yes	no	yes	yes	yes	no
5376074056_E	HumanHT-12_v3_BeadChip	M_GMCSF_IL4_upLPS_72h	peripheral blood	Homo sapiens	Macrophage	GM-CSF	IL4+upLPS	72h	BC68	total RNA	biotin	IL4_upLPS	Cluster2	yes	yes	yes	no	yes	yes	yes	no	yes	yes	yes	no
5376074056_H	HumanHT-12_v3_BeadChip	M_GMCSF_IL4_upLPS_72h	peripheral blood	Homo sapiens	Macrophage	GM-CSF	IL4+upLPS	72h	BC67	total RNA	biotin	IL4_upLPS	Cluster2	yes	yes	yes	no	yes	yes	yes	no	yes	yes	yes	no
5342595026_F	HumanHT-12_v3_BeadChip	M_GMCSF_LA_24h	peripheral blood	Homo sapiens	Macrophage	GM-CSF	LA	24h	BC86	total RNA	biotin	LA	Cluster5	yes	yes	yes	no	yes	yes	yes	no	yes	yes	yes	no
5342595026_H	HumanHT-12_v3_BeadChip	M_GMCSF_LA_24h	peripheral blood	Homo sapiens	Macrophage	GM-CSF	LA	24h	BC84	total RNA	biotin	LA	Cluster5	yes	yes	yes	no	yes	yes	yes	no	yes	yes	yes	no
5342595026_K	HumanHT-12_v3_BeadChip	M_GMCSF_LA_24h	peripheral blood	Homo sapiens	Macrophage	GM-CSF	LA	24h	BC65	total RNA	biotin	LA	Cluster5	yes	yes	yes	no	yes	yes	yes	no	yes	yes	yes	no
5376074040_G	HumanHT-12_v3_BeadChip	M_GMCSF_LA_24h	peripheral blood	Homo sapiens	Macrophage	GM-CSF	LA	24h	BC31	total RNA	biotin	LA	Cluster5	yes	yes	yes	no	yes	yes	yes	no	yes	yes	yes	no
5376074040_H	HumanHT-12_v3_BeadChip	M_GMCSF_LA_24h	peripheral blood	Homo sapiens	Macrophage	GM-CSF	LA	24h	BC30	total RNA	biotin	LA	Cluster5	yes	yes	yes	no	yes	yes	yes	no	yes	yes	yes	no
5376074040_I	HumanHT-12_v3_BeadChip	M_GMCSF_LA_24h	peripheral blood	Homo sapiens	Macrophage	GM-CSF	LA	24h	BC37	total RNA	biotin	LA	Cluster5	yes	yes	yes	no	yes	yes	yes	no	yes	yes	yes	no
5342595026_B	HumanHT-12_v3_BeadChip	M_GMCSF_LiA_24h	peripheral blood	Homo sapiens	Macrophage	GM-CSF	LiA	24h	BC84	total RNA	biotin	LiA	Cluster5	yes	yes	yes	no	yes	yes	yes	no	yes	yes	yes	no
5342595026_C	HumanHT-12_v3_BeadChip	M_GMCSF_LiA_24h	peripheral blood	Homo sapiens	Macrophage	GM-CSF	LiA	24h	BC86	total RNA	biotin	LiA	Cluster5	yes	yes	yes	no	yes	yes	yes	no	yes	yes	yes	no
5342595026_G	HumanHT-12_v3_BeadChip	M_GMCSF_LiA_24h	peripheral blood	Homo sapiens	Macrophage	GM-CSF	LiA	24h	BC65	total RNA	biotin	LiA	Cluster5	yes	yes	yes	no	yes	yes	yes	no	yes	yes	yes	no
5376074040_C	HumanHT-12_v3_BeadChip	M_GMCSF_LiA_24h	peripheral blood	Homo sapiens	Macrophage	GM-CSF	LiA	24h	BC31	total RNA	biotin	LiA	Cluster5	yes	yes	yes	no	yes	yes	yes	no	yes	yes	yes	no
5376074040_F	HumanHT-12_v3_BeadChip	M_GMCSF_LiA_24h	peripheral blood	Homo sapiens	Macrophage	GM-CSF	LiA	24h	BC37	total RNA	biotin	LiA	Cluster5	yes	yes	yes	no	yes	yes	yes	no	yes	yes	yes	no
5376074040_K	HumanHT-12_v3_BeadChip	M_GMCSF_LiA_24h	peripheral blood	Homo sapiens	Macrophage	GM-CSF	LiA	24h	BC30	total RNA	biotin	LiA	Cluster5	yes	yes	yes	no	yes	yes	yes	no	yes	yes	yes	no
5342595026_D	HumanHT-12_v3_BeadChip	M_GMCSF_OA_24h	peripheral blood	Homo sapiens	Macrophage	GM-CSF	OA	24h	BC65	total RNA	biotin	OA	Cluster5	yes	yes	yes	no	yes	yes	yes	no	yes	yes	yes	no
5342595026_I	HumanHT-12_v3_BeadChip	M_GMCSF_OA_24h	peripheral blood	Homo sapiens	Macrophage	GM-CSF	OA	24h	BC86	total RNA	biotin	OA	Cluster5	yes	yes	yes	no	yes	yes	yes	no	yes	yes	yes	no
5342595026_J	HumanHT-12_v3_BeadChip	M_GMCSF_OA_24h	peripheral blood	Homo sapiens	Macrophage	GM-CSF	OA	24h	BC84	total RNA	biotin	OA	Cluster5	yes	yes	yes	no	yes	yes	yes	no	yes	yes	yes	no
5376074035_G	HumanHT-12_v3_BeadChip	M_GMCSF_OA_24h	peripheral blood	Homo sapiens	Macrophage	GM-CSF	OA	24h	BC95	total RNA	biotin	OA	Cluster5	yes	yes	yes	no	yes	yes	yes	no	yes	yes	yes	no
5376074040_A	HumanHT-12_v3_BeadChip	M_GMCSF_OA_24h	peripheral blood	Homo sapiens	Macrophage	GM-CSF	OA	24h	BC37	total RNA	biotin	OA	Cluster5	yes	yes	yes	no	yes	yes	yes	no	yes	yes	yes	no
5376074040_E	HumanHT-12_v3_BeadChip	M_GMCSF_OA_24h	peripheral blood	Homo sapiens	Macrophage	GM-CSF	OA	24h	BC30	total RNA	biotin	OA	Cluster5	yes	yes	yes	no	yes	yes	yes	no	yes	yes	yes	no
5376074040_L	HumanHT-12_v3_BeadChip	M_GMCSF_OA_24h	peripheral blood	Homo sapiens	Macrophage	GM-CSF	OA	24h	BC31	total RNA	biotin	OA	Cluster5	yes	yes	yes	no	yes	yes	yes	no	yes	yes	yes	no
5376074054_H	HumanHT-12_v3_BeadChip	M_GMCSF_OA_24h	peripheral blood	Homo sapiens	Macrophage	GM-CSF	OA	24h	BC97	total RNA	biotin	OA	Cluster5	yes	yes	yes	no	yes	yes	yes	no	yes	yes	yes	no
5376074054_L	HumanHT-12_v3_BeadChip	M_GMCSF_OA_24h	peripheral blood	Homo sapiens	Macrophage	GM-CSF	OA	24h	BC94	total RNA	biotin	OA	Cluster5	yes	yes	yes	no	yes	yes	yes	no	yes	yes	yes	no
5376074032_A	HumanHT-12_v3_BeadChip	M_GMCSF_P3C_72h	peripheral blood	Homo sapiens	Macrophage	GM-CSF	P3C	72h	BC12	total RNA	biotin	P3C	Cluster4	yes	yes	yes	no	yes	yes	yes	no	yes	yes	yes	no
5376074032_J	HumanHT-12_v3_BeadChip	M_GMCSF_P3C_72h	peripheral blood	Homo sapiens	Macrophage	GM-CSF	P3C	72h	BC17	total RNA	biotin	P3C	Cluster4	yes	yes	yes	no	yes	yes	yes	no	yes	yes	yes	no
5376074033_B	HumanHT-12_v3_BeadChip	M_GMCSF_P3C_72h	peripheral blood	Homo sapiens	Macrophage	GM-CSF	P3C	72h	BC15	total RNA	biotin	P3C	Cluster4	yes	yes	yes	no	yes	yes	yes	no	yes	yes	yes	no
5376074032_C	HumanHT-12_v3_BeadChip	M_GMCSF_P3C_PGE2_72h	peripheral blood	Homo sapiens	Macrophage	GM-CSF	P3C+PGE2	72h	BC12	total RNA	biotin	P3C_PGE2	Cluster4	yes	yes	yes	no	yes	yes	yes	no	yes	yes	yes	no
5376074032_F	HumanHT-12_v3_BeadChip	M_GMCSF_P3C_PGE2_72h	peripheral blood	Homo sapiens	Macrophage	GM-CSF	P3C+PGE2	72h	BC17	total RNA	biotin	P3C_PGE2	Cluster4	yes	yes	yes	no	yes	yes	yes	no	yes	yes	yes	no
5376074032_L	HumanHT-12_v3_BeadChip	M_GMCSF_P3C_PGE2_72h	peripheral blood	Homo sapiens	Macrophage	GM-CSF	P3C+PGE2	72h	BC15	total RNA	biotin	P3C_PGE2	Cluster4	yes	yes	yes	no	yes	yes	yes	no	yes	yes	yes	no
5342595026_A	HumanHT-12_v3_BeadChip	M_GMCSF_PA_24h	peripheral blood	Homo sapiens	Macrophage	GM-CSF	PA	24h	BC65	total RNA	biotin	PA	Cluster5	yes	yes	yes	no	yes	yes	yes	no	yes	yes	yes	no
5342595026_E	HumanHT-12_v3_BeadChip	M_GMCSF_PA_24h	peripheral blood	Homo sapiens	Macrophage	GM-CSF	PA	24h	BC84	total RNA	biotin	PA	Cluster5	yes	yes	yes	no	yes	yes	yes	no	yes	yes	yes	no
5342595026_L	HumanHT-12_v3_BeadChip	M_GMCSF_PA_24h	peripheral blood	Homo sapiens	Macrophage	GM-CSF	PA	24h	BC86	total RNA	biotin	PA	Cluster5	yes	yes	yes	no	yes	yes	yes	no	yes	yes	yes	no
5376074031_F	HumanHT-12_v3_BeadChip	M_GMCSF_PA_24h	peripheral blood	Homo sapiens	Macrophage	GM-CSF	PA	24h	BC97	total RNA	biotin	PA	Cluster5	yes	yes	yes	no	yes	yes	yes	no	yes	yes	yes	no
5376074035_B	HumanHT-12_v3_BeadChip	M_GMCSF_PA_24h	peripheral blood	Homo sapiens	Macrophage	GM-CSF	PA	24h	BC95	total RNA	biotin	PA	Cluster5	yes	yes	yes	no	yes	yes	yes	no	yes	yes	yes	no
5376074040_B	HumanHT-12_v3_BeadChip	M_GMCSF_PA_24h	peripheral blood	Homo sapiens	Macrophage	GM-CSF	PA	24h	BC37	total RNA	biotin	PA	Cluster5	yes	yes	yes	no	yes	yes	yes	no	yes	yes	yes	no
5376074040_D	HumanHT-12_v3_BeadChip	M_GMCSF_PA_24h	peripheral blood	Homo sapiens	Macrophage	GM-CSF	PA	24h	BC30	total RNA	biotin	PA	Cluster5	yes	yes	yes	no	yes	yes	yes	no	yes	yes	yes	no
5376074040_J	HumanHT-12_v3_BeadChip	M_GMCSF_PA_24h	peripheral blood	Homo sapiens	Macrophage	GM-CSF	PA	24h	BC31	total RNA	biotin	PA	Cluster5	yes	yes	yes	no	yes	yes	yes	no	yes	yes	yes	no
5376074054_I	HumanHT-12_v3_BeadChip	M_GMCSF_PA_24h	peripheral blood	Homo sapiens	Macrophage	GM-CSF	PA	24h	BC94	total RNA	biotin	PA	Cluster5	yes	yes	yes	no	yes	yes	yes	no	yes	yes	yes	no
5376074033_A	HumanHT-12_v3_BeadChip	M_GMCSF_PGE2_72h	peripheral blood	Homo sapiens	Macrophage	GM-CSF	PGE2	72h	BC12	total RNA	biotin	PGE2	Cluster4	yes	yes	yes	no	yes	yes	yes	no	yes	yes	yes	no
5376074033_D	HumanHT-12_v3_BeadChip	M_GMCSF_PGE2_72h	peripheral blood	Homo sapiens	Macrophage	GM-CSF	PGE2	72h	BC17	total RNA	biotin	PGE2	Cluster4	yes	yes	yes	no	yes	yes	yes	no	yes	yes	yes	no
5376074033_I	HumanHT-12_v3_BeadChip	M_GMCSF_PGE2_72h	peripheral blood	Homo sapiens	Macrophage	GM-CSF	PGE2	72h	BC15	total RNA	biotin	PGE2	Cluster4	yes	yes	yes	no	yes	yes	yes	no	yes	yes	yes	no
5376074031_H	HumanHT-12_v3_BeadChip	M_GMCSF_SA_24h	peripheral blood	Homo sapiens	Macrophage	GM-CSF	SA	24h	BC95	total RNA	biotin	SA	Cluster5	yes	yes	yes	no	yes	yes	yes	no	yes	yes	yes	no
5376074031_I	HumanHT-12_v3_BeadChip	M_GMCSF_SA_24h	peripheral blood	Homo sapiens	Macrophage	GM-CSF	SA	24h	BC94	total RNA	biotin	SA	Cluster5	yes	yes	yes	no	yes	yes	yes	no	yes	yes	yes	no
5376074035_J	HumanHT-12_v3_BeadChip	M_GMCSF_SA_24h	peripheral blood	Homo sapiens	Macrophage	GM-CSF	SA	24h	BC97	total RNA	biotin	SA	Cluster5	yes	yes	yes	no	yes	yes	yes	no	yes	yes	yes	no
4676163025_G	HumanHT-12_v3_BeadChip	M_GMCSF_sLPS_72h	peripheral blood	Homo sapiens	Macrophage	GM-CSF	sLPS	72h	BC58	total RNA	biotin	sLPS	Cluster7	yes	yes	yes	no	yes	yes	yes	no	yes	yes	yes	no
4950679013_D	HumanHT-12_v3_BeadChip	M_GMCSF_sLPS_72h	peripheral blood	Homo sapiens	Macrophage	GM-CSF	sLPS	72h	BC78	total RNA	biotin	sLPS	Cluster7	yes	yes	yes	no	yes	yes	yes	no	yes	yes	yes	no
4958478033_C	HumanHT-12_v3_BeadChip	M_GMCSF_sLPS_72h	peripheral blood	Homo sapiens	Macrophage	GM-CSF	sLPS	72h	BC19	total RNA	biotin	sLPS	Cluster7	yes	yes	yes	no	yes	yes	yes	no	yes	yes	yes	no
4958478033_E	HumanHT-12_v3_BeadChip	M_GMCSF_sLPS_72h	peripheral blood	Homo sapiens	Macrophage	GM-CSF	sLPS	72h	BC190	total RNA	biotin	sLPS	Cluster7	yes	yes	yes	no	yes	yes	yes	no	yes	yes	yes	no
4958478044_B	HumanHT-12_v3_BeadChip	M_GMCSF_sLPS_72h	peripheral blood	Homo sapiens	Macrophage	GM-CSF	sLPS	72h	BC191	total RNA	biotin	sLPS	Cluster7	yes	yes	yes	no	yes	yes	yes	no	yes	yes	yes	no
4958478044_E	HumanHT-12_v3_BeadChip	M_GMCSF_sLPS_72h	peripheral blood	Homo sapiens	Macrophage	GM-CSF	sLPS	72h	BC190	total RNA	biotin	sLPS	Cluster7	yes	yes	yes	no	yes	yes	yes	no	yes	yes	yes	no
4958478044_I	HumanHT-12_v3_BeadChip	M_GMCSF_sLPS_72h	peripheral blood	Homo sapiens	Macrophage	GM-CSF	sLPS	72h	BC19	total RNA	biotin	sLPS	Cluster7	yes	yes	yes	no	yes	yes	yes	no	yes	yes	yes	no
4958478044_L	HumanHT-12_v3_BeadChip	M_GMCSF_sLPS_72h	peripheral blood	Homo sapiens	Macrophage	GM-CSF	sLPS	72h	BC191	total RNA	biotin	sLPS	Cluster7	yes	yes	yes	no	yes	yes	yes	no	yes	yes	yes	no
4676163025_B	HumanHT-12_v3_BeadChip	M_GMCSF_sLPS_IC_72h	peripheral blood	Homo sapiens	Macrophage	GM-CSF	sLPS+IC	72h	BC76	total RNA	biotin	sLPS_IC	Cluster7	yes	yes	yes	no	yes	yes	yes	no	yes	yes	yes	no
4676163025_K	HumanHT-12_v3_BeadChip	M_GMCSF_sLPS_IC_72h	peripheral blood	Homo sapiens	Macrophage	GM-CSF	sLPS+IC	72h	BC78	total RNA	biotin	sLPS_IC	Cluster7	yes	yes	yes	no	yes	yes	yes	no	yes	yes	yes	no
4950679045_F	HumanHT-12_v3_BeadChip	M_GMCSF_sLPS_IC_72h	peripheral blood	Homo sapiens	Macrophage	GM-CSF	sLPS+IC	72h	BC58	total RNA	biotin	sLPS_IC	Cluster7	yes	yes	yes	no	yes	yes	yes	no	yes	yes	yes	no
5342595001_A	HumanHT-12_v3_BeadChip	M_GMCSF_sLPS_IFNγ_72h	peripheral blood	Homo sapiens	Macrophage	GM-CSF	sLPS+IFNγ	72h	BC23	total RNA	biotin	sLPS_IFNγ	Cluster7	yes	yes	yes	no	yes	yes	yes	no	yes	yes	yes	no
5342595020_G	HumanHT-12_v3_BeadChip	M_GMCSF_sLPS_IFNγ_72h	peripheral blood	Homo sapiens	Macrophage	GM-CSF	sLPS+IFNγ	72h	BC22	total RNA	biotin	sLPS_IFNγ	Cluster7	yes	yes	yes	no	yes	yes	yes	no	yes	yes	yes	no
5342595020_I	HumanHT-12_v3_BeadChip	M_GMCSF_sLPS_IFNγ_72h	peripheral blood	Homo sapiens	Macrophage	GM-CSF	sLPS+IFNγ	72h	BC01	total RNA	biotin	sLPS_IFNγ	Cluster7	yes	yes	yes	no	yes	yes	yes	no	yes	yes	yes	no
4958478053_A	HumanHT-12_v3_BeadChip	M_GMCSF_TNF_72h	peripheral blood	Homo sapiens	Macrophage	GM-CSF	TNF	72h	BC18	total RNA	biotin	TNF	Cluster6	yes	yes	yes	no	yes	yes	yes	no	yes	yes	yes	no
4958478053_B	HumanHT-12_v3_BeadChip	M_GMCSF_TNF_72h	peripheral blood	Homo sapiens	Macrophage	GM-CSF	TNF	72h	BC68	total RNA	biotin	TNF	Cluster6	yes	yes	yes	no	yes	yes	yes	no	yes	yes	yes	no
4958478053_F	HumanHT-12_v3_BeadChip	M_GMCSF_TNF_72h	peripheral blood	Homo sapiens	Macrophage	GM-CSF	TNF	72h	BC57	total RNA	biotin	TNF	Cluster6	yes	yes	yes	no	yes	yes	yes	no	yes	yes	yes	no
5376074032_H	HumanHT-12_v3_BeadChip	M_GMCSF_TNF_72h	peripheral blood	Homo sapiens	Macrophage	GM-CSF	TNF	72h	BC17	total RNA	biotin	TNF	Cluster6	yes	yes	yes	no	yes	yes	yes	no	yes	yes	yes	no
5376074032_I	HumanHT-12_v3_BeadChip	M_GMCSF_TNF_72h	peripheral blood	Homo sapiens	Macrophage	GM-CSF	TNF	72h	BC15	total RNA	biotin	TNF	Cluster6	yes	yes	yes	no	yes	yes	yes	no	yes	yes	yes	no
5376074033_L	HumanHT-12_v3_BeadChip	M_GMCSF_TNF_72h	peripheral blood	Homo sapiens	Macrophage	GM-CSF	TNF	72h	BC12	total RNA	biotin	TNF	Cluster6	yes	yes	yes	no	yes	yes	yes	no	yes	yes	yes	no
5376074032_E	HumanHT-12_v3_BeadChip	M_GMCSF_TNF_P3C_72h	peripheral blood	Homo sapiens	Macrophage	GM-CSF	TNFa+P3C	72h	BC15	total RNA	biotin	TNF_P3C	Cluster8	yes	yes	yes	no	yes	yes	yes	no	yes	yes	yes	no
5376074032_G	HumanHT-12_v3_BeadChip	M_GMCSF_TNF_P3C_72h	peripheral blood	Homo sapiens	Macrophage	GM-CSF	TNFa+P3C	72h	BC12	total RNA	biotin	TNF_P3C	Cluster8	yes	yes	yes	no	yes	yes	yes	no	yes	yes	yes	no
5376074032_K	HumanHT-12_v3_BeadChip	M_GMCSF_TNF_P3C_72h	peripheral blood	Homo sapiens	Macrophage	GM-CSF	TNFa+P3C	72h	BC17	total RNA	biotin	TNF_P3C	Cluster8	yes	yes	yes	no	yes	yes	yes	no	yes	yes	yes	no
5376074033_C	HumanHT-12_v3_BeadChip	M_GMCSF_TNF_PGE2_72h	peripheral blood	Homo sapiens	Macrophage	GM-CSF	TNF+PGE2	72h	BC15	total RNA	biotin	TNF_PGE2	Cluster8	yes	yes	yes	no	yes	yes	yes	no	yes	yes	yes	no
5376074033_H	HumanHT-12_v3_BeadChip	M_GMCSF_TNF_PGE2_72h	peripheral blood	Homo sapiens	Macrophage	GM-CSF	TNF+PGE2	72h	BC12	total RNA	biotin	TNF_PGE2	Cluster8	yes	yes	yes	no	yes	yes	yes	no	yes	yes	yes	no
5376074033_K	HumanHT-12_v3_BeadChip	M_GMCSF_TNF_PGE2_72h	peripheral blood	Homo sapiens	Macrophage	GM-CSF	TNF+PGE2	72h	BC17	total RNA	biotin	TNF_PGE2	Cluster8	yes	yes	yes	no	yes	yes	yes	no	yes	yes	yes	no
4648883071_C	HumanHT-12_v3_BeadChip	M_GMCSF_TPP_12h	peripheral blood	Homo sapiens	Macrophage	GM-CSF	TNF+PGE2+P3C	12h	BC59	total RNA	biotin	TPP	Cluster9	yes	no	no	no	no	yes	no	no	no	no	yes	no
4648883071_E	HumanHT-12_v3_BeadChip	M_GMCSF_TPP_12h	peripheral blood	Homo sapiens	Macrophage	GM-CSF	TNF+PGE2+P3C	12h	BC85-2	total RNA	biotin	TPP	Cluster9	yes	no	no	no	no	yes	no	no	no	no	yes	no
4648883071_J	HumanHT-12_v3_BeadChip	M_GMCSF_TPP_12h	peripheral blood	Homo sapiens	Macrophage	GM-CSF	TNF+PGE2+P3C	12h	BC85-1	total RNA	biotin	TPP	Cluster9	yes	no	no	no	no	yes	no	no	no	no	yes	no
5342595001_I	HumanHT-12_v3_BeadChip	M_GMCSF_TPP_1h	peripheral blood	Homo sapiens	Macrophage	GM-CSF	TNF+PGE2+P3C	1h	BC94	total RNA	biotin	TPP	Cluster9	yes	no	no	no	no	yes	no	no	no	no	yes	no
5342595020_D	HumanHT-12_v3_BeadChip	M_GMCSF_TPP_1h	peripheral blood	Homo sapiens	Macrophage	GM-CSF	TNF+PGE2+P3C	1h	BC00	total RNA	biotin	TPP	Cluster9	yes	no	no	no	no	yes	no	no	no	no	yes	no
5342595020_E	HumanHT-12_v3_BeadChip	M_GMCSF_TPP_1h	peripheral blood	Homo sapiens	Macrophage	GM-CSF	TNF+PGE2+P3C	1h	BC85	total RNA	biotin	TPP	Cluster9	yes	no	no	no	no	yes	no	no	no	no	yes	no
4648883056_B	HumanHT-12_v3_BeadChip	M_GMCSF_TPP_24h	peripheral blood	Homo sapiens	Macrophage	GM-CSF	TNF+PGE2+P3C	24h	BC85-2	total RNA	biotin	TPP	Cluster9	yes	no	no	no	no	yes	no	no	no	no	yes	no
4648883056_H	HumanHT-12_v3_BeadChip	M_GMCSF_TPP_24h	peripheral blood	Homo sapiens	Macrophage	GM-CSF	TNF+PGE2+P3C	24h	BC85-1	total RNA	biotin	TPP	Cluster9	yes	no	no	no	no	yes	no	no	no	no	yes	no
4648883069_A	HumanHT-12_v3_BeadChip	M_GMCSF_TPP_24h	peripheral blood	Homo sapiens	Macrophage	GM-CSF	TNF+PGE2+P3C	24h	BC69	total RNA	biotin	TPP	Cluster9	yes	no	no	no	no	yes	no	no	no	no	yes	no
4648883069_C	HumanHT-12_v3_BeadChip	M_GMCSF_TPP_24h	peripheral blood	Homo sapiens	Macrophage	GM-CSF	TNF+PGE2+P3C	24h	BC75	total RNA	biotin	TPP	Cluster9	yes	no	no	no	no	yes	no	no	no	no	yes	no
4648883069_E	HumanHT-12_v3_BeadChip	M_GMCSF_TPP_24h	peripheral blood	Homo sapiens	Macrophage	GM-CSF	TNF+PGE2+P3C	24h	BC69	total RNA	biotin	TPP	Cluster9	yes	no	no	no	no	yes	no	no	no	no	yes	no
4648883069_I	HumanHT-12_v3_BeadChip	M_GMCSF_TPP_24h	peripheral blood	Homo sapiens	Macrophage	GM-CSF	TNF+PGE2+P3C	24h	BC75	total RNA	biotin	TPP	Cluster9	yes	no	no	no	no	yes	no	no	no	no	yes	no
4648883069_J	HumanHT-12_v3_BeadChip	M_GMCSF_TPP_24h	peripheral blood	Homo sapiens	Macrophage	GM-CSF	TNF+PGE2+P3C	24h	BC72	total RNA	biotin	TPP	Cluster9	yes	no	no	no	no	yes	no	no	no	no	yes	no
4648883069_L	HumanHT-12_v3_BeadChip	M_GMCSF_TPP_24h	peripheral blood	Homo sapiens	Macrophage	GM-CSF	TNF+PGE2+P3C	24h	BC72	total RNA	biotin	TPP	Cluster9	yes	no	no	no	no	yes	no	no	no	no	yes	no
4648883071_B	HumanHT-12_v3_BeadChip	M_GMCSF_TPP_24h	peripheral blood	Homo sapiens	Macrophage	GM-CSF	TNF+PGE2+P3C	24h	BC59	total RNA	biotin	TPP	Cluster9	yes	no	no	no	no	yes	no	no	no	no	yes	no
4958478053_D	HumanHT-12_v3_BeadChip	M_GMCSF_TPP_24h	peripheral blood	Homo sapiens	Macrophage	GM-CSF	TNF+PGE2+P3C	24h	BC94	total RNA	biotin	TPP	Cluster9	yes	no	no	no	no	yes	no	no	no	no	yes	no
4958478053_E	HumanHT-12_v3_BeadChip	M_GMCSF_TPP_24h	peripheral blood	Homo sapiens	Macrophage	GM-CSF	TNF+PGE2+P3C	24h	BC00	total RNA	biotin	TPP	Cluster9	yes	no	no	no	no	yes	no	no	no	no	yes	no
4958478053_G	HumanHT-12_v3_BeadChip	M_GMCSF_TPP_24h	peripheral blood	Homo sapiens	Macrophage	GM-CSF	TNF+PGE2+P3C	24h	BC85	total RNA	biotin	TPP	Cluster9	yes	no	no	no	no	yes	no	no	no	no	yes	no
5342595001_E	HumanHT-12_v3_BeadChip	M_GMCSF_TPP_2h	peripheral blood	Homo sapiens	Macrophage	GM-CSF	TNF+PGE2+P3C	2h	BC00	total RNA	biotin	TPP	Cluster9	yes	no	no	no	no	yes	no	no	no	no	yes	no
5342595001_J	HumanHT-12_v3_BeadChip	M_GMCSF_TPP_2h	peripheral blood	Homo sapiens	Macrophage	GM-CSF	TNF+PGE2+P3C	2h	BC85	total RNA	biotin	TPP	Cluster9	yes	no	no	no	no	yes	no	no	no	no	yes	no
5342595020_F	HumanHT-12_v3_BeadChip	M_GMCSF_TPP_2h	peripheral blood	Homo sapiens	Macrophage	GM-CSF	TNF+PGE2+P3C	2h	BC94	total RNA	biotin	TPP	Cluster9	yes	no	no	no	no	yes	no	no	no	no	yes	no
5342595001_G	HumanHT-12_v3_BeadChip	M_GMCSF_TPP_30min	peripheral blood	Homo sapiens	Macrophage	GM-CSF	TNF+PGE2+P3C	30min	BC85	total RNA	biotin	TPP	Cluster9	yes	no	no	no	no	yes	no	no	no	no	yes	no
5342595001_K	HumanHT-12_v3_BeadChip	M_GMCSF_TPP_30min	peripheral blood	Homo sapiens	Macrophage	GM-CSF	TNF+PGE2+P3C	30min	BC94	total RNA	biotin	TPP	Cluster9	yes	no	no	no	no	yes	no	no	no	no	yes	no
5342595001_L	HumanHT-12_v3_BeadChip	M_GMCSF_TPP_30min	peripheral blood	Homo sapiens	Macrophage	GM-CSF	TNF+PGE2+P3C	30min	BC00	total RNA	biotin	TPP	Cluster9	yes	no	no	no	no	yes	no	no	no	no	yes	no
4676163034_A	HumanHT-12_v3_BeadChip	M_GMCSF_TPP_48h	peripheral blood	Homo sapiens	Macrophage	GM-CSF	TNF+PGE2+P3C	48h	BC85-1	total RNA	biotin	TPP	Cluster9	yes	no	no	no	no	yes	no	yes	no	no	yes	no
4676163034_J	HumanHT-12_v3_BeadChip	M_GMCSF_TPP_48h	peripheral blood	Homo sapiens	Macrophage	GM-CSF	TNF+PGE2+P3C	48h	BC85-2	total RNA	biotin	TPP	Cluster9	yes	no	no	no	no	yes	no	no	no	no	yes	no
4676163034_L	HumanHT-12_v3_BeadChip	M_GMCSF_TPP_48h	peripheral blood	Homo sapiens	Macrophage	GM-CSF	TNF+PGE2+P3C	48h	BC59	total RNA	biotin	TPP	Cluster9	yes	no	no	no	no	yes	no	no	no	no	yes	no
5342595020_A	HumanHT-12_v3_BeadChip	M_GMCSF_TPP_4h	peripheral blood	Homo sapiens	Macrophage	GM-CSF	TNF+PGE2+P3C	4h	BC00	total RNA	biotin	TPP	Cluster9	yes	no	no	no	no	yes	no	no	no	no	yes	no
5342595020_C	HumanHT-12_v3_BeadChip	M_GMCSF_TPP_4h	peripheral blood	Homo sapiens	Macrophage	GM-CSF	TNF+PGE2+P3C	4h	BC94	total RNA	biotin	TPP	Cluster9	yes	no	no	no	no	yes	no	no	no	no	yes	no
5342595020_K	HumanHT-12_v3_BeadChip	M_GMCSF_TPP_4h	peripheral blood	Homo sapiens	Macrophage	GM-CSF	TNF+PGE2+P3C	4h	BC85	total RNA	biotin	TPP	Cluster9	yes	no	no	no	no	yes	no	no	no	no	yes	no
4648883056_F	HumanHT-12_v3_BeadChip	M_GMCSF_TPP_6h	peripheral blood	Homo sapiens	Macrophage	GM-CSF	TNF+PGE2+P3C	6h	BC85-1	total RNA	biotin	TPP	Cluster9	yes	no	no	no	no	yes	no	no	no	no	yes	no
4648883056_I	HumanHT-12_v3_BeadChip	M_GMCSF_TPP_6h	peripheral blood	Homo sapiens	Macrophage	GM-CSF	TNF+PGE2+P3C	6h	BC85-2	total RNA	biotin	TPP	Cluster9	yes	no	no	no	no	yes	no	no	no	no	yes	no
4648883056_J	HumanHT-12_v3_BeadChip	M_GMCSF_TPP_6h	peripheral blood	Homo sapiens	Macrophage	GM-CSF	TNF+PGE2+P3C	6h	BC59	total RNA	biotin	TPP	Cluster9	yes	no	no	no	no	yes	no	no	no	no	yes	no
5342595001_B	HumanHT-12_v3_BeadChip	M_GMCSF_TPP_6h	peripheral blood	Homo sapiens	Macrophage	GM-CSF	TNF+PGE2+P3C	6h	BC94	total RNA	biotin	TPP	Cluster9	yes	no	no	no	no	yes	no	no	no	no	yes	no
5342595001_D	HumanHT-12_v3_BeadChip	M_GMCSF_TPP_6h	peripheral blood	Homo sapiens	Macrophage	GM-CSF	TNF+PGE2+P3C	6h	BC00	total RNA	biotin	TPP	Cluster9	yes	no	no	no	no	yes	no	no	no	no	yes	no
5342595001_H	HumanHT-12_v3_BeadChip	M_GMCSF_TPP_6h	peripheral blood	Homo sapiens	Macrophage	GM-CSF	TNF+PGE2+P3C	6h	BC85	total RNA	biotin	TPP	Cluster9	yes	no	no	no	no	yes	no	no	no	no	yes	no
4487653415_G	HumanHT-12_v3_BeadChip	M_GMCSF_TPP_72h	peripheral blood	Homo sapiens	Macrophage	GM-CSF	TNF+PGE2+P3C	72h	BC9	total RNA	biotin	TPP	Cluster9	yes	yes	yes	yes	yes	yes	yes	no	yes	yes	yes	no
4676163030_B	HumanHT-12_v3_BeadChip	M_GMCSF_TPP_72h	peripheral blood	Homo sapiens	Macrophage	GM-CSF	TNF+PGE2+P3C	72h	BC11	total RNA	biotin	TPP	Cluster9	yes	yes	yes	yes	yes	yes	yes	no	yes	yes	yes	no
4676163030_F	HumanHT-12_v3_BeadChip	M_GMCSF_TPP_72h	peripheral blood	Homo sapiens	Macrophage	GM-CSF	TNF+PGE2+P3C	72h	BC13	total RNA	biotin	TPP	Cluster9	yes	yes	yes	yes	yes	yes	yes	no	yes	yes	yes	no
4676163030_J	HumanHT-12_v3_BeadChip	M_GMCSF_TPP_72h	peripheral blood	Homo sapiens	Macrophage	GM-CSF	TNF+PGE2+P3C	72h	BC52	total RNA	biotin	TPP	Cluster9	yes	yes	yes	yes	yes	yes	yes	no	yes	yes	yes	no
4676163034_G	HumanHT-12_v3_BeadChip	M_GMCSF_TPP_72h	peripheral blood	Homo sapiens	Macrophage	GM-CSF	TNF+PGE2+P3C	72h	BC58	total RNA	biotin	TPP	Cluster9	yes	yes	yes	yes	yes	yes	yes	no	yes	yes	yes	no
4676163034_K	HumanHT-12_v3_BeadChip	M_GMCSF_TPP_72h	peripheral blood	Homo sapiens	Macrophage	GM-CSF	TNF+PGE2+P3C	72h	BC76	total RNA	biotin	TPP	Cluster9	yes	yes	yes	yes	yes	yes	yes	no	yes	yes	yes	no
4950679045_I	HumanHT-12_v3_BeadChip	M_GMCSF_TPP_72h	peripheral blood	Homo sapiens	Macrophage	GM-CSF	TNF+PGE2+P3C	72h	BC78	total RNA	biotin	TPP	Cluster9	yes	yes	yes	yes	yes	yes	yes	no	yes	yes	yes	no
5376074032_B	HumanHT-12_v3_BeadChip	M_GMCSF_TPP_72h	peripheral blood	Homo sapiens	Macrophage	GM-CSF	TNF+PGE2+P3C	72h	BC12	total RNA	biotin	TPP	Cluster9	yes	yes	yes	yes	yes	yes	yes	no	yes	yes	yes	no
5376074033_G	HumanHT-12_v3_BeadChip	M_GMCSF_TPP_72h	peripheral blood	Homo sapiens	Macrophage	GM-CSF	TNF+PGE2+P3C	72h	BC17	total RNA	biotin	TPP	Cluster9	yes	yes	yes	yes	yes	yes	yes	no	yes	yes	yes	no
5376074033_J	HumanHT-12_v3_BeadChip	M_GMCSF_TPP_72h	peripheral blood	Homo sapiens	Macrophage	GM-CSF	TNF+PGE2+P3C	72h	BC15	total RNA	biotin	TPP	Cluster9	yes	yes	yes	yes	yes	yes	yes	no	yes	yes	yes	no
5376074038_H	HumanHT-12_v3_BeadChip	M_GMCSF_TPP_IFNβ_72h	peripheral blood	Homo sapiens	Macrophage	GM-CSF	IFNβ 100U/ml + TNF 800 u/ml+ PGE2 1µg/ml+ P3C 1µg/ml	72h	BC79	total RNA	biotin	TPP_IFNβ	Cluster9	yes	yes	yes	no	yes	yes	yes	no	yes	yes	yes	no
5376074038_J	HumanHT-12_v3_BeadChip	M_GMCSF_TPP_IFNβ_72h	peripheral blood	Homo sapiens	Macrophage	GM-CSF	IFNβ 100U/ml + TNF 800 u/ml+ PGE2 1µg/ml+ P3C 1µg/ml	72h	BC88	total RNA	biotin	TPP_IFNβ	Cluster9	yes	yes	yes	no	yes	yes	yes	no	yes	yes	yes	no
5376074038_L	HumanHT-12_v3_BeadChip	M_GMCSF_TPP_IFNβ_72h	peripheral blood	Homo sapiens	Macrophage	GM-CSF	IFNβ 100U/ml + TNF 800 u/ml+ PGE2 1µg/ml+ P3C 1µg/ml	72h	BC89	total RNA	biotin	TPP_IFNβ	Cluster9	yes	yes	yes	no	yes	yes	yes	no	yes	yes	yes	no
5376074038_C	HumanHT-12_v3_BeadChip	M_GMCSF_TPP_IFNβ_IFNγ_72h	peripheral blood	Homo sapiens	Macrophage	GM-CSF	IFNβ 100U/ml + TNF 800 u/ml+ PGE2 1µg/ml+ P3C 1µg/ml + IFNγ 200U/ml	72h	BC88	total RNA	biotin	TPP_IFNβ_IFNγ	Cluster9	yes	yes	yes	no	yes	yes	yes	no	yes	yes	yes	no
5376074038_D	HumanHT-12_v3_BeadChip	M_GMCSF_TPP_IFNβ_IFNγ_72h	peripheral blood	Homo sapiens	Macrophage	GM-CSF	IFNβ 100U/ml + TNF 800 u/ml+ PGE2 1µg/ml+ P3C 1µg/ml + IFNγ 200U/ml	72h	BC89	total RNA	biotin	TPP_IFNβ_IFNγ	Cluster9	yes	yes	yes	no	yes	yes	yes	no	yes	yes	yes	no
5376074038_K	HumanHT-12_v3_BeadChip	M_GMCSF_TPP_IFNβ_IFNγ_72h	peripheral blood	Homo sapiens	Macrophage	GM-CSF	IFNβ 100U/ml + TNF 800 u/ml+ PGE2 1µg/ml+ P3C 1µg/ml + IFNγ 200U/ml	72h	BC79	total RNA	biotin	TPP_IFNβ_IFNγ	Cluster9	yes	yes	yes	no	yes	yes	yes	no	yes	yes	yes	no
4958478013_A	HumanHT-12_v3_BeadChip	M_GMCSF_upLPS_72h	peripheral blood	Homo sapiens	Macrophage	GM-CSF	upLPS	72h	BC07	total RNA	biotin	upLPS	Cluster3	yes	yes	yes	no	yes	yes	yes	no	yes	yes	yes	no
4958478013_J	HumanHT-12_v3_BeadChip	M_GMCSF_upLPS_72h	peripheral blood	Homo sapiens	Macrophage	GM-CSF	upLPS	72h	BC09	total RNA	biotin	upLPS	Cluster3	yes	yes	yes	no	yes	yes	yes	no	yes	yes	yes	no
4958478013_L	HumanHT-12_v3_BeadChip	M_GMCSF_upLPS_72h	peripheral blood	Homo sapiens	Macrophage	GM-CSF	upLPS	72h	BC78	total RNA	biotin	upLPS	Cluster3	yes	yes	yes	no	yes	yes	yes	no	yes	yes	yes	no
5376074023_C	HumanHT-12_v3_BeadChip	M_GMCSF_upLPS_72h	peripheral blood	Homo sapiens	Macrophage	GM-CSF	upLPS	72h	BC67	total RNA	biotin	upLPS	Cluster3	yes	yes	yes	no	yes	yes	yes	no	yes	yes	yes	no
5376074056_A	HumanHT-12_v3_BeadChip	M_GMCSF_upLPS_72h	peripheral blood	Homo sapiens	Macrophage	GM-CSF	upLPS	72h	BC66	total RNA	biotin	upLPS	Cluster3	yes	yes	yes	no	yes	yes	yes	no	yes	yes	yes	no
5376074056_G	HumanHT-12_v3_BeadChip	M_GMCSF_upLPS_72h	peripheral blood	Homo sapiens	Macrophage	GM-CSF	upLPS	72h	BC68	total RNA	biotin	upLPS	Cluster3	yes	yes	yes	no	yes	yes	yes	no	yes	yes	yes	no
4958478013_C	HumanHT-12_v3_BeadChip	M_GMCSF_upLPS_IC_72h	peripheral blood	Homo sapiens	Macrophage	GM-CSF	upLPS+IC	72h	BC78	total RNA	biotin	upLPS_IC	Cluster3	yes	yes	yes	no	yes	yes	yes	no	yes	yes	yes	no
4958478013_D	HumanHT-12_v3_BeadChip	M_GMCSF_upLPS_IC_72h	peripheral blood	Homo sapiens	Macrophage	GM-CSF	upLPS+IC	72h	BC07	total RNA	biotin	upLPS_IC	Cluster3	yes	yes	yes	no	yes	yes	yes	no	yes	yes	yes	no
4958478013_F	HumanHT-12_v3_BeadChip	M_GMCSF_upLPS_IC_72h	peripheral blood	Homo sapiens	Macrophage	GM-CSF	upLPS+IC	72h	BC09	total RNA	biotin	upLPS_IC	Cluster3	yes	yes	yes	no	yes	yes	yes	no	yes	yes	yes	no
5376074023_G	HumanHT-12_v3_BeadChip	M_MCSF_IL4_72h	peripheral blood	Homo sapiens	Macrophage	M-CSF	IL4	72h	BC66	total RNA	biotin	IL4	Cluster2	yes	yes	yes	yes	yes	yes	yes	no	yes	yes	yes	yes
5376074056_J	HumanHT-12_v3_BeadChip	M_MCSF_IL4_72h	peripheral blood	Homo sapiens	Macrophage	M-CSF	IL4	72h	BC68	total RNA	biotin	IL4	Cluster2	yes	yes	yes	yes	yes	yes	yes	no	yes	yes	yes	yes
5376074056_K	HumanHT-12_v3_BeadChip	M_MCSF_IL4_72h	peripheral blood	Homo sapiens	Macrophage	M-CSF	IL4	72h	BC67	total RNA	biotin	IL4	Cluster2	yes	yes	yes	yes	yes	yes	yes	no	yes	yes	yes	yes
5376074023_E	HumanHT-12_v3_BeadChip	M_MCSF_IL4_upLPS_72h	peripheral blood	Homo sapiens	Macrophage	M-CSF	IL4+upLPS	72h	BC68	total RNA	biotin	IL4_upLPS	Cluster2	yes	yes	yes	no	yes	yes	yes	no	yes	yes	yes	no
5376074023_K	HumanHT-12_v3_BeadChip	M_MCSF_IL4_upLPS_72h	peripheral blood	Homo sapiens	Macrophage	M-CSF	IL4+upLPS	72h	BC67	total RNA	biotin	IL4_upLPS	Cluster2	yes	yes	yes	no	yes	yes	yes	no	yes	yes	yes	no
5376074056_L	HumanHT-12_v3_BeadChip	M_MCSF_IL4_upLPS_72h	peripheral blood	Homo sapiens	Macrophage	M-CSF	IL4+upLPS	72h	BC66	total RNA	biotin	IL4_upLPS	Cluster2	yes	yes	yes	no	yes	yes	yes	no	yes	yes	yes	no
5376074031_D	HumanHT-12_v3_BeadChip	M_MCSF_OA_24h	peripheral blood	Homo sapiens	Macrophage	M-CSF	OA	24h	BC94	total RNA	biotin	OA	Cluster5	yes	yes	yes	no	yes	yes	yes	no	yes	yes	yes	no
5376074031_L	HumanHT-12_v3_BeadChip	M_MCSF_OA_24h	peripheral blood	Homo sapiens	Macrophage	M-CSF	OA	24h	BC95	total RNA	biotin	OA	Cluster5	yes	yes	yes	no	yes	yes	yes	no	yes	yes	yes	no
5376074054_C	HumanHT-12_v3_BeadChip	M_MCSF_OA_24h	peripheral blood	Homo sapiens	Macrophage	M-CSF	OA	24h	BC97	total RNA	biotin	OA	Cluster5	yes	yes	yes	no	yes	yes	yes	no	yes	yes	yes	no
5376074031_B	HumanHT-12_v3_BeadChip	M_MCSF_PA_24h	peripheral blood	Homo sapiens	Macrophage	M-CSF	PA	24h	BC97	total RNA	biotin	PA	Cluster5	yes	yes	yes	no	yes	yes	yes	no	yes	yes	yes	no
5376074031_J	HumanHT-12_v3_BeadChip	M_MCSF_PA_24h	peripheral blood	Homo sapiens	Macrophage	M-CSF	PA	24h	BC94	total RNA	biotin	PA	Cluster5	yes	yes	yes	no	yes	yes	yes	no	yes	yes	yes	no
5376074039_J	HumanHT-12_v3_BeadChip	M_MCSF_PA_24h	peripheral blood	Homo sapiens	Macrophage	M-CSF	PA	24h	BC95	total RNA	biotin	PA	Cluster5	yes	yes	yes	no	yes	yes	yes	no	yes	yes	yes	no
5376074035_E	HumanHT-12_v3_BeadChip	M_MCSF_SA_24h	peripheral blood	Homo sapiens	Macrophage	M-CSF	SA	24h	BC97	total RNA	biotin	SA	Cluster5	yes	yes	yes	no	yes	yes	yes	no	yes	yes	yes	no
5376074035_L	HumanHT-12_v3_BeadChip	M_MCSF_SA_24h	peripheral blood	Homo sapiens	Macrophage	M-CSF	SA	24h	BC94	total RNA	biotin	SA	Cluster5	yes	yes	yes	no	yes	yes	yes	no	yes	yes	yes	no
5376074039_L	HumanHT-12_v3_BeadChip	M_MCSF_SA_24h	peripheral blood	Homo sapiens	Macrophage	M-CSF	SA	24h	BC95	total RNA	biotin	SA	Cluster5	yes	yes	yes	no	yes	yes	yes	no	yes	yes	yes	no
5376074023_I	HumanHT-12_v3_BeadChip	M_MCSF_upLPS_72h	peripheral blood	Homo sapiens	Macrophage	M-CSF	upLPS	72h	BC67	total RNA	biotin	upLPS	Cluster3	yes	yes	yes	no	yes	yes	yes	no	yes	yes	yes	no
5376074056_D	HumanHT-12_v3_BeadChip	M_MCSF_upLPS_72h	peripheral blood	Homo sapiens	Macrophage	M-CSF	upLPS	72h	BC68	total RNA	biotin	upLPS	Cluster3	yes	yes	yes	no	yes	yes	yes	no	yes	yes	yes	no
5376074056_F	HumanHT-12_v3_BeadChip	M_MCSF_upLPS_72h	peripheral blood	Homo sapiens	Macrophage	M-CSF	upLPS	72h	BC66	total RNA	biotin	upLPS	Cluster3	yes	yes	yes	no	yes	yes	yes	no	yes	yes	yes	no
4648883056_C	HumanHT-12_v3_BeadChip	M_GMCSF_baseline_0h	peripheral blood	Homo sapiens	Macrophage	GM-CSF	con	0h	BC85	total RNA	biotin	baseline	Cluster0	yes	no	no	no	no	yes	no	yes	no	no	yes	no
4648883071_A	HumanHT-12_v3_BeadChip	M_GMCSF_baseline_0h	peripheral blood	Homo sapiens	Macrophage	GM-CSF	con	0h	BC85-2	total RNA	biotin	baseline	Cluster0	yes	no	no	no	no	yes	no	yes	no	no	yes	no
4648883071_D	HumanHT-12_v3_BeadChip	M_GMCSF_baseline_0h	peripheral blood	Homo sapiens	Macrophage	GM-CSF	con	0h	BC59	total RNA	biotin	baseline	Cluster0	yes	no	no	no	no	yes	no	yes	no	no	yes	no
4958478015_C	HumanHT-12_v3_BeadChip	M_GMCSF_baseline_0h	peripheral blood	Homo sapiens	Macrophage	GM-CSF	con	0h	BC55	total RNA	biotin	baseline	Cluster0	yes	no	no	no	no	yes	no	yes	no	no	yes	no
4958478015_J	HumanHT-12_v3_BeadChip	M_GMCSF_baseline_0h	peripheral blood	Homo sapiens	Macrophage	GM-CSF	con	0h	BC56	total RNA	biotin	baseline	Cluster0	yes	no	no	no	no	yes	no	yes	no	no	yes	no
4958478033_G	HumanHT-12_v3_BeadChip	M_GMCSF_baseline_0h	peripheral blood	Homo sapiens	Macrophage	GM-CSF	con	0h	BC964	total RNA	biotin	baseline	Cluster0	yes	no	no	no	no	yes	no	yes	no	no	yes	no
4958478033_L	HumanHT-12_v3_BeadChip	M_GMCSF_baseline_0h	peripheral blood	Homo sapiens	Macrophage	GM-CSF	con	0h	BC985	total RNA	biotin	baseline	Cluster0	yes	no	no	no	no	yes	no	yes	no	no	yes	no
4958478044_J	HumanHT-12_v3_BeadChip	M_GMCSF_baseline_0h	peripheral blood	Homo sapiens	Macrophage	GM-CSF	con	0h	BC974	total RNA	biotin	baseline	Cluster0	yes	no	no	no	no	yes	no	yes	no	no	yes	no
4958478053_I	HumanHT-12_v3_BeadChip	M_GMCSF_baseline_0h	peripheral blood	Homo sapiens	Macrophage	GM-CSF	con	0h	BC59	total RNA	biotin	baseline	Cluster0	yes	no	no	no	no	yes	no	yes	no	no	yes	no
5342595020_B	HumanHT-12_v3_BeadChip	M_GMCSF_baseline_0h	peripheral blood	Homo sapiens	Macrophage	GM-CSF	con	0h	BC00	total RNA	biotin	baseline	Cluster0	yes	no	no	no	no	yes	no	yes	no	no	yes	no
5342595020_H	HumanHT-12_v3_BeadChip	M_GMCSF_baseline_0h	peripheral blood	Homo sapiens	Macrophage	GM-CSF	con	0h	BC85	total RNA	biotin	baseline	Cluster0	yes	no	no	no	no	yes	no	yes	no	no	yes	no
5342595020_L	HumanHT-12_v3_BeadChip	M_GMCSF_baseline_0h	peripheral blood	Homo sapiens	Macrophage	GM-CSF	con	0h	BC94	total RNA	biotin	baseline	Cluster0	yes	no	no	no	no	yes	no	yes	no	no	yes	no
5376074023_H	HumanHT-12_v3_BeadChip	M_GMCSF_baseline_0h	peripheral blood	Homo sapiens	Macrophage	GM-CSF	con	0h	BC68	total RNA	biotin	baseline	Cluster0	yes	no	no	no	no	yes	no	yes	no	no	yes	no
5376074023_L	HumanHT-12_v3_BeadChip	M_GMCSF_baseline_0h	peripheral blood	Homo sapiens	Macrophage	GM-CSF	con	0h	BC66	total RNA	biotin	baseline	Cluster0	yes	no	no	no	no	yes	no	yes	no	no	yes	no
5376074032_D	HumanHT-12_v3_BeadChip	M_GMCSF_baseline_0h	peripheral blood	Homo sapiens	Macrophage	GM-CSF	con	0h	BC17	total RNA	biotin	baseline	Cluster0	yes	no	no	no	no	yes	no	yes	no	no	yes	no
5376074033_E	HumanHT-12_v3_BeadChip	M_GMCSF_baseline_0h	peripheral blood	Homo sapiens	Macrophage	GM-CSF	con	0h	BC12	total RNA	biotin	baseline	Cluster0	yes	no	no	no	no	yes	no	yes	no	no	yes	no
5376074033_F	HumanHT-12_v3_BeadChip	M_GMCSF_baseline_0h	peripheral blood	Homo sapiens	Macrophage	GM-CSF	con	0h	BC15	total RNA	biotin	baseline	Cluster0	yes	no	no	no	no	yes	no	yes	no	no	yes	no
5376074035_I	HumanHT-12_v3_BeadChip	M_GMCSF_baseline_0h	peripheral blood	Homo sapiens	Macrophage	GM-CSF	con	0h	BC94	total RNA	biotin	baseline	Cluster0	yes	no	no	no	no	yes	no	yes	no	no	yes	no
5376074035_K	HumanHT-12_v3_BeadChip	M_GMCSF_baseline_0h	peripheral blood	Homo sapiens	Macrophage	GM-CSF	con	0h	BC97	total RNA	biotin	baseline	Cluster0	yes	no	no	no	no	yes	no	no	no	no	yes	no
5376074038_A	HumanHT-12_v3_BeadChip	M_GMCSF_baseline_0h	peripheral blood	Homo sapiens	Macrophage	GM-CSF	con	0h	BC79	total RNA	biotin	baseline	Cluster0	yes	no	no	no	no	yes	no	yes	no	no	yes	no
5376074038_B	HumanHT-12_v3_BeadChip	M_GMCSF_baseline_0h	peripheral blood	Homo sapiens	Macrophage	GM-CSF	con	0h	BC88	total RNA	biotin	baseline	Cluster0	yes	no	no	no	no	yes	no	yes	no	no	yes	no
5376074038_F	HumanHT-12_v3_BeadChip	M_GMCSF_baseline_0h	peripheral blood	Homo sapiens	Macrophage	GM-CSF	con	0h	BC89	total RNA	biotin	baseline	Cluster0	yes	no	no	no	no	yes	no	yes	no	no	yes	no
5376074045_A	HumanHT-12_v3_BeadChip	M_GMCSF_baseline_0h	peripheral blood	Homo sapiens	Macrophage	GM-CSF	con	0h	D9	total RNA	biotin	baseline	Cluster0	yes	yes	yes	yes	yes	yes	yes	no	yes	yes	yes	yes
5376074045_C	HumanHT-12_v3_BeadChip	M_GMCSF_baseline_0h	peripheral blood	Homo sapiens	Macrophage	GM-CSF	con	0h	D8	total RNA	biotin	baseline	Cluster0	yes	yes	yes	yes	yes	yes	yes	no	yes	yes	yes	yes
5376074045_E	HumanHT-12_v3_BeadChip	M_GMCSF_baseline_0h	peripheral blood	Homo sapiens	Macrophage	GM-CSF	con	0h	D11	total RNA	biotin	baseline	Cluster0	yes	yes	yes	yes	yes	yes	yes	no	yes	yes	yes	yes
5376074045_F	HumanHT-12_v3_BeadChip	M_GMCSF_baseline_0h	peripheral blood	Homo sapiens	Macrophage	GM-CSF	con	0h	D7	total RNA	biotin	baseline	Cluster0	yes	yes	yes	yes	yes	yes	yes	no	yes	yes	yes	yes
5376074054_A	HumanHT-12_v3_BeadChip	M_GMCSF_baseline_0h	peripheral blood	Homo sapiens	Macrophage	GM-CSF	con	0h	BC95	total RNA	biotin	baseline	Cluster0	yes	no	no	no	no	yes	no	yes	no	no	yes	no
5376074056_B	HumanHT-12_v3_BeadChip	M_GMCSF_baseline_0h	peripheral blood	Homo sapiens	Macrophage	GM-CSF	con	0h	BC67	total RNA	biotin	baseline	Cluster0	yes	no	no	no	no	yes	no	yes	no	no	yes	no
4676163034_C	HumanHT-12_v3_BeadChip	M_GMCSF_baseline_12h	peripheral blood	Homo sapiens	Macrophage	GM-CSF	con	12h	BC59	total RNA	biotin	baseline	Cluster0	yes	no	no	no	no	yes	no	yes	no	no	yes	no
4950679013_I	HumanHT-12_v3_BeadChip	M_GMCSF_baseline_12h	peripheral blood	Homo sapiens	Macrophage	GM-CSF	con	12h	BC85-2	total RNA	biotin	baseline	Cluster0	yes	no	no	no	no	yes	no	yes	no	no	yes	no
4950679045_L	HumanHT-12_v3_BeadChip	M_GMCSF_baseline_12h	peripheral blood	Homo sapiens	Macrophage	GM-CSF	con	12h	BC85-1	total RNA	biotin	baseline	Cluster0	yes	no	no	no	no	yes	no	yes	no	no	yes	no
4676163025_A	HumanHT-12_v3_BeadChip	M_GMCSF_baseline_24h	peripheral blood	Homo sapiens	Macrophage	GM-CSF	con	24h	BC59	total RNA	biotin	baseline	Cluster0	yes	no	no	no	no	yes	no	yes	no	no	yes	no
4676163034_I	HumanHT-12_v3_BeadChip	M_GMCSF_baseline_24h	peripheral blood	Homo sapiens	Macrophage	GM-CSF	con	24h	BC85-2	total RNA	biotin	baseline	Cluster0	yes	no	no	no	no	yes	no	yes	no	no	yes	no
4950679045_J	HumanHT-12_v3_BeadChip	M_GMCSF_baseline_24h	peripheral blood	Homo sapiens	Macrophage	GM-CSF	con	24h	BC85-1	total RNA	biotin	baseline	Cluster0	yes	no	no	no	no	yes	no	yes	no	no	yes	no
4676163034_F	HumanHT-12_v3_BeadChip	M_GMCSF_baseline_48h	peripheral blood	Homo sapiens	Macrophage	GM-CSF	con	48h	BC59	total RNA	biotin	baseline	Cluster0	yes	no	no	no	no	yes	no	no	no	no	yes	no
4676163034_D	HumanHT-12_v3_BeadChip	M_GMCSF_baseline_48h	peripheral blood	Homo sapiens	Macrophage	GM-CSF	con	48h	BC85-1	total RNA	biotin	baseline	Cluster0	yes	no	no	no	no	yes	no	yes	no	no	yes	no
4950679013_K	HumanHT-12_v3_BeadChip	M_GMCSF_baseline_48h	peripheral blood	Homo sapiens	Macrophage	GM-CSF	con	48h	BC85-2	total RNA	biotin	baseline	Cluster0	yes	no	no	no	no	yes	no	yes	no	no	yes	no
4676163025_I	HumanHT-12_v3_BeadChip	M_GMCSF_baseline_6h	peripheral blood	Homo sapiens	Macrophage	GM-CSF	con	6h	BC85-2	total RNA	biotin	baseline	Cluster0	yes	no	no	no	no	yes	no	yes	no	no	yes	no
4950679013_B	HumanHT-12_v3_BeadChip	M_GMCSF_baseline_6h	peripheral blood	Homo sapiens	Macrophage	GM-CSF	con	6h	BC85-1	total RNA	biotin	baseline	Cluster0	yes	no	no	no	no	yes	no	yes	no	no	yes	no
4950679045_D	HumanHT-12_v3_BeadChip	M_GMCSF_baseline_6h	peripheral blood	Homo sapiens	Macrophage	GM-CSF	con	6h	BC59	total RNA	biotin	baseline	Cluster0	yes	no	no	no	no	yes	no	yes	no	no	yes	no
4487653414_E	HumanHT-12_v3_BeadChip	M_GMCSF_baseline_72h	peripheral blood	Homo sapiens	Macrophage	GM-CSF	con	72h	BC9	total RNA	biotin	baseline	Cluster0	yes	yes	yes	yes	yes	yes	yes	yes	yes	yes	yes	yes
4676163030_A	HumanHT-12_v3_BeadChip	M_GMCSF_baseline_72h	peripheral blood	Homo sapiens	Macrophage	GM-CSF	con	72h	BC11	total RNA	biotin	baseline	Cluster0	yes	yes	yes	yes	yes	yes	yes	yes	yes	yes	yes	yes
4676163030_E	HumanHT-12_v3_BeadChip	M_GMCSF_baseline_72h	peripheral blood	Homo sapiens	Macrophage	GM-CSF	con	72h	BC13	total RNA	biotin	baseline	Cluster0	yes	yes	yes	yes	yes	yes	yes	yes	yes	yes	yes	yes
4676163030_I	HumanHT-12_v3_BeadChip	M_GMCSF_baseline_72h	peripheral blood	Homo sapiens	Macrophage	GM-CSF	con	72h	BC52	total RNA	biotin	baseline	Cluster0	yes	yes	yes	yes	yes	yes	yes	yes	yes	yes	yes	yes
4676163034_H	HumanHT-12_v3_BeadChip	M_GMCSF_baseline_72h	peripheral blood	Homo sapiens	Macrophage	GM-CSF	con	72h	BC58	total RNA	biotin	baseline	Cluster0	yes	yes	yes	yes	yes	yes	yes	yes	yes	yes	yes	yes
4950679013_E	HumanHT-12_v3_BeadChip	M_GMCSF_baseline_72h	peripheral blood	Homo sapiens	Macrophage	GM-CSF	con	72h	BC76	total RNA	biotin	baseline	Cluster0	yes	yes	yes	yes	yes	yes	yes	yes	yes	yes	yes	yes
4950679045_C	HumanHT-12_v3_BeadChip	M_GMCSF_baseline_72h	peripheral blood	Homo sapiens	Macrophage	GM-CSF	con	72h	BC78	total RNA	biotin	baseline	Cluster0	yes	yes	yes	yes	yes	yes	yes	yes	yes	yes	yes	yes
5376074023_B	HumanHT-12_v3_BeadChip	M_MCSF_baseline_0h	peripheral blood	Homo sapiens	Macrophage	M-CSF	con	0h	BC66	total RNA	biotin	baseline	Cluster0	yes	no	no	no	no	yes	no	yes	no	no	yes	no
5376074023_J	HumanHT-12_v3_BeadChip	M_MCSF_baseline_0h	peripheral blood	Homo sapiens	Macrophage	M-CSF	con	0h	BC68	total RNA	biotin	baseline	Cluster0	yes	no	no	no	no	yes	no	yes	no	no	yes	no
5376074035_A	HumanHT-12_v3_BeadChip	M_MCSF_baseline_0h	peripheral blood	Homo sapiens	Macrophage	M-CSF	con	0h	BC97	total RNA	biotin	baseline	Cluster0	yes	no	no	no	no	yes	no	yes	no	no	yes	no
5376074039_F	HumanHT-12_v3_BeadChip	M_MCSF_baseline_0h	peripheral blood	Homo sapiens	Macrophage	M-CSF	con	0h	BC95	total RNA	biotin	baseline	Cluster0	yes	no	no	no	no	yes	no	no	no	no	yes	no
5376074054_F	HumanHT-12_v3_BeadChip	M_MCSF_baseline_0h	peripheral blood	Homo sapiens	Macrophage	M-CSF	con	0h	BC94	total RNA	biotin	baseline	Cluster0	yes	no	no	no	no	yes	no	yes	no	no	yes	no
5376074056_C	HumanHT-12_v3_BeadChip	M_MCSF_baseline_0h	peripheral blood	Homo sapiens	Macrophage	M-CSF	con	0h	BC67	total RNA	biotin	baseline	Cluster0	yes	no	no	no	no	yes	no	yes	no	no	yes	no
4648883069_F	HumanHT-12_v3_BeadChip	M1/2_GMCSF_24h	peripheral blood	Homo sapiens	Macrophage	GM-CSF	unknown	24h	BC72	total RNA	biotin	M1/2	-	no	no	no	no	no	yes	no	no	no	no	yes	no
4648883069_H	HumanHT-12_v3_BeadChip	M1/2_GMCSF_24h	peripheral blood	Homo sapiens	Macrophage	GM-CSF	unknown	24h	BC72	total RNA	biotin	M1/2	-	no	no	no	no	no	yes	no	no	no	no	yes	no
5342595013_A	HumanHT-12_v3_BeadChip	Monocyte_CD14+	peripheral blood	Homo sapiens	Monocyte	-	unstimulated	0h	D2	total RNA	biotin	Monocyte_CD14+	-	no	no	no	no	no	no	yes	no	no	no	no	no
5342595027_B	HumanHT-12_v3_BeadChip	Monocyte_CD14+	peripheral blood	Homo sapiens	Monocyte	-	unstimulated	0h	D1	total RNA	biotin	Monocyte_CD14+	-	no	no	no	no	no	no	yes	no	no	no	no	no
5342595027_F	HumanHT-12_v3_BeadChip	Monocyte_CD14+	peripheral blood	Homo sapiens	Monocyte	-	unstimulated	0h	D3	total RNA	biotin	Monocyte_CD14+	-	no	no	no	no	no	no	yes	no	no	no	no	no
5376074044_B	HumanHT-12_v3_BeadChip	Monocyte_CD14+	peripheral blood	Homo sapiens	Monocyte	-	MCD 10uM	6h	D7	total RNA	biotin	Monocyte_CD14+	-	no	no	no	no	no	no	yes	yes	no	no	no	no
5376074044_C	HumanHT-12_v3_BeadChip	Monocyte_CD14+	peripheral blood	Homo sapiens	Monocyte	-	MCD 10uM	6h	D12	total RNA	biotin	Monocyte_CD14+	-	no	no	no	no	no	no	yes	yes	no	no	no	no
5376074044_D	HumanHT-12_v3_BeadChip	Monocyte_CD14+	peripheral blood	Homo sapiens	Monocyte	-	unstimulated	0h	D7	total RNA	biotin	Monocyte_CD14+	-	no	no	no	no	no	no	yes	yes	no	no	no	no
5376074044_E	HumanHT-12_v3_BeadChip	Monocyte_CD14+	peripheral blood	Homo sapiens	Monocyte	-	unstimulated	0h	D8	total RNA	biotin	Monocyte_CD14+	-	no	no	no	no	no	no	yes	yes	no	no	no	no
5376074044_F	HumanHT-12_v3_BeadChip	Monocyte_CD14+	peripheral blood	Homo sapiens	Monocyte	-	MCD 10uM	6h	D8	total RNA	biotin	Monocyte_CD14+	-	no	no	no	no	no	no	yes	yes	no	no	no	no
5376074044_G	HumanHT-12_v3_BeadChip	Monocyte_CD14+	peripheral blood	Homo sapiens	Monocyte	-	HDL 2mg/ml	6h	D7	total RNA	biotin	Monocyte_CD14+	-	no	no	no	no	no	no	yes	yes	no	no	no	no
5376074044_H	HumanHT-12_v3_BeadChip	Monocyte_CD14+	peripheral blood	Homo sapiens	Monocyte	-	HDL 2mg/ml	6h	D12	total RNA	biotin	Monocyte_CD14+	-	no	no	no	no	no	no	yes	yes	no	no	no	no
5376074044_I	HumanHT-12_v3_BeadChip	Monocyte_CD14+	peripheral blood	Homo sapiens	Monocyte	-	HDL 2mg/ml	6h	D8	total RNA	biotin	Monocyte_CD14+	-	no	no	no	no	no	no	yes	yes	no	no	no	no
5376074044_K	HumanHT-12_v3_BeadChip	Monocyte_CD14+	peripheral blood	Homo sapiens	Monocyte	-	unstimulated	0h	D12	total RNA	biotin	Monocyte_CD14+	-	no	no	no	no	no	no	yes	yes	no	no	no	no
5376074045_B	HumanHT-12_v3_BeadChip	Monocyte_CD14+	peripheral blood	Homo sapiens	Monocyte	-	MCD 10uM	6h	D10	total RNA	biotin	Monocyte_CD14+	-	no	no	no	no	no	no	yes	yes	no	no	no	no
5376074045_D	HumanHT-12_v3_BeadChip	Monocyte_CD14+	peripheral blood	Homo sapiens	Monocyte	-	unstimulated	0h	D10	total RNA	biotin	Monocyte_CD14+	-	no	no	no	no	no	no	yes	yes	no	no	no	no
5376074045_G	HumanHT-12_v3_BeadChip	Monocyte_CD14+	peripheral blood	Homo sapiens	Monocyte	-	HDL 2mg/ml	6h	D10	total RNA	biotin	Monocyte_CD14+	-	no	no	no	no	no	no	yes	yes	no	no	no	no
5342595013_B	HumanHT-12_v3_BeadChip	NK_cells	peripheral blood	Homo sapiens	NK cell	CD56	unstimulated	0h	D1	total RNA	biotin	NK_cells	-	no	no	no	no	no	no	no	yes	no	no	no	no
5342595027_C	HumanHT-12_v3_BeadChip	NK_cells	peripheral blood	Homo sapiens	NK cell	CD56	unstimulated	0h	D2	total RNA	biotin	NK_cells	-	no	no	no	no	no	no	no	yes	no	no	no	no
5342595027_K	HumanHT-12_v3_BeadChip	NK_cells	peripheral blood	Homo sapiens	NK cell	CD56	unstimulated	0h	D3	total RNA	biotin	NK_cells	-	no	no	no	no	no	no	no	no	no	no	no	no
4676163038_B	HumanHT-12_v3_BeadChip	T_CD3+	peripheral blood	Homo sapiens	T cell	MB_873 ND221 CS25 pos.control stim.16h	control-transfected + 16 hrs CD3/CD28	14 days	D16	total RNA	biotin	T_CD3+	-	no	no	no	no	no	no	no	yes	no	no	no	no
4676163038_C	HumanHT-12_v3_BeadChip	T_CD3+	peripheral blood	Homo sapiens	T cell	MB_881 ND221 CS25 pos.DsRed stim.16h	dsRed-transfected + 16 hrs CD3/CD28	14 days	D17	total RNA	biotin	T_CD3+	-	no	no	no	no	no	no	no	yes	no	no	no	no
4676163038_D	HumanHT-12_v3_BeadChip	T_CD3+	peripheral blood	Homo sapiens	T cell	MB_881 ND221 CS25 pos.DsRed stim.16h	dsRed-transfected + 16 hrs CD3/CD28	14 days	D16	total RNA	biotin	T_CD3+	-	no	no	no	no	no	no	no	yes	no	no	no	no
4676163038_F	HumanHT-12_v3_BeadChip	T_CD3+	peripheral blood	Homo sapiens	T cell	MB_883 ND221 CS25 pos.SATB1 stim.16h	SATB1-transfected + 16 hrs CD3/CD28	14 days	D16	total RNA	biotin	T_CD3+	-	no	no	no	no	no	no	no	yes	no	no	no	no
4676163038_G	HumanHT-12_v3_BeadChip	T_CD3+	peripheral blood	Homo sapiens	T cell	MB_873 ND221 CS25 pos.control stim.16h	control-transfected + 16 hrs CD3/CD28	14 days	D17	total RNA	biotin	T_CD3+	-	no	no	no	no	no	no	no	yes	no	no	no	no
4676163038_H	HumanHT-12_v3_BeadChip	T_CD3+	peripheral blood	Homo sapiens	T cell	MB_883 ND221 CS25 pos.SATB1 stim.16h	SATB1-transfected + 16 hrs CD3/CD28	14 days	D17	total RNA	biotin	T_CD3+	-	no	no	no	no	no	no	no	yes	no	no	no	no
4676163038_J	HumanHT-12_v3_BeadChip	T_CD3+	peripheral blood	Homo sapiens	T cell	MB_873 ND221 CS25 pos.control stim.16h	control-transfected + 16 hrs CD3/CD28	14 days	D18	total RNA	biotin	T_CD3+	-	no	no	no	no	no	no	no	yes	no	no	no	no
4676163038_K	HumanHT-12_v3_BeadChip	T_CD3+	peripheral blood	Homo sapiens	T cell	MB_881 ND221 CS25 pos.DsRed stim.16h	dsRed-transfected + 16 hrs CD3/CD28	14 days	D18	total RNA	biotin	T_CD3+	-	no	no	no	no	no	no	no	yes	no	no	no	no
4676163038_L	HumanHT-12_v3_BeadChip	T_CD3+	peripheral blood	Homo sapiens	T cell	MB_883 ND221 CS25 pos.SATB1 stim.16h	SATB1-transfected + 16 hrs CD3/CD28	14 days	D18	total RNA	biotin	T_CD3+	-	no	no	no	no	no	no	no	yes	no	no	no	no
5342595013_C	HumanHT-12_v3_BeadChip	T_CD3+	peripheral blood	Homo sapiens	T cell	CD3+	-	-	D1	total RNA	biotin	T_CD3+	-	no	no	no	no	no	no	no	yes	no	no	no	no
5342595013_F	HumanHT-12_v3_BeadChip	T_CD3+	peripheral blood	Homo sapiens	T cell	CD3+	-	-	D2	total RNA	biotin	T_CD3+	-	no	no	no	no	no	no	no	yes	no	no	no	no
4233291043_E	HumanWG-6_v3_BeadChip	Tconv	peripheral blood	Homo sapiens	T cell	CD4+CD25-	-	-	D13	total RNA	biotin	Tconv	-	no	no	no	no	no	no	no	yes	no	no	no	no
4233291046_C	HumanWG-6_v3_BeadChip	Tconv	peripheral blood	Homo sapiens	T cell	CD4+CD25-	-	-	D14	total RNA	biotin	Tconv	-	no	no	no	no	no	no	no	yes	no	no	no	no
4233291048_A	HumanWG-6_v3_BeadChip	Tconv	peripheral blood	Homo sapiens	T cell	CD4+CD25-	-	-	D15	total RNA	biotin	Tconv	-	no	no	no	no	no	no	no	yes	no	no	no	no
4233291007_A	HumanWG-6_v3_BeadChip	Tmemory	peripheral blood	Homo sapiens	T cell	CD45RA-	-	-	D13	total RNA	biotin	Tmemory	-	no	no	no	no	no	no	no	yes	no	no	no	no
4233291046_E	HumanWG-6_v3_BeadChip	Tmemory	peripheral blood	Homo sapiens	T cell	CD45RA-	-	-	D14	total RNA	biotin	Tmemory	-	no	no	no	no	no	no	no	yes	no	no	no	no
4233291007_B	HumanWG-6_v3_BeadChip	Tnaive	peripheral blood	Homo sapiens	T cell	CD45RA+	-	-	D13	total RNA	biotin	Tnaive	-	no	no	no	no	no	no	no	yes	no	no	no	no
4233291046_F	HumanWG-6_v3_BeadChip	Tnaive	peripheral blood	Homo sapiens	T cell	CD45RA+	-	-	D14	total RNA	biotin	Tnaive	-	no	no	no	no	no	no	no	yes	no	no	no	no
4233291043_F	HumanWG-6_v3_BeadChip	Treg	peripheral blood	Homo sapiens	T cell	CD4+CD25+	-	-	D13	total RNA	biotin	Treg	-	no	no	no	no	no	no	no	yes	no	no	no	no
4233291046_D	HumanWG-6_v3_BeadChip	Treg	peripheral blood	Homo sapiens	T cell	CD4+CD25+	-	-	D14	total RNA	biotin	Treg	-	no	no	no	no	no	no	no	yes	no	no	no	no
4233291048_B	HumanWG-6_v3_BeadChip	Treg	peripheral blood	Homo sapiens	T cell	CD4+CD25+	-	-	D15	total RNA	biotin	Treg	-	no	no	no	no	no	no	no	yes	no	no	no	no
4233291007_C	HumanWG-6_v3_BeadChip	Tresting	peripheral blood	Homo sapiens	T cell	CD45RA+	unstimulated	96h	D13	total RNA	biotin	Tresting	-	no	no	no	no	no	no	no	yes	no	no	no	no
4233291043_A	HumanWG-6_v3_BeadChip	Tresting	peripheral blood	Homo sapiens	T cell	CD45RA+	unstimulated	96h	D14	total RNA	biotin	Tresting	-	no	no	no	no	no	no	no	yes	no	no	no	no
4233291007_D	HumanWG-6_v3_BeadChip	Tstim	peripheral blood	Homo sapiens	T cell	CD45RA+	CD3/28	96h	D13	total RNA	biotin	Tstim	-	no	no	no	no	no	no	no	yes	no	no	no	no
4233291043_B	HumanWG-6_v3_BeadChip	Tstim	peripheral blood	Homo sapiens	T cell	CD45RA+	CD3/28	96h	D14	total RNA	biotin	Tstim	-	no	no	no	no	no	no	no	yes	no	no	no	no

## Sheet: Table S1C
Abbreviations of cell stimuli
Abbreviation	Full name
MCSF	macrophage colony-stimulating factor
GMCSF	granulocyte-macrophage colony-stimulating factor
GC	glucocorticoid
IC	immune complexes
P3C	Pam3CysSerLys4
TPP	TNF+PGE2+P3C
PA	palmitic aicd
OA	oleic acid
LA	lauric acid
LiA	linoleic acid
SA	stearic acid
sLPS	standard lipopolysaccharide
upLPS	ultrapure lipopolysaccharide
HDL	high density lipoprotein
MCD	cyclodextrins

## Sheet: Table S1D
9498 unique present genes identified by primary data handling and mean log2-transformed expression values at 29 macrophage conditions
Illumina Probe ID	Gene Symbol	Baseline	IFNb	HDL	IL10	GC	IL4	IL13	IL4_upLPS	upLPS_IC	upLPS	P3C_PGE2	P3C	PGE2	LA	OA	LiA	SA	PA	IFNg	TNF	IFNg_TNF	sLPS	sLPS_IFNg	sLPS_IC	TNF_PGE2	TNF_P3C	TPP	TPP_IFNb	TPP_IFNb_IFNg
2370438	A2M	8.14654	8.05435	8.12278	8.43353	8.3981	9.21723	9.62679	7.93135	7.59795	7.94584	7.79663	7.94873	7.81981	8.53017	8.47964	8.45821	8.42841	8.46732	8.73851	8.56732	8.59415	7.69394	7.28374	7.30836	7.50034	7.65546	6.92484	6.30982	6.26354
3610072	A4GALT	6.3273	6.32967	6.28741	6.30583	6.16344	6.33248	6.18087	6.35385	6.48177	6.52388	6.70254	6.5042	6.4192	6.31685	6.26546	6.28522	6.44499	6.35965	6.25557	6.62311	6.70915	7.28731	7.30643	7.65312	7.7147	7.44279	7.67086	7.42656	7.49533
1580504	AACS	6.97385	7.05454	7.00171	6.92274	6.84407	6.83413	6.92202	6.58788	6.70008	6.78108	6.73162	6.7783	6.73341	6.79902	6.59884	6.61411	6.7421	6.77214	6.84813	6.6025	6.59789	6.66595	6.58726	6.72409	6.80715	6.75493	6.74152	6.63583	6.86171
7650020	AADACL1	8.83731	8.61716	8.86926	8.89181	9.05396	7.86799	7.86717	8.50136	9.58446	9.0175	9.20258	9.13971	9.07304	9.96389	10.0987	10.0824	9.71592	9.91302	8.54027	8.91554	9.22246	9.1757	9.20218	8.84801	8.75862	8.97033	8.93936	8.51419	8.16692
1170332	AAK1	7.44733	7.42947	8.22949	7.38495	7.1719	7.24827	7.04066	7.12433	7.60253	7.48471	7.53844	7.34442	7.40845	7.13655	6.97774	7.03306	7.05251	7.22382	7.6554	7.09841	7.30868	7.59032	7.3096	7.19384	7.22736	7.23836	7.32561	7.36073	7.56792
4610048	AAMP	6.9457	6.81979	6.70396	6.97892	6.91676	6.99715	6.77006	6.96565	6.97268	6.90693	6.97861	7.00544	6.87474	6.90705	6.95972	6.80303	6.85888	6.90317	7.13145	6.93861	7.06869	7.11779	6.98594	6.70301	6.92075	6.90346	6.80443	6.99371	7.1378
290603	AARS	10.0294	9.46625	10.1319	9.72594	9.90685	10.326	10.4613	10.4753	10.2794	10.2388	9.60327	9.72403	9.47551	10.4962	10.2029	10.3542	10.5103	10.8633	11.117	10.658	11.2693	11.6431	11.8123	9.89056	10.122	9.50776	9.62744	8.71372	10.2492
4560681	AARS2	7.04241	7.14349	7.08189	6.94335	6.87974	6.97807	7.02857	7.0631	6.97086	6.96529	6.87729	6.81696	6.91344	7.19271	7.37251	7.45494	7.18358	7.20486	7.19765	7.33825	7.40214	7.42908	7.44636	7.68625	7.41315	7.3649	7.08248	7.07518	7.32679
60154	AARSD1	7.28768	7.13983	7.30622	7.47823	7.52578	7.35504	7.46433	7.41487	7.31014	7.2162	7.11033	7.29281	7.26067	7.44572	7.50367	7.45718	7.36855	7.37198	7.24652	7.26254	7.15121	7.25665	7.22735	7.15275	6.97267	7.13208	7.07621	7.19844	7.22987
4150561	AASDH	7.49547	7.55296	7.40837	7.31669	7.39774	7.49042	7.66933	7.34126	7.63903	7.57749	7.43519	7.54377	7.54562	7.3262	7.38732	7.55748	7.35346	7.28286	7.42017	7.50615	7.7415	7.62817	7.80594	7.44988	7.4674	7.60105	7.46593	7.53775	7.5551
7040717	AASDHPPT	7.72304	7.58142	7.74928	7.5312	7.62027	7.75619	7.85015	7.8158	7.65835	7.60738	7.4636	7.61786	7.52669	7.80705	7.92125	8.14606	7.90729	7.78188	7.93036	7.90166	7.79187	7.62704	7.84801	7.60593	7.63354	7.57398	7.45709	7.74283	7.68165
6020372	AATF	7.9917	7.87535	7.80774	7.90714	7.95625	7.98986	7.91838	7.94722	8.00974	8.0418	7.90984	7.8031	7.76582	8.09972	8.07568	7.83499	8.00068	8.06546	8.39454	8.05548	8.43764	8.29643	8.1758	7.95344	8.07198	8.08574	7.93884	8.0567	8.14222
4060358	ABCA1	11.063	11.3833	10.142	11.3047	10.7004	10.8083	11.2845	10.7193	11.7328	11.8376	12.3614	12.0892	12.1396	11.5178	10.7665	11.2082	11.5292	11.9896	11.3743	11.5531	11.8574	11.8628	12.7581	11.7526	11.645	11.8348	12.0532	12.2922	12.3529
6650504	ABCA4	6.74447	6.57299	6.66498	6.74657	6.77959	6.78609	6.85885	6.78347	6.64955	6.73431	6.65781	6.82794	6.79975	6.53951	6.53184	6.69778	6.65359	6.62683	6.81179	6.79488	6.69707	6.72108	6.71154	6.91727	6.86874	6.83523	6.74103	6.72807	6.59586
5810209	ABCA6	8.6646	8.84498	8.618	8.34023	9.48743	9.30449	8.69044	8.55751	7.32021	8.77343	7.27289	8.09562	7.41144	7.52079	7.64093	7.29153	7.17932	7.18581	7.59948	9.05424	8.77318	8.77471	8.34593	8.64749	8.24812	7.88619	7.98921	8.79414	7.88675
2570100	ABCA7	7.12123	6.83268	7.34284	7.01757	7.12935	7.23055	6.98042	6.72478	6.91708	7.15316	7.30516	7.05258	7.37389	6.27281	6.37187	6.38509	6.23047	6.32197	6.93965	6.63783	6.71643	7.021	7.03475	6.67437	7.03031	7.02402	7.05888	7.21793	7.42224
4810048	ABCB10	7.63143	7.75647	7.66509	7.57439	7.62373	7.63964	7.77126	7.64682	7.456	7.54512	7.61654	7.62538	7.72674	7.69057	7.83099	8.01775	7.8241	7.66056	7.41404	7.54548	7.39276	7.13509	7.36472	7.47117	7.54511	7.29383	7.4494	7.4494	7.5213
2810367	ABCB6	6.80712	6.88445	6.81343	6.76814	6.71635	6.91146	6.97067	7.07301	7.07654	6.79997	6.84567	6.82036	6.69108	6.71527	6.59455	6.58227	6.80215	7.02152	6.9309	6.91783	7.07464	6.92974	7.01452	6.76537	6.76682	6.72229	6.76117	6.90244	7.11866
5700286	ABCB7	7.73397	7.6545	7.74898	7.76064	7.88658	7.74665	7.95394	7.60862	7.83768	7.72997	7.41105	7.57322	7.61714	7.40632	7.53196	7.71365	7.47579	7.51842	7.42669	7.84056	7.61603	7.48001	7.7927	7.64643	7.50363	7.86131	7.63963	7.80299	7.56676
6900241	ABCB9	6.81169	6.85479	6.69843	6.92755	6.53624	7.15774	7.49984	6.80236	6.37684	6.7939	6.54125	6.55321	6.53363	6.88974	6.78037	6.95141	6.67677	6.64822	6.86847	6.89065	6.89783	6.57885	6.57973	6.54166	6.49077	6.51532	6.38694	6.49665	6.3948
1500187	ABCC1	6.8475	7.0025	6.85399	6.69703	6.91672	6.78284	6.46967	7.07472	7.33099	6.77131	7.15798	7.05931	6.81404	7.43244	7.2163	7.1632	7.45151	7.68896	6.87643	6.83649	7.00975	7.19504	7.27601	6.63007	7.1192	6.87464	6.9784	7.10048	7.62697
650646	ABCC10	6.96939	7.12228	7.06964	6.85733	6.9865	6.89785	6.70253	6.97036	6.81111	6.77938	6.97663	6.90988	6.90468	7.00501	6.99996	6.87456	6.8384	6.95216	6.83805	6.77691	6.86462	7.00452	6.9094	6.70468	6.84705	6.74723	6.72273	6.63476	6.7092
270615	ABCC3	10.1541	10.2155	10.2544	10.5527	10.2019	10.4908	10.6817	10.2609	9.46294	10.8892	10.3492	10.2726	9.82069	11.9307	11.8193	12.2316	12.1523	12.2221	10.1268	10.7304	11.488	11.3981	11.3945	10.8168	10.4775	10.9265	10.8032	10.5339	10.1973
2450201	ABCC4	7.58703	7.39453	7.46625	7.39089	7.42322	7.7062	7.84518	7.47278	7.0861	6.89885	6.99495	7.52241	7.22505	7.1607	7.36751	7.34293	7.16974	6.87082	6.7868	6.84664	6.49667	6.32003	6.14378	6.76666	6.72544	6.51626	6.65348	6.79151	6.5545
6580553	ABCC5	8.22495	8.38118	8.25989	8.30192	9.52702	8.09448	7.92118	8.04537	8.83329	7.85359	8.3594	8.77303	8.64918	7.33031	7.43233	7.44215	7.35734	7.43705	7.31363	7.04802	6.88656	7.54307	7.30865	7.5741	6.87652	7.25291	7.42918	7.25582	6.8203
4890609	ABCD1	7.25802	7.42772	6.93343	6.93226	7.03113	7.01116	6.51439	7.0165	7.08819	7.28052	7.21686	7.14265	7.12768	7.42514	7.21512	6.90823	7.21418	7.30692	7.34339	6.98656	7.79285	7.61258	7.33222	6.56806	7.03353	7.08627	7.00206	7.28383	7.34109
1580736	ABCD3	7.0588	7.27408	7.06853	6.98997	7.11249	6.97165	7.05117	7.00027	7.15052	6.97465	7.12923	7.00398	7.094	6.96581	6.9467	7.11803	6.86777	6.92497	6.985	6.87315	6.91775	6.80771	6.99501	6.93256	7.01543	6.8129	6.88074	7.03684	6.89002
1090543	ABCE1	8.2773	8.32642	8.03617	8.21632	8.19624	8.35026	8.36872	8.76623	8.30816	8.01798	7.22753	7.77541	7.40304	8.94394	8.99215	9.00964	8.91884	8.83873	8.38662	8.41794	8.21222	7.73617	7.56691	8.09924	7.50854	7.40897	7.39593	7.59983	7.48794
7380113	ABCF1	9.14335	9.2268	9.28072	9.62867	9.3356	9.45132	9.33921	9.52913	9.62246	9.40118	9.40402	9.45924	9.28738	9.17805	9.23405	9.27492	9.37533	9.45309	9.31314	9.35288	9.10504	9.54214	9.40782	9.85934	9.34076	9.30811	9.53796	9.20677	9.46611
5420142	ABCF2	6.75263	6.83476	6.6485	6.69053	6.8808	6.68744	6.4096	6.86325	6.91244	6.69308	6.72609	6.68057	6.64196	6.8915	6.92163	6.74001	6.77204	6.75239	6.66112	6.62621	6.75403	6.76576	6.66472	6.56468	6.63485	6.67689	6.67901	6.83004	6.793
4560689	ABCF3	6.7092	6.80187	6.54422	6.66392	6.86001	6.76767	6.58293	7.00615	6.76334	6.72644	6.7738	6.85631	6.77772	6.7247	6.72376	6.60343	6.64907	6.79276	6.85527	6.75062	7.10636	6.98334	6.84825	6.72345	6.86562	6.79034	6.71998	6.79645	7.11142
6060377	ABCG1	7.32885	7.13525	6.75826	7.70649	7.19065	7.11559	7.57376	6.98895	7.16754	7.53159	7.24445	7.55763	7.24151	7.28781	6.94526	6.77296	7.04862	7.09379	7.56778	7.77812	8.07703	7.7235	8.1146	7.35767	7.63887	7.60773	7.68462	7.69177	7.60535
1300328	ABHD10	7.25879	7.24489	7.23243	7.23141	7.21843	7.64391	7.85759	7.42675	7.06532	7.2956	6.97959	7.17565	7.18358	7.26771	7.42247	7.58562	7.21927	7.16884	7.2775	7.42686	7.76692	7.42336	7.75695	7.24465	6.97783	7.19287	7.06992	7.06266	7.10217
7610382	ABHD12	8.28886	8.20875	8.21364	8.15482	8.90621	8.34016	7.97785	8.3802	8.90692	8.21535	8.53351	8.53337	8.63179	8.17104	8.22035	7.77437	7.88298	7.87038	8.32194	7.73379	8.52833	8.25073	8.28987	7.51198	7.61682	7.69821	7.58736	7.45885	7.96011
1430360	ABHD14A	6.84428	6.97218	6.72288	6.70909	6.86513	6.80405	6.7786	6.72587	6.61353	6.63695	6.62671	6.52123	6.76815	6.48437	6.61199	6.53217	6.36496	6.31329	6.70964	6.62085	6.44973	6.64145	6.44528	6.51239	6.52955	6.52324	6.56236	6.61787	6.42738
150064	ABHD14B	7.13713	7.1877	7.06247	7.20053	7.23628	7.17259	7.20956	7.1449	7.09656	7.20796	6.71379	6.90158	6.9403	6.98949	6.93952	6.7882	6.75727	6.7949	7.2947	7.26153	7.24273	7.20818	7.07901	7.17175	7.04184	7.04996	6.97098	6.90292	7.06716
5340450	ABHD15	7.17437	6.91934	7.13743	7.28497	7.39165	7.21854	7.19853	7.17392	6.8901	7.098	7.04318	7.01837	7.19263	6.94997	7.01093	6.99577	6.8708	6.92782	6.82131	6.98049	6.79661	6.8542	6.83485	6.95169	6.81845	6.88443	6.80114	6.75591	6.62765
2970201	ABHD2	6.88927	7.1848	6.7719	6.9376	6.72581	6.9064	6.9176	6.96436	6.86696	6.85196	6.96549	6.9604	6.80938	7.50957	7.45373	7.5428	7.55548	7.49428	7.07526	6.95014	6.97183	6.69208	7.01457	6.76344	6.76978	6.74714	6.74962	6.56003	6.74219
5050241	ABHD3	8.33257	8.35747	8.31914	8.07317	8.71344	8.04179	7.86341	8.14505	8.30419	7.95645	8.39195	8.49747	8.31531	8.31497	8.35716	8.39639	8.28239	8.30726	8.091	7.71088	8.01624	7.97797	8.29398	8.13152	7.92041	7.97973	8.13623	8.03799	8.208
3120014	ABHD4	6.70714	6.80661	6.70991	6.62578	6.73522	6.78189	6.69653	6.95379	6.92448	6.73958	6.83488	6.85734	6.84482	6.88146	6.57443	6.63799	6.95225	7.01558	6.81839	6.6197	6.81408	6.85917	6.95629	6.57005	6.62543	6.78821	6.71376	6.88227	6.81192
5860215	ABHD5	7.33464	6.94699	7.28067	7.61325	7.61904	6.84719	7.24463	7.04399	7.72027	7.74506	7.1635	7.30805	7.28717	7.45954	7.33905	7.47783	7.58348	7.68613	7.74817	7.62642	7.65821	7.43036	7.74346	7.30743	7.6577	8.05134	7.80785	7.69959	7.67308
2690402	ABHD6	7.14993	7.1406	7.09078	7.04033	7.26992	7.18964	7.10471	7.16994	7.46852	7.29751	7.66894	7.42537	7.68689	7.18887	7.29377	7.34338	7.28048	7.34859	7.04301	7.0452	7.08355	7.16998	7.34658	6.98394	7.23769	7.2072	7.29947	7.1288	6.94775
4880288	ABHD8	8.37259	8.06764	8.40902	8.75598	8.76928	8.38026	8.11348	8.36571	8.55677	8.67096	8.67717	8.61076	8.65337	8.22903	8.27287	8.42439	8.16827	8.09748	8.30483	8.55562	8.44291	9.03278	8.99329	8.40883	8.67405	8.83158	8.82832	8.71133	8.90987
5130725	ABI1	7.62408	7.59979	7.63885	7.61517	7.48442	7.74168	7.92933	7.60126	7.76256	7.75287	7.56917	7.87163	7.54092	7.51608	7.57323	7.77069	7.75001	7.66603	7.67519	7.80011	7.64768	7.76661	7.84491	8.09369	7.93249	7.92933	7.8576	7.82712	7.74892
2000100	ABI2	7.00469	7.03082	7.17625	7.15711	6.84597	7.23354	7.22537	7.13682	7.05428	6.95516	7.18492	7.17356	7.09206	7.15284	7.12612	7.01306	7.08162	6.91097	6.97256	7.14258	6.80813	7.02091	6.8468	7.14282	7.09559	7.07503	7.03896	6.68899	6.75294
3840717	ABI3	7.00023	6.9731	6.82374	7.12674	7.66962	6.70118	6.49875	6.52935	7.26125	6.6498	6.74668	6.82738	6.80611	7.01437	7.06896	6.87558	6.80984	6.85677	6.72484	6.51257	6.31532	6.37681	6.29148	6.2662	6.33834	6.4344	6.45106	6.49203	6.42719
4180088	ABL1	8.23577	8.38327	8.45294	8.57716	8.48198	8.51795	8.42748	8.33067	8.55103	8.33787	8.39655	8.55348	8.69154	7.94904	7.96592	8.09853	7.90454	7.85403	8.22105	8.26243	7.96886	8.71188	8.30521	8.61	7.90388	8.08672	8.02692	8.05339	8.31832
1990288	ABL2	6.8276	6.79898	6.81315	7.24424	6.62797	7.20214	7.28661	7.08044	6.92245	6.98036	6.83229	6.95096	6.99079	6.99303	6.81415	6.84034	7.08227	7.14351	7.32836	7.08614	6.7392	7.09317	6.46727	7.10539	6.92915	7.01315	6.88645	6.9297	7.15306
2570112	ABLIM1	6.50963	6.74119	6.60006	6.61103	6.60072	6.52511	6.48904	6.69963	6.60786	6.58103	6.90485	6.7099	6.83246	6.58262	6.49306	6.4591	6.68614	6.78407	6.68918	6.55192	6.71954	6.67009	6.57861	6.74328	6.95802	6.68863	6.80295	6.72514	6.69932
5420440	ABP1	6.43048	6.37269	6.50401	6.42118	6.50747	6.49771	6.42751	6.87759	6.31539	6.41577	7.42183	6.16531	7.20768	6.82051	7.07946	6.7591	6.86962	6.79514	6.32954	6.37973	6.554	6.58369	6.53497	6.46091	6.36674	6.13636	6.54083	6.51249	6.27252
620240	ABR	10.43	10.1841	10.5149	10.8218	10.5876	10.5705	10.3513	10.4891	10.443	10.5829	10.5299	10.4617	10.739	10.4638	10.474	10.7298	10.48	10.444	10.1033	10.3098	9.71013	10.5449	10.4244	10.539	10.3099	10.5171	10.4757	10.2673	10.4326
2970044	ABTB1	7.30215	7.18132	7.15921	7.63369	7.98193	7.31105	7.34759	6.85761	7.21008	7.47893	7.61788	7.72384	7.60866	6.57856	6.61286	6.70355	6.7414	6.91059	7.02104	7.29519	7.09192	7.53773	7.62966	7.68067	7.58194	7.89277	7.99015	7.8075	8.01822
940148	ABTB2	6.29731	6.28308	6.31904	6.19809	6.21088	6.35473	6.14866	6.647	6.49109	6.42346	6.31937	6.27482	6.36921	6.34036	6.31926	6.28044	6.5785	6.44148	6.47815	6.73918	6.43798	7.03961	6.4999	7.1467	7.16313	6.98355	6.64861	6.57438	6.44544
3520753	ACAA1	8.33148	8.35588	8.03767	8.26277	8.40254	8.03768	7.60068	7.96423	7.95907	7.94736	8.42982	8.15816	8.37616	8.17166	8.23259	7.83783	7.78638	7.79113	7.8255	7.96133	7.95472	7.91725	7.59207	7.71772	8.0946	8.15087	8.05836	8.06304	7.85962
1450093	ACAA2	7.51434	7.48488	7.3999	7.71542	7.85481	7.73222	7.97764	7.74984	7.8341	7.43148	7.64333	7.66213	7.81412	7.74527	8.12115	8.4535	8.00427	7.99479	7.47825	7.60741	7.49068	7.07505	7.23055	7.26066	7.1083	7.18837	7.1955	6.91025	7.03706
2190414	ACACA	8.42612	8.17117	8.34332	7.97118	7.70253	8.02009	8.18068	7.81241	7.342	7.28365	7.12882	7.35778	7.34114	8.51223	7.9898	8.04521	7.91853	7.83867	7.39602	7.81432	6.79599	6.995	6.69896	7.63189	7.20312	7.34297	7.45544	7.41864	7.15542
2230678	ACACB	6.95332	6.79651	6.93089	7.06481	7.5157	7.04373	7.16866	6.72109	6.79792	7.00742	6.86497	6.87844	7.06608	6.70864	6.8634	6.91357	6.6549	6.65826	6.90773	6.94769	6.89887	6.94125	7.03365	6.69089	6.75949	6.98726	6.7998	6.60091	6.64235
6560327	ACAD10	6.96806	7.08067	6.9582	6.93172	7.0686	7.02517	7.19701	6.92639	6.91818	6.95683	6.83575	6.92245	6.86558	6.7198	6.7708	6.82973	6.74991	6.7907	6.89993	6.9354	6.95268	6.96563	7.01647	6.87319	6.90735	6.95269	6.99548	7.17875	6.8477
3370136	ACAD11	7.77281	7.76168	7.95802	7.89321	7.97997	7.9421	8.09616	7.68721	7.58682	7.93373	7.7377	7.61619	7.81848	7.63585	7.71259	7.81355	7.96839	8.42515	7.63848	8.14556	7.97675	7.78444	8.02394	7.89056	8.25777	8.15909	8.03978	8.1856	7.97507
730671	ACAD8	8.30966	8.12407	8.48345	8.31424	8.06385	7.80144	7.95201	7.96477	8.07419	8.46833	8.17173	8.12936	8.08282	8.40907	8.35798	8.2911	8.16735	7.97335	8.14637	8.7051	8.46979	8.43097	8.31112	7.99875	8.45767	8.44675	8.38279	8.73658	8.48145
5340561	ACAD9	7.95622	7.81641	7.91117	8.21475	8.23421	8.10157	8.21218	7.99988	8.08826	7.83556	7.81954	7.79765	7.85173	7.9541	7.99287	8.06151	7.94615	7.95402	7.75916	7.83079	7.53424	7.74168	7.65026	7.77865	7.65129	7.79524	7.7096	7.38743	7.42368
2470279	ACADM	8.96547	9.10004	9.1478	9.09503	8.96447	9.02867	9.31995	9.36215	9.21278	8.70191	8.49663	8.73673	8.50527	8.82548	9.01103	9.4479	9.04111	9.01884	9.03374	9.18402	8.72404	8.5865	8.78849	8.90552	8.32017	8.3967	8.30451	8.3488	8.01009
110441	ACADS	6.61144	6.52709	6.57931	6.62462	6.72851	6.58007	6.5187	6.63647	6.65609	6.64245	6.77103	6.71846	6.75954	6.77701	6.84543	6.71555	6.69934	6.74917	6.60836	6.55606	6.74218	6.75038	6.826	6.55613	6.5354	6.6204	6.53311	6.54697	6.55028
1170647	ACADVL	9.62923	9.62602	10.3774	10.1797	10.4986	9.95805	9.77299	10.736	11.2024	10.537	11.27	10.8762	11.1888	11.04	11.7587	11.8383	11.3508	11.4635	9.75577	10.3182	11.1478	10.9067	11.0001	10.0587	10.19	10.2887	10.4094	9.72436	9.37892
7210682	ACAP1	7.82693	7.62217	7.82129	7.49074	7.37392	7.65729	7.43603	7.37331	6.7044	7.48536	7.45704	7.41008	7.52992	7.38165	7.29859	7.02983	7.09054	6.99824	7.54279	7.09811	7.27825	7.44699	6.84687	6.85332	6.84915	7.17647	7.0461	7.19488	7.52671
2070605	ACAT1	8.3645	8.37071	8.19761	8.36431	8.75412	8.24958	8.18673	8.47585	8.91132	7.61546	7.67858	8.17486	7.93795	8.57125	8.75909	8.57308	8.35022	8.18407	7.75874	8.01914	6.92271	7.41562	7.08069	7.63659	7.28831	7.48282	7.38321	6.9387	7.04195
7330753	ACAT2	9.29652	9.50695	9.44986	8.80558	8.30936	8.60682	8.48929	7.76275	7.51763	7.72473	8.11073	8.06605	7.96085	9.46259	8.29828	8.00628	8.43628	8.52509	8.71593	8.67563	7.74363	7.22208	6.57633	8.31466	8.01723	8.01885	7.88818	7.69608	7.90242
5890112	ACBD3	8.7016	8.81238	8.60295	8.62862	8.46794	8.53133	8.69868	8.72773	8.92847	8.67406	8.72876	8.61951	8.60791	8.67173	8.66645	8.83824	9.05899	9.26731	8.62834	8.75517	8.67029	8.53801	8.64546	8.7486	8.58439	8.63169	8.68022	8.63237	8.49952
870349	ACBD6	7.06319	6.92058	6.8681	7.17687	7.12007	7.11462	7.22023	7.00228	6.94553	6.89388	6.96691	7.02781	7.03129	7.03538	7.05975	7.00921	7.00061	6.99043	6.94853	6.81423	6.76381	6.77476	6.7093	7.03796	6.80956	6.81534	6.90388	6.51344	6.55914
1300154	ACD	7.29447	7.34786	7.34711	7.14421	7.35518	7.41218	7.32389	7.31988	7.37255	7.3742	7.35855	7.27406	7.26024	7.12574	7.16272	7.01543	7.03842	6.98548	7.32825	7.17721	7.31366	7.44068	7.22112	7.04211	7.22536	7.39252	7.31767	7.61736	7.40333
4860204	ACIN1	8.36081	8.3619	8.45266	8.13069	8.43371	8.36423	7.9022	8.50213	8.56879	8.45684	8.49297	8.46751	8.46728	8.40836	8.35363	8.02397	8.26798	8.23806	8.33146	8.18847	8.85775	8.74009	8.50709	8.06954	8.24802	8.40191	8.39909	8.36628	8.50894
4290279	ACLY	9.59777	9.52006	9.62314	9.10662	9.25179	9.1931	8.88357	9.38555	9.00637	8.99748	9.24908	9.10294	9.11561	9.9946	9.56785	9.16039	9.35698	9.27623	9.10784	9.22195	9.13333	9.28015	8.55806	8.94935	9.09975	8.96476	9.04492	9.30551	9.07805
6040088	ACN9	7.7005	7.55549	7.45648	7.64463	7.66248	7.7649	8.0818	7.32295	7.39766	7.44813	7.12091	7.17999	7.19205	7.6673	7.80003	8.04424	7.60252	7.55409	7.55035	7.49462	7.52602	6.97716	7.33978	7.42997	7.09134	7.17963	7.18709	7.16092	6.90948
2450608	ACO1	9.54503	9.50878	9.8506	9.80617	9.1986	9.22404	9.23519	9.87093	10.6784	10.1385	9.44257	10.0788	9.23174	10.0369	10.0921	10.3331	10.3824	10.3084	9.84794	11.0213	11.0047	11.036	11.2495	10.5303	10.7662	10.9912	10.711	10.7715	10.5873
3930639	ACO2	7.5932	7.6923	7.40416	7.46827	7.7042	7.63721	7.21286	7.89071	7.6687	7.29594	7.42436	7.30526	7.29981	8.06098	7.94741	7.62387	7.89189	8.01659	7.7811	8.01348	8.10568	7.68125	7.06074	7.08456	7.27782	7.31509	7.10566	7.31198	7.00371
1050253	ACOT11	7.79288	7.79456	7.84343	7.598	7.43929	7.33998	7.58547	7.17574	7.76036	7.0977	7.15156	7.30347	7.36801	7.94538	7.75792	7.73578	7.66304	7.4466	7.12487	7.29204	6.66676	6.89331	6.73182	7.08959	6.89267	6.84101	6.96879	6.75998	6.43194
4290050	ACOT7	7.84957	8.03352	7.80628	8.77325	7.40445	9.9933	10.4688	10.4803	7.36809	7.46417	6.81494	7.32375	7.24081	8.51514	8.43242	8.34855	8.29686	8.23483	8.47566	9.67311	8.89277	7.9089	7.13122	7.57613	6.8664	7.20086	6.55496	6.19303	6.11299
7160592	ACOT9	8.09662	8.2446	7.77281	7.84917	8.18168	8.02962	7.68762	8.17421	8.07551	7.83521	8.32548	8.1838	8.07438	8.22502	8.07596	8.06133	8.3664	8.2816	8.28329	7.99507	7.94371	7.6925	7.80277	7.6317	8.29618	7.81044	8.03557	7.95252	8.52772
1190327	ACOX1	7.56743	7.71994	7.53504	7.32529	7.57777	7.26905	7.06908	7.47071	7.62995	7.50983	7.36466	7.41528	7.33462	7.71065	7.83151	7.73184	7.77347	7.73283	7.42222	7.79907	7.92438	7.86683	7.81521	7.52695	7.71014	7.5803	7.50459	7.6194	7.63025
1010114	ACOX2	7.20914	6.9853	7.05606	7.05133	6.59949	6.81437	6.90929	6.97165	6.51077	6.55731	6.73843	6.97646	6.71546	8.71517	8.5561	8.55072	8.00541	7.65239	6.98403	7.10493	6.89593	6.32677	6.33763	6.58531	6.54071	6.67965	6.58398	6.02019	5.99606
4540010	ACOX3	7.34063	7.54149	7.26539	7.4246	7.36362	7.66127	7.68569	7.97731	7.64625	7.51061	7.43362	7.40233	7.28162	7.4805	7.49672	7.52659	7.53823	7.53916	7.75324	7.93495	7.61405	7.7578	7.16483	7.55541	7.84685	7.76593	7.72623	7.21863	7.56076
6110672	ACP1	8.58383	8.53684	8.52768	9.09097	8.70689	8.34394	8.09014	8.58636	8.41899	8.31149	8.12068	8.23683	7.96262	9.04514	8.83483	8.59558	8.84208	8.7171	8.53231	8.70009	8.10203	8.17451	7.82579	8.14084	8.4784	8.25685	8.2791	8.25086	8.20531
2480025	ACP2	7.60388	7.76367	7.25341	7.90142	8.01762	7.41693	7.15919	8.23778	8.10362	7.91149	8.27757	8.28311	8.12859	8.3997	8.32355	8.28589	8.57248	8.86882	7.83891	8.31967	8.77073	8.77402	8.73267	8.09315	7.84101	8.29803	8.03995	8.13395	8.36223
7050082	ACP5	9.10525	9.13992	9.18539	9.86832	10.6595	9.02218	9.2561	8.67035	9.85874	9.33741	9.95109	9.46421	10.1776	9.74801	9.73633	10.165	9.9627	10.6308	8.85474	7.63718	7.65493	7.66468	7.35857	7.06366	7.31561	7.53158	7.65432	7.03713	7.41356
4670671	ACP6	6.51562	6.63355	6.4012	6.62586	6.52395	6.66508	6.71914	6.46532	6.3577	6.52808	6.48006	6.32993	6.43545	6.56536	6.63519	6.67714	6.66862	6.56463	6.58301	6.56554	6.50803	6.50095	6.47688	6.52695	6.51152	6.54903	6.52328	6.97731	6.67023
3800538	ACPL2	6.77384	6.9719	6.74892	6.81781	6.80515	7.28144	7.36638	7.84407	6.78051	6.75477	6.55842	6.63581	6.58011	6.70836	6.7384	6.70528	6.77996	6.59576	6.86687	7.17536	7.04462	7.1109	6.95199	7.28452	7.46025	7.38625	7.0535	7.54471	7.06578
2680725	ACPP	7.29029	6.92049	7.02898	7.08571	7.09698	6.90657	7.18091	7.0163	6.70901	6.83181	6.77855	7.10796	6.73642	7.16822	7.09086	7.27963	6.91682	6.75407	7.90461	7.31472	6.93609	6.49907	5.97031	6.6589	6.49646	6.79232	6.60143	6.56858	6.43917
2690369	ACPT	6.93381	6.81606	6.99468	7.08313	6.90529	7.06175	7.12241	7.03658	7.04516	6.99276	7.06033	7.02167	7.14912	6.92491	6.92083	7.0549	7.07617	6.9316	7.10948	6.97989	6.97945	6.92231	7.06345	7.03012	7.01186	7.08117	7.09987	7.12694	7.03791
1030431	ACSL1	8.09773	8.23305	8.05189	8.77149	8.84388	7.63283	7.73395	8.46121	9.44182	8.74699	8.82095	8.90321	8.85085	8.34048	8.25132	8.65294	8.78157	9.05089	9.35604	8.92471	8.31551	8.6494	9.39912	9.36982	9.26778	9.45242	9.65148	9.18395	9.57344
1580524	ACSL3	10.0575	10.1068	10.1937	9.78174	9.7433	9.93792	10.4678	9.7424	9.61248	9.69425	9.99599	9.83429	9.89602	10.5416	9.94626	10.1651	10.1739	10.3638	10.0743	9.6105	9.9584	9.35188	10.0611	9.87962	9.50537	9.58065	9.60487	9.46393	9.67122
7000307	ACSL4	9.94923	9.92145	9.92248	9.53187	9.54628	9.50629	9.90315	9.81054	9.57203	9.92842	10.4223	10.2048	10.4191	9.98942	9.99446	10.2108	10.2057	10.3347	10.0609	10.1235	9.64504	9.76925	9.86637	10.1095	10.4193	10.338	10.4119	10.5503	10.3788
7040286	ACSL5	8.53158	8.51692	8.57456	8.28476	8.25865	8.59566	8.57439	8.71177	8.53954	8.57137	8.52575	8.32737	8.52782	8.7864	8.8889	9.42297	9.12525	9.07371	8.60485	9.21408	8.84394	9.29298	9.34235	9.47018	9.27065	9.21205	9.40433	9.18552	9.63558
5220377	ACSS1	7.13007	6.93185	7.02767	7.21588	7.85807	7.04579	7.03358	6.95677	7.44925	6.86858	6.71216	6.92279	6.87386	6.48626	6.43613	6.34099	6.39934	6.40874	6.86392	6.95936	6.68852	6.99837	6.9147	6.68123	6.84582	6.83005	6.82392	6.65273	6.33288
4670544	ACSS2	10.8286	10.951	10.9802	10.5589	10.4101	10.5456	10.8072	10.0411	9.83583	10.3854	10.7323	10.4384	10.8024	10.5958	10.053	10.1561	10.0152	9.99064	10.2538	10.1152	10.1351	10.1346	9.90512	10.2941	10.1444	10.5497	10.469	10.5367	10.1752
6480059	ACTA2	9.02153	9.7905	9.25749	9.71943	8.84648	9.80477	10.2273	9.24547	8.69149	9.74615	7.58967	8.46715	7.88656	8.29757	8.63754	8.62906	8.0094	8.28073	9.5953	9.40456	9.94125	9.67966	9.98113	9.41689	8.65327	9.46912	8.72935	9.62662	8.89536
4610390	ACTB	13.6163	13.6451	13.6238	13.2413	12.849	13.4156	13.1182	13.5135	12.7598	12.7228	13.4076	13.4612	13.514	13.8597	13.7517	13.6449	13.229	12.9061	12.7206	12.9218	12.8004	12.6144	11.8027	12.0104	12.7102	12.6011	12.4961	12.6382	12.3024
3310424	ACTG1	13.6245	13.5306	13.6022	13.5221	13.0995	13.728	13.5959	13.5771	12.8828	12.9554	13.5633	13.6726	13.5619	13.6951	13.7855	13.7627	13.2649	13.2379	12.7582	13.0149	11.8043	12.2516	11.8183	12.6263	12.8406	12.6544	12.6801	12.7008	12.7481
5080603	ACTL6A	8.81415	8.6723	8.87043	8.55476	8.58295	8.72869	8.77698	8.77288	8.67004	8.41251	8.373	8.49525	8.52866	9.03169	9.17825	9.087	8.79458	8.71536	8.46712	8.3984	8.27283	8.20835	8.27086	8.47213	8.04908	8.08734	8.11505	7.90221	7.89531
7550092	ACTL7B	6.41121	6.41989	6.40268	6.45122	6.24595	6.31413	6.32224	6.41056	6.48254	6.48667	6.58114	6.60544	6.54517	6.52583	6.4619	6.48919	6.48922	6.53398	6.57167	6.7252	6.6681	6.77852	6.66661	6.9789	6.78993	6.84826	6.87601	6.40802	6.93758
5080364	ACTN1	10.7413	11.0021	11.202	10.9894	10.1906	11.2033	11.2642	10.5925	10.1188	11.0894	10.6023	10.5304	10.3632	11.2849	11.2163	11.2893	11.1179	11.5348	11.0108	11.0625	11.5748	10.9826	10.6435	10.8206	10.4602	10.5954	10.4866	10.5747	10.311
270437	ACTN4	8.12156	8.18597	8.34157	7.83011	7.89726	8.17957	7.84734	8.05983	7.83906	8.13267	8.26229	7.99147	8.27524	8.44703	8.39231	8.25194	8.29074	8.21493	8.01929	7.8947	8.27468	8.48092	8.18297	7.8506	8.33726	8.20349	8.16675	8.14167	8.18093
2630064	ACTR10	8.39629	8.38106	8.28579	8.34516	8.27284	8.34203	8.33877	8.35211	8.31092	8.25895	8.46008	8.45712	8.40482	8.43459	8.3988	8.32356	8.47334	8.48177	8.49486	8.3007	8.14294	7.99087	8.16428	8.24641	8.30636	8.25639	8.20927	8.05663	8.15788
4280561	ACTR1A	9.31201	9.58835	9.55037	9.36418	9.56563	9.55777	9.42264	9.34717	9.56127	9.33366	9.66844	9.57541	9.62648	8.97198	9.06895	9.26614	9.21183	9.24223	8.98723	9.12189	9.06826	9.28076	9.7642	9.01915	9.38007	9.43085	9.45011	9.55235	9.63961
2120088	ACTR1B	7.80173	7.74759	7.78774	7.78685	7.56566	8.00594	7.78361	7.76766	7.32261	7.70046	7.40285	7.33913	7.4273	7.89153	7.86281	7.56327	7.65032	7.61757	7.76025	8.13883	8.01277	7.84376	7.46273	7.70824	7.99987	7.79482	7.58018	7.70707	7.45205
5570196	ACTR2	11.7447	11.5347	11.6432	11.3913	11.4748	11.4131	11.3511	11.313	11.3038	11.359	11.7339	11.6757	11.6928	11.383	11.5228	11.6662	11.1824	11.0634	11.2212	11.0649	10.9266	11.2836	11.3713	11.4846	11.2025	11.2641	11.2793	11.7794	11.3538
6940176	ACTR3	9.12349	9.23241	9.00891	8.67252	8.69944	9.04281	8.81521	8.99957	8.85074	8.81851	8.93817	8.93601	8.88096	9.33282	9.50575	9.644	9.41626	9.34055	8.99405	9.14666	8.57916	8.50303	8.68319	8.95919	8.96508	8.9457	8.86243	9.01982	8.98094
2690670	ACTR5	7.07143	7.18552	7.2018	7.17837	7.21439	7.08459	7.12966	7.06413	6.99446	7.10951	6.8544	6.96115	6.95529	7.36981	7.39124	7.42507	7.30978	7.30847	7.05551	7.08744	7.04317	7.12556	7.23243	7.34879	7.07449	7.03303	7.23946	7.32853	7.15158
1580168	ACTR6	7.83944	7.7538	7.84676	7.62413	7.52468	7.93631	8.18968	7.84515	7.70112	7.75682	7.87451	7.80955	7.97674	7.75406	7.95059	8.23535	7.93872	7.74699	8.08982	7.94858	7.99251	7.75919	8.20026	7.98339	7.73726	7.74493	7.75361	7.8362	7.90797
270278	ACTR8	6.78422	6.76057	6.82859	6.73189	6.69314	6.83546	6.8376	6.78391	6.79325	6.72125	6.78549	6.87243	6.73395	7.01925	7.03643	7.11437	7.13982	7.12133	6.72632	6.83807	6.66916	6.7459	6.85624	6.8033	6.71006	6.73665	6.79171	6.71671	6.49415
6940360	ACVR1	8.77041	8.67337	8.96886	8.97935	8.64726	8.95915	9.48295	8.84282	8.88824	9.2347	9.48141	9.41935	9.13875	8.97994	8.91992	9.31397	9.26244	9.46585	9.14615	9.04037	9.24006	8.72001	9.34535	8.92481	9.12288	9.06569	9.23603	9.17868	9.09448
4570240	ACVR1B	8.43143	8.47846	8.72956	8.79528	8.57339	8.14672	8.48511	9.32674	9.50143	9.25557	8.53353	8.6119	8.27532	8.74349	8.73857	9.00719	8.82253	8.76283	9.39203	9.85376	10.1377	9.69488	10.5307	9.21713	9.72852	9.8364	9.40002	9.6652	9.36151
4610746	ACVRL1	6.65845	6.51116	6.46748	6.67224	6.78393	6.28595	6.4672	7.17851	6.96838	6.77834	6.80016	6.79782	6.5574	6.80045	6.84094	6.78106	6.66193	6.72737	6.89734	6.80616	6.83613	7.3282	7.34974	7.0367	7.06057	6.8167	6.84264	6.55625	6.60632
1400341	ACY1	7.60233	7.68778	7.4211	7.47232	7.54673	7.50376	7.32898	8.00028	7.76422	7.37819	7.32293	7.45141	7.34202	7.68791	7.62236	7.23077	7.44006	7.30379	7.57431	7.93086	8.14933	7.81195	7.16496	7.38399	7.62577	7.34785	7.23323	7.38619	7.15625
5910148	ACYP1	7.48589	7.2454	7.22576	7.44002	7.56157	7.57584	7.56856	7.46883	7.12503	7.50473	7.12429	7.33196	7.15421	7.6661	7.7196	7.82014	7.77576	7.7321	7.54948	7.52735	7.57559	7.16274	7.41487	7.33048	6.93357	7.14816	7.02884	6.89415	6.94571
5290672	ACYP2	6.9564	6.94942	6.74415	6.8013	7.25165	6.75503	6.72644	6.7331	6.75595	6.68188	6.76657	6.86889	6.9947	6.78093	6.70545	6.62856	6.74831	6.85605	6.65081	6.65005	6.44659	6.54815	6.45418	6.70158	6.593	6.6413	6.63273	6.51439	6.3653
7210192	ADA	7.90145	8.00408	7.93753	7.35786	7.96316	7.63732	7.26902	7.68469	8.49782	7.72813	8.76554	9.21083	8.90613	7.46521	7.62897	7.37246	7.35732	7.04653	7.66353	7.77653	7.3555	7.87934	7.54293	8.08284	8.73626	9.00956	8.82268	8.87429	9.60183
5290300	ADAM10	8.55556	8.29933	8.45265	8.74457	8.23663	7.61992	7.53227	7.88242	8.40041	8.47594	8.4717	8.65147	8.19136	8.91229	8.75709	8.44034	8.60226	8.47469	8.20551	8.34539	8.15755	8.386	8.53887	8.03947	8.57497	8.49716	8.54391	8.54166	8.207
3440452	ADAM15	10.1007	9.44988	10.1821	10.3741	10.4971	11.2686	11.3956	10.6016	9.08038	9.5512	8.93221	9.45568	9.32486	9.8737	10.0342	9.95825	9.27018	9.29383	9.80423	9.95848	9.64333	9.3385	8.68321	9.14976	8.39983	8.62439	8.69757	8.47599	8.23934
5260546	ADAM17	7.2441	7.21445	7.33842	7.63725	7.55661	7.56924	7.52713	7.29094	7.9904	7.57009	7.58027	7.57574	7.48181	7.29656	7.17738	7.57694	7.49359	7.59559	7.63489	7.538	7.66331	7.63423	7.95231	7.76997	7.49548	7.46242	7.51233	7.32965	7.69726
6900209	ADAM19	7.57262	8.20411	7.84089	6.98146	6.81356	9.77801	9.62118	11.0349	6.54146	7.8436	9.52021	7.74484	8.77431	8.71002	9.17515	8.07122	8.61893	7.76014	7.37566	9.25892	8.68272	9.02437	8.31151	9.47805	11.2465	9.08586	9.03851	8.5304	8.00785
7330333	ADAM28	6.77569	6.76037	6.7901	6.71108	6.7908	6.15988	6.14823	6.1742	6.93824	6.83608	6.7976	6.6884	6.79639	6.83195	6.95739	6.81556	6.75572	6.78959	6.88503	6.51301	6.50547	6.59561	6.96115	6.70322	6.8533	6.77048	6.7388	6.89901	6.59992
780725	ADAM8	8.30494	8.41923	8.34615	8.32651	6.71424	8.69314	8.33697	8.22943	7.59214	9.01091	9.21751	8.2552	8.70153	8.8068	9.07195	8.38907	8.59811	8.39237	8.21171	8.60264	9.3934	9.06037	9.22516	9.08901	9.90383	9.14396	9.48383	10.0576	9.77345
2940730	ADAM9	8.01334	7.91645	7.82026	8.32937	8.61921	7.7048	7.40547	7.72161	8.4869	7.77686	8.67422	8.39961	8.27749	8.32675	8.17693	7.96108	8.20843	8.20323	7.64258	7.57115	7.56593	7.81004	7.55626	7.3639	7.99635	8.09386	8.27143	7.86023	7.71284
2470184	ADAMDEC1	8.69611	9.15679	9.12549	8.42007	9.85487	6.50288	6.55953	9.49896	11.5082	10.9259	8.19481	10.3603	7.51162	10.0287	10.921	10.4146	10.9437	10.6252	10.5493	12.2599	12.3377	12.9422	14.3398	11.3202	12.7876	12.5473	12.2569	13.4791	13.3901
70487	ADAMTS19	6.59075	6.74302	6.57496	6.66186	6.61272	6.70748	6.68062	6.67528	6.49773	6.66778	6.61902	6.61712	6.77495	6.58881	6.63933	6.68338	6.63077	6.68673	6.71159	6.7181	6.61358	6.59347	6.66576	6.72707	6.65703	6.65876	6.72841	6.72615	6.85438
780678	ADAMTSL4	7.82058	7.79992	7.98339	8.91786	8.59798	8.28328	8.19438	7.74382	7.72563	8.09648	7.93459	8.0229	8.14682	7.4948	7.61991	7.78179	7.36415	7.32997	7.28118	7.69452	7.13398	7.57836	7.29122	7.82871	7.61497	7.89773	7.69296	7.68408	6.77117
3990433	ADAP2	10.2938	10.2706	9.98516	10.4014	10.9498	9.97772	9.88319	9.9969	10.4712	9.82045	10.221	10.7445	10.309	10.1632	10.2978	10.1541	10.0619	9.99513	9.5319	9.18073	9.23104	9.57829	9.82122	9.59101	8.70588	9.12458	9.26978	9.2599	9.60913
2900450	ADAR	9.51601	9.82159	9.13236	9.56941	9.5608	9.70184	9.58892	10.0319	9.83024	9.8157	9.54381	9.69431	9.8128	9.56298	9.73302	9.72316	9.727	9.77673	10.1392	9.50281	9.94654	10.0513	10.213	9.99073	9.46507	9.69651	9.66806	9.80917	10.116
7330097	ADARB1	7.53953	7.73035	7.62694	7.39056	7.02727	7.47423	7.35586	7.59788	7.33947	8.38157	8.47626	8.44442	7.90793	8.50661	8.33996	8.31962	8.38562	8.34238	7.96946	8.51458	9.00535	9.55484	9.58736	8.76746	9.65904	9.34249	9.42765	9.08422	9.31906
1710204	ADAT1	7.32823	7.53612	7.39367	7.29271	7.51787	7.26264	6.98718	7.43049	7.29282	7.17472	7.19681	7.15986	7.25656	7.34545	7.42388	7.32491	7.29883	7.37382	7.28249	7.29691	7.41248	7.48814	7.37873	7.20949	7.11573	7.09213	7.10276	7.30619	7.34679
2230253	ADAT3	6.71582	6.55709	6.67995	6.66467	6.80443	6.69147	6.53296	6.7542	7.00875	6.7203	6.94612	6.82491	6.948	6.69151	6.6864	6.58714	6.70087	6.67881	6.78208	6.62366	6.77453	6.85954	6.73169	6.53454	6.67074	6.69084	6.62903	6.61116	6.52607
7610328	ADCK1	7.13694	6.96082	7.15137	7.13124	7.38051	7.08029	7.06998	6.96936	7.12149	6.82736	6.86581	6.89277	6.85027	7.04079	7.01488	6.90605	6.92956	6.88765	6.89111	6.90168	6.95315	7.03001	6.68031	6.74857	6.6418	6.67333	6.6979	6.52178	6.32262
1780647	ADCK2	8.68853	8.79238	8.36279	9.06955	8.70065	8.95217	8.99841	8.62937	8.38641	8.69075	7.89391	8.53723	8.40584	8.87389	8.821	8.65631	8.55787	8.59945	8.63563	8.9267	8.70363	8.52578	7.99087	8.23182	7.6521	8.16702	7.71753	7.62997	7.35187
2480709	ADCK5	6.67931	6.59199	6.74833	6.63751	6.75054	6.65557	6.56301	6.57213	6.54212	6.55122	6.75264	6.61957	6.79846	6.69873	6.72577	6.66051	6.68658	6.71467	6.64151	6.61294	6.69504	6.68778	6.7067	6.56622	6.75474	6.84754	6.64175	6.62642	6.97215
3800050	ADCY3	9.3624	9.39818	9.47898	10.0849	10.2543	9.5964	9.93832	10.0347	10.8144	9.32795	8.63611	8.92708	9.10335	9.91881	9.77644	10.1572	10.1684	10.6897	9.61378	9.87485	9.01718	8.74943	8.20295	9.07077	8.70043	8.98784	8.3446	7.72462	7.15349
50735	ADCY7	8.29749	8.34023	8.2881	8.03096	7.96007	8.32474	8.33566	8.01238	7.49163	8.04269	7.6785	7.86742	7.8317	8.16041	8.22046	8.06034	7.86619	7.76705	7.94279	7.45036	7.71357	7.52042	7.84967	7.55411	7.65892	7.47266	7.52438	7.77149	8.1532
5900685	ADD1	10.7996	10.8914	10.7696	10.8689	11.0531	10.8336	10.8834	10.3196	10.5491	10.6923	10.9804	10.8954	11.0767	10.0404	10.2308	10.2971	10.0979	9.97609	10.2185	10.0013	10.0165	10.1604	10.238	10.3021	10.4011	10.5497	10.6008	10.6083	10.5504
1990468	ADD3	8.02544	7.58015	7.87678	8.22957	8.79991	8.0054	7.95352	7.70672	9.02931	8.16491	7.77796	7.95145	8.31777	7.44608	7.67643	8.00453	7.51643	7.46528	7.57415	7.78264	7.34631	7.7734	8.20328	8.96754	7.7232	8.15841	8.06517	7.99224	7.83582
2760121	ADHFE1	7.39955	7.22354	7.35318	7.57168	7.20344	7.36767	7.49214	7.04408	6.74768	7.48292	7.31269	6.90151	7.54885	6.6056	6.70994	6.58878	6.59893	6.55667	6.85989	6.85143	6.88009	7.1259	6.99765	7.33625	7.10807	7.39448	7.458	7.94019	6.98119
6100767	ADIPOR1	10.0732	9.98643	9.9304	10.0133	10.1137	9.81627	9.76778	9.8747	10.4462	10.3097	10.7212	10.3871	10.5112	9.86945	9.61846	9.51066	9.79934	9.76403	10.0891	9.84902	10.5776	10.1931	10.4461	10.0266	10.0526	10.2863	10.2804	10.1677	10.3653
1030241	ADK	8.58711	8.66782	8.64081	8.76427	8.53594	8.89274	9.14051	8.40455	8.20353	8.22056	7.65516	8.10319	7.94387	8.79197	8.74376	8.77709	8.45793	8.37691	7.9445	8.44921	7.48686	7.17064	6.71219	7.97379	7.59226	7.79585	7.7254	7.76312	7.47745
5670465	ADM	10.1913	10.1428	10.0673	10.4909	11.3767	9.78978	10.0727	9.6968	12.7755	10.7422	11.3533	10.9952	10.6983	10.9407	10.7486	11.0898	11.4576	11.4053	10.9462	11.458	11.693	10.5995	10.0183	11.5532	11.8342	11.6874	11.7429	11.895	11.9976
2970452	ADM2	6.69483	6.31281	6.60013	6.72097	6.60024	6.74806	6.70875	6.88086	6.71945	6.89418	6.72972	6.65492	6.65164	7.07156	6.67482	6.85067	7.40694	7.55793	7.2719	7.15958	7.13076	7.55665	7.70398	7.05384	7.47538	6.88503	6.94505	6.37756	7.34153
360678	ADNP	7.4423	7.24778	7.45566	7.4365	7.35813	7.54389	7.73166	7.65438	7.4272	7.5613	7.53149	7.41991	7.48019	7.23113	7.36039	7.58261	7.50805	7.33218	7.44284	7.62435	7.30694	7.19391	7.52152	7.60473	7.58307	7.6193	7.56147	7.17669	7.36209
7330270	ADNP2	7.99977	7.97167	7.88554	8.35453	7.80373	8.06124	8.17159	8.0514	7.93507	8.14562	8.10095	8.07198	7.97097	8.0365	8.02935	8.08405	8.07786	8.09857	8.39688	7.94149	7.70531	7.73569	7.6974	8.60784	8.19572	8.0981	8.1094	7.81834	7.9851
4480546	ADO	8.64976	8.632	8.63798	9.13663	7.87769	9.372	9.97004	9.55005	8.23372	8.91671	7.77928	7.9701	7.88994	8.88688	8.99206	9.42854	9.32534	9.47002	9.43829	9.34243	8.92248	8.58239	9.18414	8.89095	8.54764	8.35909	8.26053	8.46715	8.88414
7560440	ADORA2A	6.80105	7.12421	7.03052	6.71337	6.29073	6.8225	6.31898	7.78921	7.11736	7.11567	7.94084	7.42388	7.18108	7.33965	7.28355	7.31793	7.99664	8.06548	7.25555	8.29147	7.99582	8.71095	8.68725	8.57969	10.3856	9.48292	9.79752	9.55911	10.3905
2060040	ADORA2B	8.1382	8.35075	8.32295	7.77687	7.33015	8.02752	8.25273	6.92086	8.3118	8.18587	8.29202	7.60718	8.19052	8.2521	7.80801	7.98573	8.07477	8.07333	7.91474	7.52919	7.06183	6.88991	6.54148	7.22693	7.05863	6.80006	7.09767	6.7732	6.76943
4540255	ADORA3	7.53612	7.61613	7.55658	7.37548	9.38419	7.86916	7.56324	7.28934	7.95678	6.90899	7.87277	8.02545	8.16497	7.09026	7.31965	7.07478	6.85206	6.88299	7.1145	6.95665	6.96038	6.81809	6.93469	6.90295	6.36684	6.50755	6.71017	7.24772	6.73168
5550619	ADPGK	9.34007	9.46182	9.30893	9.4112	9.31024	9.52515	9.47437	9.8292	9.65673	9.60402	9.82248	9.54711	9.50286	9.79484	9.69377	9.70024	9.75116	9.82939	9.4925	9.50071	9.71651	9.89909	9.84252	9.81936	9.8086	9.74286	9.86572	9.69591	9.8154
730010	ADPRHL2	7.41165	7.41858	7.28762	7.35492	7.26002	7.60332	7.62366	7.67785	7.26562	7.40303	7.24553	7.38696	7.26838	7.50454	7.52551	7.37057	7.4443	7.63292	7.43229	7.46396	7.47883	7.24265	7.43132	7.32336	7.2553	7.18425	7.22218	6.90009	7.13821
7570326	ADRB2	7.90264	7.7874	7.55582	7.32315	7.78431	7.14049	7.23459	6.72798	7.23313	7.39359	6.88529	7.4889	7.43861	6.58148	6.73607	6.66981	6.39394	6.06987	7.93301	7.03684	6.91314	7.3207	7.08363	7.61172	6.66329	7.05946	6.97817	6.52385	6.5987
4390121	ADRM1	8.65241	8.90115	8.54196	8.70361	8.81364	8.6507	8.43191	8.82289	9.00795	8.69317	8.8362	8.85903	8.881	9.08809	8.96017	8.80949	9.07372	9.22556	8.8243	8.69578	9.01182	8.82815	8.65309	8.70999	8.67959	8.72552	8.76058	8.73519	8.8989
5870228	ADSL	9.66458	9.67487	9.76388	9.47619	9.61804	9.77984	9.82174	9.49329	9.63118	9.1409	9.02476	9.17714	9.35611	9.67422	9.70965	9.71926	9.54319	9.47352	9.11872	9.5078	9.07089	9.1199	9.1028	9.33643	9.06126	9.32146	9.08701	9.21852	8.81687
5960097	ADSS	9.16943	9.09984	9.30809	8.93273	8.76513	9.02236	9.35263	8.9177	8.81622	9.2008	9.46396	9.1226	9.23559	9.61817	9.63105	9.91789	9.72222	9.79653	9.36205	9.44175	9.26623	9.12073	9.4469	9.05066	9.61497	9.50376	9.47958	9.4141	9.68777
4830372	ADSSL1	7.91587	7.85236	7.80337	8.18913	7.09537	7.68478	8.39065	6.50053	7.65815	7.91212	7.81129	7.32205	7.78519	7.19415	7.24473	7.25612	7.07517	6.93396	7.61631	7.73963	7.97118	7.15056	6.96959	7.94015	7.9209	7.72103	7.61743	7.94652	7.49638
4260671	AEBP2	6.7832	6.75957	6.89779	6.76091	6.80162	6.83216	6.94767	7.07741	6.9391	6.87369	6.87412	6.90394	6.90164	6.65529	6.83096	6.92266	6.83704	6.86487	6.71368	6.93035	6.75801	6.78197	6.98133	7.03781	7.0234	6.96803	6.97533	7.04453	6.97446
1230458	AES	9.00411	8.99267	8.86551	9.07216	9.40124	9.31154	8.80046	9.07451	8.89296	9.18197	9.00848	9.00965	9.09251	8.76796	8.61852	8.14639	8.2516	8.20909	8.89454	8.72759	9.38769	9.07367	8.82453	8.18229	8.85558	8.79777	8.67208	9.05348	8.91295
6060142	AFF1	7.32457	7.34123	7.18521	7.45303	7.44175	7.40615	7.3084	7.50497	7.17125	7.2508	7.32915	7.36406	7.29518	7.02074	6.87862	6.83559	7.04465	6.97654	7.20942	7.10991	7.33136	7.19648	7.01576	7.20992	7.15104	7.10778	7.25457	7.44521	7.37756
2360189	AFF4	7.25116	7.27216	7.32909	7.24825	7.08076	7.33834	7.34068	7.36782	7.40896	7.25828	7.2562	7.3623	7.2526	7.16701	7.10803	7.23673	7.27576	7.27597	7.44613	7.44655	7.32209	7.08182	7.34049	7.71626	7.54142	7.29556	7.45893	7.60773	7.66773
60609	AFG3L1	7.8412	7.89743	7.92731	7.81426	7.79235	7.80968	7.62391	8.04729	7.91037	8.17128	8.1374	7.98728	7.85546	8.18236	8.11621	7.93283	8.15177	8.23816	7.93815	7.90841	8.41284	8.13535	8.252	8.10086	8.25088	8.21586	8.30134	8.35819	8.50105
1170538	AFG3L2	8.34327	8.2626	8.38373	8.74789	8.60453	8.75387	8.77803	8.85401	8.75351	8.36164	8.05474	8.44775	8.35116	8.50284	8.53068	8.61321	8.50483	8.56331	8.69412	8.85365	8.52474	8.4975	8.17679	8.43188	8.05913	8.24176	8.16627	8.05643	8.00699
2000497	AFMID	8.49878	7.51862	7.7499	9.065	7.77918	7.21218	8.17024	7.27423	7.81259	9.29225	7.05322	7.84768	7.3902	8.02314	8.2955	8.25052	7.85143	7.41965	9.5843	8.9163	8.86709	7.67086	8.72632	8.34999	8.10764	8.07735	8.04167	7.26992	6.63121
450097	AFTPH	7.86964	7.73501	7.86798	7.63409	7.68635	7.86295	7.86078	7.91687	7.84138	7.96409	7.76213	7.81156	7.79612	8.14167	8.08084	8.16266	8.09708	8.12965	8.10221	8.03174	8.30644	8.07375	8.07661	8.0024	8.09314	7.90127	7.97751	7.83165	8.09119
130064	AGA	7.58605	7.32264	7.4121	7.4996	7.45393	7.57053	7.99601	7.43339	6.89568	7.50051	7.40422	7.42822	7.46403	7.45566	7.46561	7.6314	7.49104	7.59436	8.06815	7.40743	7.26341	7.55786	7.55117	7.44793	7.53107	7.25082	7.28388	6.94811	7.54893
3890431	AGAP3	7.00416	7.10968	7.21015	7.16858	6.92121	6.92193	6.96129	7.02399	7.7319	7.2832	7.42479	7.32936	7.23216	7.26236	7.17473	7.44789	7.47582	7.57043	7.27932	7.33376	7.27423	7.47821	7.44427	7.12343	7.39863	7.25127	7.47264	7.80334	8.0602
1850075	AGBL5	6.94689	6.91023	6.91675	7.03844	6.85564	6.76973	6.76646	6.83028	6.77607	6.70186	6.75644	6.79887	6.92709	6.53726	6.55038	6.44044	6.50529	6.41659	6.80685	6.86709	6.73572	6.75961	6.4979	6.71105	6.71572	6.72261	6.61682	6.70984	6.66001
70239	AGGF1	8.09589	8.02712	8.19627	7.80997	7.86415	8.06491	8.16948	8.06458	7.87172	7.9745	7.96063	7.93861	8.05107	8.04368	8.21167	8.34583	8.11086	8.0875	7.98182	7.96258	8.05773	7.95729	8.10218	7.69896	7.74158	7.81905	7.75486	7.80837	7.72338
7560452	AGK	7.7458	7.76598	7.80431	7.59123	7.51262	7.75829	7.81625	8.01976	7.58593	7.62457	7.90487	8.02058	7.95468	7.70002	7.89846	8.04088	7.90313	7.73676	7.65368	7.96784	7.8307	7.79879	7.8537	8.06818	8.15959	8.01458	7.96002	7.97793	8.13598
2940113	AGL	7.90551	7.72442	7.92922	7.86785	7.81181	7.92249	8.08987	7.68654	7.75084	7.62144	7.66661	7.71406	7.86062	7.62677	7.79731	8.09785	7.75879	7.60558	7.71808	7.97811	7.69864	7.74658	7.86243	7.54665	7.53432	7.75785	7.60105	7.72657	7.64981
4610044	AGPAT1	7.21673	7.37432	7.15132	7.15028	7.19091	7.25396	6.8855	7.36209	7.25076	7.10982	7.26281	7.22398	7.22051	7.27421	7.31617	6.94292	7.04312	7.09811	7.12628	7.06203	7.3851	7.34395	7.1716	7.04084	7.10333	7.06075	7.05681	7.27168	7.30663
5560102	AGPAT2	7.43844	7.42376	7.47178	7.55703	7.42811	7.28068	7.12024	7.01299	7.05705	7.40673	7.46578	7.51551	7.52785	7.52106	7.48351	7.39085	7.36912	7.38413	7.23952	7.1884	7.33836	7.44908	7.6177	6.76722	7.38218	7.3219	7.3498	7.03777	7.55461
3850435	AGPAT3	6.68096	6.73038	6.5956	6.53711	6.75572	6.6731	6.52219	6.65013	6.70188	6.49729	6.71701	6.63865	6.51548	6.74361	6.82593	6.58068	6.58655	6.68737	6.61334	6.51244	6.80258	6.67404	6.82119	6.53872	6.59769	6.49983	6.65118	6.95134	6.6953
3440025	AGPAT4	7.30228	7.26148	7.41928	7.54662	8.06929	7.4709	7.19924	8.07696	8.45279	7.6282	8.02274	7.95484	8.16219	7.40479	7.24952	7.5335	7.92149	8.06454	7.1881	7.99268	7.60086	8.30914	8.21492	8.21493	8.3401	8.58084	8.45717	8.13341	8.26865
830719	AGPAT5	6.92822	6.82663	6.8055	6.8195	7.07733	6.83535	6.84633	7.05034	7.11393	6.7399	6.53844	6.84088	6.5659	7.42064	7.34718	7.09406	7.0854	6.96936	6.97263	6.90525	7.08072	6.84051	6.69803	6.81523	6.6696	6.77666	6.53636	6.2957	6.22155
2060477	AGPAT9	8.53243	8.85456	9.15176	8.10649	7.17226	9.11234	9.62854	7.98051	6.42023	8.47046	9.0798	7.89419	9.07079	8.75155	8.32754	8.71187	8.46052	8.70615	8.48305	7.35035	7.66042	7.37695	6.94062	7.55098	7.78691	7.58134	7.94022	7.78318	8.089
7560154	AGPS	8.7166	8.51064	8.68264	8.80008	8.61682	8.53364	8.59214	8.59991	8.98565	8.59825	8.44618	8.65433	8.39155	8.84705	8.67085	8.71919	9.07814	9.2621	9.11177	8.6953	8.67975	8.37548	8.17002	8.0244	8.2734	8.29666	8.07449	7.67405	7.7556
6370500	AGRN	6.9162	6.98077	6.86396	6.5053	6.42844	7.04223	6.64635	7.09138	6.52705	6.9391	7.11876	7.18398	7.00922	7.50396	7.60101	7.13361	7.31683	7.21643	6.9704	6.85776	7.62946	7.47596	7.22715	6.5016	7.51922	7.1417	7.0864	6.9355	7.03929
7160121	AGRP	6.9563	6.44555	6.93478	7.94809	8.91206	6.37812	6.46104	6.32947	7.98406	7.21055	6.61131	6.90421	6.93	7.18871	6.95782	6.87961	6.83067	6.8238	6.47423	6.53486	6.11372	6.44587	6.25397	6.3442	6.31689	6.64478	6.43591	5.51567	5.18047
4760427	AGTPBP1	9.6726	9.62747	9.70293	9.51195	9.7958	9.28418	9.5456	9.1574	9.57312	9.49337	9.32852	9.4954	9.36799	8.75194	8.71917	8.78824	8.71707	8.76025	9.1731	8.89577	8.43553	8.86775	8.79961	9.30089	9.14505	9.18337	9.2392	9.67336	9.78322
4610220	AGTRAP	7.44486	7.3124	7.37432	7.35655	7.42523	6.93113	6.85539	7.03488	7.38972	7.6631	7.28924	7.5768	7.32477	7.57295	7.47974	7.48038	7.59423	7.46945	7.42669	7.70542	7.64319	8.10626	8.18602	7.4109	7.90636	8.04146	7.82867	7.78698	8.00287
870139	AGXT2L2	7.6729	7.46819	7.48569	7.49615	7.96397	7.27111	7.1116	7.30555	7.60854	7.36415	7.64349	7.54001	7.54373	7.23365	7.19298	7.04745	7.19588	7.1588	7.26483	7.06889	7.28055	7.48881	7.13366	7.31969	7.41573	7.38163	7.51851	7.50356	7.39605
6040747	AHCTF1	7.81335	8.01852	7.86378	8.05671	7.96575	7.71615	7.68135	7.91996	8.16241	8.03174	8.06661	7.93956	7.85622	8.13403	8.1353	8.06616	8.12983	8.26812	7.84126	8.04025	8.17528	8.26352	8.58155	8.16688	8.37704	8.17401	8.55845	8.75644	8.64699
3710537	AHCY	9.07798	8.91156	8.87472	8.97396	9.60934	9.31485	8.97356	10.1913	9.53695	7.97951	8.17048	8.67617	8.40024	9.42222	9.42326	8.99457	8.95823	8.84672	8.3527	8.82799	7.85578	8.15928	7.69101	8.26225	7.90646	7.93606	7.88059	7.59314	7.59153
1170440	AHCYL1	9.32318	9.25088	9.67519	9.49207	9.16471	9.30232	9.11195	9.39851	9.57039	9.65069	9.19548	9.36821	9.18811	9.42693	9.05446	9.34219	9.44133	9.75247	9.95285	10.214	9.90635	9.76861	9.17481	9.27949	9.39318	9.49459	9.43303	9.20498	9.37359
870039	AHCYL2	7.29772	7.60283	7.11967	7.11189	7.12443	7.41161	7.37913	7.11868	7.08172	7.06088	7.32106	7.10229	7.35311	7.00663	7.07152	7.08843	6.98785	6.90737	7.02011	7.00387	7.22576	7.00254	7.1462	7.05451	7.22279	7.14416	7.09133	7.36024	7.41076
5860253	AHI1	6.72082	6.67222	6.56852	6.69725	6.65973	6.60712	6.73312	6.73895	7.05273	6.93836	6.86605	6.6867	6.7797	7.01925	6.99592	7.22341	7.30035	7.41992	6.93342	6.90209	7.17227	7.28524	7.23813	7.22874	6.82162	6.88305	6.94716	6.629	6.91942
450553	AHNAK	10.9056	10.5999	11.0609	10.7043	10.7809	11.3936	11.3063	9.96663	9.76141	10.7112	10.4795	10.437	10.6208	10.2243	10.1828	10.4162	10.2547	10.2358	10.7526	10.3504	10.3717	9.82022	9.61251	9.35295	10.0015	9.75228	9.6687	9.99312	9.97967
4890672	AHR	10.7251	10.66	11.2155	10.7869	10.4959	10.8643	11.0536	10.8976	10.9917	11.005	11.4691	11.0274	11.3762	10.7491	10.9315	11.2471	10.953	11.0839	10.8744	10.6505	10.5642	11.1886	11.384	11.3048	11.0621	11.1733	11.3963	11.5752	11.4722
4880561	AHSA1	7.87922	8.09702	8.06748	7.83974	8.22782	7.85983	7.73277	8.19146	8.03464	7.79918	7.87313	7.96742	7.93609	8.27625	8.08877	7.97965	8.19628	8.27234	7.92193	7.74958	8.17051	7.97367	8.01339	7.62696	7.75813	7.64433	7.71696	7.79097	8.01624
1170220	AHSA2	7.30319	7.39643	7.16267	7.51526	7.42724	7.61086	7.57093	7.26679	6.97918	7.42622	7.21323	7.29731	7.4025	7.09163	7.11453	7.06382	7.02871	7.06027	7.20913	7.2065	7.27307	7.06304	7.25625	7.14345	7.30062	7.47767	7.45038	7.46257	7.47972
3800047	AIF1	11.8772	12.0588	11.8827	11.7228	11.7331	11.3598	11.13	10.9739	11.7956	11.4798	11.8681	11.9652	12.3439	10.8238	11.3644	10.5847	9.96107	9.5947	10.6989	9.73691	9.85648	10.2497	10.1542	10.6696	9.95043	10.951	10.5376	11.2462	10.6411
1500689	AIFM1	8.64364	8.67788	8.61211	8.72347	9.0073	9.10529	9.04078	9.07302	8.71543	8.11119	8.3265	8.83293	8.65302	8.50049	8.65234	8.79293	8.57965	8.66018	8.28578	8.40002	8.26733	8.00487	8.03184	8.12518	7.59499	7.75378	7.81431	7.80452	7.84792
270612	AIFM2	6.55355	6.58068	6.58179	6.68088	6.6705	6.53667	6.45536	6.58421	6.8349	6.93462	6.57211	6.62632	6.49112	6.76353	6.6642	6.7267	7.03953	7.16239	6.66487	6.82111	6.84071	7.02678	7.05314	6.75049	7.01351	7.08043	7.00154	7.02497	6.97329
580255	AIM1	6.93397	6.9264	6.66475	6.62893	6.75869	6.9856	6.87257	6.81075	6.5704	6.82485	6.54844	6.84512	6.79778	6.98455	7.05041	6.92741	6.76258	6.91607	6.87628	6.82531	6.80416	6.82487	6.98487	6.71516	6.78775	6.93079	6.81212	6.99632	6.83316
1260270	AIM2	6.77482	7.0352	6.73049	6.64328	6.46078	6.70173	7.05149	7.07686	6.50332	6.80407	6.62834	6.6813	6.60125	6.86757	6.84454	6.75459	6.72409	6.75708	8.34844	7.00681	7.8131	7.26815	7.86485	6.93165	6.44372	6.61867	6.45803	6.29411	7.75454
6960056	AIMP2	8.66289	8.78385	8.51451	8.58669	8.79511	8.88489	8.78882	9.04657	8.72274	8.18241	7.85725	8.34842	8.17127	9.19932	9.26227	9.33462	9.16195	9.11985	8.31101	8.6516	8.16077	7.97221	7.90542	8.40765	7.96396	7.93672	7.89246	7.87428	7.6636
610689	AIP	8.56583	8.54621	8.47071	8.20108	8.55171	8.60895	8.28789	8.29034	8.28548	8.47991	8.70346	8.43149	8.73974	8.30696	8.21309	8.09467	8.2388	8.16105	8.39718	8.4442	8.6262	8.70119	8.43172	8.40526	8.51513	8.57578	8.59785	8.73738	8.70787
5820386	AIRE	10.781	10.9091	11.3446	10.9827	10.7671	11.0364	11.2514	10.8247	10.8512	11.3193	11.3808	11.0873	11.3138	10.4332	10.3786	10.7824	10.4981	10.7652	11.1367	11.0135	10.9419	11.2873	11.3378	11.5392	11.2198	11.46	11.5098	11.4365	11.1245
5130162	AK1	6.65546	6.59686	6.77441	6.79244	6.56594	6.64387	6.69238	6.56217	6.5995	6.73357	6.55869	6.80026	6.5321	6.83474	6.61014	6.64847	6.70502	6.95188	7.08711	6.83269	7.01251	6.79215	6.6545	6.84205	6.61069	6.69737	6.61528	6.31606	6.36033
5720669	AK2	8.60205	8.8263	8.61786	8.44792	8.25447	8.88533	8.76199	9.40383	8.88847	8.66956	8.21803	8.40933	8.24466	8.93587	9.06494	8.78378	8.83305	8.77115	8.99537	9.29968	9.14023	9.09517	8.69197	8.80339	8.25278	8.38494	8.23174	8.56662	8.74416
670463	AK3	8.68806	8.36564	8.64947	9.18048	9.01524	8.97075	9.38166	8.99335	9.18829	9.03492	8.88893	9.03914	9.22612	7.98433	8.21747	8.52042	7.91269	7.76252	8.73322	8.59681	8.58518	8.52315	8.76477	9.04302	8.57523	8.83104	8.78254	8.36822	7.84096
160148	AK3L1	7.68032	7.70449	7.59845	7.77087	6.70423	8.00749	8.34061	8.13136	7.7242	8.03082	7.64332	7.85326	7.31169	8.34799	8.15684	8.38906	8.97028	9.02293	8.83399	9.36708	9.34848	8.60889	8.94336	9.00362	9.04689	8.65732	8.68433	9.2495	9.27973
4810494	AKAP1	6.59656	6.74874	6.57152	6.45964	6.58613	6.68244	6.89936	6.72047	6.70409	6.54363	6.49172	6.41082	6.42935	6.67169	6.63018	6.65649	6.65	6.60228	6.59314	6.73771	6.5786	6.54181	6.54711	6.70216	6.50004	6.46565	6.51838	6.83769	6.6776
460020	AKAP10	7.01012	6.89006	6.97342	6.93756	7.01023	6.91771	6.879	6.92671	7.0859	7.00899	7.09524	6.82951	6.95352	6.82841	6.70704	6.59649	6.72339	6.72801	6.96893	6.89966	7.20257	7.12612	7.15906	6.88623	7.09182	6.98606	7.03857	7.13696	7.08838
6420398	AKAP11	8.25343	8.09284	8.2858	7.96962	8.04558	8.51429	8.71436	8.4613	8.50842	8.3936	8.21093	8.0637	8.20944	7.94706	8.15291	8.17682	7.81497	7.64108	8.02898	7.94354	8.50135	8.24699	8.79972	8.43991	8.16796	8.08282	8.19609	8.56442	8.34412
3940440	AKAP13	9.38858	9.324	9.60571	9.34012	9.38284	9.18592	8.94223	9.07576	8.93337	9.5673	9.82367	9.52063	9.67373	9.29196	9.07572	9.37259	9.4992	9.52339	9.65881	9.62161	9.49662	9.87529	10.2418	9.88994	9.70221	9.6539	9.80999	9.68181	9.84711
5340504	AKAP7	7.39984	7.21098	7.22739	7.35411	7.68862	7.26398	7.55173	7.5752	7.54888	7.28583	6.87867	7.49949	7.26131	6.82498	7.1869	7.08095	6.74438	6.62718	7.98228	7.52284	7.42516	7.62603	8.10442	7.6648	6.96204	7.33492	7.14233	6.80662	7.30426
520040	AKIRIN1	7.69392	7.81288	8.07734	7.91753	7.74172	8.01484	7.88151	8.01315	7.914	8.02399	8.1535	7.82802	8.05316	7.72446	7.72417	7.84509	7.96812	8.09793	8.0842	8.06855	7.70288	8.30149	7.773	8.3733	8.10099	8.03925	8.23871	8.06591	7.97087
5690202	AKIRIN2	9.80347	9.70082	9.67488	9.27257	9.42614	9.91049	9.79721	9.55854	9.64521	9.73482	9.95506	9.73931	9.69978	9.78772	9.42935	9.43229	9.73496	9.89844	10.6906	9.96565	10.7559	10.0434	10.3269	9.56998	9.76838	9.59769	9.71158	9.33103	9.86452
2850010	AKNA	7.75458	7.85849	7.66371	7.44157	7.45277	7.50906	7.44485	7.3983	7.36117	7.77195	8.11434	7.27248	7.99966	7.56221	7.50395	7.31733	7.37917	7.56512	7.72264	7.51488	7.94354	8.2047	8.32134	7.83715	7.98909	7.89923	7.95144	7.81014	8.18044
1500504	AKR1A1	10.7896	10.9854	10.6202	10.7569	10.8949	10.3753	10.0971	10.3179	10.7907	10.3925	10.3183	10.7256	10.5975	10.7779	10.6345	10.453	10.4572	10.6742	10.0177	10.0522	10.0452	10.1868	9.72398	9.82232	9.96135	10.355	10.0675	10.0717	9.66579
4260139	AKR1B1	9.96079	10.052	10.0227	9.98269	11.4174	9.32612	8.93104	10.1597	11.7809	10.3874	10.8346	10.5701	10.6665	9.10827	9.28076	9.43489	9.70464	9.69931	8.65872	9.73989	9.38277	10.7958	10.8724	10.7942	10.9611	11.074	11.6126	11.3068	11.1584
7210632	AKR1C3	7.56098	7.50233	7.61195	8.69644	7.59269	6.46542	6.49486	6.49811	8.93399	8.61789	7.93276	8.09875	7.88001	8.43289	7.81704	8.10147	8.59505	8.91155	6.97997	7.32644	6.23226	7.07964	7.53565	7.32315	6.92192	7.50219	7.25953	6.768	6.0896
5860347	AKR1D1	11.4953	11.6399	12.0201	11.604	11.3599	11.6865	11.973	11.5904	11.5374	11.9397	12.126	11.7358	12.0612	11.0766	10.9729	11.3533	11.087	11.3984	11.8108	11.551	11.7046	12.0005	12.0562	12.1878	11.8028	12.0632	12.1938	12.0346	12.0061
6180681	AKR7A2	9.6102	9.3889	9.5009	9.94459	9.68395	9.54336	9.87052	9.28117	9.02508	9.36335	9.17252	9.28632	9.33965	9.34186	9.23556	9.28461	9.18795	9.22651	9.44485	9.37424	9.47899	8.85764	8.4497	9.21969	8.85841	9.16067	8.93581	9.06977	8.60274
70484	AKR7A3	7.69335	7.57995	7.61573	7.75776	7.8016	7.73982	8.08177	7.59667	7.56766	7.59323	7.32583	7.50128	7.41528	7.65058	7.62713	7.63607	7.58865	7.56841	7.75505	7.63927	7.87639	7.27731	7.21874	7.491	7.30997	7.54838	7.31032	7.40586	7.27987
2470619	AKT1	10.0513	10.0779	10.1131	10.1092	10.0361	10.3136	10.269	9.91064	10.0314	10.2115	10.3901	10.1318	10.4096	9.81407	9.81328	9.98228	9.60771	9.46711	9.83356	9.66535	9.87702	9.75385	9.80069	9.68792	9.79471	10.0003	9.98815	9.88488	9.7567
4480338	AKTIP	7.94517	7.77532	7.91252	7.82489	7.69659	7.67026	7.85837	7.59746	7.85146	7.8193	8.04501	8.00308	8.02422	8.04919	8.04453	8.10852	8.14643	8.17498	7.793	7.68657	7.92414	7.73097	8.09731	7.65354	7.9148	7.71858	7.90233	8.13795	8.26787
3120162	ALAD	8.04302	7.87855	8.00902	8.08785	8.06749	7.95754	8.18766	7.65301	7.77751	7.80283	7.93364	7.68085	8.09032	7.72528	7.94138	7.96744	7.48374	7.38238	7.44648	7.3716	7.28815	7.30177	7.46356	7.73361	7.41923	7.39137	7.51909	7.44501	7.25644
5860278	ALAS1	6.79596	6.84808	6.70778	6.85519	6.82719	6.84038	6.84716	6.99354	6.77032	6.75838	6.74005	6.82507	6.6201	6.87407	6.82872	7.11028	7.06867	7.151	7.03871	7.25694	7.1016	7.02311	7.28246	7.04771	6.97171	6.8946	6.896	6.76204	6.65594
2070575	ALCAM	8.31588	8.39022	8.37608	8.13244	10.3661	8.50939	8.21919	8.31802	9.28154	8.42079	8.39524	8.26866	8.32327	9.44009	9.41564	9.5125	9.48727	9.58301	9.06948	8.78206	9.05422	8.34983	7.62515	7.51569	8.55512	8.26712	7.74268	7.34731	7.34924
940441	ALDH16A1	7.08401	7.01891	7.1573	6.90097	7.23076	7.03213	6.751	7.18873	7.01567	6.77438	7.13786	7.06655	7.08258	7.27427	7.18218	7.00719	7.16912	7.1083	6.88309	6.83415	6.90052	7.11507	6.91286	6.78406	6.78296	6.76253	6.8313	6.99339	7.07925
2370255	ALDH18A1	6.59367	6.82035	6.46585	6.58396	6.60015	6.52299	6.51813	6.60335	6.57132	6.51017	6.44061	6.57437	6.51363	6.84021	7.07767	7.01783	6.81746	6.78762	6.45127	6.59939	6.52263	6.48842	6.44957	6.5569	6.31172	6.53839	6.47484	6.48597	6.60039
6510754	ALDH1A1	8.92851	8.87425	8.65605	8.74864	10.0571	7.47196	7.27386	7.52822	9.84626	9.34659	9.35743	9.85671	9.76856	7.40536	7.60868	7.33838	7.34276	7.49591	8.59144	8.49014	8.26437	10.0752	9.88287	9.0523	9.24775	9.92672	9.74583	8.73791	7.52043
510687	ALDH1A2	7.8527	8.10557	8.11621	9.14589	7.41901	8.53189	9.26295	9.4533	6.78419	8.93547	7.5806	7.48076	7.25021	10.2098	10.2966	10.8921	10.4064	10.7135	9.39831	9.52479	10.5367	8.83364	8.56137	8.16224	7.60793	7.47163	7.39436	6.94688	6.54759
1240379	ALDH1B1	6.51401	6.5019	6.32367	6.49867	6.45574	6.59414	6.59797	6.55745	6.54338	6.47648	6.26232	6.40643	6.35692	6.83203	6.79738	6.89097	6.73099	6.64427	6.3525	6.4432	6.38584	6.40747	6.27506	6.43327	6.31713	6.45294	6.31797	6.58565	6.57387
840253	ALDH2	10.6021	10.1586	10.4404	10.7251	10.8175	9.9485	10.0872	10.2111	10.4215	11.1267	10.0871	10.3177	10.2452	9.73791	10.0648	9.70397	9.74073	9.6275	10.6859	10.8934	10.784	10.8905	11.1066	10.2587	11.1411	11.0481	10.6405	10.4942	10.7642
1690608	ALDH3A2	8.83582	8.76458	8.55749	9.1198	8.84919	8.70713	8.88367	8.80367	8.52538	9.06512	8.91849	8.88588	8.86757	8.89294	8.74772	8.87832	8.94203	8.87142	8.70535	8.84937	8.50465	8.862	8.46548	8.48802	8.41749	8.4269	8.52687	7.8096	7.65345
2970356	ALDH3B1	8.42558	8.48285	8.12741	8.36257	8.10396	8.14125	8.42585	8.12919	8.16181	8.38136	8.23737	8.25152	8.32853	8.3055	8.309	8.32184	8.11937	8.26092	8.32374	8.23574	8.82035	8.54372	8.5954	8.15576	7.97174	8.34044	8.22565	8.38643	8.39613
2640273	ALDH4A1	6.8414	6.75269	6.58538	6.66324	6.84871	6.71	6.6476	6.69479	6.71092	6.48921	6.65244	6.84346	6.86413	6.85665	6.77267	6.68414	6.86707	6.84359	6.65227	6.6076	6.49859	6.67841	6.48043	6.64451	6.49109	6.52903	6.60652	6.62952	6.48368
7040327	ALDH5A1	6.56685	6.56994	6.43376	6.71869	6.51698	7.02602	7.28885	6.96614	6.55701	6.50525	6.47883	6.46797	6.49624	6.63678	6.59161	6.70039	6.54707	6.54538	6.57515	6.64896	6.64057	6.44567	6.4764	6.49193	6.4187	6.46326	6.38288	6.114	6.14353
5820373	ALDH6A1	7.50161	7.36483	7.50601	7.40973	7.18586	7.47492	7.79088	7.19249	7.73677	7.24094	7.17468	7.32763	7.29759	6.75378	6.79751	6.68225	6.78942	6.74268	7.47537	7.41779	7.23869	7.30726	7.11124	7.41452	7.1479	7.30002	7.2293	7.34603	7.03087
4150544	ALDH7A1	7.18187	7.21674	7.09902	7.43842	7.57427	7.19393	7.20684	7.4854	7.43447	7.02331	6.73979	7.24415	7.019	6.94868	7.05509	6.81582	6.78298	6.72939	6.92649	7.14137	6.80512	6.89444	6.69758	7.02855	6.59811	6.84356	6.77309	6.27425	6.11051
1820044	ALDH9A1	10.9139	10.8345	10.8947	11.13	11.3377	11.1543	11.391	11.8214	11.3409	11.0447	10.8468	11.2609	11.003	10.8968	10.9473	11.0062	10.8652	10.7477	10.9823	11.3812	11.2577	11.3299	11.4897	11.1044	10.8364	11.0153	10.922	10.7378	10.6624
6590253	ALDOA	11.2045	10.9679	10.8685	10.8702	10.0666	10.8844	10.4259	10.6091	10.9377	11.0047	10.8763	10.8043	10.6886	12.1287	11.641	10.8811	11.3382	11.2831	11.5518	11.3911	12.1541	11.3306	10.4753	10.2278	10.9288	10.9126	10.7086	10.7873	10.7622
7330544	ALDOC	9.27853	8.98158	9.339	8.95597	7.53596	8.53263	9.01015	7.4397	8.42679	8.95936	8.83849	8.45459	8.37681	8.47473	7.95342	7.85991	7.80255	7.48997	8.9668	8.99747	8.77788	7.85974	7.71935	9.35682	9.35194	9.13935	9.20884	10.1359	9.22143
4210358	ALG11	7.09944	7.24177	7.07468	7.20238	7.06309	7.0427	7.09993	7.06075	7.08052	7.15069	7.16832	7.11181	7.13052	7.03376	7.17806	7.19039	7.23552	7.27455	7.06473	6.97898	6.7718	6.88064	6.83696	7.35323	7.17162	6.94752	7.15403	7.22549	7.19742
6660411	ALG13	8.43444	8.3898	8.3479	8.18909	8.06636	8.10999	8.18568	7.89767	8.02249	7.98949	8.6168	8.4834	8.45572	8.63755	8.59482	8.81637	8.81331	8.63018	8.17268	8.02977	7.68475	7.25911	7.42495	8.29821	8.39231	8.22755	8.45145	8.20906	8.13506
50128	ALG14	7.05475	6.82947	6.84556	6.97304	6.92523	6.93768	6.80986	6.85907	6.8495	6.76089	6.77471	6.92639	6.83811	7.22557	7.06442	7.12438	7.22682	7.20089	6.83043	6.8303	6.71396	6.72434	6.69801	6.75708	6.73048	6.7239	6.7919	6.28373	6.34938
4540025	ALG2	6.72057	6.73499	6.76353	6.7159	6.78167	6.74253	6.65799	6.69771	6.62849	6.72528	6.83043	6.753	6.70534	6.55742	6.46042	6.53982	6.75265	6.73141	6.75866	6.73209	6.57258	6.60273	6.51141	6.99518	7.01701	6.71105	6.95377	6.69725	6.82624
2650167	ALG3	7.66709	7.67058	7.61261	7.81092	7.87553	7.77392	7.83319	7.87341	7.92035	7.55932	7.40648	7.59767	7.50006	8.14467	8.25569	8.34188	8.06041	8.0336	7.47303	7.80452	7.57321	7.46087	7.62466	7.55757	7.31968	7.37993	7.44215	7.30281	7.25933
6370113	ALG5	8.2041	8.3515	8.05712	8.1853	8.30689	8.28902	8.29025	8.18327	8.15442	8.12025	8.03644	8.10519	8.20686	8.28511	8.4533	8.61032	8.55092	8.5738	7.93533	8.15698	7.84465	7.81197	7.87029	8.15941	7.85885	7.86193	7.9244	7.88966	7.98118
6960243	ALG6	7.72996	7.50852	7.63652	7.39033	7.42922	7.5525	7.49581	7.57951	7.74498	7.67337	7.48037	7.65313	7.58883	7.64066	7.90979	8.07933	7.71941	7.62982	7.51231	7.73077	8.01856	8.06232	8.12871	8.21995	7.63434	7.72821	7.80536	7.72946	7.68443
4850632	ALG8	8.46172	8.36238	8.46756	8.51304	8.3548	8.72313	9.00396	8.83607	8.46464	8.12745	7.85091	8.03741	7.98758	8.73426	9.02004	9.14874	8.63699	8.59176	8.39107	8.52635	8.31329	7.86333	7.80826	8.37308	7.54911	7.71536	7.58015	7.33104	6.91544
7160167	ALKBH1	7.33084	7.28714	7.35585	7.19504	7.23676	7.39465	7.34476	7.39318	7.45886	7.48272	7.4721	7.25783	7.36529	7.34964	7.32809	7.30182	7.32885	7.44867	7.52569	7.41442	7.89379	7.52337	7.72418	7.22582	7.43056	7.51155	7.36133	7.30524	7.45749
1340537	ALKBH2	6.77099	6.96186	6.79979	6.80116	6.76517	6.92921	6.83011	6.99762	6.85178	6.72628	6.42297	6.68507	6.46047	7.22509	7.21557	7.09715	7.07304	7.15759	6.85627	7.09404	6.91115	6.9262	6.75383	6.68929	6.62684	6.68589	6.60041	6.61765	6.69519
4610369	ALKBH3	7.87343	7.90655	7.83479	7.99731	7.92662	7.86565	7.81355	7.64157	7.73397	7.67821	7.63957	7.70133	7.75202	7.99166	7.99762	7.78074	7.89156	7.89797	7.80039	7.68639	7.51306	7.58294	7.48087	7.47899	7.44887	7.51157	7.40424	7.16849	7.48613
1400209	ALKBH5	11.249	11.5248	11.4285	11.2432	11.0532	11.3458	11.5104	10.942	11.2707	11.4841	11.3957	11.1442	11.2795	11.1223	10.9733	11.0852	11.0702	11.1236	11.5087	11.3076	11.6021	11.613	11.5014	11.4624	11.3565	11.2976	11.4603	11.8582	12.05
670360	ALKBH6	7.28912	7.42778	7.37327	7.21508	7.32161	7.36528	7.48893	7.18356	7.13409	7.24188	7.28549	7.26334	7.36102	7.26182	7.29446	7.32087	7.19375	7.23605	7.29959	7.27178	7.12396	7.14286	7.12414	7.3193	7.2201	7.37699	7.11689	7.3131	7.31386
3310324	ALKBH7	7.18689	7.10332	7.0229	7.11106	7.07344	6.97427	6.93365	6.97179	7.21817	6.93087	6.89882	6.81417	6.94842	7.09873	6.9571	6.825	7.00651	6.91701	7.2419	7.25707	7.49065	7.16293	6.98444	6.78304	6.93558	7.06957	6.9946	6.96894	7.08673
6420044	ALKBH8	6.80112	7.00067	7.20799	6.76103	6.65526	6.79888	6.73954	6.78836	6.76919	6.69358	6.60022	6.54498	6.69035	6.59999	6.66626	6.72587	6.48793	6.59787	6.74511	6.69087	6.74992	6.86708	6.85474	6.62242	6.53894	6.63501	6.56561	6.65739	6.82672
5130736	ALMS1	6.70167	6.74915	6.75134	6.78411	6.68981	6.69278	6.57274	6.61772	6.60963	6.64454	6.65106	6.70023	6.65562	6.62116	6.69944	6.6866	6.55354	6.63015	6.73962	6.60459	6.63029	6.72181	6.68172	6.58935	6.58529	6.62585	6.58702	6.6237	6.59699
20397	ALOX15	6.43889	6.41744	6.40918	6.71578	6.74344	11.349	11.7201	11.6573	6.67214	6.10223	6.29412	6.41462	6.37796	6.34288	6.36595	6.39726	6.38078	6.42695	6.1681	6.55129	6.27792	6.36913	6.30699	6.97804	6.33255	6.27404	6.14433	6.45683	6.51511
5810154	ALOX15B	6.54915	6.57702	6.50194	6.82788	8.07773	6.58407	6.30201	7.27071	7.08005	6.8698	6.13446	6.12538	6.05293	6.62385	6.63041	6.61303	6.68245	6.6478	6.59708	7.72906	7.54642	7.75644	7.79258	7.45427	8.0366	7.37556	7.12788	7.26096	7.14595
1780273	ALOX5	11.6761	11.498	11.2817	11.9221	11.6795	10.7406	11.0507	10.6249	12.0218	12.5413	11.3382	11.4882	11.1831	11.4137	11.9969	11.6851	10.7641	10.7234	11.2104	11.5425	11.1282	11.2277	11.897	11.8325	11.5045	11.9284	11.5865	11.9389	11.4416
3930343	ALOX5AP	12.4983	12.0964	12.4238	12.5103	11.9295	11.3529	11.6039	10.3148	12.5613	12.3334	12.7762	12.0632	12.6147	12.5681	12.5731	12.763	12.2808	12.1133	11.4845	11.8884	11.2821	11.808	12.1188	12.6439	12.6949	12.2013	12.55	12.49	11.7883
540390	ALPK1	8.50067	8.58119	8.43197	8.4922	7.97299	8.2432	8.47908	8.18861	7.85908	8.41237	7.61408	8.06591	7.51218	8.22331	8.04642	8.04518	7.98031	8.09859	9.17377	8.88656	9.21366	8.77966	8.96476	8.23962	8.37544	8.69638	8.00598	8.2275	8.37727
5270519	ALPK2	6.33233	6.41662	6.47428	6.2956	6.4174	6.39819	6.34294	6.73709	6.40998	6.32324	7.15605	6.29526	6.65063	6.47997	6.32575	6.39442	6.7914	6.55933	6.452	6.43479	6.19832	6.59887	6.17055	6.46626	7.91123	6.67342	6.79329	6.99418	6.64628
2600133	ALPP	8.85923	9.06572	9.59491	8.89258	8.72995	9.0703	9.14191	8.87871	8.82371	9.14489	9.56623	9.22301	9.29017	8.56634	8.34152	8.66734	8.52688	8.86876	9.04102	8.84335	8.78862	9.48203	9.21754	9.56521	9.34192	9.65674	9.70264	9.8258	9.81765
2140156	ALS2	8.14618	7.99159	8.11217	7.99158	8.31952	7.96707	8.05822	7.89916	8.40111	8.16466	8.16195	8.31589	8.29697	7.61483	7.7295	7.95453	7.84073	7.94311	7.82136	7.85016	7.91642	7.97695	8.20672	8.12761	7.76527	8.05255	7.98545	7.95203	7.89689
6940709	ALS2CR14	7.34461	7.40853	7.59688	7.46771	7.21554	7.47398	7.8344	7.33512	7.15777	7.52677	7.67654	7.59966	7.6625	7.09414	7.14758	7.30601	7.20502	7.23847	7.48904	7.55456	7.45721	7.65288	7.64847	7.80976	7.7055	7.80577	7.93876	7.64671	7.69561
50348	ALS2CR4	6.9388	6.70602	6.73839	6.86599	6.94486	6.69256	6.50739	6.90578	6.78165	6.94736	7.04122	7.20398	7.18789	7.14573	7.33411	7.25553	7.20278	7.06798	6.80161	7.31423	6.96718	7.23113	7.29839	7.61382	7.4026	7.73268	7.44728	7.14567	6.70241
520544	AMACR	6.80403	6.58299	6.6674	6.67519	6.69478	6.66126	6.76632	6.63472	6.62925	6.53957	6.56686	6.60058	6.69952	6.59904	6.54781	6.41113	6.44305	6.3649	6.655	6.70149	6.60961	6.65702	6.67585	6.6696	6.69777	6.63036	6.57472	6.49461	6.29218
50050	AMD1	9.48009	9.37588	9.23264	9.33265	9.25318	9.57137	9.79378	9.44562	9.43628	9.23569	9.18217	9.51315	9.17406	9.42942	9.61717	9.98866	9.52499	9.42765	9.96096	9.35458	9.2649	8.93472	9.47471	9.53886	9.08203	8.8248	9.06819	9.06791	9.30367
6110280	AMDHD2	7.37804	7.18312	7.05661	7.50178	7.85122	7.40329	7.05832	7.17418	7.96115	7.30103	7.68555	7.77363	7.56278	6.73509	6.65556	6.5128	6.71383	6.85952	7.51534	6.99751	7.19385	7.47132	7.36794	6.86266	6.85577	7.03604	6.88729	6.59372	6.75517
1580465	AMICA1	10.838	10.7369	10.6075	10.6458	11.0368	10.1164	9.68645	9.72883	9.95492	10.4813	9.48906	9.08026	10.004	9.21993	9.08368	8.25437	7.94412	7.62979	9.93416	10.1026	10.2683	10.2821	9.61773	9.63099	9.55161	10.0698	9.81659	11.0038	9.58977
2340601	AMMECR1	6.67004	6.72698	6.55777	6.44868	6.51328	6.63215	6.55918	6.62738	6.6006	6.62937	6.59305	6.75275	6.63751	6.74809	6.77639	6.91763	6.80592	6.66755	6.61127	6.52682	6.58937	6.56819	6.77619	6.63699	6.65145	6.5925	6.66341	6.76032	6.63843
4900605	AMMECR1L	6.85708	6.92999	6.88786	6.70234	6.65991	6.88255	7.01596	6.85394	6.91871	6.95408	6.91129	6.93593	6.94179	6.77738	6.81352	6.98931	6.9047	7.00233	6.98627	7.03539	7.05964	6.90978	7.16803	7.13375	6.98407	6.93863	7.1171	7.14663	7.04308
150504	AMPD3	7.31802	7.62973	7.53018	7.15082	7.05505	7.02528	7.10616	7.4064	7.7987	7.3999	7.52074	7.50049	7.29171	7.2735	7.25455	7.48347	7.80773	7.7807	7.32309	7.85862	7.67731	7.78996	7.85728	8.43887	8.2665	8.09946	8.1835	8.75365	8.80258
940450	AMT	6.93866	7.1325	6.84025	7.24635	6.99754	7.09323	7.29073	7.22076	7.01237	7.08851	6.74027	6.63699	6.7896	6.70723	6.87764	6.65586	6.64189	6.59174	6.80918	7.31369	7.08499	7.38785	7.3967	7.4233	7.22455	7.11524	7.06823	7.33369	7.51116
1740220	AMY1A	7.51924	7.6675	7.58288	7.68919	7.16096	7.89318	8.12271	7.46803	6.98289	7.1167	7.08953	7.30558	7.30004	7.48241	7.58205	7.77879	7.40352	7.21386	6.88123	7.08552	6.76975	6.38441	6.84355	6.738	7.1079	7.0498	6.9646	7.27408	7.07001
5550288	AMY1B	6.9196	7.04273	6.92099	7.10743	6.77326	7.15971	7.21439	6.97038	6.62003	6.70311	6.80665	6.74163	6.81801	7.01838	7.10877	7.19273	7.12905	6.82723	6.57923	6.64609	6.56818	6.30148	6.59562	6.34468	6.80852	6.64138	6.70845	6.53121	6.85984
1820068	AMY1C	11.1415	10.8255	11.0791	11.0872	10.5048	11.2384	11.0402	10.9673	10.3185	10.3753	11.1562	11.0553	11.277	11.1826	11.3229	11.0966	10.5948	10.4344	10.2459	10.5525	9.01818	9.90398	9.23303	9.99905	10.3341	10.1141	10.2442	10.1429	10.4028
3130296	AMY2A	7.07126	6.92452	6.97451	7.30786	7.8389	7.27466	7.47501	7.00018	7.21264	7.30338	6.86043	7.03178	6.94452	7.03347	7.05924	7.23132	7.00949	7.07153	7.32068	7.22413	6.95657	7.05911	7.27105	7.10523	7.12191	7.06619	6.93528	6.83486	6.61861
7000754	AMY2B	6.74809	6.39539	6.77808	6.83949	7.43837	6.88261	7.19952	6.74183	6.7264	6.81086	6.54921	6.67328	6.57235	6.63695	6.65024	6.74079	6.65103	6.66744	6.84942	6.80711	6.75545	6.71869	6.86499	6.84013	6.76364	6.73952	6.68885	6.64175	6.49306
510328	AMZ2	9.39	9.15098	9.06279	9.5059	9.10146	9.4825	9.59914	9.35176	9.40814	9.56055	9.92334	9.46816	9.82887	9.19451	8.9411	9.04946	9.42826	9.73606	9.99345	9.33751	10.0282	9.7898	9.37034	9.43218	9.80351	9.47093	9.44431	9.06266	9.29578
730647	ANAPC1	7.94719	7.90388	8.00859	8.02607	7.87853	8.11748	8.29887	8.24975	7.95107	7.53275	7.31331	7.56266	7.48567	8.24875	8.38307	8.33202	8.07715	8.01048	7.72558	8.02811	7.80331	7.60266	7.53233	7.63324	7.24447	7.3591	7.39692	7.29218	7.11043
6840706	ANAPC10	7.77358	7.91607	7.62781	7.48207	7.57717	7.46711	7.42119	7.70959	7.72639	7.59031	7.58629	7.78701	7.7006	7.92972	7.89177	7.96941	8.07586	8.12648	8.07884	7.72079	7.88228	7.60933	7.76279	8.01031	7.61769	7.62237	7.58506	7.62239	7.90532
4760288	ANAPC11	8.02444	8.10435	8.05213	8.25064	8.32392	8.06482	8.15291	7.90584	8.04276	7.91002	7.94206	8.08036	8.12516	8.01547	8.03683	7.96161	7.96233	7.85943	7.90128	7.78534	7.47805	7.52089	7.59236	7.95126	7.73279	7.76609	7.82824	7.6689	7.77596
6250382	ANAPC13	9.61347	9.57907	9.56973	9.49315	9.89893	9.53553	9.84652	9.44141	10.0908	9.55613	9.63283	9.65031	9.69093	9.16933	9.42369	9.77414	9.36803	9.3406	9.66225	9.03804	9.36154	9.47036	9.91962	9.77124	9.09785	9.22204	9.39772	9.31076	9.66207
6450021	ANAPC4	8.4011	8.48934	8.54719	8.36253	8.41513	8.37481	8.37325	8.1434	8.29451	8.45134	8.42776	8.37944	8.40997	8.45014	8.51644	8.51315	8.38371	8.41542	8.37168	8.19625	8.37626	8.32435	8.44547	8.35389	8.39819	8.49222	8.43271	8.44183	8.41955
4730408	ANAPC5	8.82534	8.75773	8.68639	8.8067	9.00272	8.78321	8.64804	8.7794	8.71738	8.70037	8.43947	8.55767	8.59768	8.98312	9.02484	8.82674	8.8605	8.8146	8.64337	8.70713	8.8822	8.85514	8.64245	8.5747	8.67616	8.72599	8.73723	8.74456	8.62996
160220	ANAPC7	6.79609	6.54572	6.59219	6.72019	6.81645	6.70524	6.68014	6.74832	6.65951	6.61124	6.64451	6.60242	6.58571	6.80301	6.75162	6.68139	6.72903	6.63223	6.69502	6.69556	6.73125	6.67458	6.60298	6.66025	6.72514	6.51504	6.57536	6.37139	6.44212
3930392	ANG	8.52426	8.207	8.40582	9.40763	8.85792	8.53699	9.27289	7.36147	8.14422	10.027	8.87656	8.5803	8.73128	7.70305	7.77664	7.76665	7.64772	7.87759	8.43148	8.02755	8.24692	8.13713	9.00429	8.58147	8.71695	8.72874	8.81472	8.73595	8.27933
5550086	ANGEL1	7.23287	7.28692	7.19379	7.42238	7.24089	7.29536	7.29665	7.56398	7.71332	7.60752	7.17496	7.37045	7.14427	7.46629	7.48464	7.54293	7.44503	7.5016	7.35313	7.47565	7.82592	7.70617	7.87003	7.29467	7.4051	7.62544	7.4275	7.33162	7.71759
1820441	ANGEL2	8.59447	8.47956	8.56823	8.41797	8.42333	8.58495	8.83112	8.4958	8.42141	8.71798	8.60492	8.68775	8.6577	8.2521	8.37602	8.59599	8.39463	8.43744	8.58659	8.47642	8.7786	8.75326	9.1638	8.83926	8.77431	8.73311	8.82481	8.96212	8.67392
4610433	ANGPTL4	6.37108	6.43511	6.34309	6.2973	6.21431	6.86901	6.74332	7.13226	7.52857	6.4666	7.04153	6.75418	6.7441	6.63998	6.80864	6.98467	6.73017	7.31152	6.82308	7.04042	6.85906	6.92978	6.38672	7.66868	6.6928	6.49838	6.52109	6.3688	6.40803
5050707	ANGPTL6	6.70639	6.8214	6.58492	6.753	6.48735	6.95429	6.72733	6.86249	6.62993	6.73608	6.29386	6.33772	6.23526	7.00025	6.8592	6.71879	6.74957	7.14463	6.67431	7.26242	7.23755	6.74699	6.49192	6.58838	6.75178	6.73398	6.44253	6.60627	6.49216
5890564	ANKDD1A	6.90565	6.9309	7.16842	7.56041	6.89961	7.39909	7.34833	7.17919	6.89637	7.52647	7.1795	7.09575	6.83642	7.36533	7.4694	7.62129	7.47794	7.6317	7.25886	7.53911	7.66589	7.48032	7.59488	7.96693	7.85865	7.78446	8.13888	8.22335	8.43134
450300	ANKFY1	8.02491	8.1863	7.94241	7.97113	8.37922	8.0442	7.94647	7.98079	8.01223	7.9692	7.98093	8.04419	8.08642	7.76244	7.89072	7.82521	7.60101	7.53726	7.79648	7.6273	7.72006	7.66331	7.97549	7.71446	7.53376	7.61288	7.76261	7.90343	7.9712
610546	ANKHD1	8.16469	8.1176	8.21335	7.92146	8.04605	8.11105	8.27803	8.09871	8.12566	8.19869	8.08486	8.04397	8.04031	7.92977	7.94407	8.11095	8.07104	8.02561	8.26714	8.16838	8.28841	7.99394	8.268	8.17067	8.25462	8.22089	8.29477	8.31704	8.36544
2760102	ANKMY1	7.39411	7.18368	7.52042	7.49535	7.41431	7.44626	7.62012	7.23646	7.06762	7.49224	7.18841	7.27655	7.34134	7.26114	7.15926	7.31576	7.35591	7.32744	7.57367	7.37884	7.38817	7.63043	7.68829	7.55658	7.29158	7.51449	7.32866	7.02633	7.35535
4890136	ANKMY2	7.67097	7.60086	7.43581	7.72715	7.60944	7.85288	7.90266	7.8522	7.62965	7.6202	7.58914	7.52882	7.61097	7.68741	7.7915	7.8565	7.65971	7.81423	7.62592	7.51939	7.68085	7.39189	7.46308	7.40724	7.38292	7.38346	7.2928	7.33106	7.43682
7400114	ANKRA2	7.98135	7.94472	8.13392	7.9517	7.68158	8.01459	8.3938	7.9637	7.83476	8.28694	7.98362	8.01367	7.97663	7.72805	7.7984	8.01959	7.86918	7.82912	8.41263	8.42269	8.57366	8.37485	8.70859	8.60082	8.68324	8.58748	8.53123	8.55317	8.53777
6900674	ANKRD10	7.7775	7.61801	7.76242	7.73316	7.64203	7.79757	7.93469	7.89992	7.92409	7.92693	8.03243	7.81527	7.70827	7.56448	7.50918	7.88213	8.05276	8.13377	7.78525	8.34525	8.21143	8.30778	8.27997	8.47204	8.93418	8.45576	8.65455	8.18766	8.02322
3370274	ANKRD11	8.31833	8.26907	8.39049	8.57741	8.32286	8.26588	8.20954	8.41482	8.20788	8.52621	8.59225	8.36998	8.39728	8.19394	8.15671	8.35758	8.31578	8.23944	8.65794	8.52904	8.22063	8.5152	8.56676	8.84154	8.90679	8.76467	8.88388	8.63955	8.8101
7040132	ANKRD12	8.61913	8.99483	8.81985	8.26878	8.1318	8.46206	8.41229	8.42641	8.77016	8.76366	8.98057	8.97934	8.97782	8.33849	8.44462	8.48306	8.44966	8.45231	8.31973	8.42449	8.55818	9.00847	9.43505	9.31287	9.27452	8.98915	9.02877	9.66679	9.09877
2120224	ANKRD13A	9.21754	9.18162	9.14185	9.00524	8.8783	9.15447	9.1098	9.06198	8.67609	9.10215	9.23848	9.1231	9.26538	8.89262	9.09425	9.23957	8.85761	8.78692	9.31949	9.17024	9.01942	9.38287	9.56417	9.37879	9.53309	9.44449	9.36657	9.30307	9.40945
4810053	ANKRD13C	7.37933	7.19759	7.38367	7.20339	7.35753	7.37069	7.46394	7.38915	7.33614	7.30899	7.50095	7.35539	7.32248	7.33492	7.3155	7.39294	7.41415	7.31004	7.4169	7.3136	7.3079	7.16555	7.22761	7.3212	7.40583	7.28863	7.34507	7.32621	7.31239
4010424	ANKRD13D	7.11478	7.15129	7.33062	7.20229	6.95217	7.02278	7.15363	6.72633	6.83315	7.22563	7.32755	7.08907	7.43145	6.90558	6.92739	6.97812	6.74832	6.77265	6.92443	6.8961	7.03922	7.26598	7.4142	7.1723	6.96263	7.18539	7.3471	7.06736	7.34729
650008	ANKRD16	6.60324	6.56385	6.66897	6.7464	6.64245	6.69101	6.87082	6.74052	6.59399	6.51784	6.47551	6.53507	6.44147	6.85542	6.82567	6.86299	6.80033	6.77075	6.56458	6.64812	6.66547	6.63911	6.59529	6.57602	6.54661	6.51924	6.5076	6.42581	6.44172
6940520	ANKRD17	8.26951	8.26126	8.4284	8.08381	8.2766	8.33281	8.40727	8.49067	8.47689	8.35325	8.33606	8.26299	8.13251	8.05848	8.25039	8.39719	8.21745	8.1373	8.3746	8.40826	8.66291	8.40876	8.78274	8.40739	8.25935	8.20096	8.2935	8.24298	8.19021
6450661	ANKRD20A1	6.51424	6.6235	6.46674	6.67664	6.53558	7.45986	7.0896	6.58915	6.5649	6.62659	6.5567	6.63062	6.65849	6.49304	6.49025	6.49943	6.41087	6.49224	6.25333	6.47971	6.54707	6.53646	6.35537	6.573	6.33623	6.42511	6.26437	6.72798	6.71055
130181	ANKRD22	7.7787	8.21249	7.59327	7.31044	6.64257	6.92385	6.89564	7.35975	7.11152	7.89784	6.85498	6.86326	6.95941	8.39523	8.44221	8.05812	7.63029	7.45137	10.516	8.37626	8.85545	8.2602	9.79839	8.03761	7.00487	7.69689	7.12764	8.65754	10.2889
3460626	ANKRD24	6.58395	6.7196	6.51424	6.72247	6.48521	6.71821	6.86312	6.75074	6.57828	6.67954	6.40973	6.59531	6.45572	6.57514	6.57364	6.60177	6.56428	6.56178	6.9048	6.65242	6.7376	6.83858	7.03722	6.723	6.59208	6.70944	6.49141	6.656	6.61277
5720162	ANKRD26	6.79175	6.77069	6.90083	6.80081	6.89519	6.75309	6.75026	6.81329	6.79068	6.76178	6.74542	6.8414	6.7755	6.50941	6.59532	6.64242	6.49949	6.5235	6.86005	6.92276	6.92358	6.92846	7.00913	6.96488	6.79423	6.92948	6.84107	7.05508	6.48565
5670112	ANKRD27	6.71471	6.50207	6.82802	6.61096	6.86185	6.66536	6.64151	6.68376	6.66749	6.63505	6.62967	6.74163	6.62838	6.69028	6.67152	6.64482	6.6523	6.70143	6.66208	6.6516	6.56616	6.65068	6.5105	6.41247	6.54716	6.44601	6.56789	6.62019	6.55913
2760563	ANKRD28	6.72505	6.66245	6.80495	6.67844	6.4864	6.51476	6.48443	6.7402	6.87158	6.85806	6.82265	6.84948	6.54698	6.95535	6.85877	7.08425	7.25136	7.31504	6.99027	7.28037	7.32675	7.08962	7.04368	7.21726	7.25747	7.14589	7.16985	6.55254	6.7692
1770273	ANKRD30B	9.45452	9.42984	10.0341	9.57533	9.22236	9.71212	9.875	9.42131	9.45192	9.83014	10.1376	9.82008	9.90654	8.97804	8.92573	9.24734	9.02998	9.23109	9.71331	9.5738	9.39882	10.0567	9.88853	10.0533	9.9252	10.0784	10.2526	10.0204	9.98662
1070736	ANKRD32	6.66111	6.50454	6.65336	6.61379	6.61283	6.65895	6.55431	6.55649	6.56861	6.57833	6.45075	6.6244	6.56688	6.82665	6.86033	6.88717	6.71997	6.71735	6.61462	6.42892	6.38474	6.40889	6.5303	6.58575	6.44403	6.46531	6.45639	6.55367	6.45102
4860707	ANKRD33	9.09495	9.11899	9.1462	10.3339	10.3068	8.69736	8.93943	8.80572	11.8446	9.60869	9.95538	9.99615	10.1965	9.53562	9.63455	9.98799	9.97996	10.3555	9.43127	8.91213	9.02739	9.61609	9.85681	8.45049	8.30559	8.9275	8.66834	7.5278	8.26799
4590377	ANKRD35	7.24445	7.22573	6.96213	7.43783	7.32263	6.69939	7.02265	6.73746	6.71079	6.9902	6.82748	6.85294	7.0027	6.61383	6.71932	6.58479	6.30074	6.30557	6.7855	6.50343	6.37259	6.60524	6.21979	6.80518	6.34238	6.69826	6.70468	6.63651	6.46672
5810050	ANKRD36	6.61393	6.59012	6.80519	6.64543	6.46788	6.54408	6.64189	6.56163	6.44229	6.55069	6.56939	6.4967	6.57524	6.7487	6.63065	6.61126	6.67412	6.66782	6.56468	6.4163	6.35735	6.59248	6.36807	6.4363	6.50687	6.376	6.40259	6.3284	6.27691
3060010	ANKRD36B	6.88636	6.83283	6.93563	7.0384	6.69345	6.85434	6.92255	6.67025	6.69993	6.87699	6.91373	6.8801	6.9301	6.90413	6.90982	6.82333	6.84155	6.92326	6.90387	6.79943	6.65536	6.81884	6.66189	6.71103	6.86534	6.80025	6.82734	6.66129	6.49134
240682	ANKRD37	8.14823	8.16188	8.16119	7.73468	7.12212	8.97447	9.31868	7.5056	7.52796	8.38886	7.89433	7.77955	7.63019	8.34284	7.9026	7.98509	8.18126	8.18472	8.96686	9.25157	9.71111	7.8577	7.73129	7.52169	8.57485	8.24758	7.62434	8.00795	7.72822
6220553	ANKRD39	7.11331	7.10716	7.22438	7.19641	7.06161	7.07908	6.99535	7.1159	7.26726	7.05129	7.28256	7.16975	7.28409	7.26461	7.27274	7.24986	7.18695	7.2757	7.07529	6.9803	6.99873	7.04909	7.1636	7.19302	6.96911	7.14544	7.14842	6.99813	7.08282
520341	ANKRD49	7.86343	7.88494	7.77788	7.80046	8.06955	7.89116	7.80006	7.89654	7.85945	8.02436	7.94294	7.90256	7.89267	7.68994	7.76852	7.66573	7.69153	7.75182	7.98675	7.84165	8.24948	7.86261	8.30326	7.91162	7.94967	8.04455	8.05986	8.00174	7.93201
1770187	ANKRD50	7.4465	7.489	7.58184	7.22473	7.41647	7.31402	7.53692	7.17122	7.50258	7.34153	7.52458	7.50288	7.67529	6.97727	7.1145	7.39651	7.11401	7.07632	7.11769	6.88887	6.99366	6.80396	7.02995	6.95727	7.08194	7.13735	7.25788	7.23058	6.93084
2340598	ANKRD54	6.99255	6.97133	6.99565	6.96803	6.99494	7.07295	6.83371	6.91313	6.74084	7.01703	7.10436	7.21886	7.16092	7.05821	7.11697	6.98174	6.99253	7.0301	7.00777	6.93114	7.11414	7.11982	7.07518	7.07703	6.91771	6.97202	7.01482	6.85564	6.9741
2510224	ANKRD57	9.0501	9.09466	9.64999	9.37453	8.92321	8.72474	9.18167	8.51332	9.93904	9.93098	9.56405	9.17809	9.16763	9.21813	9.42543	9.84597	9.46689	9.50245	9.08203	9.61634	10.2884	9.72379	10.8153	9.78453	9.7874	9.62175	9.94706	9.53931	9.65334
4880465	ANKRD6	7.1096	7.12907	7.2135	7.30655	7.26414	7.06547	7.22992	7.04114	7.2787	7.17294	7.35045	7.34721	7.39292	6.89293	6.90048	7.04316	6.97832	7.08911	6.92342	6.8532	6.7541	6.66476	6.90255	7.00383	6.87993	6.98294	7.14468	6.98639	6.7569
7050370	ANKRD9	8.1524	8.23306	8.0609	8.53662	8.15212	8.26734	8.16045	7.87827	7.86877	8.2699	8.97778	8.55517	9.27588	7.90506	7.67512	7.75232	8.03236	8.00394	8.28541	7.86965	7.37322	7.72441	7.29324	7.95352	7.62717	7.72993	8.03706	7.63185	8.0907
5390064	ANKS1A	8.26492	8.33829	8.23594	7.99603	8.89522	8.09615	7.84647	8.08328	8.3168	8.10283	8.28495	8.35981	8.24534	7.7214	7.75483	7.79085	7.65259	7.52985	7.84498	7.73633	7.76949	7.99948	8.22472	8.12962	7.97016	8.061	8.13678	8.31345	8.15315
580598	ANKZF1	7.0671	7.06621	7.04537	6.79081	7.01673	7.14505	6.78405	6.97541	7.10784	7.10313	7.16305	6.96461	6.94671	6.93483	7.00343	6.76315	6.82031	6.81634	7.16475	7.17857	7.62838	7.5535	7.46911	7.03781	7.45305	7.3223	7.29895	7.57719	7.35206
7040554	ANO10	7.28259	7.54877	7.26901	7.19557	7.34174	7.11438	7.0105	7.23072	7.45621	7.33057	7.30462	7.41108	7.3486	7.21671	7.21758	7.09052	7.19048	7.2122	7.25038	7.42357	7.5099	7.42334	7.71286	7.22421	7.40456	7.51771	7.53673	7.59193	7.2162
7040674	ANO6	8.76656	8.65288	8.80667	8.58833	8.69692	8.74887	8.63318	8.68048	8.47763	8.63683	8.86016	8.97391	8.67718	8.56096	8.53482	8.53044	8.46227	8.27361	8.80853	9.00115	8.64112	8.59483	8.47841	8.75563	9.10692	8.84279	8.85567	8.8017	8.86078
2900438	ANO8	6.94178	6.9151	6.90522	6.87529	6.89003	6.87278	6.89489	6.89627	6.65355	6.87475	6.85865	6.8456	6.78926	6.75152	6.77568	6.64171	6.57294	6.60326	6.9188	6.93154	6.98605	6.82798	6.90842	6.79794	6.82729	6.7341	6.77523	7.22482	6.80079
5810612	ANPEP	9.29661	9.62814	9.61716	9.20279	9.39805	9.67993	8.81731	10.7276	8.12706	9.33113	10.5575	9.98069	10.0278	11.2314	11.2622	10.2104	10.4405	10.3113	9.40708	9.3868	9.82909	9.90011	8.87314	8.17759	9.64896	9.40714	9.49341	9.58879	9.60159
60255	ANTXR1	7.39341	7.4687	7.5558	7.94185	7.8263	7.52883	7.62488	7.3328	7.83513	7.40027	7.66211	7.84502	7.78234	7.32506	7.36684	7.58175	7.30111	7.41952	7.32956	7.21897	7.20057	7.12684	7.42306	7.54188	6.89738	7.27279	7.1905	7.27714	7.4914
10685	ANTXR2	9.47859	9.42541	9.3728	9.20542	10.7205	9.49346	9.13074	9.3667	9.64691	9.47185	10.661	10.359	10.2239	9.18546	9.32163	9.07419	9.04999	8.81293	9.29705	9.43426	9.41378	9.99808	10.06	10.2212	10.6698	10.3005	10.6193	10.4176	10.7177
6520215	ANXA1	12.361	12.3011	12.5026	12.3541	12.1525	12.6404	12.6586	12.5839	12.2283	12.3905	12.428	12.6094	12.5115	12.7188	12.6804	12.8981	12.8888	13.0079	12.7765	12.6721	12.6029	11.7379	11.508	11.9316	11.4076	12.1585	11.7806	11.9421	11.5996
5900735	ANXA11	9.03605	9.29986	9.66899	9.63295	9.06985	9.34639	9.40511	9.18333	8.77019	9.33485	8.95557	8.82616	8.9869	9.06159	9.08989	9.45632	9.10342	9.4638	9.11463	8.85315	8.82066	8.98299	8.79632	8.91538	8.76616	8.9955	8.93619	9.01503	8.83055
4780615	ANXA2	13.3803	13.5431	13.2747	13.239	13.1969	13.1781	13.0829	12.8953	12.4984	12.9388	13.0081	13.298	13.126	13.8733	13.6391	13.6915	13.6819	13.6819	12.9845	12.6792	12.3474	12.376	12.2112	12.2057	12.3668	12.3796	12.1193	12.2488	12.1224
3370202	ANXA2P1	10.7265	10.8837	10.8408	10.5203	10.5944	10.7698	10.6569	10.2104	9.69152	10.2458	10.306	10.7215	10.4903	10.6489	10.7328	10.852	10.799	10.7138	10.2151	10.2901	9.4416	9.58978	9.23391	9.54801	9.74965	9.91724	9.69225	9.75832	9.61933
2810411	ANXA2P3	6.86785	6.99822	7.00492	6.87959	6.78856	6.96861	7.02208	6.78076	6.47626	6.68728	6.77992	6.75273	6.78657	6.98417	7.01274	7.03571	7.00521	6.91825	6.69438	6.68342	6.57137	6.4573	6.67705	6.29006	6.63876	6.64727	6.59105	6.53864	6.61382
3440079	ANXA4	6.99967	6.83785	6.90434	7.08568	7.16752	7.16597	7.45301	7.22104	6.81255	6.97054	6.74211	6.91899	6.60218	6.85878	6.96071	7.0676	7.00007	7.1915	7.10054	6.8757	6.85759	6.63189	6.92007	6.64125	6.63403	6.60955	6.39227	6.87486	6.70076
1070451	ANXA5	11.7319	12.0485	11.9017	11.1978	11.1965	11.139	11.0942	11.0374	11.3751	11.4107	11.9652	11.7659	11.6157	12.1091	11.868	12.3319	12.3522	12.4121	11.8883	11.6313	11.5497	11.1802	11.3443	11.376	11.4664	11.2461	11.4197	11.0198	11.3448
2490598	ANXA6	7.13251	7.19077	7.12329	6.99155	7.19876	6.89295	7.03249	6.77075	6.98966	6.6233	7.16507	6.94759	7.09422	6.66525	6.92738	6.78917	6.70983	6.71916	6.64192	6.62924	6.53866	6.39708	6.33984	6.46552	6.83	6.60026	6.73239	6.72427	6.70705
6330044	ANXA7	10.3135	10.3501	10.3355	10.1309	10.2335	10.195	10.3537	10.573	10.5668	10.2468	10.3707	10.3274	10.2079	9.91703	10.1643	10.2728	10.2596	10.2435	10.0675	10.3151	9.8653	10.3244	10.4451	10.6933	10.9344	10.641	10.7097	10.7997	10.8388
2940424	AOAH	7.49877	7.47749	7.47252	7.49577	7.88015	7.47131	7.45252	7.78397	7.63453	7.68791	7.22479	7.62575	7.38557	6.90213	7.33142	6.98983	6.81883	6.84142	7.19328	7.672	7.34563	8.15241	7.95679	7.95192	8.01581	8.33206	8.06127	8.0203	8.03138
730725	AOF2	8.59209	8.52903	8.62075	8.74566	8.64133	8.84336	8.94448	8.56512	8.47588	8.80783	8.56295	8.70564	8.6808	8.54947	8.69021	8.72974	8.43969	8.32115	8.37134	8.72673	8.23224	8.72583	8.42811	9.02574	9.08489	9.00276	8.94024	9.11819	8.71786
5960201	AP1B1	9.15209	9.31991	9.24711	9.51308	10.2658	9.85753	9.6427	9.9309	9.43774	8.64532	9.75387	9.73158	10.0499	8.62697	8.96085	8.89511	8.51457	8.44604	8.13531	8.24065	8.04257	8.41336	8.31711	8.8001	8.27989	8.50523	8.68935	8.49172	8.14853
1850593	AP1G1	8.09795	7.87767	7.98738	8.14818	7.9815	7.95271	7.70517	8.00154	8.02376	7.94561	8.28831	8.23735	8.22601	8.12581	8.0486	7.92632	8.0042	8.02732	7.90573	7.83569	7.80842	8.04904	7.54515	8.00735	8.04686	8.04455	8.07292	8.18155	8.13203
7400468	AP1G2	7.65267	7.65711	7.76126	7.47703	7.55955	7.63687	7.21188	7.40042	7.11159	7.50835	7.5301	7.39375	7.50801	7.57796	7.59545	7.19958	7.30884	7.31548	7.33519	7.32443	7.64328	7.86541	7.54816	7.10182	7.40994	7.61529	7.54214	7.53678	7.71142
2190241	AP1M1	8.91383	8.79437	9.08041	9.12256	9.16393	8.97585	9.09933	8.7095	8.95572	8.91095	8.72152	8.87389	8.93332	8.7625	8.84723	9.03389	8.84012	8.7774	8.69896	8.82767	8.35151	8.48949	8.82748	8.81458	8.6222	8.87453	8.74904	8.74599	8.65252
5490673	AP1S1	6.9945	6.8627	6.92735	6.88613	7.03106	6.84524	6.82177	6.83878	6.78583	6.83853	7.0014	7.01669	7.01624	7.16034	7.17374	7.0236	6.94028	6.91929	6.79651	6.82352	6.82538	6.93402	6.86637	6.65583	6.79112	6.64447	6.76817	6.74391	6.89487
940706	AP1S2	11.8495	11.595	11.4334	11.1852	11.1863	11.2098	11.5592	10.2991	10.7737	11.03	10.8437	11.2355	11.1219	11.5032	11.4578	11.4953	11.0489	10.517	10.7906	10.5464	10.4396	9.7336	10.0685	10.5189	10.6446	10.7192	10.4195	9.95507	9.30139
6270041	AP2A2	7.06811	7.09652	6.96357	7.04219	7.80774	7.51133	6.8221	7.37883	7.29928	6.77592	7.28148	7.36442	7.22769	6.56263	6.56458	6.33455	6.40792	6.45683	6.792	6.63525	6.87837	7.07224	6.84412	6.6529	6.51964	6.45379	6.57364	6.77253	6.70219
240187	AP2M1	8.92658	8.96372	8.93154	8.86041	9.24557	9.14142	8.6284	9.62644	9.46355	8.78178	8.99674	9.26927	9.1543	9.16782	9.0497	8.48061	8.80469	8.82938	8.67251	8.6524	9.1785	9.34765	8.92976	8.44869	8.59512	8.62914	8.48461	8.50464	8.67583
6370661	AP2S1	12.9214	12.9047	12.9795	12.9951	13.0545	12.8255	12.7819	12.7223	13.0104	12.7637	12.7953	12.9301	12.8641	12.8661	12.9016	12.897	12.659	12.7405	12.7474	12.6714	12.9289	12.9104	12.6312	12.4121	12.2316	12.4464	12.3894	12.4258	12.357
2230603	AP3B1	10.5693	10.6705	10.6135	10.3023	10.5949	10.3561	10.1934	10.4378	10.4358	10.1492	10.7868	10.7857	10.7985	10.3361	10.4811	10.6535	10.334	10.2871	10.337	10.1033	9.78976	10.0829	9.902	10.0345	10.0586	10.0887	10.0019	10.0068	10.026
6100719	AP3D1	8.03566	8.04983	8.05721	8.0934	8.22555	8.06384	7.84496	8.13175	8.03465	7.89848	8.04512	8.09457	8.04128	8.20673	8.13927	8.08808	8.26296	8.18	7.93705	7.84914	7.61737	7.93667	7.64431	7.71858	7.80589	7.77901	7.7965	7.90173	8.02146
2760202	AP3M1	8.29441	8.22362	8.0767	7.98339	8.49066	8.0286	8.01931	8.20028	8.20273	8.12987	8.13283	8.18503	8.1685	8.0977	8.18924	8.15191	8.13431	8.12835	7.99316	8.03352	8.03958	7.9098	8.13105	7.80166	7.9484	7.93315	7.9926	7.92748	7.95408
3420128	AP3M2	7.3654	7.1928	7.35688	7.51433	7.43182	7.82598	8.02529	7.75234	7.43941	7.5678	7.19966	7.34444	7.22203	7.50573	7.63872	7.73098	7.51208	7.57636	7.40921	7.76786	7.87526	7.53984	7.86989	7.33707	7.37009	7.33639	7.23646	7.2167	7.23671
7200402	AP3S1	8.41775	8.22465	8.29656	8.42993	8.23119	8.4414	8.57272	8.02141	8.19788	8.23267	7.9171	8.06806	8.04314	8.46315	8.31402	8.26693	8.39434	8.38675	8.3782	8.16813	7.8996	7.50019	7.4115	7.80551	7.9981	7.89989	7.79642	7.88407	8.00411
2750286	AP3S2	6.87604	6.99047	6.86759	6.92536	6.87661	6.93715	6.85484	6.85022	6.96233	6.96441	7.11161	6.95805	7.0999	6.85364	6.78866	6.86508	6.96918	7.03667	6.90083	6.87473	7.11178	7.08908	7.33939	6.78771	6.95702	6.9533	6.97341	7.04909	7.22061
510129	AP4B1	8.05707	7.93153	8.15964	7.88812	8.00481	8.08088	7.8841	7.93133	7.69741	8.05206	7.85939	7.79321	8.01463	8.19395	8.22459	8.24937	8.25103	8.34934	8.04986	8.0964	8.30608	8.31322	8.27061	8.26147	7.88352	8.13281	8.05396	8.00275	7.96567
270343	AP4E1	8.06159	8.06964	8.05542	7.60251	7.71097	7.87248	7.7492	7.99614	7.86643	7.98492	8.04419	7.97749	8.01803	8.43316	8.32269	8.26551	8.21871	8.32368	8.18567	7.97736	8.31232	8.10536	8.59382	7.84591	7.8502	7.89397	7.83954	7.95078	7.97057
1820324	APAF1	8.57004	8.33217	8.83794	7.70624	7.95059	8.02443	8.1149	7.39941	7.51245	7.97916	8.83806	8.35057	8.95358	7.82508	7.96142	8.06835	7.70152	7.57163	7.92798	7.57304	8.01286	7.78405	8.10705	7.90684	8.00946	8.19231	8.35487	8.6214	8.74482
4070014	APBA3	7.18029	7.36438	7.04809	7.14672	7.08481	7.38644	7.31057	7.45858	7.62707	7.68049	7.61071	7.42629	7.24976	7.19792	7.18413	7.30093	7.45928	7.50615	7.72168	7.78416	8.32691	8.15396	8.47944	7.78541	8.04076	7.93441	8.0239	7.85039	8.25
1820722	APBB1IP	10.5744	10.3639	10.4913	10.2746	10.6517	10.8603	10.7431	10.0841	10.614	10.1186	9.82852	10.2038	10.0705	10.2682	10.3581	10.0729	9.65845	9.45011	10.2167	9.5519	9.80951	9.38228	9.42311	9.58568	8.80768	9.60932	9.1738	9.10001	8.85439
4120279	APBB3	7.9468	7.73	8.01155	8.07285	7.73695	7.71325	7.89746	7.86194	7.95063	8.78999	8.88525	8.56568	8.17869	7.97924	7.88372	7.82963	8.03328	8.02055	8.43712	8.46705	8.28502	8.6911	8.74276	8.65008	9.20698	9.17528	9.17712	8.92298	9.05849
4280739	APCDD1	6.59564	6.59348	6.60642	6.63094	6.44343	6.6953	6.72063	6.3716	6.48107	6.42833	6.64377	6.52704	6.42924	6.36908	6.30107	6.26478	6.28344	6.4945	6.37573	6.43584	6.35198	6.53173	6.47696	6.74065	6.97073	6.78085	7.00024	6.75996	7.41191
3460279	APCS	6.58805	6.685	6.7341	6.50426	6.57686	6.64827	6.57628	6.58067	6.59463	6.52567	6.60959	6.5081	6.55857	6.58034	6.61138	6.7759	6.61972	6.59978	6.57989	6.55903	6.54676	6.52464	6.54862	6.48797	6.64204	6.567	6.50695	6.66752	6.94669
450475	APEH	8.78675	8.7135	8.54043	8.63905	8.85521	8.69769	8.54867	8.47582	8.42892	8.36358	8.38613	8.4388	8.54346	8.71098	8.71355	8.46739	8.3486	8.36616	8.41595	8.36228	8.34049	8.3031	7.91537	8.11996	8.17083	8.28486	8.23037	8.3923	8.27146
6510053	APEX1	10.3539	10.1562	9.98585	9.90453	10.5797	10.1809	10.023	10.3301	10.6878	9.45472	7.99171	8.85128	8.83603	10.5018	10.6074	10.0642	9.84018	9.71888	9.54787	10.2353	9.70178	9.48777	8.70295	9.27548	8.72603	9.34865	8.62551	9.13951	8.32081
1430047	APEX2	8.3192	8.43751	8.27171	8.10408	8.58506	8.12559	7.94674	8.64306	8.28209	8.23836	8.34723	8.4149	8.40352	8.15662	8.31695	8.16502	7.94918	7.8427	8.04324	7.84129	7.93674	8.38084	8.13355	7.77385	7.84968	7.99875	7.93525	8.24256	8.30902
1850221	APH1A	9.14855	8.71421	9.077	9.18967	9.2059	8.94544	8.67565	9.04955	9.11139	8.82649	9.28953	9.05107	9.14774	9.07382	8.93082	8.62764	8.77487	8.77684	9.02632	8.78402	9.13215	9.07787	8.94303	8.43808	8.91701	8.68241	8.91854	8.73009	9.16096
7160224	APH1B	8.39983	8.39196	8.49138	8.39818	8.70957	8.10547	8.08956	7.80415	9.02651	8.67115	9.28	9.17556	9.09951	7.769	7.88165	8.04193	8.00418	7.91513	8.26683	7.91038	7.94349	8.3855	9.09316	8.58202	8.89069	9.11591	9.20163	9.17634	9.47162
7050523	API5	9.09149	9.09086	8.98405	8.78538	9.0066	9.01544	8.93107	9.14789	9.12886	8.85668	9.0238	8.98601	9.01031	9.13084	9.22434	9.27439	9.05605	8.95032	8.98185	9.01969	9.35677	8.91554	8.89847	8.70322	8.96427	8.81808	8.79753	8.88025	8.84977
6200202	APIP	8.52884	8.49533	8.49905	8.49698	8.6536	8.15347	7.93424	8.69335	8.80158	8.11674	8.58912	9.04821	8.68877	8.44939	8.40019	8.13558	8.42479	8.32149	7.95888	8.25739	7.96053	8.1791	7.9962	8.26804	8.46434	8.78012	8.52254	8.41758	8.07064
5960709	APITD1	7.04312	6.81435	7.17233	7.1501	6.81847	7.00626	6.92144	7.03011	7.00539	6.95629	7.17373	7.16761	7.03905	7.24088	7.44884	7.44131	7.39147	7.24514	6.95604	7.10832	7.09547	7.12131	7.04977	7.14655	7.12438	7.14435	7.15354	6.56841	6.63901
3450577	APLP2	9.02766	9.02263	8.82679	8.98815	9.06555	8.36828	8.01508	8.7489	10.3693	9.15324	9.30279	9.24665	9.43607	9.39618	9.31342	8.85566	9.00111	9.07886	8.95393	8.75784	9.3467	9.61939	9.17779	8.84018	8.81818	9.0786	9.01987	9.08662	8.78857
1570725	APOA1BP	8.49831	8.53486	8.4118	8.61166	8.81706	8.40125	8.29738	8.56264	8.71224	8.32336	8.37813	8.45209	8.58742	8.70753	8.67538	8.39129	8.34721	8.2856	8.36887	8.28825	8.40205	8.38399	7.93121	8.00866	7.76988	7.93919	7.88514	7.83074	7.83537
6250241	APOB48R	7.91301	7.965	7.78069	7.62339	7.2133	7.92992	7.54004	7.18088	6.98334	7.5259	7.9487	7.37659	7.47504	8.37141	8.16762	7.85754	7.94849	7.99516	8.00926	7.39124	8.2713	7.46044	7.40708	7.10219	7.44869	7.08876	7.2984	7.20276	7.39347
7330671	APOBEC3A	6.6609	6.89527	6.71041	6.75491	6.16812	6.35929	6.04387	6.80931	6.3242	6.82448	6.44146	6.38972	6.38099	6.69803	6.72791	6.79231	6.69641	6.76531	8.64426	6.65258	6.8618	7.25062	7.14109	6.44087	6.33337	6.4914	6.13609	6.77745	6.95859
3120221	APOBEC3C	6.92143	7.01196	6.86914	6.72623	6.8396	6.91652	6.97113	6.77782	6.74601	6.77413	6.70102	6.79425	6.75484	6.75087	6.83236	6.61007	6.5964	6.60711	6.83832	6.66321	6.77304	6.84047	6.76551	6.67998	6.60403	6.63567	6.56667	6.78736	6.76363
1410279	APOBEC3F	6.9114	6.99542	6.69098	7.12056	6.98825	6.94746	6.90172	6.96473	7.11224	6.90947	6.79183	6.90559	6.9677	6.86552	6.85593	6.90936	6.79451	6.68559	6.88136	6.78288	6.76194	6.79581	6.96177	6.78567	6.59392	6.79112	6.73951	6.76072	6.58105
1190026	APOBEC3G	7.29901	7.60858	7.03143	7.23272	7.40356	7.01154	6.82331	7.60419	7.16829	7.28082	7.0817	7.10846	7.17128	7.06314	7.18608	6.84126	6.90546	6.87688	7.50644	7.20049	7.42067	7.45711	7.55245	7.33765	7.43671	7.41227	7.27917	7.49404	7.47937
3830465	APOC1	7.86278	7.62146	7.55288	10.0327	9.76474	8.01803	9.0252	8.41511	9.55604	8.91129	7.85546	8.63749	8.6404	10.2284	9.44821	9.35155	9.69765	10.5006	8.09556	8.73813	8.54239	7.80705	7.4056	6.86621	6.70622	8.02454	6.87437	5.7378	5.76028
730414	APOE	8.28698	8.30681	8.41728	10.3044	10.8079	8.16802	8.25567	9.09707	11.2452	10.1967	9.9163	10.2338	10.5485	12.0041	11.093	10.5557	11.3741	12.0336	8.62248	9.45408	10.1593	9.35676	8.40304	7.35373	6.94471	8.70447	7.6382	6.01383	5.87365
1570358	APOL2	6.50466	6.30569	6.45457	6.53146	6.49497	6.59133	6.53743	6.67644	6.58091	6.714	6.63624	6.57251	6.48578	6.53695	6.4971	6.52628	6.48455	6.68583	7.03144	6.62383	7.00636	6.65084	7.0064	6.63231	6.61658	6.79918	6.62235	6.33377	6.78453
1980750	APOL3	7.30827	7.54522	7.16437	6.91898	6.95379	7.4235	6.91362	8.24716	7.32019	7.85648	6.82396	7.20458	6.77101	7.13913	7.53576	6.97139	7.11334	7.09406	9.47228	8.38198	9.23695	9.43872	10.304	8.06693	8.82786	8.80519	8.29461	8.97511	10.2869
5550397	APOL6	6.51903	6.27842	6.50726	6.56921	6.61495	6.50364	6.35547	6.57271	6.59219	6.64338	6.472	6.44274	6.41643	6.54519	6.49819	6.46192	6.57692	6.63086	7.1662	6.60114	6.84953	6.52198	7.00152	6.45105	6.53712	6.43566	6.49905	6.42522	6.95361
2690132	APOO	7.00093	6.88065	6.80456	7.01856	6.93627	7.06173	7.06297	7.41051	6.97294	6.84633	6.81857	6.90284	6.7783	7.32377	7.27835	7.37924	7.42379	7.48257	7.52462	7.49098	7.75897	7.14621	7.01523	7.11305	6.85313	6.76956	6.73	6.49269	6.51518
4250270	APOOL	6.74158	6.69796	6.90067	6.66318	6.62704	6.65645	6.78436	6.81714	6.73383	6.68471	6.65957	6.83676	6.6122	6.70621	6.63984	6.63385	6.85049	6.69185	6.82265	6.67572	6.69501	6.60271	6.6777	6.68487	6.71442	6.67027	6.60417	6.51812	6.49224
650110	APP	8.27791	7.63687	8.12566	8.33792	8.53884	7.67466	7.62195	8.46804	8.05539	8.12762	8.8138	8.25187	8.39494	8.5103	8.34218	7.83488	8.21929	7.91478	8.5573	8.28499	8.98951	8.73732	8.57949	7.83271	8.60499	8.15781	8.6061	8.00825	8.56443
5860554	APPL1	7.17533	7.11563	7.19534	7.26049	7.29053	7.38828	7.79851	7.25935	7.16467	7.1002	7.05814	7.10998	7.05262	7.04251	7.05682	7.1583	7.08768	6.98402	6.94726	7.06493	7.14962	6.88974	7.22364	7.12319	7.15654	7.12291	7.01954	7.24422	6.9541
4180100	APPL2	8.57059	8.40345	8.51006	8.29484	9.03278	8.7415	8.38133	8.46609	8.63444	8.45592	8.83423	9.3806	9.13436	7.61922	7.53547	7.41875	7.52535	7.4943	8.16282	7.64862	8.24209	8.29755	8.11939	7.91973	7.47775	7.98043	7.98621	7.87026	7.94492
160746	APRT	8.88738	9.02525	8.8692	8.74587	8.82392	8.92138	8.51143	8.88017	8.50676	8.38155	7.99899	8.16881	8.34701	9.0937	9.00902	8.3461	8.47918	8.46888	8.32905	8.62953	8.41147	8.29141	7.62841	8.0366	8.00185	8.10851	7.91949	8.24571	7.91555
1570138	APTX	7.925	8.02251	7.87967	7.97895	7.89766	8.04606	8.1266	7.99942	7.84302	7.887	7.73674	7.99694	8.0152	8.05202	8.04954	8.13844	8.08723	8.12582	7.81289	7.90603	7.73045	7.73972	7.67768	7.81502	7.51218	7.91747	7.76035	7.81311	7.70006
160494	AQP9	9.49297	9.92059	9.88874	10.5956	9.27837	9.26677	9.55637	11.0431	10.9051	11.7765	11.1933	10.8123	10.3428	12.8041	12.6441	13.2311	13.1695	13.3844	11.3446	12.1854	12.3402	12.5473	12.6252	11.9081	12.5302	12.6954	12.2053	11.4292	11.4924
2690639	AQR	8.08958	8.14519	8.06869	8.11673	8.05008	8.0491	8.10067	8.16835	8.25697	8.09567	8.23408	8.24818	8.24352	8.10242	8.11512	8.12047	8.05989	8.00391	8.22091	7.9912	8.18343	8.04491	8.20362	8.07234	8.06816	8.13521	8.2073	8.17033	8.03587
2100576	ARAF	8.52823	8.60736	8.71992	8.82003	8.66504	8.62681	8.71774	8.45971	8.55524	8.63538	8.77228	8.70444	8.76775	8.36425	8.44392	8.60163	8.49534	8.46823	8.33772	8.67593	8.21776	8.75307	8.67826	9.03464	8.80344	8.7935	8.97215	8.73723	8.70239
4760066	ARAP2	7.04514	6.86841	6.93635	6.94215	6.98012	7.16669	7.38937	7.05974	6.89066	7.03634	7.12791	7.07184	7.12685	6.99932	7.13269	7.21155	7.11303	7.14406	7.18926	7.02486	6.95867	6.92587	7.14317	7.05794	7.1199	7.01532	7.0167	6.81334	6.9261
7380255	ARAP3	8.15184	8.42349	8.43373	8.24842	7.19643	7.73487	8.27874	7.3618	7.09327	8.3518	8.00603	7.88958	7.57791	8.75682	8.39748	8.72308	8.44498	8.24838	8.0807	8.28619	8.22152	8.05245	8.07104	8.05316	7.93418	7.70837	8.28485	8.2607	7.86532
2750653	ARCN1	9.74561	9.66755	9.79352	9.25968	9.48987	9.6023	9.50616	9.84611	9.84775	9.6692	9.86995	9.84063	9.7309	9.95191	9.83984	9.76659	10.1066	10.2836	9.71835	9.73812	9.91061	9.78291	9.61303	9.56605	9.79201	9.68766	9.77929	9.74149	9.71855
6590053	ARD1A	7.32235	7.44061	7.35404	7.21401	7.39696	7.51228	7.63566	7.45581	7.44932	7.33367	7.23548	7.15241	7.36294	7.8043	7.79905	7.69389	7.63962	7.53434	7.25371	7.42394	7.42371	7.25913	7.44511	7.27432	7.17103	7.27499	7.24507	7.42974	7.25018
3310139	ARF1	10.4567	10.6202	10.4015	10.472	10.5999	10.5043	10.4496	10.6412	10.5462	10.587	10.5837	10.6822	10.7036	10.5921	10.4224	10.5561	10.767	10.7473	10.6275	10.6787	10.4521	10.6918	10.6385	10.603	10.6153	10.7524	10.7237	10.5136	10.7954
2680446	ARF3	8.25938	8.1991	8.13356	8.13608	8.34346	7.86282	7.66452	8.07519	7.77076	7.98328	8.14148	8.10795	8.24328	8.11527	8.09588	7.6761	7.9222	7.69743	7.9049	7.80682	7.68964	8.07099	7.59933	7.45511	7.98479	7.98247	7.95003	8.09146	8.02687
6770176	ARF4	9.96946	10.0468	9.9948	9.6251	9.75143	9.67515	9.73426	9.85104	10.053	9.7436	10.2682	10.2154	10.2793	10.0968	10.1142	10.3518	10.6762	10.8679	9.7511	9.79286	9.4248	9.71894	9.67102	10.3563	9.90206	9.83982	10.0386	9.81615	9.87925
3370189	ARF5	9.07511	8.90941	8.98866	8.98342	9.05531	8.7108	8.19614	8.52424	8.41213	8.64623	9.04026	8.76901	9.01124	8.61319	8.51147	8.05075	8.30509	8.32622	8.46337	8.26147	7.94408	8.40726	7.78527	7.84187	8.43907	8.41508	8.42745	8.85422	8.87885
5900445	ARFGAP1	7.48994	7.49835	7.60535	7.57335	7.68277	7.59271	7.24525	7.54858	7.56325	7.615	7.63617	7.76884	7.60185	7.63312	7.45336	7.3976	7.48824	7.64499	7.5807	7.41183	7.31183	7.71378	7.29232	7.41501	7.53243	7.48039	7.59452	7.44125	7.73731
3190066	ARFGAP2	7.53612	7.60806	7.61033	7.79708	7.90049	7.71634	7.86359	7.61861	7.61182	7.5571	7.65248	7.62338	7.66081	7.43952	7.39008	7.49149	7.43027	7.407	7.443	7.41399	7.35139	7.4288	7.702	7.63756	7.47652	7.60432	7.58747	7.37975	7.4322
5090056	ARFGAP3	9.41722	9.75768	9.42163	9.34994	9.15199	9.08749	8.94423	9.82512	9.49937	9.74853	9.63268	9.79695	9.39497	10.0012	9.56805	9.7817	10.4129	10.7447	10.0678	10.0901	9.91396	9.79811	9.50505	10.2805	10.198	9.95696	10.0203	10.1201	10.1986
6100524	ARFGEF1	8.71736	8.6249	8.75969	8.47881	8.49505	8.62296	8.77392	8.66998	8.54945	8.71719	8.5618	8.557	8.5862	8.74318	8.75597	8.87145	8.84208	8.82498	8.66127	8.86094	8.94045	8.72001	8.98604	8.64924	8.73973	8.65491	8.62576	8.71611	8.75531
3610554	ARFGEF2	7.09493	7.28253	7.10635	7.0826	7.01583	7.00351	7.05739	7.08303	7.37996	7.0645	7.23357	7.05276	6.95489	7.09938	7.01773	7.02963	7.16716	7.1316	7.28258	7.31267	7.13944	6.89651	6.64035	7.09621	7.27479	6.99935	7.11201	7.0925	7.30822
10753	ARFIP1	8.08153	8.00202	7.99179	7.69562	7.97393	7.8725	7.94287	7.86343	7.82305	7.88318	7.9762	8.00967	8.06985	7.87606	7.94827	8.03392	7.95268	7.82521	8.05863	7.83373	8.0077	7.83234	8.11541	7.60227	7.77879	7.73956	7.65368	7.90612	7.7462
4880132	ARGLU1	10.0185	9.71722	10.0458	10.0468	10.0956	10.1005	10.3489	9.77715	9.82505	10.2886	10.0213	10.057	10.2131	9.59376	9.72876	9.90545	9.76466	9.72437	9.88332	9.8785	9.7494	9.91528	9.9271	10.4498	10.2364	10.3849	10.5132	10.3272	10.3114
6480082	ARHGAP1	8.77814	8.62222	8.79901	8.62219	8.80164	8.68007	8.64857	8.59293	8.26026	8.2422	8.3988	8.57534	8.64004	8.36893	8.46136	8.2958	8.16267	8.07363	8.29878	8.52188	7.97447	8.5358	8.0374	8.36528	8.10959	8.26499	8.21894	8.19784	7.97258
2000669	ARHGAP10	7.73805	8.03946	7.8807	7.92826	7.82521	8.70816	8.67065	8.42213	7.54652	7.89797	7.58439	7.5357	7.54406	8.11806	8.06751	8.14259	8.1002	8.25196	7.88013	7.93471	8.14587	7.98361	7.55262	7.58741	7.59336	7.29368	7.34616	7.47234	7.54009
290110	ARHGAP11A	7.12795	7.25634	6.95974	6.97763	7.14788	7.21995	7.3187	7.08838	7.16205	7.0215	7.18617	7.1588	7.21346	6.99414	7.01689	7.14268	7.02501	6.97767	7.02036	7.03159	6.82529	6.75979	6.91485	7.32796	7.06711	7.01735	7.09688	7.1179	7.01641
5490612	ARHGAP12	6.87003	6.54673	6.68254	6.89742	6.78609	6.90517	6.81976	6.92031	7.65783	6.76706	6.82338	6.96991	6.72909	6.94424	6.96382	6.99373	7.13691	6.98079	7.01348	6.97784	7.23689	7.21767	7.52335	7.13861	6.96457	6.92822	6.979	6.5545	6.7459
1660685	ARHGAP15	8.99295	8.94586	8.68902	8.7393	8.90073	8.72331	8.92906	8.0773	8.20596	8.32931	8.54538	8.35522	8.82282	8.1407	8.10408	8.05234	7.75829	7.85389	8.58421	8.21686	8.01533	8.12079	7.72559	8.25925	7.53122	7.93978	7.79062	7.39465	7.04313
160561	ARHGAP17	9.89323	9.93818	10.1788	10.1188	10.246	9.87927	9.91543	9.5734	9.96346	10.1433	9.27378	9.89644	9.52034	9.67977	9.65047	9.99782	9.66425	9.71263	9.88661	9.76995	9.6848	9.74196	9.77539	9.5343	9.1569	9.74065	9.58293	9.60889	9.66427
3140445	ARHGAP18	7.49613	7.44814	7.49041	7.52782	7.63795	7.77268	8.06446	7.6495	7.64989	7.50885	7.34535	7.33852	7.20438	7.41908	7.46076	7.63076	7.40412	7.37582	7.2168	7.26256	6.99284	6.96424	7.09519	6.9667	6.78009	6.88071	6.79451	7.20642	7.05818
6110332	ARHGAP19	7.88316	7.74663	7.80591	7.82181	7.87208	7.54429	7.5095	7.51079	7.58667	7.79602	7.83385	7.94494	7.9005	7.50089	7.57976	7.31578	7.31106	7.25725	7.81798	7.55583	7.83176	7.78221	7.75361	7.52091	7.75709	7.88206	7.78698	7.94162	8.04292
1260543	ARHGAP21	8.40614	8.3481	8.43138	8.58865	8.66309	9.00606	9.25255	8.46401	8.95627	8.66966	8.62836	8.60698	8.65515	8.37733	8.22234	8.53419	8.5875	8.62032	8.50044	8.64021	8.05735	8.29187	8.13648	8.87966	8.41183	8.38953	8.47791	8.28016	8.17297
510520	ARHGAP22	7.19214	7.23965	6.95165	7.3029	7.108	7.26781	7.17327	6.99808	6.83999	7.25039	7.04672	7.0225	7.07355	7.57898	7.6012	7.50944	7.69982	7.87228	7.40787	7.54102	7.66775	7.4009	7.3911	7.08123	6.92536	6.87873	6.86164	6.85224	6.7647
4210630	ARHGAP23	6.67888	7.04593	6.81128	6.9048	6.53601	7.23623	7.25378	7.04054	6.73922	6.94402	6.71648	6.9023	6.87421	6.62235	6.58062	6.60158	6.7805	6.95396	6.81567	6.85829	6.68581	6.63384	6.78254	6.65112	6.51066	6.56697	6.61619	6.66927	6.73604
4290243	ARHGAP24	7.20563	7.12117	7.27976	7.11161	7.39836	6.63403	6.91156	6.33716	6.92673	7.37976	6.90289	7.26718	7.08667	6.6794	6.51434	6.65401	7.04526	7.13843	7.23505	6.80018	7.00572	6.87913	7.17531	6.6706	6.81705	7.34817	7.02626	7.16472	7.25197
3850148	ARHGAP25	8.22361	8.48138	7.98094	7.8348	8.60077	8.29931	7.98763	9.01595	8.49087	8.26793	8.12435	8.38404	8.16296	7.77219	7.86317	7.65372	7.81453	7.95232	8.03506	7.91594	8.51854	8.93047	9.21281	8.20302	8.75833	8.71424	8.63789	8.7086	8.43502
5360537	ARHGAP30	9.55577	9.61749	9.66594	9.74438	9.87128	9.2714	9.17475	9.19862	9.2795	9.61658	9.59175	9.38902	9.62023	9.33821	9.28542	9.23989	9.11226	9.22445	9.15428	9.10095	9.37013	9.75635	9.93694	9.27365	9.39101	9.46956	9.45292	9.73146	9.45422
7200240	ARHGAP4	8.7431	8.68417	8.63736	9.08639	9.2148	8.57102	8.16737	8.36835	8.34937	8.24786	8.81525	8.80239	8.85251	8.35856	8.469	8.10328	7.87849	7.77044	8.04736	8.11169	7.48213	8.3887	7.76137	8.19421	8.13804	8.202	8.46592	8.2859	8.03283
110180	ARHGAP9	9.75297	9.58896	9.78112	9.55229	9.80198	9.53601	9.32148	8.78924	8.86725	9.49191	9.79714	9.43161	9.90186	9.23692	9.32366	9.07588	8.60115	8.50065	8.81444	8.84793	8.82548	9.30159	9.05826	9.1632	9.23493	9.26245	9.47792	9.61099	9.12704
4760255	ARHGDIA	9.1905	9.34681	9.00415	8.78951	9.01417	8.8803	8.25759	8.86071	9.13231	8.71907	9.14466	9.27928	9.26742	9.58309	9.38983	9.02785	9.25043	9.29565	8.85713	8.45847	8.5749	8.82937	8.23456	8.21577	8.54885	8.64328	8.54128	8.81524	8.98724
1570193	ARHGDIB	13.5168	13.6348	13.5507	13.5404	13.3817	13.2096	13.1733	13.1707	12.7355	13.0243	13.1382	13.1594	13.2887	13.4847	13.6143	13.742	12.9621	13.1002	12.4988	12.9051	12.5072	12.5782	12.914	13.2346	12.8289	13.0967	13.1877	13.2652	13.0571
870324	ARHGEF1	7.00283	6.76771	6.99265	6.6903	6.75961	6.76613	6.58736	6.77548	6.73041	6.80676	6.75595	6.69599	6.80196	6.92595	6.89509	6.52744	6.67982	6.68447	6.7678	6.83604	7.38592	7.03997	6.73766	6.48291	6.68999	6.705	6.74327	6.94003	6.83046
6900703	ARHGEF10	6.7411	6.89913	7.22582	6.75521	6.64058	6.88224	6.70168	6.78083	6.85356	6.94573	7.01991	6.83086	6.87019	7.03751	6.88131	7.14679	7.3104	7.31033	7.0126	7.27893	6.87851	6.85434	6.34847	6.58012	7.05458	7.131	6.8092	6.77479	6.78603
5550170	ARHGEF10L	6.77078	6.89314	6.6716	6.65981	6.8038	6.4921	6.24685	6.66387	6.74745	6.76247	6.62893	6.83907	6.42487	6.98267	6.90648	6.76866	7.04758	6.92851	6.66624	6.76056	6.84648	6.9799	6.95644	6.4215	6.91304	6.78984	6.69564	6.84937	6.75828
7150070	ARHGEF11	6.86848	6.91092	6.82101	6.72229	6.62657	6.74199	6.41335	6.82674	6.77332	6.73749	6.75614	6.83027	6.85312	6.77112	6.82132	6.67529	6.79855	6.78032	6.86742	6.81947	6.90774	7.07513	6.94417	6.73717	6.90931	6.82818	6.89308	6.80415	6.69037
6130725	ARHGEF18	9.7767	9.92644	9.83297	9.88121	10.002	9.7298	9.67197	9.58973	9.68845	9.81535	9.77682	10.085	10.0324	9.19165	9.38229	9.5226	9.29082	9.2319	9.43699	9.48227	9.37353	9.71106	9.7965	9.30473	9.34254	9.79035	9.51754	9.60278	9.59246
6250546	ARHGEF19	6.63243	6.72628	6.88837	6.60846	6.84865	6.66155	6.62463	6.53403	6.51369	6.55759	6.61183	6.50002	6.47823	6.62572	6.63774	6.56701	6.42643	6.55428	6.50977	6.54375	6.64147	6.68277	6.59867	6.49012	6.61203	6.54788	6.59132	6.52155	6.5272
4120411	ARHGEF2	10.072	10.2401	10.0442	9.73693	9.65099	10.0836	10.1049	10.4797	10.4577	10.4843	10.5122	10.3674	10.3895	9.97357	9.95963	10.1698	10.2026	10.4792	10.3971	10.7678	10.9972	11.1523	11.0344	10.9282	10.8128	10.8796	10.9059	10.6376	10.6977
6250435	ARHGEF3	9.74795	10.051	9.51031	9.26173	9.46403	9.79679	9.94014	9.1463	9.32518	9.50411	8.51945	8.60949	8.62846	9.55911	9.61835	9.80936	9.20579	9.09937	9.34336	9.31473	9.44342	9.61998	10.3892	9.79037	9.24292	9.33006	9.14382	9.46442	9.4933
770703	ARHGEF6	10.8885	10.5781	10.8621	10.7299	10.675	10.7068	11.0756	10.1349	9.65615	10.1875	10.2236	10.3815	10.6449	9.70331	10.0215	10.0679	9.24422	8.96886	9.73085	9.79021	9.28536	9.77768	9.59324	10.5282	9.75222	10.1077	10.0714	10.2993	9.55587
510554	ARHGEF7	8.72994	8.76509	8.67346	8.63969	8.78557	8.99496	8.93088	8.66342	8.5971	9.01455	8.82222	8.74395	8.68502	8.65719	8.65124	8.63791	8.74778	8.77776	8.86189	8.95979	9.15869	8.94973	8.92485	8.76673	9.25372	8.96908	9.01189	8.9509	8.98768
6280411	ARID1A	9.36038	9.20819	9.62489	8.83646	8.91732	9.13986	9.33217	9.16153	9.13377	9.30392	9.24807	9.25952	9.39088	9.03105	9.3051	9.51086	9.14087	8.87358	8.89738	8.94361	8.98037	9.00711	9.36007	9.48958	9.18739	9.21364	9.40637	9.50487	9.36567
4920463	ARID2	6.94192	7.12801	6.88107	6.7894	6.8874	6.91972	6.92186	7.01881	6.67336	6.96072	6.98525	6.93373	6.89525	6.9545	6.932	7.04194	7.07001	6.90161	6.91883	7.15413	7.01312	7.10937	7.1986	7.35119	7.39944	7.15254	7.22676	7.5525	7.3191
6510553	ARID3A	9.04917	8.74325	8.97808	8.73715	8.58755	9.2072	9.40242	8.94661	9.05974	9.09431	9.46208	9.36732	9.33496	8.53937	8.34018	8.47452	8.71176	8.74143	9.17048	8.63908	9.51474	9.28489	9.6382	8.62577	9.00631	9.32933	9.24865	9.30713	9.81626
5960670	ARID3B	7.41204	7.4044	7.52182	7.86914	7.26417	7.11724	7.16175	6.95457	7.21421	7.80642	8.18341	7.6922	7.92022	7.07899	6.92256	7.05993	7.20671	7.18723	7.66661	7.5401	7.31453	7.50264	7.58542	7.78342	7.99812	7.85986	8.223	8.18546	8.36395
7160440	ARID4A	7.36099	7.24136	7.56506	7.18244	7.14242	7.34178	7.48633	7.43826	7.42137	7.48813	7.46527	7.44364	7.39332	7.25566	7.36141	7.52987	7.45958	7.44814	7.42365	7.40756	7.41524	7.37204	7.5572	7.53105	7.86947	7.6381	7.71371	7.77317	7.69363
5090402	ARID4B	7.51517	7.6203	8.2588	7.37191	7.31701	7.65417	7.6883	7.57095	7.59141	7.86804	8.06377	7.79823	7.94462	7.46336	7.4933	7.66699	7.61089	7.64914	7.78834	7.59017	7.6749	8.02768	7.95495	7.90065	8.08691	8.1154	8.12109	8.22228	8.4048
1410408	ARID5B	8.11636	8.22941	8.31634	8.43155	8.31246	8.0943	8.00815	8.59638	8.61699	9.4219	9.43141	9.09102	9.08617	8.01696	7.86866	7.99632	8.86127	9.16815	9.87885	9.44143	8.89642	9.55675	10.1038	9.16017	10.081	10.0599	9.84956	10.3396	11.1511
6560433	ARIH1	7.42572	7.28809	7.42713	7.41601	7.42048	7.40427	7.35624	7.38791	7.53076	7.55714	7.57618	7.54562	7.48795	7.4968	7.38672	7.46268	7.61656	7.66966	7.68368	7.6475	7.51283	7.3465	7.17171	7.62177	7.63487	7.62757	7.66461	7.59203	7.628
1010682	ARIH2	8.15727	8.0909	8.1875	8.35606	8.14226	8.29097	8.29832	8.29519	8.25024	8.48366	8.43154	8.34752	8.42215	8.21545	8.15969	8.29746	8.3282	8.44833	8.19146	8.25454	8.21524	8.60698	8.74465	8.83036	8.52981	8.59365	8.79072	8.58743	8.51358
2140605	ARL15	6.69804	6.71817	6.79206	6.61704	6.55268	6.64286	6.72835	6.60475	6.93526	6.66814	6.62457	6.80537	6.77876	6.85925	6.81377	6.88399	6.85843	6.90819	6.76963	6.68435	6.74879	6.63661	6.75182	6.52358	6.55473	6.69841	6.70264	6.58979	6.67255
990154	ARL16	7.70289	8.11986	8.00239	7.86506	7.70128	7.94014	8.07486	7.97761	7.84965	7.99489	8.53385	8.13802	8.2393	7.51821	7.47456	7.55353	7.51009	7.76448	7.77918	7.73669	7.88139	8.18456	8.13255	8.30995	8.2844	8.24173	8.55529	8.45613	8.47987
6560307	ARL17P1	7.3391	7.25338	7.92691	7.67416	7.44729	7.44639	7.66397	7.45923	7.741	7.77962	7.55919	7.22951	7.24674	6.97941	7.05011	7.30488	7.0376	7.1622	7.52278	7.34365	7.66338	8.23428	8.40186	8.13524	8.00145	7.83969	7.93706	8.18622	7.68577
3290739	ARL2	9.02117	9.25478	9.2503	9.26809	9.37352	9.42474	9.74473	9.41442	9.12432	8.92408	8.61992	8.81651	8.93914	8.85828	9.06433	9.21809	8.7222	8.74531	8.7909	9.17877	9.09341	9.36188	9.27616	9.01721	8.4403	8.77977	8.42905	8.71096	8.76049
2570523	ARL2BP	9.25663	9.14791	9.1764	9.26614	9.22993	9.12028	9.003	9.00998	9.27901	9.19829	9.05537	9.31997	9.16711	9.07836	8.94184	8.97903	9.16245	9.23064	9.1253	9.35872	8.98773	9.50214	9.00135	9.83056	9.54802	9.36136	9.45402	9.30993	9.18031
7560615	ARL4A	7.30782	7.08061	7.1701	7.80051	7.48041	7.08468	7.05139	7.03044	7.09906	7.32723	6.90105	7.09437	7.01563	7.3942	7.33846	7.60108	7.57706	7.60369	7.63271	7.71785	7.24804	7.80784	7.80123	7.88193	7.56571	7.53141	7.45368	7.50425	7.54548
1300192	ARL4C	6.6926	6.60314	6.56125	6.90057	6.7123	7.04471	7.08886	6.77476	6.60726	6.71064	7.39401	6.84054	7.31783	6.43663	6.40025	6.46405	6.49561	6.47178	6.41407	6.42695	6.35843	6.44566	6.42894	6.54248	6.76643	6.54817	6.83779	6.73219	6.64512
6270195	ARL5A	10.8544	10.8733	11.1654	10.8147	10.9622	10.7821	11.1081	10.566	10.5287	10.3906	10.4237	10.562	10.6089	10.1109	10.2178	10.5776	10.1639	9.94779	10.4196	10.1664	9.64265	9.80175	9.47994	10.4863	9.90261	10.1849	10.2501	10.2806	10.0027
1710753	ARL5B	6.75233	7.0556	6.88385	6.65942	6.79038	6.80584	6.91076	6.92174	7.05068	6.84923	7.20384	7.07174	7.07015	6.84001	6.82056	7.00702	7.11294	7.08617	7.11233	6.9954	6.41841	6.53566	6.52198	7.06836	7.35896	7.05843	7.14767	7.0807	7.21762
2690047	ARL6IP1	11.2701	11.2523	11.3575	11.4295	11.1608	11.3407	11.5382	11.4456	11.6206	11.5603	11.5924	11.4572	11.3666	11.4278	11.5059	11.6895	11.7081	11.4891	11.3441	11.442	11.5252	11.5057	11.6107	11.6761	11.8356	11.6164	11.7427	11.2899	11.1498
4900053	ARL6IP4	7.42354	7.24848	7.44622	7.46038	7.49185	7.50534	7.13165	7.33781	7.29134	7.24734	7.37919	7.27798	7.47983	7.49625	7.42672	7.17199	7.23531	7.28058	7.22262	7.18289	7.29482	7.45031	7.06399	7.1879	7.16769	7.20793	7.24436	7.34301	7.25951
2070563	ARL6IP5	11.1048	10.9637	11.0924	10.8129	11.0226	11.1588	11.1683	10.9542	10.523	11.0044	10.8588	10.8494	10.8571	10.7476	10.7788	11.0401	10.6481	10.5286	10.6844	11.0569	10.9541	10.9404	11.0529	11.2968	11.0429	11.0465	11.0288	11.2523	11.2318
670382	ARL6IP6	8.32842	8.17069	8.32948	8.14233	8.09178	8.26621	8.29243	8.13919	7.87419	8.15667	8.40478	8.32339	8.2392	8.47696	8.34263	8.30229	8.55801	8.50923	8.32897	8.03161	8.1599	7.75543	8.01718	8.07369	8.41842	8.09552	8.03464	7.98122	7.88936
130685	ARL8B	9.16788	9.14997	9.166	9.12852	9.35663	9.26732	9.29592	9.34591	9.32044	9.37474	9.62676	9.51338	9.35814	9.35059	9.27633	9.57049	9.76231	9.83758	9.61403	9.67217	9.18064	9.28672	9.28332	9.43302	9.90987	9.47489	9.63317	9.20154	9.18234
7570209	ARMC1	7.59001	7.52841	7.61758	7.65722	7.45959	7.70806	8.19576	7.60603	7.64399	7.51939	7.49019	7.48447	7.57559	7.26874	7.45862	7.79664	7.37676	7.43598	7.62384	7.51235	7.39151	7.46852	7.67896	7.55086	7.44768	7.42927	7.39313	7.55604	7.4219
6840593	ARMC10	9.15104	8.93902	8.93952	9.11078	8.74834	9.14404	9.34437	9.03082	9.15567	8.99619	8.58232	8.64915	8.65102	9.24393	9.25407	9.18972	8.95687	8.95638	9.24193	9.01961	9.41102	8.75246	9.01744	8.59665	8.55639	8.59571	8.46396	8.62748	8.48385
730020	ARMC7	7.39494	7.35793	7.33279	7.27448	7.47911	7.40953	7.10458	7.0336	7.20326	7.37227	7.49509	7.32904	7.60089	7.13228	7.04162	7.04208	7.0585	7.12308	7.17979	6.94962	7.38268	7.41726	7.61452	6.8338	7.11961	7.22411	7.31881	7.34537	7.36815
2510575	ARMC8	7.59501	7.50534	7.51143	7.73442	7.74617	7.41084	7.23019	7.65541	7.59215	7.53976	7.56085	7.45933	7.4038	7.74405	7.5688	7.41742	7.5913	7.5913	7.61332	7.52764	7.40581	7.61212	7.46367	7.3364	7.63803	7.38345	7.45632	7.40852	7.68737
4230451	ARMCX1	7.4389	7.5231	7.53555	7.47168	7.5763	7.2923	7.34337	7.54043	7.92665	7.60187	7.548	7.88789	7.70309	7.25502	7.21316	7.03526	7.48554	7.4597	7.20894	7.25681	7.04473	7.25939	7.18182	7.12812	7.09215	7.29895	7.09392	6.79309	6.59687
3930201	ARMCX2	6.68683	6.56264	6.57941	6.68774	6.72695	6.42412	6.65062	6.68326	6.88095	6.98489	6.85917	6.81129	6.81467	6.6006	6.70746	6.82678	7.06131	7.19749	6.8318	6.74934	6.98161	7.0002	7.28902	6.75886	6.88054	6.88506	7.0237	7.0665	7.31156
2320647	ARMCX3	7.41458	7.13682	7.26602	7.36161	7.5242	7.32158	7.18908	7.43914	7.63231	7.50227	7.30471	7.41484	7.45136	7.40174	7.32814	7.3114	7.52162	7.71387	7.3733	7.34974	7.45908	7.37861	7.51568	7.24866	7.29381	7.43756	7.23441	7.16085	7.02159
1580619	ARMCX5	7.03219	7.13824	6.95681	6.9359	7.10255	7.03219	6.94326	6.95996	7.08323	7.04316	6.96763	6.97121	6.79789	7.08272	7.1774	7.23883	7.15692	7.17744	6.95292	6.90064	6.98712	6.79051	7.01131	6.88336	7.00488	6.94062	6.83884	6.88141	6.96808
1690475	ARMCX6	7.33644	6.91656	7.28407	7.45095	7.29135	7.3075	7.2681	7.21508	7.10337	7.25857	7.20914	7.24754	7.12617	7.25777	7.15361	7.24068	7.28335	7.29976	7.1312	7.02677	6.9259	6.89991	7.02328	7.03573	7.01825	6.97471	7.05973	6.54547	6.9943
4560110	ARMET	9.91907	10.2768	10.3116	9.66985	9.98487	9.51094	9.32794	10.0284	10.1331	9.22164	9.80663	10.0978	9.87377	10.6294	10.472	10.5502	11.1132	11.3001	9.29066	9.50016	8.87532	9.12494	9.13523	9.3784	8.9271	9.2397	9.30024	9.78854	9.78928
2190040	ARNT	6.63798	6.58166	6.75309	6.65875	6.70223	6.573	6.56049	6.6288	6.6212	6.58	6.63863	6.50793	6.62182	6.53178	6.53258	6.45857	6.43231	6.46018	6.64688	6.60794	6.64087	6.63655	6.56093	6.34594	6.46642	6.53597	6.52341	6.58041	6.58632
4180307	ARNT2	6.28531	6.23617	6.35927	6.24826	6.2901	6.31815	6.27516	6.38493	6.38926	6.3185	6.45499	6.78213	6.53885	6.26762	6.28965	6.29778	6.35215	6.27151	6.46909	6.40014	6.51823	6.60317	6.71384	6.29398	6.94578	6.99413	6.79545	6.35643	6.72447
7150519	ARNTL	8.0055	8.04528	7.86018	7.94349	8.03665	8.22334	8.17639	8.28206	8.00523	8.10021	8.03477	8.17812	7.92697	8.00718	7.96213	7.9161	7.9382	7.9725	8.11756	7.94962	8.17983	7.95314	7.98399	7.92224	8.13279	8.08784	8.10919	8.133	8.1147
7610692	ARPC1A	8.89414	8.69653	9.0273	9.09265	8.99204	8.96258	8.82959	8.8514	8.99859	8.99228	9.16746	9.25976	9.15267	9.02409	8.9888	8.87895	8.89758	8.81647	8.98014	8.55129	8.73163	8.68044	8.87398	8.88277	8.85576	8.99599	8.88605	8.78342	8.8438
130717	ARPC1B	8.3128	8.01778	8.0387	8.32452	8.15827	7.66146	7.43308	7.72438	7.65996	7.65363	7.9297	7.77208	7.77719	7.97855	7.85592	7.48289	7.70767	7.67932	7.8073	7.86589	7.48509	7.77283	7.49838	7.57477	7.95773	7.82419	7.88198	7.92859	7.94939
7160327	ARPC2	12.3986	12.414	12.5357	12.3491	12.1462	12.559	12.4634	12.4155	12.2756	12.3369	12.3851	12.3214	12.3916	12.4207	12.523	12.5674	12.2703	12.2874	12.4047	12.3835	12.4975	12.3342	12.3906	12.5448	12.3224	12.3656	12.3554	12.4502	12.3758
7380193	ARPC3	11.8099	11.9186	11.7455	11.7533	11.794	11.2399	10.85	11.4953	11.501	11.3471	11.5399	11.6328	11.6104	11.785	11.58	11.1314	11.4054	11.334	11.1833	11.2799	11.1125	11.2622	10.6961	11.2711	11.3843	11.5407	11.4338	11.3837	11.3971
2600619	ARPC4	9.36812	9.01265	9.15011	8.92686	8.85492	8.83361	8.29235	8.96259	8.73613	8.76041	9.23176	9.00202	9.00151	9.6528	9.46603	8.76319	8.9962	8.77138	8.6224	8.91547	9.07476	8.97774	8.05543	8.2047	8.92255	8.62928	8.65818	9.03377	8.91092
20142	ARPC5	10.8268	10.9394	10.8502	10.8535	10.7943	10.9522	11.2612	10.8374	10.6209	10.8602	11.0756	11.0205	11.1012	10.5704	10.6238	11.0039	10.5963	10.4395	10.4939	10.6157	10.1694	10.1323	10.4311	10.6858	10.5304	10.2623	10.5585	10.8578	10.3694
4830056	ARPC5L	7.97728	8.11432	7.94748	8.07826	8.13516	8.21114	7.97988	8.19318	7.79789	8.04984	8.28616	8.0599	8.12185	8.14429	8.12682	7.95965	8.07956	8.07065	8.00918	7.96793	8.01654	8.0259	7.87435	7.92103	7.8774	7.78469	7.9318	7.67108	7.66927
2140368	ARPP19	7.78709	7.65403	7.65831	7.63837	7.68085	7.78407	7.87982	7.87502	8.11308	7.88509	8.02526	7.9038	7.89122	7.82024	7.78811	7.83965	7.83185	7.69842	7.95839	7.76691	8.41217	7.91299	8.27248	7.95062	8.15408	7.77219	7.89193	7.7758	7.6714
2490288	ARRB1	8.11731	8.20573	8.11306	7.75255	8.02771	7.9688	7.94375	7.99862	8.20579	8.03943	7.77638	7.95097	7.98269	8.09021	8.12548	8.00153	7.84751	7.87348	7.64293	7.83402	7.85042	8.33127	8.1848	7.79958	7.68461	7.93795	7.80055	8.18369	7.994
4260347	ARRB2	8.06741	7.90718	8.06142	8.06734	8.10376	7.60672	7.28119	7.70969	8.14724	8.01026	8.36577	8.11168	8.07699	7.99513	7.95586	7.39138	7.64537	7.59673	7.7258	7.61148	8.65425	8.0975	8.28055	7.41333	8.30233	8.00938	8.28817	8.14646	7.86854
7000609	ARRDC2	7.17744	7.07802	7.20084	7.34422	7.25897	7.42507	7.54729	7.22883	7.29087	7.62146	7.54681	7.3418	7.30864	6.99008	6.87059	6.92447	7.02423	7.02061	7.17816	7.37649	7.57591	7.65359	8.04784	7.369	7.80967	7.65316	7.68802	7.48281	7.66082
4060672	ARRDC3	7.89871	7.93354	7.75523	8.25985	7.7105	7.55795	7.73104	7.90586	8.06927	8.1795	8.42317	8.17308	8.02303	8.12857	7.84938	7.87469	8.08957	7.93322	7.84696	8.32276	8.11637	8.18008	7.5822	7.95072	8.93986	8.3928	8.92712	8.81385	8.79157
6580168	ARRDC4	8.9412	8.81316	9.37683	9.66357	9.58059	9.11217	9.17558	10.3805	10.1689	9.22645	8.9666	8.98892	8.98215	9.23303	9.08273	9.15055	9.21585	9.13838	8.96043	8.269	8.17983	8.0627	8.15947	8.46325	8.662	8.83453	8.66695	8.63607	8.41153
2370270	ARRDC5	6.79723	6.58345	6.54416	6.84779	6.84203	6.77835	6.76527	6.62008	6.6745	6.92796	6.88209	6.79009	6.76067	6.35658	6.40747	6.49935	6.46941	6.4694	6.77576	6.72485	6.89675	7.00834	7.31275	7.23198	7.03948	6.96851	7.03235	7.14306	7.02243
3420121	ARS2	10.2077	10.4716	10.4426	10.4899	10.2472	10.2292	10.1898	10.4027	10.2836	10.2172	10.6108	10.2224	10.4917	10.3814	10.4599	10.5303	10.4955	10.3738	9.86828	10.1922	9.77947	10.2633	9.97766	10.5139	10.1807	10.1968	10.5078	10.2627	10.135
4920546	ARSA	6.87281	6.72496	6.72977	6.92489	6.88499	6.67397	6.62425	6.78597	6.77729	6.94112	7.15547	6.95467	7.14044	6.93106	6.86797	6.61932	6.79492	6.7191	6.84839	6.71167	7.12599	7.08187	6.95392	6.64972	6.73508	6.61195	6.76875	6.9528	6.94793
270215	ARSB	7.65052	7.70694	7.81225	7.74658	7.9585	7.82595	7.68071	7.78135	7.59641	7.43975	7.83408	7.88268	8.16492	7.77802	7.8412	7.98523	7.84442	7.60847	7.52265	7.56933	7.51897	7.64542	7.83299	7.91653	7.64117	7.72059	7.78108	7.82229	8.07589
6580689	ARSD	8.22501	8.24805	8.10722	7.75297	7.82624	7.91426	7.76074	7.68938	7.4613	7.82732	7.90327	8.02034	8.07659	7.69516	7.65709	7.51015	7.64789	7.4662	8.13819	7.83991	8.28337	8.41433	8.29209	8.08337	8.15081	8.19571	8.09438	8.10626	8.38559
3190753	ARSG	6.82642	6.61526	6.7999	6.83111	6.87914	6.85359	6.8198	6.86264	6.60733	6.73962	6.76139	6.76605	6.66938	6.61669	6.57439	6.50286	6.58287	6.55637	6.70262	6.83281	6.8325	6.89483	6.93035	6.67265	7.01785	6.97007	7.02439	7.03806	6.78858
1500246	ARV1	7.76899	7.48725	7.58995	7.77676	7.73442	8.32542	8.30298	8.27867	7.5714	7.51756	7.34934	7.67064	7.61641	7.81906	7.9147	8.01361	7.7629	7.81425	7.68512	7.69253	7.75808	7.40498	7.41744	7.66882	7.19145	7.38088	7.2172	7.12152	6.85391
2030482	ASAH1	6.83142	6.6537	6.88512	7.07635	7.02273	6.59532	6.58223	6.6724	7.19393	6.77759	6.82265	6.99246	6.826	6.70857	6.53093	6.61269	6.78907	6.74407	6.86105	6.75728	6.76469	6.72791	6.79182	6.63185	6.85402	6.94417	6.92224	6.56425	6.89232
7000072	ASAP1	10.403	10.9234	10.9827	10.5037	9.40742	11.5102	11.5084	11.4029	10.2683	10.9966	10.672	10.4747	10.3626	10.6944	10.4617	10.8715	10.9307	11.159	11.3115	11.406	11.4849	11.4839	10.854	10.9459	11.1763	10.8963	10.8057	11.0658	11.1601
1820347	ASB1	6.94143	6.69121	6.98149	7.16948	6.84258	7.0301	7.34255	6.75538	6.64611	7.02654	7.07652	7.10175	7.0159	7.29829	7.30999	7.54143	7.4214	7.50127	6.95109	7.0638	7.17169	6.89426	7.20608	7.05435	7.17967	7.22376	7.11893	6.79547	6.7946
5050575	ASB13	7.79094	7.6542	7.82148	8.12203	7.86069	7.73869	7.90925	7.79833	7.94989	7.80662	7.27422	7.52988	7.48681	7.89093	8.00854	8.01693	7.55426	7.45419	7.5991	7.84416	7.69501	7.84906	7.67603	7.59102	7.33968	7.59606	7.43029	7.46355	7.50142
60309	ASB3	8.09382	8.0098	8.30387	7.79117	7.89691	8.14165	8.26501	8.02606	7.78473	8.09936	8.05448	7.9502	7.91035	7.78032	7.71638	8.00756	7.97275	7.96384	8.04563	7.94982	8.00483	7.86961	8.08134	8.08741	8.18052	8.07055	8.04355	8.15065	7.90517
1780450	ASB6	6.66025	6.40268	6.68031	6.76108	6.70459	6.67816	6.66199	6.66512	6.87962	6.79559	6.6946	6.52949	6.64166	6.59146	6.54748	6.54359	6.63034	6.61425	6.71724	6.79203	6.86232	6.86392	7.02933	6.73105	6.87834	6.76844	6.92546	6.54599	6.86394
2190528	ASB7	6.80628	6.83544	6.77409	6.92119	6.68421	6.72224	6.8508	6.6936	6.65486	6.69813	6.85118	6.82223	6.84948	6.50641	6.54157	6.57042	6.5192	6.53901	6.74861	6.6769	6.42415	6.48252	6.48704	6.9209	6.70977	6.63713	6.86187	6.74216	6.71853
2490441	ASB8	7.35797	7.17735	7.20419	7.28364	7.43752	7.34198	7.23674	7.30077	7.04614	7.17161	7.45307	7.29136	7.23706	7.09396	7.22881	7.21632	7.18678	7.14445	7.16144	7.13125	7.11993	7.04259	7.28356	7.09203	7.35026	7.27026	7.25992	7.09116	7.29412
830528	ASCC1	8.58759	8.50109	8.69415	8.54741	8.93985	8.32425	8.52758	8.47977	8.92086	8.75568	8.88844	8.75507	8.70302	8.64339	8.57111	8.68249	8.76678	8.7493	8.92978	8.95233	9.12035	9.42251	9.47329	8.94521	9.22754	9.11885	8.99087	9.03778	9.13732
1570523	ASCC2	9.41629	9.33112	9.51323	9.58027	9.45338	9.52837	9.71729	9.35102	9.34935	9.43729	9.35238	9.26821	9.32331	9.07565	9.18039	9.38469	9.12952	9.18078	9.54278	9.47154	9.27438	9.39077	9.51718	9.69912	9.23056	9.31599	9.3638	9.0674	9.26614
650722	ASCC3	8.15879	8.26124	8.07788	7.71622	7.76355	8.05829	8.03997	8.13844	7.81086	7.7658	7.46607	7.79593	7.63824	8.30491	8.41727	8.40814	8.31586	8.24939	8.45162	8.02982	8.31093	7.94287	8.05251	7.85188	7.6238	7.56684	7.37228	7.86941	8.15524
7200435	ASCL2	8.21767	8.52044	8.39907	8.42101	7.86473	9.3861	9.3941	8.21081	7.3989	8.40545	8.17518	8.21078	8.22599	7.82204	7.83671	7.70974	7.67902	7.88797	9.66957	8.33636	9.62379	8.05755	8.84594	7.41051	7.46015	7.74902	7.33342	7.84548	9.21603
7560048	ASF1A	7.87997	7.78465	7.95726	7.71975	7.67261	7.92182	8.15681	7.99066	7.95919	7.78034	7.77698	7.67793	7.98893	7.76877	7.97634	8.07237	7.86082	7.90556	7.73964	7.62917	7.77365	7.43016	7.78984	7.65068	7.47117	7.46846	7.42191	7.5144	7.17965
2370064	ASGR1	8.54788	8.41318	8.28918	8.72073	8.91123	7.96302	8.04974	7.50326	8.45747	8.41829	7.89235	8.06395	8.02153	7.61668	7.93029	7.78504	7.32236	7.1822	7.72284	7.41018	7.06164	7.48274	7.62081	7.88455	7.59235	7.92303	8.03098	8.5936	8.32602
3800576	ASGR2	8.05812	8.13111	7.86953	7.90241	8.08735	8.0501	8.27393	8.24969	7.50015	7.60104	8.06548	7.29489	7.72302	6.41656	6.55557	6.28205	6.19243	6.22622	7.57074	6.62185	6.41457	6.27555	6.45603	7.17701	7.56688	7.11295	7.65011	7.96691	7.7784
3440348	ASH2L	8.88666	8.96807	8.82773	8.5932	8.70134	8.71286	8.77771	8.83862	8.46269	8.58198	8.56139	8.60401	8.75686	8.61453	8.81731	8.75451	8.51598	8.57817	8.70943	8.67023	8.6246	8.62705	8.56005	8.64316	8.39582	8.61455	8.47116	8.64994	8.54633
6620598	ASL	6.77161	6.88568	6.74878	6.85318	6.79534	6.72931	6.5558	6.67402	6.95977	6.67029	6.73256	6.80959	6.87202	6.87613	6.89679	6.81854	6.8054	6.87052	6.71039	6.5999	6.52833	6.67101	6.61206	6.81962	6.63395	6.75834	6.7547	6.70059	6.83477
1010349	ASMTL	7.42702	7.60673	7.54998	7.47373	7.50003	7.56929	7.46582	7.86448	7.54376	7.67176	8.27148	7.88667	7.9924	7.26772	7.47907	7.1894	7.37189	7.21389	7.30948	7.30004	7.48012	7.76018	7.63246	7.69648	8.50529	8.10212	8.25696	8.35422	7.9653
1510296	ASNS	7.23978	6.43905	7.29848	7.15921	6.90172	7.41034	7.55347	7.60849	6.8995	7.64845	7.20681	7.08331	7.04085	7.92323	7.22426	7.54522	8.135	8.4006	8.66971	7.86007	8.56994	8.57479	8.7498	7.30754	8.31406	7.09547	7.32381	6.12361	7.71632
6960242	ASNSD1	9.1661	9.1017	9.19122	9.0896	9.1406	9.06315	9.21597	9.1834	9.37262	9.38413	9.06813	9.14125	8.98011	9.50226	9.43029	9.40253	9.59631	9.61453	9.26016	9.33865	9.28631	9.31246	9.40774	9.55265	9.38901	9.30427	9.31159	9.36779	9.34107
2370450	ASPH	6.86671	7.0303	6.73917	7.09383	6.86806	6.88917	6.64739	6.90428	6.63495	6.89284	6.91795	7.13908	6.9506	7.14431	7.05855	6.93012	7.09228	7.08941	7.04621	7.15327	6.77191	6.76011	6.55699	6.93143	6.98409	7.0431	6.90342	6.94311	7.00093
1440088	ASPHD1	6.3424	6.22175	6.33886	6.35976	6.36645	6.39248	6.42785	6.38843	6.39146	6.3941	6.3285	6.46637	6.31171	6.72808	6.50974	6.67227	6.77062	7.08963	6.59774	6.40861	6.70912	6.41874	6.27944	6.33602	6.30316	6.38852	6.27082	6.26787	6.18012
7400102	ASPHD2	6.83485	6.89385	6.86962	6.80841	6.7739	7.14146	7.14353	6.94562	6.74694	7.04293	7.02497	6.75615	6.82368	6.75463	6.81779	6.69088	6.54216	6.67697	7.35232	6.75691	7.25467	7.13871	7.37572	6.7922	6.89403	6.76768	6.96884	7.10982	7.509
6940484	ASPSCR1	9.00146	9.04788	9.16841	9.15396	9.16989	9.04762	9.07139	8.7722	8.77666	8.83234	8.81933	8.86043	8.96082	8.58366	8.71181	8.8503	8.72009	8.70046	8.43847	8.58271	8.28575	8.78409	8.54489	8.80788	8.44381	8.68319	8.72887	8.59002	8.58849
6770270	ASRGL1	6.84206	6.64891	6.80513	6.87384	7.17974	6.54589	6.29073	6.46459	6.85589	6.53269	6.40166	6.72675	6.49339	6.50118	6.46678	6.441	6.46458	6.42259	6.44745	6.42871	6.1257	6.38816	6.06164	6.32186	6.31878	6.38819	6.32661	6.70514	6.51359
6650026	ASTE1	6.84137	6.99079	6.92548	6.70016	6.818	6.84415	6.98122	6.73126	6.71165	6.87761	6.73302	6.7504	6.81227	6.77168	6.8345	6.87739	6.86741	6.77288	6.77978	6.65391	6.78281	6.77284	6.90979	6.55706	6.67763	6.69287	6.63356	6.71559	6.81029
5390180	ASXL1	7.31356	7.29414	7.19746	7.32479	7.49282	7.38168	7.23192	7.37043	7.73721	7.55312	7.43782	7.40896	7.35819	7.39278	7.37047	7.29667	7.31639	7.39254	7.251	7.47831	7.72887	7.6689	7.72547	7.27171	7.52706	7.61069	7.55037	7.66608	7.4809
650075	ASXL2	8.61134	8.86046	9.28663	8.48619	8.49978	8.58007	8.50877	8.52022	8.73586	8.89928	8.88929	8.65287	8.69445	8.39149	8.50677	8.64625	8.33794	8.28519	8.77597	8.58963	8.92453	9.03503	8.94509	8.72191	8.89826	8.61529	8.86501	8.95638	9.19508
5260221	ATAD1	7.97193	8.05173	7.99527	7.75005	7.85667	7.86347	7.98213	8.12877	8.03319	7.95442	7.91155	7.85226	7.97922	8.14326	8.21187	8.32835	8.22056	8.10682	8.24655	8.16571	8.555	8.03142	8.59434	7.98437	8.22736	8.02327	7.96786	7.97511	8.21602
1410242	ATAD2	7.18793	6.83699	7.22765	7.18439	6.92031	7.22408	7.21272	7.01264	6.71837	7.06236	6.98654	7.03975	6.84869	7.24405	7.49103	7.23186	7.11469	6.87303	7.08793	7.18135	7.17241	7.0768	7.20737	7.30328	7.30891	7.20885	7.28444	6.9767	6.64721
3520427	ATE1	6.74076	6.501	6.82521	6.70083	6.84108	6.65698	6.6523	6.75459	6.64353	6.72375	6.72338	6.6607	6.62921	6.8433	6.80206	6.81582	6.85994	6.80355	6.75057	6.73592	6.82517	6.72228	6.76231	6.62225	6.75975	6.70785	6.7353	6.53192	6.5607
7200575	ATF1	6.72866	6.42153	6.67775	6.82498	6.64315	6.7765	6.71397	6.78139	6.61437	6.82486	6.77366	6.79642	6.72426	6.73516	6.76096	6.74587	6.75584	6.7484	6.82892	6.79485	6.83447	6.71185	6.97847	6.66694	6.66993	6.68951	6.80822	6.46651	6.4973
2100735	ATF2	7.12232	7.00332	6.99681	7.01127	7.03968	7.13071	7.25615	7.03269	7.2407	7.00659	7.15994	7.11289	7.03214	7.16179	7.09987	7.13505	7.39009	7.35187	7.2295	7.2378	7.25712	6.961	7.21981	6.98578	7.28887	7.08337	7.07482	7.22439	7.26453
4780128	ATF3	8.29031	8.43642	8.15702	8.35349	7.57735	8.39108	8.70108	8.60222	7.62299	8.65602	9.17496	8.47101	8.48599	8.5084	7.60517	8.2536	9.53076	10.7987	10.4855	9.04878	9.25422	8.37605	7.9346	8.87652	8.73587	7.97752	8.2311	7.46216	8.78488
3460309	ATF4	10.7491	10.1201	10.7836	10.9187	10.6681	10.8765	10.9721	10.8541	10.5003	11.0847	10.6336	10.677	10.5152	11.1135	10.5714	10.8989	11.3816	11.5343	11.2393	11.3133	10.7561	11.3577	11.1588	11.2692	11.6611	11.209	11.3378	10.7639	10.9743
1570484	ATF5	9.35778	9.26859	9.30119	9.69523	8.1169	9.53325	9.78733	9.12986	8.75944	9.23314	9.78106	9.50738	9.61905	9.56061	9.7257	9.90552	9.59164	9.47825	9.41197	8.78801	9.11883	8.853	9.38883	9.24678	9.49153	9.27869	9.28741	9.60473	10.0385
5420343	ATF6	8.92766	9.20812	8.82438	8.81043	9.27282	8.7058	8.43397	9.016	9.26646	8.95025	9.19223	9.21795	9.13513	8.89748	9.1081	9.22218	9.11775	9.14861	8.94992	8.79619	9.08713	9.00827	9.49913	8.95363	8.82	8.98653	8.84794	8.9456	9.16795
2570682	ATF7IP	6.48181	6.67282	6.4649	6.48198	6.50431	6.40502	6.55225	6.5743	6.48652	6.52621	6.53905	6.51323	6.56554	6.32088	6.35593	6.40915	6.42456	6.37417	6.48088	6.42476	6.57908	6.55181	6.7054	6.75715	6.63522	6.715	6.6318	6.90313	6.92309
2480075	ATF7IP2	6.68665	7.03335	6.76752	6.67917	6.89222	6.7845	6.71131	6.78495	6.86989	6.68293	6.83471	6.70797	6.88237	6.77086	6.7758	6.73009	6.7388	6.77255	6.61762	6.64569	6.56254	6.70935	6.72687	6.85371	6.60573	6.77749	6.62875	7.07187	6.85615
20050	ATG10	7.20167	7.0511	7.19905	7.03775	6.9854	7.25413	7.39475	7.08863	7.01571	7.18263	7.36611	7.35698	7.32314	6.75038	6.89412	6.94555	6.77226	6.84906	7.19596	7.22198	7.17125	7.44776	7.37853	7.51453	7.33336	7.40476	7.45667	7.36517	7.29719
1410348	ATG12	8.94895	9.04214	9.33971	9.11799	9.0524	9.25473	9.5792	8.77203	9.01599	9.20228	9.21253	9.15916	9.31274	8.90597	8.83226	9.14271	9.16765	9.37243	9.13191	8.96628	9.00987	9.22506	9.13593	9.17688	9.0315	9.21656	9.10768	9.12937	9.31208
3420347	ATG16L1	7.71798	7.65798	7.75435	7.66816	7.83252	7.65785	7.56276	7.75607	7.85569	7.81728	7.73314	7.7325	7.63324	7.89022	7.84225	7.70918	7.72109	7.75636	7.91847	7.74223	8.02377	8.00637	7.92911	7.81675	7.91283	7.91039	7.95039	7.82302	7.78502
2000307	ATG16L2	7.55614	7.43294	7.53819	7.98647	7.83576	7.62932	7.67207	7.24101	7.88332	8.34276	7.4899	7.43551	7.4205	7.03215	6.8844	6.82885	7.01269	7.17225	7.70321	7.81059	8.49678	8.19695	8.63239	7.67718	8.05856	8.27073	8.35212	8.39396	8.60337
4200008	ATG2A	7.16074	7.19922	7.239	7.11103	7.19295	7.16217	6.86563	7.16251	7.47201	7.51251	7.70742	7.44859	7.55312	6.96644	6.84029	6.92677	7.12773	7.07543	7.66397	7.58252	7.68043	8.06974	8.04743	7.59475	7.97952	7.87612	7.98753	7.85829	8.14217
4780762	ATG2B	6.9386	6.93188	7.04718	7.00648	6.95729	6.97255	6.95857	6.91604	6.69852	6.88752	6.91628	6.95261	7.03631	7.10547	7.02978	7.09838	7.05949	7.03304	6.89158	6.81491	6.72675	6.72667	6.81901	6.6809	6.93687	6.94224	6.87137	6.67672	6.94549
830035	ATG3	10.1289	10.0254	9.8684	9.87779	9.76893	10.142	9.94084	10.1218	9.75291	9.78117	9.71973	9.92258	9.8056	10.2206	10.215	10.139	9.99472	9.83783	10.3328	9.64407	10.1755	9.59348	9.96214	9.78012	9.42043	9.65676	9.56245	9.61901	9.77333
620168	ATG4A	7.27554	7.29723	7.25888	7.21071	7.29644	7.23539	7.3282	7.17903	7.20317	7.16362	7.29437	7.30457	7.44649	7.39253	7.34642	7.52838	7.55882	7.55737	7.12587	7.12927	6.96563	7.02164	7.12706	7.11735	7.14406	7.24887	7.16975	7.00203	6.9758
2060136	ATG4B	6.83259	6.70697	6.6643	7.0396	6.97231	6.68883	6.54691	6.79789	6.82075	6.81128	6.78438	6.58831	6.56393	6.99524	6.79704	6.7393	6.94425	6.91343	6.85154	7.05249	6.76648	6.88569	6.69375	6.70966	7.10807	6.81759	7.08991	6.98682	7.06031
5090291	ATG4C	9.01452	8.78945	8.82617	8.66034	8.91266	8.68533	9.03406	8.36941	8.75817	8.51473	8.56961	8.65314	8.75038	8.11967	8.32784	8.47342	8.0887	7.92022	8.28183	8.27899	8.11804	8.11683	8.29552	8.53142	8.01685	8.0833	8.15703	8.20964	7.83921
2030228	ATG5	6.95791	6.95979	7.01908	6.9997	7.11466	7.08425	7.39011	7.02931	6.75922	7.16824	7.0015	6.94755	6.98954	6.86228	6.98401	7.1351	7.0289	7.06989	7.12357	6.95312	7.34199	7.22377	7.48362	7.23869	7.11531	7.14579	7.07142	7.14664	7.13661
5220754	ATG7	9.61857	9.66541	9.69067	9.76505	9.75517	8.99493	8.93464	9.10938	9.50181	9.42958	9.30985	9.9444	9.52033	9.49082	9.58053	9.60431	9.39915	9.4352	8.8358	9.5112	9.23039	9.78096	9.53522	9.43318	9.53143	9.82224	9.80994	9.69571	9.4577
3190326	ATG9A	7.91265	7.95178	7.85138	7.67045	7.87737	7.97504	7.58473	7.93078	7.68413	7.82121	8.06475	8.12457	8.07193	7.74411	7.67821	7.43899	7.58611	7.48269	8.09616	7.7991	8.36649	8.16589	7.81282	7.17541	7.64351	7.76313	7.68919	7.93194	8.04985
1770546	ATIC	9.12795	9.23257	8.94031	9.23351	8.99444	9.52028	9.55361	9.9227	9.06354	8.56191	7.64834	8.55475	8.11283	10.1112	10.3214	10.0808	9.63027	9.43253	8.83204	9.35291	8.64377	8.59808	8.40766	8.37714	7.72927	8.04871	7.73876	7.41856	7.51507
2850494	ATL2	7.39044	7.35873	7.39475	7.30024	7.32457	7.28295	7.40864	7.46556	7.51695	7.41365	7.46007	7.31207	7.14352	7.46778	7.4581	7.43297	7.42752	7.48028	7.48979	7.50199	7.62811	7.41622	7.45769	7.52933	7.60673	7.37833	7.62759	7.49793	7.44458
1240243	ATL3	8.84592	8.65668	8.71503	8.86585	8.8214	9.01219	8.97203	8.89015	8.92639	8.62268	8.73825	9.00659	8.76343	8.79082	8.83603	8.84782	8.95767	8.9134	8.9	8.81557	8.4777	8.30393	8.54868	8.72277	8.69527	8.78193	8.6229	8.49495	8.71552
4250008	ATM	8.50211	8.38924	8.54674	8.36539	8.43141	8.54012	8.59449	8.19884	8.21222	8.29694	8.24552	8.2617	8.38543	7.81368	7.93432	8.05469	7.77452	7.70832	8.1633	8.12418	8.46666	8.08809	8.7056	8.22199	8.13068	8.22124	8.30734	8.45895	8.33883
1050180	ATMIN	7.36247	7.19665	7.32162	7.34378	7.37429	7.32662	7.25047	7.26792	7.21197	7.31696	7.42755	7.31902	7.40724	7.54179	7.44716	7.39663	7.37909	7.53164	7.35967	7.27731	7.60865	7.35483	7.30336	7.23214	7.22678	7.17487	7.23825	7.32346	7.18093
4390543	ATN1	7.50048	7.69693	7.55181	7.26059	7.23632	7.25334	6.80048	7.59074	7.75079	7.80311	7.70258	7.70771	7.73156	7.77285	7.64366	7.33113	7.5562	7.54163	7.8431	7.70996	8.33602	8.19376	7.82002	7.186	7.92192	7.84486	7.84671	8.1401	8.37229
5560131	ATOX1	9.95502	10.4119	10.1257	10.1327	9.84094	10.0931	10.1404	11.0167	10.6407	10.166	9.89925	10.4296	10.095	10.6791	10.764	10.8131	11.037	11.0625	10.3413	10.6587	10.8494	11.2823	11.1719	10.5452	10.217	10.5226	10.2092	10.3757	10.6911
6650594	ATP11B	7.373	7.51621	7.48366	7.44082	7.16951	7.56273	7.75649	7.33576	7.43588	7.6228	7.47707	7.44293	7.35227	7.33891	7.37018	7.70161	7.51369	7.58659	7.60204	7.80364	7.53832	7.48971	7.76631	7.76194	7.711	7.64492	7.75625	7.88447	7.7921
6040204	ATP11C	7.21094	6.99763	7.21548	7.1275	7.31891	7.40181	7.45009	7.49783	7.47932	7.24456	7.38176	7.53464	7.41144	7.28924	7.40777	7.51637	7.41143	7.30536	7.24457	7.35812	7.39027	7.44809	7.54987	7.33385	7.58093	7.38816	7.49323	7.45313	7.46629
2060193	ATP13A1	8.95079	9.48514	9.25748	9.15742	9.04177	9.32836	9.46308	9.41937	8.7838	9.00753	8.95034	8.97912	8.8773	9.1265	9.36905	9.48888	9.05963	9.04704	8.85394	8.91986	8.97193	8.91715	9.06651	8.88486	8.61427	8.99886	8.81102	9.11833	9.19078
7100326	ATP13A2	6.78255	6.63529	6.6398	6.53511	6.76961	6.62735	6.50519	6.75521	7.17064	6.66089	6.75895	6.95634	6.80985	6.69002	6.75591	6.62999	6.713	6.61206	6.63297	6.56872	6.73573	7.00846	6.96492	6.62665	6.46325	6.58379	6.67909	6.56763	6.76442
2510129	ATP13A3	6.59584	6.41929	6.70482	6.61314	6.65607	6.65789	6.58245	6.70468	6.57001	6.85638	7.48099	7.07824	7.04272	6.97253	6.85837	6.83795	6.94244	7.05953	6.9049	6.9931	6.99713	6.80672	6.70533	6.65441	7.35344	7.20168	7.44653	6.83989	6.51561
4210095	ATP1A1	9.67756	9.69491	9.54704	10.1377	9.6885	9.30436	8.73351	9.75948	10.2575	9.93009	9.83794	9.85675	9.72135	10.8572	10.544	10.3609	10.5559	10.8685	10.2734	10.4661	10.7753	10.6048	9.99307	9.95173	9.9663	9.9565	10.0347	9.88701	9.95935
4220468	ATP1B1	8.96088	8.86615	9.30978	8.93466	8.34662	9.7257	9.81136	8.37932	7.87479	8.28211	8.91477	8.71279	9.16864	8.23604	8.0539	8.2566	8.184	8.17194	9.95925	8.41152	8.43544	7.63134	7.28352	8.01637	7.68636	7.62549	7.81451	6.87998	7.81983
1510088	ATP1B3	10.1522	10.0323	10.1638	10.118	10.3259	9.96039	9.92697	10.2974	10.4054	10.2882	10.9469	10.7711	10.6215	10.4111	10.4502	10.6611	10.6164	10.6517	10.5263	10.5226	10.2318	10.5613	10.2811	10.1843	11.1424	10.7337	10.8539	10.287	10.3276
1940053	ATP2A2	9.39257	9.38455	9.3311	9.22825	9.4416	9.16826	9.09544	9.47765	9.47949	9.12476	9.41817	9.53213	9.51278	9.30218	9.25043	9.39539	9.36597	9.546	9.34815	9.03375	8.96023	9.14781	9.15474	9.46138	9.07026	9.1234	9.28939	8.91796	8.81855
3290747	ATP2A3	6.58426	6.59894	6.41153	6.45483	6.40055	6.50646	6.3288	6.54545	6.48923	6.65587	6.80986	6.68039	6.71329	6.68506	6.68386	6.60045	6.71172	6.65987	6.55571	6.58259	6.85286	7.01453	6.846	6.50276	6.81814	6.78066	6.8113	6.59479	6.56307
4230564	ATP2B1	6.95611	6.61179	7.1035	7.062	6.59751	7.24851	7.61131	6.89922	6.87955	7.11741	6.92074	7.08136	6.96041	6.93974	6.90803	7.06903	7.02893	7.008	6.76125	7.18289	6.57222	6.65429	6.70803	7.20858	6.86482	6.95939	6.88674	7.01604	6.75967
6100482	ATP2B4	8.4186	8.02512	8.46902	8.45453	8.18345	8.58029	8.72455	7.82359	7.53635	8.35605	8.00745	8.02501	7.96074	7.544	7.32882	7.28334	7.34165	7.77345	8.31293	7.9561	8.47534	7.90379	7.13526	7.84009	7.59815	7.81386	7.59851	7.50811	7.03487
5080228	ATP2C1	8.96174	9.09926	8.73911	8.97506	8.91284	8.19475	7.65253	8.72986	8.84867	8.97564	9.15604	9.22287	8.82397	9.72764	9.31003	8.80401	9.30877	9.36431	8.68899	9.222	8.98049	8.9919	8.61389	8.40857	9.33795	9.4533	9.19596	9.2861	8.71966
6110674	ATP5A1	12.2109	12.2112	12.2014	11.9992	12.2217	12.2766	12.4276	12.3526	11.876	11.6482	11.313	11.6665	11.5175	12.1937	12.401	12.3541	12.0367	11.9525	12.1212	12.1817	11.997	11.3482	11.1663	11.315	11.2759	11.2881	11.1817	11.3058	11.0842
4540021	ATP5B	12.6544	12.5481	12.4812	12.5099	12.5774	12.7928	12.9509	13.0786	12.6955	12.537	12.2097	12.418	12.3765	12.8456	12.8669	12.9529	12.7855	12.7761	13.0329	13.0667	12.9305	12.5439	12.2104	12.5035	12.358	12.3334	12.3146	12.196	12.1842
4780450	ATP5C1	9.60519	9.5429	9.45432	9.53746	9.57656	9.52473	9.47496	9.73927	9.35706	9.09989	8.8648	9.18707	9.00689	9.78888	9.82864	9.6024	9.54663	9.41727	9.45433	9.78754	9.22018	8.86593	8.3437	9.158	8.90549	9.03033	8.76631	8.92097	8.8246
3190671	ATP5D	9.22284	9.07893	9.05505	9.01451	9.22733	9.3538	8.87621	9.55679	9.23219	8.86926	8.31466	8.69778	8.62783	9.55283	9.31801	8.70809	8.82929	8.82916	9.30828	9.33644	9.48191	9.02084	7.87213	8.11788	8.45585	8.54179	8.12772	8.66152	8.48533
5090561	ATP5EP2	12.8606	13.0525	12.8806	12.7285	12.9036	12.8326	12.6202	12.7614	12.8582	12.5551	12.5662	12.748	12.7041	12.8646	12.8678	12.8078	12.7218	12.6773	12.935	12.5775	12.6799	12.4142	12.1379	12.3196	12.3227	12.4527	12.3995	12.2741	12.592
4060326	ATP5F1	10.9374	10.6717	10.8904	10.7387	10.7708	10.9763	11.129	11.1717	10.8002	10.4808	10.4163	10.7606	10.7166	10.9371	11.015	11.1074	10.664	10.5838	10.7637	10.8385	10.6249	10.0747	10.1285	10.2648	9.94391	10.2243	10.0234	9.90311	9.7709
5870446	ATP5G1	9.46257	9.77543	9.52403	9.56398	9.17175	9.767	9.94438	9.74485	9.38613	8.92635	8.53056	8.85605	8.90378	9.70487	9.82137	10.0447	9.6801	9.676	9.22595	9.53074	9.17529	8.64904	8.29408	8.77947	8.44371	8.7538	8.41689	8.75642	8.2365
7330612	ATP5G2	10.1154	9.6182	9.85098	9.97467	9.96401	10.0293	9.80019	9.86098	9.85934	9.61124	9.00566	9.43826	9.34697	10.24	10.1194	9.44382	9.5641	9.44146	9.82717	10.0481	10.0704	9.3793	8.68086	8.98439	9.38451	9.57526	9.27435	9.41617	9.12747
6220541	ATP5G3	6.96996	6.92593	6.8005	7.05668	6.98879	7.09781	7.01001	7.15677	6.73269	6.77358	6.69502	6.79381	6.79649	7.17609	7.26594	7.33033	7.17095	7.10721	6.97396	7.17632	7.0397	6.72638	6.68212	6.85895	6.60221	6.64357	6.63306	6.70271	6.30202
4290300	ATP5H	11.1227	11.151	11.0402	11.1376	11.0795	11.2947	11.1031	11.0925	10.937	10.7575	10.5892	10.7883	10.8247	10.9854	11.0176	10.9829	10.7039	10.694	11.1608	11.0887	11.1309	10.5588	10.4619	10.7797	10.2653	10.545	10.2279	10.3658	10.3486
1580603	ATP5I	11.5888	11.7019	11.5125	11.6579	11.7252	11.8513	12.0281	11.5454	11.5309	11.3278	10.9813	11.3219	11.2897	11.391	11.484	11.5936	11.3843	11.365	11.1929	11.5344	11.4604	10.8279	10.6151	10.9927	10.8282	11.1402	11.045	11.1653	10.8757
6560180	ATP5J	10.601	10.7792	10.5036	10.5842	10.3801	10.5629	10.4365	10.7019	10.4488	10.1692	10.2624	10.4158	10.3685	10.9671	10.926	10.8605	10.6958	10.5727	10.4558	10.521	10.473	9.89545	9.56659	10.0156	9.90603	10.0431	9.9283	9.87861	9.92898
6590593	ATP5J2	10.3422	10.4228	10.4739	10.3675	10.3174	10.5276	10.5828	10.2843	10.2575	9.95951	10.0294	10.1273	10.2556	10.2359	10.4133	10.5855	10.1239	10.006	9.88165	10.1068	9.65017	9.38081	9.19964	9.96447	9.46874	9.77368	9.6732	9.5176	9.28258
6370411	ATP5L	10.954	10.9487	10.9651	11.0035	10.7188	10.9983	11.1695	10.8231	10.9516	10.7312	10.5039	10.6552	10.6791	11.0591	10.9688	11.1167	10.8223	10.6241	10.9521	11.1307	11.0157	10.3471	10.3578	10.8677	10.712	10.8555	10.7645	10.7398	10.5732
6110754	ATP5O	10.4321	10.4274	10.2405	10.3502	10.2068	10.2488	10.2563	10.4353	10.1107	9.91237	9.65441	10.0627	9.89687	10.5182	10.5291	10.2753	10.1753	9.99786	10.3261	10.5156	10.1055	9.73828	8.97191	9.54142	9.75306	9.82804	9.50409	9.48981	9.23194
5560053	ATP5S	7.44833	7.40867	7.22598	7.36663	7.46914	7.28796	7.21202	7.23882	7.29268	7.06193	7.08772	7.24496	7.10593	7.3877	7.39748	7.35044	7.35642	7.26179	7.26195	7.28045	7.06297	7.02304	6.72053	7.23384	7.09274	7.13797	7.05959	6.99567	7.03325
1990274	ATP5SL	8.68537	8.81672	8.54004	8.45709	8.82681	8.67097	8.46099	8.59561	8.74878	8.46198	8.38801	8.34247	8.4252	9.04362	8.84884	8.67984	8.82541	8.92905	8.74247	8.64301	8.84454	8.88367	8.59965	8.22992	8.28264	8.34557	8.2691	8.15001	8.27387
6590201	ATP6AP1	11.8285	12.0167	12.0578	12.1266	12.0978	11.8897	11.9643	11.8075	12.0278	12.0252	11.8658	12.0146	12.0079	12.0844	11.8744	12.2246	12.1566	12.2985	12.0259	11.9476	11.9141	12.1298	12.1671	11.7914	11.4878	11.8699	11.7108	11.5482	11.7211
7560097	ATP6AP2	11.4189	11.3563	11.482	11.463	11.4205	11.0391	11.3689	11.129	11.2025	11.4244	11.3355	11.3451	11.3229	11.0437	10.9851	11.3182	11.0489	11.2198	11.122	11.4297	11.304	10.6668	10.6705	11.1622	11.069	10.9001	11.1238	11.0128	10.4433
1660215	ATP6V0A1	9.88235	9.89158	9.97178	10.2174	10.1989	9.66711	9.77446	9.75862	9.90747	9.77231	9.85089	9.99072	9.83609	9.41848	9.20007	9.4191	9.50008	9.76894	9.80208	9.29495	9.06905	9.38654	9.50862	9.29755	8.84679	9.61478	9.67023	9.47816	10.0731
620092	ATP6V0A2	7.26871	7.36957	7.33433	7.23069	7.29782	7.53304	7.58299	7.77506	7.35546	7.20607	7.2411	7.11106	7.18314	7.61179	7.77518	7.91024	7.78295	7.9029	7.3892	7.54391	7.54016	7.64383	7.76494	7.60646	7.31372	7.11551	7.20432	7.38834	7.36427
7160059	ATP6V0B	11.1697	11.0814	11.0528	11.1496	11.3706	10.9643	10.9315	11.1311	11.4433	11.3113	11.4667	11.5752	11.455	11.8196	11.4719	11.4098	11.7387	11.6878	11.247	11.2147	11.1152	11.5249	11.1096	10.9311	11.0905	11.2926	11.3495	10.7939	10.9222
3610397	ATP6V0C	12.4461	12.4176	12.5052	12.7703	12.551	12.3003	12.3348	12.3181	12.8045	12.5317	12.5832	12.7519	12.6421	12.6316	12.5728	12.7397	12.6812	12.8278	12.469	12.3781	12.3455	12.6395	12.3952	12.5178	12.1628	12.3611	12.4607	12.3048	12.333
6330377	ATP6V0D1	9.50817	9.29855	9.12774	9.47828	9.95608	8.63068	7.91293	9.01744	10.1627	9.30007	9.56756	9.64972	9.58845	9.94773	9.4581	8.86671	9.34765	9.39113	9.20323	8.914	8.96519	9.68206	8.64507	8.57865	8.82695	9.12838	8.99584	8.34409	8.76407
4730343	ATP6V0E1	11.2939	11.5105	11.2557	11.4415	11.4121	11.3903	11.3938	11.2082	11.5775	11.409	11.6725	11.48	11.8134	10.9809	11.1245	11.4075	11.1136	11.1487	11.3864	11.0497	11.4233	11.2804	11.7374	11.2283	10.8994	11.2496	11.2257	11.3561	11.5366
6180088	ATP6V0E2	8.26261	8.29152	8.15688	8.91017	8.9793	8.26035	8.38714	8.34776	8.9881	8.03175	7.69874	8.0146	8.3074	7.72048	7.93964	7.94457	7.38437	7.27374	7.67485	8.13393	7.33401	7.62421	7.1608	7.62769	7.07875	7.35166	7.44894	7.16981	6.72977
7050131	ATP6V1A	11.3537	11.5135	11.5546	11.3337	11.2039	11.2703	11.4899	11.6059	11.5592	11.5768	11.2078	11.2646	11.0881	11.1622	11.2872	11.8101	11.6358	11.7695	11.6061	11.7857	11.5559	11.4365	11.5638	11.6203	11.1582	11.3363	11.3076	11.2061	11.0267
6650017	ATP6V1B2	12.388	12.784	12.2472	12.2943	12.4321	12.3685	12.3604	12.3813	12.701	12.4536	12.3287	12.2201	12.2519	12.2919	12.1875	12.338	12.3895	12.4891	12.4604	12.3531	12.2695	12.3431	12.8031	11.84	12.5938	12.4433	12.3672	12.3068	12.4216
2480241	ATP6V1C1	7.59723	7.72719	7.31751	7.59075	7.62661	7.41912	7.60719	7.53226	7.84505	7.58583	7.93415	7.97812	7.92349	7.79021	7.73512	7.85291	7.80626	7.8598	7.35106	7.45053	7.54159	7.44224	7.41186	7.31455	7.31216	7.60211	7.79044	7.79856	7.7797
1660736	ATP6V1D	10.1309	10.2062	10.0817	10.1684	10.1867	10.04	10.2878	10.1732	10.597	10.1161	10.2957	10.3115	10.3965	9.97306	9.87605	10.3609	10.2333	10.2224	10.2288	10.1479	10.1915	9.74167	9.83196	9.60469	9.30246	9.70735	9.49178	9.18485	9.28996
5890450	ATP6V1E1	11.3151	11.5127	11.4992	11.2574	11.2696	11.3738	11.3605	11.3839	11.1775	11.4684	11.6574	11.5606	11.6063	11.3707	11.2208	11.5122	11.5502	11.5705	11.7386	11.4226	11.8229	11.7371	11.6985	11.5728	11.353	11.4472	11.4199	11.4508	11.645
4010477	ATP6V1E2	6.82016	6.57157	6.7086	6.76081	6.70746	6.84947	6.85231	6.63445	6.5968	6.97247	6.52266	6.59965	6.58509	6.62632	6.69077	6.62356	6.62757	6.69276	6.90965	6.93083	7.22388	7.0174	7.00498	7.12913	7.15174	7.00283	6.97932	7.00222	6.82033
3870630	ATP6V1F	11.0624	11.3492	11.073	11.3451	11.3899	10.9673	11.0447	11.0006	11.7158	11.2401	11.244	11.0714	11.3512	11.4545	11.2106	11.4303	11.5036	11.5373	10.8834	11.0794	11.1285	10.9507	10.9269	10.8232	10.7126	11.042	11.0194	10.7096	10.6275
6370091	ATP6V1G1	10.1518	10.1495	9.93683	10.1179	10.2326	10.2452	10.6685	10.3752	10.3715	10.0721	10.1807	10.1562	10.2812	10.2496	10.1576	10.488	10.6552	10.6722	10.4481	10.3309	10.5708	9.63881	10.2314	10.3415	10.0125	9.96784	9.95756	9.84675	9.78552
6330279	ATP6V1H	8.29552	8.24642	8.25334	8.06943	8.08143	8.26739	8.26388	8.49412	8.42603	8.4512	8.2896	8.69753	8.34402	8.81293	8.65218	8.81323	8.93636	9.07146	8.58435	9.10583	8.98692	9.25398	9.40138	8.48097	8.85402	8.7634	8.6854	8.59027	9.02801
6280414	ATP7A	7.12275	6.92228	7.00277	6.9139	6.92371	6.9479	6.96808	6.80462	7.09764	6.93073	7.1267	7.07423	7.11608	7.05992	7.13068	7.27529	7.13478	7.02768	6.95719	6.74933	7.08808	6.82723	7.13083	6.8677	6.93127	6.86589	6.94629	6.99376	6.77537
1820270	ATP8B4	10.1423	9.94709	10.4057	9.99795	10.1265	9.59288	9.67317	8.75502	9.47442	9.78037	10.7975	10.4104	10.8369	8.98627	9.00464	9.02814	8.76662	8.54841	8.40393	9.03034	8.68216	9.17362	9.08326	9.76794	9.55621	9.36987	9.95277	9.93406	9.09372
2120209	ATP9B	7.07335	7.04945	6.99782	7.25087	7.00881	6.96987	7.05748	7.02911	7.21472	7.05233	7.25126	7.14375	7.10943	7.24023	7.25358	7.41542	7.25979	7.30549	7.03782	7.14665	7.21306	7.00756	7.07033	6.86803	6.90207	7.00173	7.04787	6.65528	6.91557
4890491	ATPAF1	7.91468	7.81967	7.63143	8.12749	7.85929	7.93847	8.15037	7.90396	8.10088	7.80563	7.65599	7.85709	7.8335	7.50758	7.7444	7.71688	7.36142	7.29411	7.67871	7.67617	7.44237	7.44857	7.65594	7.61148	7.41054	7.43909	7.35267	7.36526	7.34701
3780239	ATPAF2	7.09273	7.16729	7.10223	6.88891	6.96382	7.05502	7.29677	6.99138	7.01446	6.84839	6.96203	6.94883	6.91273	7.24432	7.34497	7.35579	7.22399	7.24954	6.88897	6.99902	6.95041	6.93573	7.00342	6.80913	6.72361	6.78299	6.86124	6.76671	6.62725
3420195	ATPBD1B	7.29885	7.00302	7.33161	7.60983	7.42255	7.60148	7.83951	7.37992	7.44285	7.58787	7.48715	7.48784	7.54588	7.23762	7.24885	7.49138	7.46373	7.50754	7.47491	7.45323	7.79268	7.42499	7.93655	7.59956	7.73556	7.68689	7.80741	7.85311	7.91852
2710520	ATPBD4	6.69751	6.70501	6.75953	6.65416	6.79419	6.60448	6.60163	6.68059	6.53571	6.50694	6.45426	6.59044	6.61293	6.72577	6.82058	6.9781	6.6934	6.7055	6.43908	6.53851	6.46824	6.56144	6.56844	6.59149	6.33147	6.33859	6.42871	6.55	6.44586
1070025	ATPIF1	8.11414	7.96859	8.01789	8.26973	8.07605	8.13215	8.25863	7.86621	7.79581	7.89345	7.89943	7.96649	8.10726	7.76518	7.83834	7.88048	7.68939	7.67069	7.7386	7.83379	7.55215	7.56	7.45569	7.91192	7.64019	7.82259	7.71714	7.6792	7.48188
4860367	ATRIP	7.00485	7.0071	6.99654	6.85029	7.06245	7.10459	7.07678	7.10201	6.86755	6.99638	6.96398	6.94692	7.00763	7.07141	7.11583	7.05899	7.02753	6.99173	7.04679	7.03623	7.09451	7.17976	7.17178	6.9256	7.05714	7.07286	6.97055	6.79846	6.98854
6520243	ATRN	7.59158	7.59239	7.62075	7.38505	7.63994	7.57265	7.45075	7.40535	7.72046	7.54711	7.59566	7.7507	7.63985	7.39694	7.41807	7.35405	7.39406	7.2808	7.36525	7.24174	7.66913	7.54448	7.89531	7.01082	7.18587	7.22076	7.44657	7.48141	7.66198
5080154	ATXN1	7.88683	8.01616	8.3411	7.89424	7.37294	8.32261	8.49314	8.06151	7.32287	7.88144	7.81838	7.83118	7.84334	8.02516	8.06927	8.27657	8.09155	7.92796	7.91342	7.93347	7.71315	7.67532	7.90844	8.00967	8.01936	8.0459	8.0362	8.33829	8.26863
6180014	ATXN10	7.00941	7.14393	6.88379	6.96445	6.87793	6.98301	6.96877	6.9095	6.85085	6.79229	6.92642	6.88736	6.98746	6.98078	7.03479	6.99855	6.92921	6.88627	6.9484	6.79705	6.81431	6.84519	6.79021	6.74338	6.80414	6.82458	6.77831	6.67454	6.64213
1090400	ATXN2	9.1287	9.16134	9.29288	9.14217	9.47547	9.16222	9.31067	9.04537	9.43553	9.22713	9.24997	9.21603	9.2786	8.69394	8.68412	8.80457	8.67153	8.73252	8.88995	9.11607	9.25184	9.34452	9.31504	8.9741	9.08525	9.2905	9.27015	9.1351	9.14347
4760102	ATXN2L	6.63952	6.67059	6.47363	6.59977	6.55231	6.63398	6.47185	6.64195	6.65747	6.60655	6.60443	6.49223	6.56873	6.44807	6.55701	6.44015	6.40263	6.48739	6.63926	6.62265	7.02579	6.80418	7.02891	6.41236	6.69168	6.70563	6.73515	6.68148	6.94232
2630446	ATXN3	6.57635	6.71447	6.92107	6.49746	6.45709	6.62255	6.7557	6.55159	6.53177	6.5972	6.44508	6.42684	6.51885	6.49773	6.51193	6.55565	6.54531	6.56881	6.65122	6.59583	6.6918	6.61013	6.62706	6.56186	6.58731	6.51957	6.49295	6.59225	6.73876
6220093	ATXN7L3	7.9303	7.81757	7.91859	8.06187	8.09009	7.68412	7.15532	7.85411	7.6628	7.84253	8.26765	8.14689	8.14079	8.04026	7.92404	7.55332	7.84069	7.88679	7.84845	7.7719	7.99975	8.23263	8.05849	7.47836	8.03136	8.03303	8.08645	7.79701	8.2059
7330180	AUH	7.2341	7.01629	7.27357	7.28766	7.40889	8.06852	7.93435	8.12014	7.55442	7.06806	7.16603	7.16756	7.04796	7.34241	7.18607	7.23221	7.26796	7.33428	7.16372	7.40528	7.30557	7.2667	7.35966	7.42594	7.54212	7.3523	7.3429	7.26817	7.41198
6290053	AUP1	7.3879	7.60075	7.23621	7.61079	7.82455	7.6015	7.43761	7.46762	7.59114	7.42366	7.39495	7.45589	7.40548	7.4635	7.45029	7.37807	7.3941	7.54634	7.40359	7.48833	7.44864	7.4136	7.58134	7.33954	7.45893	7.47734	7.46106	7.53955	7.23063
4730605	AURKA	7.4615	7.2075	7.58796	7.33817	7.26402	7.44528	7.43591	7.58376	7.01398	7.16337	7.4967	7.43453	7.39472	7.63562	7.74782	7.65937	7.54905	7.36091	7.31982	7.49354	7.46112	7.48359	7.3408	7.07308	7.45388	7.32998	7.38489	6.68927	6.62922
5810088	AURKAIP1	10.475	10.4345	10.5257	10.5434	10.5518	10.584	10.6258	10.6863	10.4593	10.3452	10.4888	10.5123	10.4932	10.4598	10.619	10.7486	10.5344	10.4562	10.5971	10.5931	10.2908	10.4118	10.1616	10.4686	10.3186	10.3119	10.4123	10.3562	10.5009
6770026	AURKB	6.59835	6.31001	6.4947	6.77207	6.64673	6.40153	6.29783	6.29731	6.36751	6.50614	6.4083	6.58928	6.34487	6.89223	7.02444	6.76191	6.87328	6.69065	6.31508	6.52121	6.28344	6.50041	6.26127	6.34696	6.43381	6.38954	6.44435	6.0501	6.03528
4390369	AVIL	6.57561	6.80672	6.62741	6.49357	6.48462	6.45914	6.38925	6.52615	6.56493	6.55356	6.58466	6.65491	6.59471	6.63682	6.59366	6.57694	6.65553	6.64885	6.68586	6.61056	6.83499	6.61425	6.85627	6.68829	6.76148	6.73525	6.69959	6.79828	6.83639
5700112	AVL9	6.84847	6.93257	6.99438	6.76746	6.82425	6.94761	7.09362	6.90299	6.95526	6.84275	6.862	6.89766	6.72078	6.9433	6.93435	6.94642	6.91414	6.97094	7.12803	6.93433	6.75173	6.77651	6.85865	6.56218	6.83951	6.80622	6.78967	6.85019	7.1685
990500	AVPI1	9.3529	9.30056	9.55063	10.2674	9.39005	10.2276	10.6073	9.69223	9.08942	10.456	9.38266	9.30576	9.73746	9.58844	9.23736	9.73597	9.6812	10.0513	10.1837	10.2199	9.9327	9.60812	9.34615	8.85171	9.0044	9.26083	8.73461	8.26581	8.30753
3460754	AXIN1	8.19566	8.11909	8.16474	8.05308	8.06613	8.63848	8.5173	8.11748	8.01615	8.38134	8.21516	8.14203	8.10355	8.3171	8.16112	8.08853	8.27126	8.31882	8.51201	8.40669	8.41359	8.45585	8.1008	8.04799	8.26292	8.25991	8.16083	8.08459	8.23035
7560041	AXUD1	10.0304	10.2797	10.1622	9.89529	9.02364	9.48635	9.80919	9.47291	8.9829	9.67457	10.3988	10.1421	10.0879	8.9389	8.87937	8.91448	9.32526	9.33702	10.4876	9.83966	8.56144	9.93955	8.47751	11.7105	11.0879	10.3118	11.074	10.5906	10.7187
5310673	AYP1p1	7.04581	7.11713	7.08185	7.40691	7.1665	7.09645	7.16848	7.07622	7.30517	6.89261	6.95756	7.04463	7.08685	6.93942	6.99645	7.05967	6.9061	6.85763	6.93052	6.92943	6.82321	6.77641	6.85184	6.98644	6.85601	6.92911	6.86236	6.99373	6.80012
3390605	AZI1	7.59805	7.76645	7.61536	7.87999	7.93889	7.79262	7.79941	7.49867	7.64082	7.56919	7.74025	7.52239	7.98093	7.07143	7.25853	7.32165	6.97793	6.89764	7.43494	7.179	6.82755	7.25889	7.00101	7.48356	7.11133	7.25674	7.40703	7.22183	7.1837
5490348	AZI2	7.34734	7.30777	7.253	7.0927	7.44953	6.84274	6.77291	6.8423	7.37995	7.34849	7.54815	7.49052	7.50139	7.3164	7.31037	7.39934	7.35311	7.51114	7.0711	7.19731	7.27935	7.41356	7.81165	7.53675	7.62597	7.68634	7.62655	7.56245	7.42394
2480039	AZIN1	10.1967	10.0804	10.0669	10.1032	9.81917	9.97332	9.89241	10.1874	10.0866	10.1312	10.229	10.3277	10.1436	10.4396	10.4691	10.7145	10.7444	10.6392	10.3458	10.5804	10.1656	10.2857	10.556	11.014	11.1857	10.832	10.9081	10.8202	11.1059
4890487	B2M	12.2083	12.4859	12.3241	12.2098	12.1501	12.1454	12.2354	12.4728	12.2443	12.3935	12.3108	12.4711	12.4203	12.014	12.0391	12.1427	12.0979	12.0765	12.8187	12.4595	12.3915	12.4476	12.6519	12.7986	12.4858	12.3875	12.467	12.4166	12.7898
160376	B3GALNT2	6.79574	6.60337	7.04489	6.82518	6.71477	6.86249	6.79807	6.89751	6.82262	6.77976	6.98137	6.71882	6.93851	6.78497	6.88791	6.82927	6.74895	6.82474	6.83443	6.75375	6.69163	6.85001	6.71962	6.71077	6.85848	6.69339	6.68603	6.4905	6.75765
2510161	B3GALT4	7.35703	7.44657	7.30643	7.24882	7.47836	7.21118	6.86275	7.03117	7.09333	7.41743	7.6489	7.43562	7.60516	7.10668	7.0317	7.02406	7.08203	7.13951	7.31721	7.10413	7.42866	7.66534	7.64621	7.16764	7.32284	7.4578	7.39443	7.47823	7.54568
2510477	B3GALT6	7.37302	7.40326	7.43256	7.2114	7.38142	7.41003	7.15428	7.60157	7.27931	7.274	7.32308	7.41546	7.30788	7.95251	7.90567	7.7142	7.85479	7.8389	7.31574	7.38398	7.37398	7.68686	7.25107	7.21595	7.19854	7.24787	7.16793	7.10598	7.28911
4640673	B3GALTL	6.73159	6.80169	6.64767	6.84166	6.85273	6.92373	6.89282	6.8586	6.65233	6.7751	6.75389	6.7654	6.72606	6.91401	6.77768	6.80816	6.80286	6.94432	6.78764	6.851	6.79832	6.80585	6.76209	6.81898	6.66089	6.73763	6.78156	6.64995	6.54094
7510563	B3GAT3	7.01101	6.73143	6.90312	6.95976	6.93042	6.88158	6.7203	6.96169	7.07676	6.99403	7.00187	6.9252	6.90057	7.31158	7.16447	6.94693	7.12077	7.06462	7.0082	6.88472	7.41647	7.2398	7.11323	6.93266	6.92691	6.90653	6.88755	6.748	6.92334
380056	B3GNT2	7.57422	7.47277	7.23955	7.56679	7.7075	7.12259	7.10989	7.22892	7.75563	7.60068	7.77373	8.06785	7.74539	7.37667	7.23461	7.07019	7.38872	7.4793	7.78349	7.58222	7.51694	7.64005	7.06746	7.45313	7.26482	7.53273	7.5428	6.57823	6.60211
1300722	B3GNT5	7.03707	7.25693	6.85977	7.23999	7.46604	7.37242	7.49301	7.05841	7.62249	7.01258	6.6782	6.77246	6.80612	6.90193	6.97188	7.11442	7.07342	6.99654	7.03455	6.59133	6.28618	6.21415	6.56043	7.13678	6.72261	6.71852	6.66746	6.93909	7.00751
2260220	B3GNT6	6.86451	6.70727	6.74911	7.03052	6.88278	6.85257	6.79501	6.99548	6.72304	6.97238	6.9032	7.07286	7.0094	6.7971	6.83957	6.63999	6.61267	6.54922	6.71748	6.957	7.01926	6.92763	6.82096	6.7335	6.95992	6.94683	6.84682	6.93975	6.83513
3460386	B4GALT1	7.28032	7.21272	7.20084	7.51867	7.23094	7.3617	7.07959	7.52045	7.6876	7.55767	7.65104	7.66018	7.73971	7.42788	7.32299	7.34828	7.46168	7.65011	7.5627	7.90922	7.89053	8.11272	8.35108	7.91364	7.92172	7.85173	7.70148	7.65154	7.99906
1030044	B4GALT3	8.00662	7.99409	8.044	8.13673	7.80907	8.00261	8.15864	7.81696	7.98107	8.1431	7.99402	8.02511	7.98912	7.95183	7.79389	7.95793	7.92243	7.94619	8.30227	8.18412	8.19497	8.1336	8.37236	7.95232	8.01339	8.16293	8.18606	8.08958	8.29885
2000646	B4GALT4	7.14687	7.15169	7.05419	7.36581	7.39007	7.36385	7.04977	7.34771	7.34703	7.27366	7.43676	7.37041	7.41037	7.14346	7.19342	7.20089	7.30629	7.31879	7.2372	6.96459	7.27962	7.19669	7.39945	7.291	7.20902	7.08382	7.12183	7.05635	7.02892
2060047	B4GALT5	8.60693	8.47763	8.26079	8.51469	8.70567	8.57332	8.34604	9.05781	9.12283	8.80224	9.21062	8.91996	8.93609	8.89466	8.80621	9.01259	9.1674	9.18359	9.57953	8.84564	8.41034	8.55109	8.69558	9.09458	9.60891	9.3796	9.13043	8.74928	9.24276
520332	B4GALT7	7.48762	7.63127	7.61658	7.65689	7.47925	7.4203	7.33375	7.66741	7.51671	7.52774	7.526	7.48111	7.49986	7.67367	7.75306	7.79407	7.70535	7.7739	7.48285	7.62103	7.59653	7.74362	7.80372	7.64245	7.60805	7.55507	7.66869	7.48819	7.66901
4280088	B9D2	7.03392	7.03557	7.02306	7.1105	6.92864	7.01556	7.05566	6.87478	7.06986	6.97001	7.14215	7.03839	7.07766	6.93708	6.98637	7.06079	7.02675	7.16285	6.97122	7.08809	7.21171	7.2367	7.38424	7.2907	7.22347	7.20988	7.23207	7.27272	7.20366
270431	BAALC	6.4459	6.83714	6.44866	6.43438	6.35119	6.49294	6.41506	6.41541	6.45358	6.53713	6.50082	6.60853	6.41843	6.80117	6.6078	6.78045	7.1034	7.33909	6.57403	6.69629	6.63141	6.61217	6.37773	6.43833	6.66463	6.58759	6.5623	6.46474	6.42892
5860376	BAD	6.7962	6.62732	6.67764	6.73836	6.74587	6.74228	6.67741	6.69208	6.87282	6.77763	6.77948	6.71905	6.80447	6.66466	6.68621	6.50747	6.64225	6.64695	6.76725	6.80414	6.89849	6.83734	6.86891	6.72407	6.77401	6.84568	6.78538	6.6928	6.65001
1340075	BAG3	7.69989	7.80388	7.60209	8.16751	7.73305	7.74129	7.71182	7.7285	7.98882	8.10049	7.87811	7.7915	7.62811	8.11225	7.79817	8.07815	8.59669	8.86221	8.42442	8.42834	8.57223	7.44075	7.55659	8.0426	7.87055	7.67602	7.57677	7.55965	7.522
4230632	BAG4	7.01289	6.88754	7.32814	7.14202	6.94158	6.99957	7.15511	6.88981	7.11809	6.92915	6.84058	6.92527	7.03359	6.97238	7.03052	7.09263	6.92082	6.9222	6.97978	6.8265	6.74673	7.06752	6.8596	6.81826	6.7664	6.90289	6.9521	6.70866	7.0111
130669	BAG5	9.20718	9.20404	9.14043	9.26128	9.34173	9.22175	9.26102	9.18032	9.32158	9.23048	9.12182	9.57019	9.18003	8.98166	9.04704	9.06288	8.98074	8.84192	9.04343	9.19658	8.94684	9.0813	9.09276	9.33147	8.89516	8.90998	9.15987	8.96084	8.99217
70767	BAIAP2	7.09485	7.09383	6.96588	7.06296	7.13115	7.27192	7.0362	7.01995	7.05073	6.8998	7.1663	6.834	7.28807	6.88817	6.85183	6.66997	6.76331	6.83716	6.905	6.86717	6.96099	6.86995	6.64171	6.78174	6.77456	6.56982	6.68346	6.79325	6.97165
1850019	BAK1	6.69408	6.57803	6.57225	6.59077	6.63832	6.64814	6.50686	6.69044	6.81753	6.58662	6.53005	6.65847	6.53622	6.81453	6.8626	6.72331	6.71657	6.75057	6.80305	6.75694	6.75321	6.88764	6.90292	6.53417	6.59695	6.47546	6.56105	6.57532	6.51622
150767	BANF1	9.4587	9.38969	9.36996	8.69902	8.51052	9.15011	8.69373	9.34248	9.0496	8.96647	8.73482	8.8477	8.92474	10.2432	10.1434	9.34315	9.50029	9.29877	9.35613	9.15348	9.90242	9.5202	8.48546	8.36401	8.56394	8.42243	8.37507	8.58166	8.77597
4010139	BANK1	7.79207	8.03604	7.65808	7.43476	7.53379	7.05636	7.09065	6.92929	6.66095	7.21365	7.52177	7.34723	7.80283	6.94067	7.094	7.11325	6.71054	6.56863	7.02061	6.25271	6.16011	6.37625	6.28377	6.91206	6.45821	7.04346	7.36354	7.86986	7.77856
380373	BANP	8.99606	9.01157	9.06137	9.1856	8.88029	9.24557	9.56676	9.10666	9.43927	10.0224	10.2013	9.51105	9.88081	9.37409	8.72424	8.92726	9.93236	10.3917	9.64854	9.77293	9.76954	9.85966	9.90809	9.45322	10.307	10.1642	10.3202	10.0909	10.3085
4010528	BAP1	7.19638	7.21844	7.14171	7.26919	7.23201	7.46619	7.58989	7.33938	7.08778	7.17884	7.28811	7.16329	7.25659	7.23263	7.23422	7.2329	7.18734	7.22721	7.17573	7.14672	7.2114	7.32068	7.26792	7.19909	7.32521	7.18903	7.22943	7.15351	7.19491
5080561	BARD1	7.28068	7.24015	7.47035	7.2476	6.87506	7.17262	7.26381	7.12849	6.70175	7.14013	7.13954	7.09385	7.08172	7.39341	7.54361	7.39217	7.19028	7.01118	7.24512	7.16262	7.15192	7.10956	7.15177	7.09133	6.98986	7.05276	6.99724	6.7334	6.57139
2140121	BASP1	10.6404	10.7181	10.934	11.0175	10.6879	10.4874	10.618	10.7463	10.7974	11.6176	11.8326	11.7399	11.8653	9.95285	10.3651	10.0934	10.3702	10.3723	11.2463	11.4395	11.4201	11.9151	11.7028	12.0483	12.2106	12.2555	12.2669	12.0773	12.3314
160132	BAT1	9.32916	9.18461	9.30091	8.86865	8.88171	9.14405	8.61068	9.41935	9.28786	9.2457	9.1017	9.11661	9.16603	9.75873	9.71241	9.23578	9.29443	9.21042	9.39711	9.43081	10.0065	9.4228	9.06401	8.61417	9.27533	9.42948	9.05839	9.18377	9.07564
6420253	BAT2	7.18695	7.03084	7.29124	6.93644	7.13356	7.0149	6.64593	7.12634	7.28891	7.17301	7.26061	7.18156	7.18653	7.43087	7.32175	7.02706	7.19106	7.16707	7.10893	7.03972	7.4721	7.44581	7.1657	6.64008	7.0644	7.12075	7.06055	6.95384	7.14356
460711	BAT2D1	8.88361	8.61362	8.72516	8.60097	8.26094	8.74074	8.73322	9.0106	9.04026	8.87486	9.05079	8.99625	8.84866	9.06783	9.02623	9.03469	8.9874	8.84302	9.03759	8.94087	9.23272	9.10478	8.99938	9.40111	9.35754	9.02565	9.16941	8.95619	9.41667
5340382	BAT3	7.7436	7.68422	7.82637	7.5428	7.63502	7.74338	7.77984	7.83717	7.87681	7.8303	7.75277	7.81065	7.79143	7.61108	7.51187	7.4116	7.50811	7.50303	7.83411	7.83817	8.01674	7.98034	7.94572	7.73033	7.94279	7.90948	7.83973	7.80565	7.85846
5910220	BAT5	8.7329	8.79348	8.74351	8.57804	8.80378	8.88206	8.54934	8.99736	8.70793	8.77554	9.09886	8.90178	9.04288	8.87748	8.72121	8.57401	8.77054	8.91206	8.83879	8.6591	8.99214	8.83249	8.99388	8.54588	8.68664	8.80495	8.76159	8.6507	8.80668
6220195	BATF	7.38021	7.55357	7.35073	7.58181	7.89098	7.29845	7.22792	7.46187	7.83665	7.20993	7.5437	8.13136	8.01554	6.98675	7.09098	6.97412	6.88975	6.7058	7.3133	6.932	6.4598	6.92934	6.62192	7.29498	7.08793	7.78663	7.53924	7.482	7.07314
4730059	BATF2	6.53971	6.64385	6.46674	6.51381	6.45433	6.53472	6.56501	6.785	6.74419	6.66655	6.56499	6.52331	6.49234	6.64083	6.69585	6.52895	6.58528	6.63762	7.64996	6.55304	6.95608	6.7265	7.2939	6.4149	6.45255	6.56008	6.38365	6.41193	6.61163
5900253	BATF3	6.76446	6.5683	6.80698	6.44162	6.62755	8.75568	8.70431	8.82361	6.98458	6.91082	6.87587	6.65065	6.63345	6.86947	6.82492	7.09401	7.053	7.22976	7.582	7.44015	7.46775	8.16821	8.39285	8.2838	7.74722	7.09386	6.98597	6.69646	7.79364
3520092	BAX	8.21277	7.82334	8.21266	8.34751	8.2282	7.97738	7.83246	8.0873	8.02391	7.9392	8.48264	7.9141	7.97896	8.08397	7.95111	7.7887	7.90298	7.87798	7.82875	8.07278	8.08924	8.35437	8.19315	7.94025	8.14608	8.00153	8.38009	7.75404	8.06667
940288	BAZ1A	9.28221	9.33362	9.39118	8.64554	9.12777	9.54055	9.43933	9.67986	9.24277	9.40122	9.43396	9.50165	9.4563	9.3236	9.61015	9.77337	9.54713	9.55902	9.91117	9.38581	9.88205	9.44739	10.0139	9.65362	9.71281	9.64603	9.44352	9.82138	9.76081
4280347	BAZ1B	7.98825	8.09581	8.06641	7.72399	7.93958	8.07797	7.92945	8.25021	8.40752	8.20855	8.15589	7.96069	8.02303	8.22552	8.24438	8.05655	8.23825	8.30318	8.26681	8.24226	8.76115	8.7318	8.81589	7.82022	8.18659	8.26796	8.06456	8.07433	8.18563
450075	BAZ2B	8.56575	8.68544	8.79432	8.25192	8.47938	8.32091	8.06568	8.3413	8.7234	8.61444	8.8198	8.61641	8.90273	8.08665	8.42006	8.60511	8.25624	8.16019	8.05236	7.94524	8.0975	8.36728	9.08998	8.5565	8.52746	8.92069	8.90474	9.40452	9.26908
5550554	BBS1	7.03228	7.03498	7.01295	7.0944	6.98563	7.05203	7.10096	7.13827	7.03293	7.38354	7.11633	7.1643	7.15539	6.88819	6.92539	6.95622	6.86082	6.96865	7.09093	7.15328	7.69714	7.35633	7.62254	7.2199	7.20646	7.26783	7.10451	7.16204	7.09529
5570435	BBS12	6.65509	6.7277	6.53298	6.5754	6.63839	6.71566	6.76884	6.5924	6.55414	6.78302	6.70865	6.68144	6.76382	6.44913	6.4475	6.47436	6.42332	6.4201	6.72957	6.58625	6.8332	6.71849	6.96359	6.52389	6.43774	6.73491	6.66316	6.93197	7.03836
1410246	BBS2	8.42053	8.37389	8.28903	8.20406	8.25096	8.23339	8.35915	8.17229	8.52139	8.49788	8.11547	8.29957	8.41677	7.94794	8.07025	8.02602	7.99834	7.8226	8.57294	8.40978	8.68102	8.60431	8.83648	8.35343	8.19931	8.47298	8.21236	8.48943	8.67988
2470753	BBS4	7.19261	7.22583	7.30419	7.46448	7.20073	7.23489	7.33297	7.19124	7.13435	7.49548	7.49182	7.43891	7.49975	7.24912	7.24204	7.42601	7.39934	7.44934	7.36811	7.19972	7.33442	7.29951	7.68523	7.45707	7.39647	7.58095	7.41309	7.41252	7.44602
2850092	BBS7	6.91334	6.69685	6.85622	6.86575	6.92983	6.79731	6.93823	6.73565	6.77732	6.84108	6.84065	6.94672	6.9536	6.92787	7.05118	7.19711	6.99582	7.03273	6.78994	6.81804	6.76626	6.71287	6.90412	6.83929	6.77769	6.89716	6.74611	6.80445	6.42118
2370703	BBX	7.7155	7.71877	8.0693	7.71223	7.50374	7.45717	7.29317	7.43618	7.84711	8.18043	8.00774	7.86379	7.81135	7.45453	7.50391	7.40622	7.33913	7.38251	7.993	7.75629	7.96712	8.52176	8.33078	8.12526	8.18518	8.15676	8.38113	8.31958	8.45404
10044	BCAP29	7.61223	7.58516	7.72034	7.46377	7.55012	7.45889	7.3267	7.4901	7.53703	7.48341	7.57552	7.63715	7.62086	7.81632	7.82241	7.799	7.9247	7.90427	7.58072	7.56468	7.493	7.38333	7.52359	7.57445	7.53367	7.63261	7.51556	7.37144	7.44852
6450138	BCAP31	10.516	10.5058	10.6102	10.7956	10.5249	10.5077	10.5105	10.7935	10.9383	10.7494	10.7245	10.7969	10.6417	11.2771	10.9089	11.0361	11.1814	11.2892	10.7222	10.8737	10.6841	11.0101	10.0834	10.2816	10.3038	10.3414	10.362	10.0618	9.88607
4070053	BCAR3	7.30425	7.11218	7.72737	7.59608	7.7071	8.29562	8.18816	8.39618	7.06408	7.73671	7.23778	7.61143	7.49101	7.81911	7.60474	7.89142	8.06541	8.45025	7.68693	7.26711	7.52278	7.25168	7.79824	7.38893	6.91609	7.17393	7.00166	6.43247	6.58885
7650524	BCAT1	8.23489	7.68614	7.88828	8.01129	7.44994	7.46107	7.91638	7.35828	8.0973	8.69428	7.89485	8.42597	7.45388	8.77757	8.39771	8.415	8.86577	8.8733	8.6656	9.59597	9.52643	8.75311	8.76474	8.48097	9.73599	9.19203	9.27121	9.06052	8.81078
6560497	BCAT2	7.9695	7.914	7.84064	7.96082	7.77716	8.01136	8.16187	7.89238	7.50967	7.6319	7.37388	7.5655	7.50653	7.98983	8.01484	7.75132	7.66553	7.65487	7.60289	7.85437	7.60361	7.50677	7.23359	7.45901	7.29394	7.27121	7.24381	7.1886	7.05863
990598	BCCIP	8.34051	8.60173	8.34111	8.37853	8.47694	8.56327	8.63108	8.86385	8.9019	8.39354	8.17181	8.3285	8.23627	9.02168	9.15288	9.27989	8.96964	8.8579	8.36873	8.6687	8.37505	8.42445	8.46334	8.95564	8.30624	8.22174	8.33119	8.4872	8.43027
7400246	BCDIN3D	7.44534	7.56721	7.47542	7.31503	7.31193	7.61658	7.75372	7.69095	7.20355	7.76859	7.62598	7.58251	7.69087	7.48747	7.46957	7.64254	7.50325	7.67126	7.50656	7.50555	8.07554	7.6335	8.18933	7.25531	7.32416	7.52694	7.41363	7.59075	7.53727
2810296	BCKDHA	8.86112	8.84258	8.92447	9.02487	8.79046	9.05944	9.2428	8.96243	9.47587	8.87315	8.47508	8.45887	8.4925	8.59003	8.64254	8.85103	8.76457	8.90212	9.21415	9.50934	9.62247	9.37414	9.44901	9.48714	9.13785	9.12852	8.90444	8.89776	9.07519
2940292	BCKDHB	6.87733	6.6372	6.78712	6.78286	6.72835	6.75205	6.99557	6.80977	6.92486	6.69463	6.59245	6.70086	6.84789	6.7957	6.96329	6.86429	6.67729	6.63366	6.70612	6.92933	6.76241	6.66332	6.62352	6.80957	6.46593	6.54166	6.62095	6.23383	6.1733
5220347	BCKDK	10.5594	10.6121	10.6495	10.7472	10.6524	11.0318	10.9397	11.0918	10.9774	10.7367	10.651	10.5639	10.536	10.6028	10.6045	10.7844	10.6218	10.6149	10.574	10.739	10.7201	10.8645	10.8879	10.8154	10.5991	10.7246	10.5167	10.871	10.7855
110148	BCL10	7.01341	6.79458	6.83073	6.89265	6.91962	6.96876	6.9549	6.8904	7.18737	6.88219	7.08549	7.01869	6.93032	6.98674	6.89978	6.85313	7.02506	7.0504	7.13907	7.08139	6.85741	7.02679	6.96032	7.26767	7.09317	7.00629	7.14696	6.8399	6.81503
6580450	BCL11A	7.55475	7.52544	7.54683	7.39438	7.33844	7.91628	7.90111	7.4203	7.68664	7.78143	7.82803	7.94238	8.06495	7.1563	7.03849	7.24469	7.50568	7.62	7.46834	8.60861	8.39639	8.56534	8.0842	7.96494	7.97985	8.15273	8.04197	7.83875	8.30449
4150201	BCL2	7.19137	7.15206	6.97335	7.05887	6.85605	6.84077	6.81293	7.01302	7.28243	7.46201	6.92833	6.96635	6.90182	7.6512	7.36893	7.5502	7.90488	8.12851	7.26156	7.9942	8.03213	7.8701	7.7535	7.68152	7.91385	7.47001	7.3898	6.94031	6.69634
7380477	BCL2A1	6.70543	6.70556	6.57727	6.76953	6.3267	6.2105	6.19299	6.60351	6.90002	6.74123	7.04567	6.88004	6.97529	6.78672	6.62453	6.58355	6.70714	6.75847	7.61766	7.10148	7.00496	7.15086	6.85451	7.68558	6.92892	6.94463	7.00156	6.61762	6.59776
670673	BCL2L1	9.05735	9.36707	8.72365	8.92174	9.36769	9.07497	8.61144	8.92426	9.23261	9.08993	9.22304	9.60533	9.31455	9.26191	8.87346	8.55328	9.01579	9.20269	9.36297	9.03851	9.47128	9.48715	8.50762	8.26951	8.38028	8.67725	8.4059	8.24633	8.5227
6110717	BCL2L11	6.84022	6.7146	6.71145	7.18711	7.35596	6.92349	6.78509	6.92052	7.3312	6.9272	6.87724	6.99775	7.01343	6.55921	6.64442	6.66099	6.64524	6.59532	6.89292	6.60553	6.59658	6.38079	6.62719	7.04928	6.89367	7.10717	6.96785	6.97981	6.97765
6420379	BCL2L12	7.73413	7.78753	7.84014	7.81785	7.66807	7.65674	7.67216	7.64001	7.50377	7.81611	7.81435	7.73337	7.84658	7.7415	7.77096	7.64446	7.57258	7.51283	7.80633	7.57126	7.82989	7.90485	7.89543	7.8291	7.75379	7.78719	7.81578	7.69537	7.83654
7200452	BCL2L13	9.37502	9.33966	9.26153	9.31528	9.29533	9.22035	9.26017	9.46162	9.4898	9.65106	9.15435	9.07521	9.04663	9.57315	9.51175	9.34477	9.66604	9.79896	9.93856	9.57952	10.0181	9.8243	9.94103	9.3169	9.40556	9.26447	9.14541	8.90962	9.39586
5050156	BCL2L2	7.41103	7.34542	7.35704	7.47784	7.65859	7.31892	7.31823	7.38436	7.72853	7.52211	7.63225	7.53953	7.58165	7.47662	7.38897	7.49689	7.68306	7.70408	7.53439	7.71895	7.60521	7.56112	7.84414	7.81579	7.89478	7.84545	7.71879	7.42434	7.42199
6330725	BCL3	8.65095	8.7955	8.5861	8.93853	9.10949	8.09561	7.66158	8.95622	8.49809	8.88513	9.35097	9.28824	8.94841	8.52756	8.61979	8.24485	8.48628	8.53267	8.70622	8.56431	8.58498	9.10224	8.89899	9.13668	9.77972	9.52719	9.67256	9.87879	9.7996
6280458	BCL6	10.1285	10.0945	10.2758	10.1003	9.31791	10.5771	10.8527	9.56939	8.85239	10.83	10.1831	10.132	10.2342	10.3218	10.1017	10.1417	10.1814	10.1203	10.4916	10.657	10.9566	10.1389	10.0929	10.0768	10.6046	10.8312	10.7837	10.9793	10.5138
6370593	BCL7B	7.21814	7.16094	7.04701	7.41494	7.25023	7.28923	7.41073	7.25197	7.96669	7.33618	7.46703	7.43567	7.2752	7.30172	7.28235	7.55664	7.51209	7.52075	7.31565	7.30677	6.94718	7.19956	7.52092	8.0038	7.49201	7.37372	7.59379	7.31862	7.40383
5260196	BCL7C	7.52345	7.49036	7.34316	7.24869	7.38632	7.36301	6.91952	7.46439	7.05107	7.18371	7.37123	7.29856	7.37085	7.48055	7.48961	7.02433	7.20553	7.10255	7.39638	7.31545	7.50636	7.43973	6.97222	6.98354	7.23101	7.21613	7.13492	7.33617	7.15194
6400619	BCL9	7.04215	6.82693	6.99586	7.06873	6.96473	7.27728	7.39106	7.03975	6.70647	7.02369	7.07086	7.01974	7.12237	6.72974	6.79659	6.86211	6.70144	6.63477	6.75994	6.686	6.63987	6.71924	6.86775	7.30415	6.69892	6.69086	6.98974	7.29321	7.0771
3800176	BCLAF1	9.47907	9.29659	9.69007	9.43468	9.11879	9.30395	9.40921	9.36167	9.23054	9.2507	9.33165	9.40621	9.40459	9.40004	9.58553	9.60429	9.49054	9.46409	9.51715	9.37854	9.04272	9.16696	8.99064	9.70417	9.46917	9.39791	9.49543	9.35438	9.32234
510576	BCOR	8.22268	8.27335	8.27948	8.10067	7.56173	8.42312	8.24907	7.95396	7.53032	8.19534	7.87382	7.83631	7.90057	8.23847	8.22065	8.10853	7.97651	7.89497	8.34361	8.10899	8.29701	7.90215	8.20209	7.99761	8.38123	7.92227	7.895	8.11263	8.25473
7100131	BCS1L	6.93382	6.79624	6.80689	6.78303	7.05557	7.00973	6.93634	7.16475	7.0746	6.84003	6.69636	6.88578	6.70262	7.04888	7.17456	7.133	6.93291	6.86878	6.73382	6.7549	6.75685	6.94224	7.01538	6.92375	6.81533	6.80723	6.82607	7.0381	6.51201
5960411	BCYRN1	7.41836	7.49705	7.82506	7.44886	7.40463	7.54133	7.90794	7.41917	7.28319	7.6222	7.80619	7.64545	7.64362	7.15317	7.18301	7.34642	7.19214	7.3263	7.53322	7.44583	7.36823	7.57313	7.608	7.73484	7.59147	7.6274	7.89845	7.94803	7.73051
1690379	BECN1	7.81848	7.93351	7.50766	7.84542	7.9932	7.6565	7.48061	7.76754	7.78172	7.59208	7.93109	7.91513	7.84303	7.78871	7.69938	7.65283	7.71643	7.66844	7.72673	7.64757	7.63748	7.65607	7.68374	7.68326	7.78629	7.70962	7.76715	7.73725	7.92113
5900047	BEND3	6.59312	6.41671	6.67024	6.65352	6.58029	6.7251	6.55274	6.70864	6.38132	6.48534	6.51917	6.63619	6.51797	6.95704	6.93014	6.8765	6.8559	6.85479	6.58664	6.62991	6.64647	6.63596	6.45462	6.67346	6.62276	6.53385	6.56959	6.7312	6.49779
5420201	BEST1	7.58779	7.30748	7.38581	7.39386	7.54188	7.29755	7.38518	7.09924	7.26865	7.48465	7.77156	7.56234	7.60314	7.50905	7.51428	7.48194	7.31364	7.42713	7.34364	7.24384	7.69908	7.27948	7.40981	7.38762	7.44612	7.481	7.58474	7.42386	6.99637
1510746	BET1	7.1861	7.18952	7.23487	7.03075	7.17986	7.15409	7.2537	7.30578	7.18453	7.09141	7.03466	7.20023	7.16757	7.16685	7.18815	7.25801	7.34113	7.49062	7.2755	7.18615	7.35796	7.00355	7.21776	7.00785	7.16106	7.01055	7.03618	7.06793	7.33552
3130672	BET1L	6.65693	6.6078	6.57689	6.59079	6.77477	6.57219	6.46463	6.59897	6.51002	6.71574	6.63317	6.73222	6.46455	6.85048	6.76874	6.68851	6.80568	6.77656	6.70165	6.57688	6.93943	6.8076	6.74103	6.5465	6.67835	6.71243	6.6996	6.62298	6.68084
4830674	BEX2	6.53779	6.44471	6.60522	6.60563	6.58828	6.5346	6.57628	6.52126	6.73383	6.71188	6.72972	6.66554	6.7235	6.77909	6.51781	6.67051	7.29997	7.67592	6.88248	6.6259	6.87767	6.66032	6.75416	6.78699	6.64264	6.7038	6.72831	6.61921	6.82618
4490180	BEXL1	9.13822	9.30686	9.09611	9.58257	9.40013	9.19197	9.39328	9.33095	9.42913	9.47203	9.38336	9.37162	9.32813	8.58631	8.85738	8.947	8.71612	8.8205	8.79633	9.08846	9.11525	9.33934	9.41042	9.71586	9.55007	9.38243	9.64702	9.71432	9.12576
610022	BFAR	7.32432	7.2931	7.27623	7.2657	7.35319	7.43545	7.19201	7.3079	7.66458	7.3427	7.42901	7.38109	7.30212	7.30114	7.29465	7.25535	7.35414	7.41233	7.45636	7.51577	7.51763	7.59364	7.66107	7.15186	7.33787	7.40232	7.27195	7.21048	7.50812
2640735	BHLHB2	12.2513	12.22	11.9706	12.219	11.7563	11.6348	11.9843	12.1209	10.9434	11.8101	11.6528	11.5256	11.4069	11.9598	11.6851	12.0899	12.1197	12.2683	12.1844	12.303	11.8861	12.0393	11.5839	13.0517	12.5957	11.967	12.1463	12.1037	11.1413
2900220	BHLHB3	7.31625	7.58846	7.70466	7.28667	7.54402	6.6048	6.39703	7.1289	8.24853	8.58745	7.02684	7.72773	6.92231	8.47416	8.32827	8.81049	8.70387	8.7893	8.93408	9.57259	9.63187	9.14838	9.99238	8.27248	8.77882	9.01505	8.4708	8.67542	9.33757
6840064	BICD2	9.62289	9.68373	9.89137	9.38373	9.19035	9.72836	9.74353	9.37965	9.18264	9.57251	9.41596	9.27614	9.41841	9.46922	9.49097	9.57409	9.28217	9.31479	9.40821	9.40372	9.26521	9.34301	9.12103	9.2855	9.49452	9.29206	9.43783	10.1415	9.98888
1440037	BID	7.56513	7.66944	7.3598	7.78724	7.35498	8.10719	7.89805	8.26388	7.56655	7.79053	7.97192	7.6375	7.87659	8.05512	8.0022	8.13833	8.25052	8.35625	7.8351	8.00172	7.67545	7.97272	7.88102	8.30427	8.03293	7.78739	8.02072	7.72936	7.69782
5130440	BIN1	7.82434	7.97399	7.52617	7.77421	8.00656	8.21867	8.0514	7.62633	8.19943	7.59946	7.8402	7.69093	7.6589	8.1148	7.8756	7.80647	7.95622	7.90786	7.8302	7.8738	7.5167	7.49646	7.07354	7.29667	7.16267	7.32021	7.25491	6.96085	7.6194
7150600	BIRC2	8.98123	9.08605	9.09871	9.02654	8.90258	9.07879	9.06281	9.01894	8.89414	9.10005	9.32062	9.24845	9.15041	8.55149	8.73557	8.96962	9.03549	9.08595	9.00017	9.13508	8.52393	9.08423	8.93061	9.616	9.65494	9.26588	9.29659	9.16712	9.26048
3060255	BIRC3	7.91608	8.53352	8.48887	8.55678	8.29171	8.5801	8.3931	9.38581	8.10476	8.31266	9.54312	8.22798	8.99297	8.66473	9.18909	9.15753	9.64326	9.88681	8.63176	9.36404	9.29657	9.38736	8.70908	9.20802	10.879	9.37946	9.64593	10.3617	10.1203
20601	BIRC6	7.00332	7.0063	6.82508	7.07439	7.05307	7.12494	7.21462	7.12686	6.79944	7.00938	7.11804	7.08095	7.10951	7.09181	7.10819	7.25949	7.20478	7.14253	6.88937	7.02116	6.89534	6.95886	7.15415	7.07394	6.90398	7.00674	7.06341	7.05248	7.16078
4220270	BIVM	7.07541	7.06628	7.20344	7.19713	7.175	7.25567	7.46826	7.48228	7.31866	7.04171	6.77602	7.05698	7.06901	6.85873	7.07976	7.05552	6.75858	6.76844	6.93636	7.33204	7.20036	7.04823	7.11802	6.95753	6.58225	6.75273	6.63755	6.48637	6.48888
2690524	BLCAP	7.79342	7.7557	7.57364	7.93138	8.0835	7.94471	7.85676	7.80428	7.88298	7.84192	7.6217	7.73598	7.59564	8.02223	7.98353	7.90525	7.85942	7.90114	7.95726	7.95764	8.27108	7.86844	7.95708	7.50007	7.63239	7.54277	7.4959	7.45473	7.63401
2450717	BLM	6.74356	6.64724	6.60221	6.95169	6.98012	6.72938	6.67815	6.65074	6.81272	6.6127	6.7558	6.72781	6.79212	6.76873	6.88333	6.7428	6.76128	6.67569	6.57537	6.54435	6.45445	6.57502	6.41192	6.41726	6.58255	6.67249	6.51708	6.35893	6.37679
2850577	BLMH	7.03158	6.97361	6.88107	7.29627	7.41712	7.01098	7.18016	6.87318	7.20781	6.92422	7.02755	6.98569	7.04697	7.18129	7.26693	7.17723	7.16575	7.18129	6.64777	6.8247	6.46136	6.60576	6.7612	6.90059	6.87817	6.87888	6.89646	6.63654	6.90578
1450377	BLOC1S1	8.37766	8.39848	8.05799	8.25036	8.30141	8.01835	7.69068	7.94411	8.33641	8.07027	8.16732	8.21525	8.33128	8.47861	8.36528	8.1074	8.17666	8.01524	8.40723	7.94401	8.30457	8.14132	7.82834	7.52222	7.73374	8.04805	7.73237	7.89198	8.14206
2940022	BLVRA	8.43806	8.53168	8.18307	8.64959	8.6247	8.9373	8.74529	8.88975	8.17346	8.27419	8.18791	8.66922	8.57887	7.98065	7.99098	8.10525	7.98741	7.86107	8.12856	8.39055	7.53775	8.57244	8.29747	9.44549	8.89774	9.00005	8.59886	8.91563	8.22434
6620521	BLVRB	7.77805	7.92884	7.76137	8.23906	8.84829	8.07651	8.33203	7.975	8.27484	7.73949	7.62545	7.92195	7.77923	7.46921	7.61958	7.73065	7.57896	7.70596	7.65562	7.55564	7.1625	7.29651	7.35279	7.52616	6.98752	7.27025	7.23431	7.43304	7.41242
6130020	BLZF1	9.48221	9.84574	10.5383	9.69995	9.41553	9.72052	9.81821	9.51492	9.61354	10.0199	10.4235	9.92911	10.1041	9.04831	8.9902	9.37409	9.13022	9.44059	9.83158	9.68322	9.77938	10.3565	9.93725	10.1071	10.0232	10.2113	10.3399	10.573	10.1466
110280	BMF	7.10767	6.947	6.84891	7.57256	7.62832	6.8392	6.6063	7.04516	7.48115	7.54873	7.52347	7.64597	7.70795	6.39388	6.43103	6.27932	6.23757	6.33079	6.99774	6.80578	7.30897	7.44822	7.42747	6.8963	7.45171	7.4457	7.54811	7.01338	6.86418
1090292	BMI1	8.32179	8.3943	8.49908	8.39408	8.38761	8.49641	8.85016	8.49439	8.62284	8.69986	8.44251	8.52528	8.44388	8.35014	8.48116	8.86283	8.58614	8.4233	8.57625	8.61532	8.49994	8.58186	9.06753	8.95621	8.85613	8.6965	8.93308	9.27325	9.37416
5570324	BMP1	7.126	7.28946	7.25726	7.10065	7.51794	7.12631	6.96873	7.28147	7.06154	7.06182	7.23577	7.11705	7.23352	7.33702	7.25311	7.23485	7.23901	7.38063	7.07724	7.03836	6.90664	6.97399	6.48969	7.19327	6.95474	6.92875	6.96402	6.63453	6.81569
670647	BMP2K	8.50872	8.49536	8.45755	8.47889	8.59708	8.10079	7.96819	8.46688	8.07672	8.41409	8.49595	8.81342	8.31605	8.19996	8.24771	7.94705	7.93085	7.91561	7.89714	7.77255	7.63882	8.14632	7.9769	8.1015	8.21937	8.12908	8.103	7.86512	7.54097
6980064	BMP6	6.42114	6.41173	6.3758	6.2306	6.24685	6.36046	6.32007	6.3949	6.41994	6.50688	7.53914	7.31225	7.10643	6.3062	6.25834	6.31494	6.51684	6.55	6.53309	6.66579	6.91631	6.8265	6.90034	6.80451	7.97286	7.59181	8.31813	7.02874	6.92126
3290441	BMPR1A	6.74763	6.55446	6.80985	6.77174	6.60344	6.77709	6.98078	6.7208	6.56584	6.75346	6.83762	6.81596	6.81582	6.67036	6.76805	6.93244	6.72238	6.66163	6.6912	6.75629	6.88186	6.6834	6.75115	6.6637	6.70489	6.67127	6.67917	6.74447	6.49946
460730	BMPR2	7.44428	7.48641	7.57335	7.21126	7.37209	7.47578	7.68777	7.46784	7.42302	7.35762	7.50737	7.56148	7.5714	7.50007	7.47665	7.72554	7.4347	7.51671	7.45089	7.32627	7.39545	7.3025	7.56239	7.39462	7.31881	7.28862	7.31667	7.38726	7.15284
1190717	BMS1	8.29785	8.52431	8.36112	8.53758	8.40967	8.70362	8.6758	8.67938	8.43582	8.322	8.14367	8.15788	8.05235	8.66239	8.69443	8.90135	8.7596	8.71792	8.47208	8.61553	8.47993	8.36601	8.39009	8.49308	8.32438	8.07879	8.16657	8.11154	8.14666
6420376	BNIP1	6.88668	6.99252	6.83812	6.99623	6.92934	6.93502	6.79239	6.9131	6.79498	6.73803	6.6854	6.7796	6.75367	7.00107	6.94021	6.90719	7.00738	7.10387	6.82597	6.82793	6.78507	6.81865	6.57882	6.7036	6.57269	6.66256	6.66394	6.62304	6.6083
7380136	BNIP2	9.86147	9.84376	9.96574	9.89708	9.8972	9.50602	9.5369	9.59111	9.75651	9.6254	9.89144	9.89649	9.89405	9.30056	9.36534	9.5811	9.55027	9.43387	9.48752	9.18508	8.70874	9.05928	9.04486	9.85746	9.55943	9.445	9.71705	9.62848	9.6275
6770608	BNIP3	8.33783	8.31505	8.23328	8.32217	7.00404	8.77513	9.12627	7.83905	9.22367	8.91011	9.06987	8.96069	8.72096	8.89151	8.8573	8.77309	8.9045	8.9022	8.88442	9.43817	10.3337	9.12879	8.67704	9.63979	9.58864	9.27609	9.234	9.21585	8.24408
2640192	BNIP3L	10.3161	9.98966	10.2147	9.97773	9.52963	9.84658	10.0744	9.40697	10.1925	10.2569	10.3382	10.3307	10.0882	9.84265	9.51974	9.59888	9.79316	9.61772	10.3301	10.4003	10.336	10.0188	9.53859	10.4314	10.7788	10.5147	10.5102	10.1652	9.9705
2600072	BOK	7.43039	7.24486	7.49609	8.72524	8.55975	7.2929	7.46448	7.22567	9.83818	7.68284	7.99224	7.88958	8.02928	7.65369	7.70336	7.93897	7.93896	8.18611	7.62288	7.26819	7.32522	7.6104	7.88366	7.07745	7.00044	7.32081	7.18006	6.29767	6.71043
6370468	BOLA2	10.0336	10.209	10.1057	9.99524	10.1426	10.1474	10.0324	10.2926	10.2545	9.73445	9.75287	9.87538	9.90846	10.865	10.7268	10.7773	10.6159	10.5875	9.7964	9.86362	9.7577	9.50261	9.33126	9.70363	9.24844	9.46215	9.47023	9.33246	9.14829
6520576	BOLA3	8.85973	9.24184	8.73536	8.91584	8.48043	9.22202	9.27307	9.63316	9.13433	8.56236	8.39868	8.65661	8.48063	9.94839	10.1306	10.1614	9.72054	9.67626	9.24084	9.72728	9.81252	8.59194	8.4774	8.74226	8.15253	8.24834	7.97733	7.7274	7.60214
1660435	BOP1	7.80988	7.93583	7.93356	7.80842	8.15732	8.17842	8.23454	8.3538	7.84585	7.56468	7.3116	7.61895	7.55377	8.47246	8.64681	8.67328	8.28272	8.1474	7.36997	7.81414	7.27032	7.58926	7.2292	7.77906	7.33498	7.31581	7.39955	7.37342	6.91165
70736	BP75	6.81364	6.85763	6.88408	6.77032	6.87993	6.64542	6.65378	6.83796	7.02504	6.77264	6.81299	6.71111	6.70501	6.92777	6.92441	6.85805	6.82275	6.89082	6.82822	6.82487	6.86839	6.92133	6.84712	6.68895	6.72613	6.74095	6.79498	6.75818	6.88098
3060682	BPGM	7.01515	6.89493	6.93738	6.90152	6.98704	6.9778	7.02772	7.16326	7.05874	7.06183	7.08254	7.11666	7.04306	6.94399	6.87289	6.87125	6.93628	6.97304	7.41343	6.94045	7.06628	7.1647	7.11854	6.84707	7.04886	6.90034	7.09025	6.75744	7.07358
1740487	BPHL	7.58868	7.68926	7.43538	7.6832	7.60707	7.52414	7.5713	7.48597	7.34532	7.33483	7.33357	7.66833	7.4889	7.34893	7.44511	7.28718	7.17061	7.10683	7.3148	7.30321	7.13062	7.17579	7.16195	7.28268	7.23599	7.17935	7.25574	6.94541	6.91888
5360039	BPNT1	6.62682	6.76612	6.77519	6.55108	6.55153	6.65537	6.80163	6.62061	6.58337	6.59314	6.67284	6.51466	6.69366	6.54134	6.52114	6.54884	6.4455	6.47647	6.61096	6.666	6.5539	6.63976	6.53047	6.52888	6.46196	6.45963	6.53837	6.48905	6.32997
4780192	BPTF	7.01439	7.14885	6.95434	7.16137	7.14477	7.04356	6.84881	6.97379	7.02524	6.95806	6.95545	6.93545	7.03491	7.06439	6.94192	7.04094	7.01726	6.94753	6.87308	6.88148	6.79719	6.7909	6.81902	6.584	6.8656	6.88639	6.81096	6.57771	6.86857
4230259	BRCC3	7.62664	7.4315	7.49936	7.56092	7.63022	7.54951	7.35582	7.66403	7.35872	7.32841	7.31367	7.40003	7.35865	7.86986	7.92712	7.76938	7.83042	7.74569	7.49556	7.71079	7.78537	7.63493	7.53548	7.38959	7.43479	7.41484	7.39191	7.23627	7.00228
1440450	BRD1	7.05913	6.96375	7.18	6.97841	7.01765	7.21844	7.17558	7.04935	7.0993	7.26229	7.1806	7.1749	7.21385	6.83839	6.8286	6.81352	6.95412	6.90056	7.11012	6.98184	6.99946	6.96264	7.10041	7.26794	7.33643	7.15959	7.25314	7.32827	7.20931
1340475	BRD2	10.3851	10.4544	10.7288	10.5725	10.2389	10.4652	10.6962	10.2435	10.3253	10.6902	10.5992	10.5318	10.4978	10.0831	10.0681	10.4747	10.4654	10.571	10.5691	10.4155	10.1332	10.5397	10.6374	11.0029	10.7859	10.7047	10.9442	10.9414	11.1068
6660626	BRD3	7.55531	7.19575	7.82079	7.29641	7.52344	7.36169	7.29559	7.24683	7.40552	7.80655	8.0011	7.58412	7.79193	7.08399	7.05056	6.86069	6.87521	6.92015	7.4573	7.3925	7.59385	8.24009	7.9673	7.40248	7.80045	7.70078	7.85223	7.51443	7.7432
6220270	BRD7	8.01877	7.95527	8.01756	8.11819	8.17667	8.05345	8.16566	8.09847	8.31068	8.133	8.1108	8.14264	8.19396	7.9501	8.06821	8.15667	8.17561	8.1016	8.27135	8.19267	8.23072	8.21962	8.2665	8.21773	8.14839	8.21517	8.05106	8.1959	8.23785
3420689	BRD8	7.36264	7.39888	7.36449	7.17237	7.71793	7.11782	6.9735	7.30739	7.73682	7.46696	7.57746	7.54097	7.60199	7.15403	7.11243	6.95085	7.14679	7.05248	7.16554	7.17234	7.38094	7.53068	7.3924	7.02705	7.38436	7.47217	7.50747	7.65168	7.36338
2190563	BRD9	8.88369	9.08496	9.02318	9.14658	9.10403	9.17653	9.15443	8.90778	8.9486	8.98092	8.99397	8.97102	8.98676	8.83845	8.9356	9.00875	8.81322	8.87469	8.75242	8.82587	8.5841	8.93298	8.68599	9.14531	8.81913	8.94771	9.07171	9.12528	9.08284
1400450	BRE	8.24944	7.98188	7.99535	8.1676	8.16855	7.92661	7.79238	8.18908	8.19003	8.07704	8.24339	8.24284	8.12931	7.96184	7.84129	7.61274	7.90384	7.94565	7.98324	8.00977	8.50274	8.3866	8.12452	7.86392	8.05427	8.14707	8.05378	8.06472	7.8298
20500	BRF2	7.61719	7.75452	7.67452	7.61543	7.6677	7.70814	7.51144	7.66703	7.85245	7.71322	7.84647	7.79507	7.69295	7.70879	7.61393	7.52906	7.81566	7.95587	7.66591	7.83119	7.96952	7.92313	8.02797	7.64622	7.73834	7.75598	7.74833	7.76446	7.8918
6270095	BRI3	11.4922	11.478	11.3329	11.3658	11.6219	11.0195	10.848	10.8835	12.0849	11.4529	11.055	11.3237	11.209	11.5636	11.3386	11.0388	11.3828	11.455	11.4822	11.1784	11.6399	11.4853	11.345	10.842	10.6813	11.1209	10.9846	10.8915	11.1808
6840348	BRI3BP	7.65704	7.676	7.81091	7.44282	7.35702	7.72313	7.95315	7.35232	7.19568	7.28094	7.4332	7.37239	7.45537	7.43132	7.37984	7.50546	7.06657	6.86153	7.21393	7.1947	7.21385	6.98695	7.03446	7.25684	7.35912	7.25119	7.31018	7.49017	7.43955
2120445	BRIX1	8.11028	8.20317	8.11475	8.06362	8.14183	8.34035	8.29112	8.67262	8.13462	8.05551	7.61542	8.01446	7.70641	8.80093	8.89805	8.82448	8.71124	8.68506	8.04262	8.22755	8.06127	8.01534	7.98585	8.26847	7.86237	7.76683	7.84126	7.93457	7.69228
4570102	BRMS1	9.78144	9.97308	9.88589	10.1184	9.95273	9.77631	9.61631	9.55505	9.97095	9.84118	9.83886	9.91812	10.0034	9.92209	9.88616	9.89236	9.89915	10.0319	9.77259	9.6552	9.58159	10.0404	9.95146	9.97536	9.8665	10.0527	10.1049	10.0591	10.3877
3140039	BRMS1L	6.82595	6.69517	6.87069	6.69352	6.87256	6.80654	6.55558	6.7403	6.85713	6.70816	7.02708	6.89894	7.0282	7.07256	7.04551	7.09973	7.26032	7.35375	6.72115	6.77449	6.81684	7.0073	6.89717	7.18563	6.95282	7.0009	6.99005	6.93704	6.74013
5550612	BRP44	8.56254	8.44752	8.61368	9.14467	8.38568	8.57515	8.86142	8.30777	9.16708	8.68697	8.88151	8.74405	8.92143	8.5913	8.20152	8.48743	8.65349	8.70955	8.59612	8.91231	8.75925	8.12635	7.99576	8.54409	8.51407	8.4782	8.47635	7.70404	7.77542
4890093	BRP44L	9.86313	9.87669	9.72044	9.47416	9.66165	9.88504	10.0946	9.61454	9.67819	9.24991	9.09137	9.23618	9.29303	9.67618	9.48532	9.80921	9.58983	9.7579	10.0338	9.7222	9.60984	8.82046	8.95192	9.53222	8.99896	9.0029	8.78812	9.02594	8.85847
6940242	BRPF1	10.4198	10.7428	10.6667	10.7935	10.3786	10.6866	10.7318	10.3828	10.0896	10.4859	10.3065	10.2317	10.2939	10.2191	10.2146	10.4652	10.2137	10.3257	10.2492	10.2419	10.5516	10.1967	10.1586	10.3467	9.93613	10.0556	10.2578	10.21	10.3443
4480280	BRPF3	7.47428	7.42014	7.30725	7.80837	8.19312	7.23348	6.89731	7.52648	8.09564	7.68905	8.11006	8.03541	7.95227	7.21186	7.23658	7.25986	7.54626	7.39463	7.34622	7.42019	7.15773	7.76022	7.72641	8.04432	7.8429	7.70171	8.054	7.82122	7.66615
2000110	BRSK1	9.03353	9.01828	9.29809	8.68344	9.11988	8.55055	8.28566	9.09761	9.78549	9.50019	9.64554	9.7804	9.70504	8.49733	8.73819	9.09471	9.03602	9.33453	9.50622	9.00915	9.86158	10.0105	11.0011	9.17567	9.29656	9.73675	9.36957	9.59362	10.0681
5080066	BRWD1	7.87713	7.86172	7.89883	7.78223	7.62393	8.05789	8.32363	8.05102	7.72974	7.88815	7.92184	7.81123	7.90755	7.73787	7.78017	8.15567	8.04782	8.10622	8.07611	7.96463	7.85958	7.62912	7.74345	8.44575	7.82801	7.63783	7.68781	8.0245	8.04656
2140139	BRWD2	8.77919	8.84302	8.75158	8.74803	8.69069	8.43757	8.19618	8.35024	8.81746	8.64967	8.51253	8.79214	8.59516	9.07409	9.15882	8.88513	8.84574	8.50635	8.39836	8.54474	8.54785	8.55074	8.6671	8.65894	8.79435	8.77943	8.72058	8.74901	8.60704
6900224	BSCL2	8.98207	9.09695	9.14558	9.75818	8.96305	9.17117	9.49605	8.72563	9.32931	9.24671	9.09537	9.11755	9.13647	8.89136	9.0198	9.27778	8.84051	8.92958	8.63837	8.77238	8.48627	8.49762	8.35603	8.38047	8.41582	8.84452	8.50389	8.60011	8.11736
3370450	BSDC1	7.97836	8.16665	8.13614	7.97716	7.85111	8.08014	7.98539	8.02547	8.04205	8.16176	8.51668	8.27169	8.33522	7.89278	7.78314	7.8913	8.05161	8.1995	8.24171	8.25165	8.30399	8.36901	8.58829	8.45461	8.58788	8.50824	8.6091	8.39049	8.56219
20673	BSG	8.6062	8.58963	8.53626	7.86267	7.9805	8.32697	7.72576	8.58488	8.52227	8.45876	8.71424	8.54527	8.69068	9.12702	8.99565	8.24856	8.62113	8.56264	8.86666	8.32271	9.59519	8.92451	8.44591	7.56655	8.23364	8.21547	7.96376	8.20321	8.51152
6270681	BST1	7.29948	7.21147	7.07553	7.17915	6.98779	6.69811	6.53396	6.86374	7.28626	7.3026	6.91496	7.05717	7.19906	7.0082	7.10909	7.09976	7.07274	6.98255	7.14133	7.09842	6.8924	7.45782	7.5044	7.8781	7.41494	7.73254	7.57533	7.34406	6.96512
4900674	BST2	8.88431	9.2505	8.96747	9.0821	9.20502	8.90166	8.87542	9.18648	8.6483	8.79482	8.77008	8.99976	8.95334	8.96232	9.2098	9.12245	8.95689	8.85368	8.67764	8.53584	8.3298	8.84178	8.43839	9.15315	8.33955	8.59221	8.59907	8.97668	9.26889
2070209	BTAF1	9.22274	9.28876	9.51293	9.35604	9.30959	9.6207	9.80802	9.54538	9.37741	9.50876	9.11018	9.1974	9.22011	8.9563	9.06323	9.32614	9.24221	9.14585	9.18194	9.47715	9.04732	8.90159	8.99592	9.52732	9.62663	9.50129	9.55915	9.79559	9.45317
4230528	BTBD1	7.64079	7.55977	7.44488	7.61527	7.62425	7.65743	7.73948	7.75915	7.4784	7.50652	7.36053	7.42603	7.32148	7.86994	7.76871	7.80656	7.75491	7.69494	7.77262	7.72609	7.87984	7.32584	7.38555	7.39807	7.46232	7.18507	7.25804	7.46106	7.22981
4250544	BTBD10	7.73005	7.65398	7.58354	7.43374	7.58497	7.70492	7.75101	7.70745	7.59042	7.44195	7.63251	7.72368	7.71419	7.84136	7.83611	7.89857	7.78868	7.65107	7.47094	7.45056	7.59413	7.43829	7.54616	7.41761	7.44903	7.45941	7.44302	7.6668	7.59171
6510608	BTBD11	6.84274	7.05198	6.8124	6.61429	6.50078	6.62522	6.47202	6.43677	6.80768	7.27631	7.58054	7.1734	7.41134	6.47526	6.4282	6.69166	7.15222	7.17134	7.12754	7.30095	7.46645	7.60783	7.39389	7.58368	7.8523	7.4499	7.69927	8.31677	8.50638
2120341	BTBD12	7.4337	7.60708	7.49738	7.73984	7.61114	7.91569	8.04766	8.05457	7.32184	7.45331	8.07934	7.66681	7.99366	7.36423	7.44823	7.6255	7.43105	7.33909	7.1013	6.99296	7.08111	7.21247	7.27876	7.28503	6.96611	7.06284	7.18353	7.49309	7.30477
10608	BTBD3	7.30614	7.37487	7.32693	7.21538	7.19819	7.33638	7.36308	7.33245	7.10564	7.14201	7.31342	7.24075	7.21073	7.44985	7.4041	7.37885	7.38569	7.33173	7.19877	7.25199	7.28145	7.10792	7.11304	7.1187	7.29724	7.19679	7.29744	7.00157	7.32656
6900307	BTBD6	7.77249	7.75855	7.6058	7.98839	7.83688	7.91107	7.92857	7.70334	7.67089	7.73835	7.72968	7.62762	7.6533	7.79892	7.77181	7.77268	7.79429	7.89289	7.76132	7.64993	7.34982	7.35898	7.33516	7.55513	7.60839	7.45702	7.57048	7.51933	7.39764
3440259	BTBD7	6.9219	7.06032	6.72153	7.19553	7.10889	6.95638	7.09748	6.9709	7.03981	6.97899	7.20733	7.21736	7.09308	7.09565	7.04227	7.14668	7.18344	7.19317	7.00935	6.87716	6.39498	6.6643	6.55685	6.98729	7.09327	6.91098	7.13452	6.93649	7.03185
1410091	BTD	6.97877	6.84962	7.04344	7.13167	7.14476	6.90903	6.91981	6.78779	6.88756	7.00379	6.98541	7.06005	7.13734	6.64235	6.70318	6.5994	6.60546	6.61233	6.7975	6.71835	6.76752	6.8468	6.87594	6.8737	6.96759	6.96839	7.0508	6.8326	6.85581
7330630	BTF3	11.7492	11.5325	11.6677	11.7459	11.7622	11.8429	11.8546	11.8363	11.7441	11.6333	11.1075	11.4552	11.2552	11.571	11.5818	11.4148	11.3628	11.1225	11.632	11.7747	11.5619	11.2879	11.1141	11.8066	11.6294	11.7546	11.609	11.514	11.3153
5490730	BTF3L4	8.76934	8.5671	8.59371	8.59623	8.72361	8.42107	8.48458	8.81652	8.47769	8.39639	8.30519	8.55739	8.40085	8.84189	8.89918	8.88048	8.80949	8.60095	8.48338	8.63203	8.2651	8.40628	8.39817	8.62778	8.62984	8.52617	8.50865	8.3644	8.35754
4730369	BTG1	10.7295	10.1748	10.7554	10.7901	10.3387	10.0968	10.3553	10.5015	10.6973	11.9103	12.1919	11.0513	11.9207	10.877	10.9756	10.8627	11.2931	11.3586	11.7362	12.0705	12.0487	12.1408	12.3117	12.4406	13.1543	12.7286	12.7533	12.0251	12.0626
1010487	BTG2	10.9109	10.9614	10.9851	9.99633	9.22649	9.66681	9.85302	9.6983	9.71613	10.2093	10.0116	10.0709	9.98176	9.21316	9.19553	8.81563	8.92999	8.78839	10.107	9.99421	9.97207	8.85942	9.29822	9.87898	9.88313	9.83466	10.0718	10.6966	9.95655
4920053	BTG3	8.47244	8.56786	8.76114	8.6874	7.76538	8.06245	8.13187	9.13955	8.59887	9.53969	9.51345	9.24058	8.76895	9.76134	9.49615	9.59182	10.3136	10.5006	9.55065	9.78087	9.94329	10.0606	10.0387	10.3684	11.0855	10.5141	10.748	10.6243	10.6576
6380161	BTK	8.54239	8.56639	8.39265	8.65898	8.67659	8.53685	8.67219	8.06533	7.7091	8.04429	7.98733	7.95872	8.03494	8.07506	8.30925	8.2329	7.93951	7.92681	7.75321	7.82704	7.26914	7.29249	7.61967	7.82236	7.78211	7.91	7.86359	8.07269	7.89657
2570477	BTN2A1	8.59845	8.67283	8.75319	8.62842	8.56183	8.34622	8.16595	8.52326	8.78094	8.75989	8.73209	8.70059	8.47827	8.48001	8.5028	8.66077	8.80223	8.94846	8.6359	8.9313	8.83285	8.9353	9.4214	9.43622	9.69017	9.40921	9.56994	9.67966	9.6548
70458	BTN2A2	6.82537	6.93824	6.83471	6.6753	6.96382	6.85281	6.75531	6.88771	6.8107	6.94308	6.80725	6.81933	6.83991	6.7259	6.81876	6.88002	6.73623	6.80041	6.8708	6.71149	6.83834	7.02374	7.36878	7.0064	6.85467	6.91062	6.91086	7.02292	6.93872
3130600	BTN3A1	7.16472	7.13629	7.17479	7.08706	7.11394	7.16684	7.35261	7.16877	7.03453	7.39342	6.90925	7.04561	6.94711	6.74856	6.80822	6.91853	6.8322	6.93455	8.08567	7.21697	7.83317	7.7424	8.18733	7.42084	7.08012	7.12447	6.92188	7.29501	8.31973
4610674	BTN3A2	7.22418	7.0894	7.15855	7.01194	7.26092	7.11414	7.14429	7.36105	6.81719	7.35193	6.55309	7.02324	6.80771	7.30721	7.32472	7.1474	7.11957	7.24468	7.92182	7.53794	8.14029	7.7934	7.92149	7.03289	7.07282	7.15138	6.97624	7.14165	8.07663
1430717	BTN3A3	6.85283	6.89548	6.77401	6.83147	6.9926	6.8121	6.7236	6.83408	6.8914	6.93531	6.62262	6.80777	6.64878	6.72773	6.80371	6.70006	6.7659	6.73729	7.51472	6.889	7.28742	7.32319	7.5056	6.97191	6.79527	6.87926	6.70965	6.62651	6.98152
870491	BUB3	10.0164	9.78505	10.0216	10.0309	9.8447	10.1496	10.496	10.0302	10.0378	10.0712	10.0261	9.98894	10.0129	10.1345	10.1885	10.4027	10.4284	10.1854	9.91797	10.0302	9.96475	9.86421	10.0906	10.1644	9.91287	9.86052	9.85693	9.37476	9.36333
50487	BUD13	7.14599	7.37103	7.14127	7.08981	6.93067	7.06174	6.90216	7.07603	7.11019	7.22222	7.25931	7.22698	7.20266	6.94719	6.97079	6.96468	6.9101	6.89518	7.16859	7.02609	7.17871	7.27461	7.44664	7.08047	7.30571	7.17487	7.25816	7.5703	7.49504
4490706	BUD31	8.50267	8.58511	8.22176	8.56942	8.58565	8.49011	8.28098	8.46169	8.5775	8.45368	8.59235	8.55049	8.59881	8.59544	8.63858	8.45617	8.64579	8.6825	8.64795	8.43264	8.6154	8.70973	8.75928	8.55727	8.63252	8.67899	8.57576	8.3164	8.43928
4860356	BYSL	7.12988	7.09722	7.01642	7.05677	7.1055	7.18232	7.19832	7.40358	7.34787	7.00396	6.74318	6.95428	6.95844	7.54705	7.61321	7.52045	7.36055	7.45326	6.92983	7.06611	7.04739	6.97128	6.91662	6.84313	6.79474	6.79251	6.74823	7.08026	6.8748
2070162	BZW1	7.27768	7.12057	6.85204	7.42639	7.33562	7.15274	6.87898	7.3259	7.15992	7.31665	7.68657	7.32373	7.40302	7.18896	7.18928	7.18617	7.39071	7.2519	7.5268	7.71623	7.30449	7.13255	6.82778	7.82198	7.83646	7.57103	7.86051	7.07739	7.16084
1440612	BZW2	8.21473	8.41437	7.76623	8.14551	8.60486	8.6592	8.69137	9.03849	8.05421	7.67974	7.23913	7.60799	7.58488	8.78991	9.04755	8.78227	8.46496	8.26711	7.67264	8.27571	7.39255	7.42256	6.91236	7.81497	7.37495	7.47348	7.32276	7.38136	7.28022
7210300	C10orf104	7.31566	6.99112	7.27946	7.4019	7.23602	7.37566	7.60347	7.10293	7.56218	7.69389	7.56381	7.32691	7.36524	7.0672	7.12915	7.37349	7.24934	7.27323	7.61873	7.53898	7.96728	7.79808	8.21986	7.79411	7.8586	7.77421	7.88986	7.92337	7.91351
650743	C10orf11	7.60632	7.29684	7.53258	7.63839	7.81231	7.3611	7.46248	7.2931	7.44575	7.21079	7.12862	7.41703	7.44123	7.21582	7.25714	7.19913	7.16486	7.1205	7.11375	7.0975	6.86409	6.76794	6.88678	7.2224	7.00423	7.1901	6.97844	7.28796	6.99942
5050112	C10orf119	7.03936	6.84318	7.09188	7.01872	7.14899	6.96206	6.94106	6.93207	7.04126	6.94256	7.02547	7.03602	7.02796	6.99362	7.04886	7.08645	7.02525	6.98457	6.99191	6.95439	6.73152	7.01263	6.904	7.22082	7.01993	7.00494	7.07278	7.02078	6.98529
2510546	C10orf125	7.20046	7.08363	7.00958	7.08832	7.23288	7.21882	6.86362	7.22365	6.82162	6.92011	6.88027	7.0748	6.97228	7.62524	7.53257	7.31938	7.37282	7.43402	6.90785	7.03915	6.78365	7.04026	6.73125	6.59116	6.74628	6.65756	6.72007	6.68128	6.59493
450674	C10orf128	7.06886	6.61972	6.7335	7.5224	7.87709	7.25867	7.26176	7.01118	7.34191	6.92225	7.08689	6.85364	7.0165	6.80004	6.69076	6.62709	6.66868	6.5948	6.72444	6.70101	6.43307	6.55655	6.15672	6.65482	6.59207	6.43035	6.5013	6.3428	6.30913
3190020	C10orf137	6.99738	6.99607	7.0416	6.73925	6.99815	7.07046	7.04954	6.97144	7.16023	7.12928	7.10455	7.05384	7.08966	6.96428	7.1266	7.23549	7.17197	7.11427	6.95764	7.08095	7.03383	6.90757	7.34571	7.04118	7.05656	7.17054	7.0222	7.23394	7.3096
4780189	C10orf141	7.25002	7.2734	7.38303	7.21999	7.14416	7.21984	7.3506	7.18116	6.84092	7.03723	7.1995	7.30908	7.11651	7.40813	7.36143	7.36269	7.36473	7.37354	7.10143	6.972	6.8109	6.71194	6.78963	6.8818	7.02207	6.94057	6.86325	6.55868	6.45886
2190538	C10orf2	6.42744	6.39349	6.22631	6.39277	6.51709	6.53289	6.42138	6.61388	6.5172	6.47604	6.30577	6.33334	6.49167	6.9225	6.84494	6.77717	6.8569	6.81864	6.43047	6.52545	6.57277	6.58641	6.6065	6.37885	6.33689	6.63256	6.32594	6.44427	6.23991
150678	C10orf26	7.46338	7.45749	7.43207	7.47	7.73496	7.16274	6.86126	7.34233	7.57562	7.78646	8.00763	7.64455	7.79827	7.24983	7.21465	6.99465	7.1428	7.13923	7.4288	7.44322	7.92617	7.95026	7.81107	7.09957	7.98524	7.89506	7.92689	8.13085	8.15478
730300	C10orf28	6.66771	6.49978	6.54152	6.75128	6.78123	6.68344	6.59617	6.72196	7.00578	6.76654	6.7727	6.80391	6.72272	6.67799	6.60882	6.56822	6.66681	6.75399	6.78343	6.66286	6.7761	6.74059	7.07816	6.76805	6.77187	6.79263	6.83594	6.40563	6.62793
6100300	C10orf32	7.88188	7.7122	7.56148	7.78329	7.94113	7.70093	7.77869	7.73888	7.93772	7.76357	8.19524	8.13211	8.27792	7.59347	7.59962	7.87361	7.91552	7.79219	7.60175	7.67355	7.65532	7.62774	7.73935	8.29367	7.84487	7.77205	8.06967	7.58404	7.48331
1030278	C10orf33	6.9082	7.06178	6.73528	6.84491	6.81616	7.49022	7.35146	6.45325	6.70955	6.68413	6.65565	6.63817	6.76053	6.23167	6.20196	6.19649	6.21485	6.19481	6.81426	6.53108	6.71068	6.69483	6.85072	6.84396	6.54774	6.54229	6.66408	7.06164	6.84602
4070598	C10orf46	6.88964	6.66361	6.68986	6.80044	6.8669	6.72816	6.69066	6.75994	6.8619	6.91694	6.90718	6.68418	6.6663	7.03329	6.76536	6.73943	6.92701	6.91801	6.78437	6.92509	6.98749	7.18995	6.96468	6.74698	7.22356	6.90591	7.01623	6.78811	6.78795
1110767	C10orf47	6.62051	6.58834	6.68139	6.67818	6.62739	6.60572	6.61242	6.55917	6.55731	6.61547	6.5454	6.49831	6.54779	6.58139	6.65908	6.68059	6.5413	6.5149	6.58466	6.56171	6.57114	6.4961	6.46544	6.78779	6.56118	6.45377	6.5438	6.93208	6.85122
6620292	C10orf54	9.09915	8.95858	8.893	8.7802	8.92777	8.0504	8.26517	7.98504	7.70298	8.90229	8.83387	8.42284	8.64641	8.2712	8.44604	8.2632	7.94275	7.9907	8.74432	8.09019	8.42831	8.86578	8.96354	8.68046	8.97899	8.70847	8.87765	9.94958	9.94269
1170398	C10orf57	7.69032	7.6242	7.48071	7.89657	7.54624	7.61967	7.91625	7.59053	7.58609	7.62597	7.3332	7.42728	7.41724	7.34061	7.52393	7.5115	7.20993	7.2607	7.57123	7.60975	7.63392	7.45054	7.53657	7.85117	7.61244	7.52197	7.33015	7.50125	7.31305
2120468	C10orf58	10.4112	10.4663	10.5079	10.4877	10.358	10.2679	10.6726	10.1499	10.515	10.7255	10.2334	10.9369	10.3227	10.3912	9.83175	10.0501	10.0421	10.5053	10.6607	11.2549	10.6401	10.7736	10.4383	10.807	10.3526	10.507	10.5887	9.93724	9.83532
5260441	C10orf59	7.50615	7.4803	7.57263	7.56662	7.45155	7.04554	7.23711	7.08338	7.53043	7.09687	7.21505	7.26047	7.33463	6.99122	7.16788	7.23439	7.07865	7.02341	7.09114	6.93219	6.55368	6.69892	6.90831	6.97034	6.76155	6.99895	6.97637	6.77767	6.79112
6510368	C10orf6	8.96484	8.97567	9.10841	8.96463	8.75478	9.19616	9.39362	8.67935	8.61064	8.99136	8.47543	8.58362	8.73267	8.70679	8.72443	8.84284	8.6714	8.66515	8.89925	8.8154	9.21047	9.24561	9.32073	8.42178	8.35471	8.58032	8.41114	8.30178	8.21937
1010129	C10orf61	7.18516	7.20903	6.96724	7.08623	7.21793	6.9135	6.71343	7.28311	7.04109	6.94564	6.82715	7.03678	6.93392	7.50679	7.56185	7.20842	7.25348	7.2163	7.02977	7.06765	7.20045	7.11843	6.74029	6.79763	7.03217	6.76252	6.82682	7.03759	6.76077
730593	C10orf76	8.09848	8.14599	7.96524	8.10017	8.22817	8.01204	7.9185	8.09751	7.96164	7.98087	8.00324	8.06521	7.92211	8.15918	8.07218	7.90346	8.04916	8.18686	7.81236	7.77639	7.87704	8.04019	8.03876	7.97145	7.96385	7.87124	7.95827	7.97919	7.76207
5570300	C10orf78	7.53959	7.33678	7.47943	7.42011	7.38295	7.16679	7.24523	7.26065	7.30118	7.38412	7.29837	7.4847	7.25659	7.3516	7.32199	7.11911	7.31531	7.18813	7.36235	7.48511	7.10428	7.31494	7.22927	7.46359	7.73709	7.66128	7.54807	7.66599	7.35623
610400	C11orf1	7.45356	7.26005	7.30135	7.45164	7.38375	7.69097	7.81516	7.62095	7.38235	7.43311	7.00614	6.96352	6.9879	7.47504	7.53618	7.49029	7.43989	7.44629	7.65366	7.8278	7.88448	7.31376	7.29946	7.68338	7.34239	7.32393	7.1595	7.07414	6.84211
630445	C11orf10	11.0081	10.903	11.1712	10.8786	10.9208	11.0529	11.2364	10.8505	10.8362	10.9743	10.6523	10.7304	10.8573	10.809	10.7969	10.869	11.0098	11.1109	10.9729	10.9712	11.1035	10.9392	10.9324	10.9509	10.8137	10.963	10.9717	10.9857	10.9685
2190753	C11orf17	8.33509	8.46838	8.14045	8.47702	8.42323	7.99027	7.92663	7.98874	7.93637	8.02143	8.08993	8.1218	8.21228	8.13656	7.95564	7.70961	7.75027	7.76445	8.12581	7.91181	7.88658	8.09209	7.6955	7.6036	7.57955	7.84185	7.53709	7.74795	7.74808
7400341	C11orf2	9.1859	9.00804	9.28625	9.35686	9.35107	9.4619	9.73959	9.22591	9.08306	9.00772	8.83923	8.70013	8.93918	8.43117	8.50413	8.72865	8.4566	8.51575	8.82325	9.27225	8.79772	8.84802	8.86748	9.28837	9.02063	8.97786	9.09122	9.00927	8.80671
6110348	C11orf24	6.91269	6.75001	6.97056	7.13864	6.93618	7.23144	7.13804	7.28154	6.98746	6.99266	7.09363	7.16273	7.20642	7.04366	7.09545	7.15128	7.1159	7.18629	6.84311	6.91976	6.91395	6.94549	7.11495	7.13378	6.9864	7.04419	6.80679	6.9039	6.55962
7570025	C11orf45	7.03007	6.88024	6.44345	7.16478	7.10038	6.83045	7.06585	6.82386	7.30198	7.13712	6.99529	6.91429	6.87686	7.14947	6.84122	6.87421	7.15141	7.6788	7.10646	7.15407	7.43823	7.04157	7.00808	6.75169	6.591	6.854	6.79265	6.42414	6.40758
3840736	C11orf46	7.61	7.57635	7.6622	7.40432	7.45975	7.7692	7.85811	7.83005	7.66382	7.71478	7.50228	7.64321	7.4861	7.53892	7.76602	7.91293	7.6938	7.61661	7.64694	7.75671	7.65042	7.89161	8.03931	7.98431	7.81473	7.7276	7.75748	7.98925	7.99047
7100280	C11orf48	7.83974	8.0125	7.754	7.77738	7.69364	7.83801	7.96096	7.88099	7.91671	7.75412	7.78882	7.77905	7.83945	8.22311	8.24699	8.17896	8.07928	7.95839	7.81474	7.51643	7.92046	7.72054	7.85701	7.85472	7.68164	7.71064	7.70616	7.85946	7.91828
6840100	C11orf51	6.86773	6.66265	6.59961	6.92889	6.94318	6.63464	6.63491	6.64587	6.68137	6.57231	6.52946	6.59976	6.67756	6.85641	6.75597	6.71159	6.66533	6.74548	6.58494	6.48062	6.41184	6.47537	6.24894	6.45373	6.4413	6.52633	6.5524	6.68353	6.61711
2470463	C11orf54	8.49952	8.36487	8.61537	8.18367	8.40185	8.3517	8.49661	8.30666	8.50163	8.55259	8.47246	8.47352	8.45026	8.30559	8.29499	8.48418	8.45036	8.64518	8.50785	8.40687	8.82415	8.49394	8.80062	8.40825	8.5132	8.64997	8.45727	8.43799	8.46234
870154	C11orf57	7.22405	6.76649	7.26358	7.115	7.01839	7.27495	7.55459	7.41027	7.22341	7.27753	7.0858	7.1573	7.11796	7.1448	7.25223	7.39477	7.23795	7.21678	7.18182	7.30234	7.4682	7.20271	7.55399	7.24465	7.3436	7.27184	7.19788	7.0405	6.96666
290035	C11orf59	10.2062	9.87232	10.0599	10.283	10.5344	10.0394	10.0789	9.60054	10.0174	9.85062	10.1204	9.98639	10.2629	9.61241	9.75544	9.86326	9.54183	9.33264	9.48761	9.33217	9.14552	9.19508	9.19659	9.27783	9.23777	9.4156	9.47951	9.2061	9.02337
5490379	C11orf60	6.84115	6.72358	6.91244	6.86143	6.87884	6.91135	6.86718	6.79284	6.68241	6.8448	6.86213	6.96029	6.83316	6.77683	6.76977	6.68136	6.83387	6.71124	6.96808	6.92432	7.06754	6.93202	7.03534	7.02396	6.76881	6.88742	6.8189	6.72835	6.89524
7100554	C11orf61	6.87518	6.96601	6.78066	6.79825	6.86706	6.80237	6.6981	6.8924	6.86051	6.86625	6.90777	6.84172	6.83624	6.83888	6.80732	6.73302	6.76762	6.84231	6.83979	6.81016	7.04888	6.90565	7.02127	6.95153	6.8778	6.78409	6.90676	7.09139	7.04106
1740767	C11orf63	6.61942	6.60077	6.68524	6.71808	6.59656	6.66785	6.63096	6.65533	6.58215	6.68592	6.91078	6.82286	6.9223	6.68834	6.68781	6.70679	6.66438	6.82182	6.48623	6.75036	6.72685	6.91932	6.82353	6.70175	6.84167	6.85928	7.02219	6.58737	6.56473
3310228	C11orf67	7.19949	7.12977	7.16535	7.48605	7.58174	7.18643	6.92901	6.78803	7.01936	6.95905	7.25795	7.36507	7.39773	6.75896	6.80723	6.67804	6.67036	6.6432	6.95586	6.66621	6.63563	6.7385	6.78325	6.93603	6.85686	6.88586	6.93162	6.64589	6.9729
780440	C11orf73	7.41431	7.34715	7.17633	7.43918	7.31939	7.28181	7.40447	7.30584	7.22908	7.29207	7.17625	7.32252	7.16743	7.32146	7.22635	7.14905	7.29511	7.26116	7.23381	7.39408	7.2178	7.15029	7.10029	7.30922	7.2541	7.16509	7.20592	7.22221	7.36278
1580477	C11orf74	7.7812	7.69547	7.69599	7.85283	7.76558	7.72995	7.85442	7.34231	7.85405	7.6336	7.4139	7.70924	7.7078	7.5054	7.5505	7.56865	7.41489	7.31277	7.44798	7.42752	7.16309	7.17209	7.17707	7.48776	7.15989	7.40355	7.33465	7.31276	7.06084
4900747	C11orf75	8.34845	8.41351	8.41999	8.25159	8.37299	7.99426	7.98948	8.01247	7.85384	8.48049	8.12502	8.37187	8.37182	8.76726	9.03926	9.17076	8.68771	8.78318	8.90456	8.18729	8.52927	7.73268	8.23649	7.64897	7.77565	8.28517	7.80706	7.90595	8.13532
2570019	C11orf82	8.17651	8.07256	7.9526	7.97965	7.47712	7.7182	7.80621	6.99094	6.64721	7.36935	6.58202	7.01977	7.06529	7.91928	7.80348	7.97763	7.59079	7.05656	7.12803	7.04465	6.58987	6.50965	6.07014	6.65628	6.18049	6.55268	6.46378	6.01614	6.03716
1260022	C12orf10	8.67605	8.67361	8.83966	9.13383	9.1343	8.96739	9.0577	8.87446	8.95685	8.94075	8.53216	8.6436	8.69311	8.74717	8.7869	8.97796	9.14466	9.45039	8.60889	8.88012	8.71609	8.56847	8.81762	8.78324	8.59274	8.72204	8.72804	8.57696	8.53537
6400082	C12orf11	7.69983	7.60201	7.96465	7.51405	7.7496	7.61162	7.72433	7.66338	7.8916	7.43595	7.36825	7.56114	7.49591	7.97731	7.86983	7.78763	7.86876	8.0352	7.62442	7.60635	7.5739	7.50408	7.53356	7.21669	7.30805	7.49005	7.14268	6.86219	6.95766
780240	C12orf24	6.72552	6.73975	6.64143	6.64796	6.61299	6.70158	6.69057	6.87801	6.69738	6.51717	6.45787	6.56822	6.47942	7.0891	7.06538	6.91804	6.88412	6.62023	6.53027	6.74481	6.67567	6.6354	6.53843	6.75476	6.58023	6.60306	6.50497	6.59741	6.44809
6020661	C12orf26	7.85481	7.95121	7.85622	7.61083	7.67357	7.71526	7.98062	7.68177	7.47317	7.58877	7.68634	7.61684	7.68352	7.44104	7.64448	7.7804	7.56165	7.43559	7.49865	7.63287	7.54659	7.63077	7.71025	7.93392	7.67603	7.70883	7.74126	7.89876	7.56586
110240	C12orf29	6.78201	6.82435	6.73867	6.69402	6.69724	6.88561	7.10666	6.87084	6.8658	6.74342	6.56964	6.72528	6.74073	6.83467	6.98151	7.14403	6.9248	6.87379	6.69214	6.70916	6.74728	6.73396	6.79522	6.5985	6.5439	6.6095	6.6501	6.44515	6.80153
2360601	C12orf30	6.98609	7.11849	7.23901	6.883	6.9307	7.31614	7.43802	7.43156	6.84818	7.00066	6.81562	6.9242	6.74651	7.00071	7.18017	7.34015	7.12647	7.07276	7.116	7.13329	7.48862	7.0652	7.41856	7.15937	7.02178	6.8534	6.94407	7.01276	7.13874
2940546	C12orf31	7.202	7.12024	7.09649	7.2924	7.32173	7.03852	7.07126	7.28726	7.44654	7.1388	7.18186	7.27277	7.26075	7.18502	7.25941	7.43463	7.31358	7.24474	7.21156	7.14564	6.73705	7.10348	7.15591	7.57306	7.05128	7.13771	7.12578	6.93084	7.37274
3180553	C12orf32	8.07871	7.99604	7.87462	7.84287	8.04543	8.21807	8.15614	8.09449	7.67567	7.94008	8.16698	8.11852	8.15438	7.7329	7.92582	7.86549	7.70367	7.80713	7.81107	7.7165	7.78426	7.94874	8.16181	7.81793	8.03091	7.82379	7.91283	8.12034	8.12852
7570477	C12orf35	8.02909	7.91941	7.94471	7.60662	8.1304	7.63453	7.59819	7.34068	8.25232	7.84941	8.2232	8.1109	8.13879	7.52114	7.61738	7.36366	7.48742	7.34485	7.86042	7.41953	7.74035	7.74634	8.30549	7.88098	7.89261	7.84563	8.07994	8.03913	8.04946
6420551	C12orf4	8.00377	7.85953	7.62396	7.5631	7.98762	7.66924	7.66916	7.91842	8.34905	7.57215	7.78666	7.90317	7.89311	7.91402	7.93131	7.80598	7.85102	8.01506	7.84323	7.53887	7.49481	7.50382	7.52935	7.45715	7.25307	7.36289	7.37217	6.61652	6.67278
6660753	C12orf41	8.9888	9.17963	9.13145	9.35707	8.38818	8.97738	9.28701	8.85815	8.55792	9.33315	8.8288	8.71388	8.73281	9.20015	9.13811	9.29311	9.1095	9.11389	9.21819	9.25058	9.39821	9.12122	9.73037	9.48572	9.33102	9.06904	9.37997	9.50077	9.56034
50414	C12orf43	7.018	7.06659	6.97568	6.92688	6.85239	7.0033	6.82925	7.03742	6.97267	6.91003	6.93347	6.9097	7.04469	7.15417	7.19336	7.2328	7.21065	7.28055	6.99514	6.99335	7.07665	7.04094	6.86231	6.86375	6.88331	6.85836	6.79259	6.84625	6.85819
1780367	C12orf44	8.2283	8.15357	8.17764	8.2101	8.09059	8.12899	8.12806	8.18768	8.26497	8.24252	8.29886	8.15374	8.19219	8.58926	8.33907	8.2181	8.61318	8.78087	8.49695	8.32596	8.19354	8.55057	8.51158	8.34067	8.30356	8.16591	8.30958	8.00421	8.43983
7510608	C12orf45	7.37147	7.30374	7.33126	7.26448	7.31155	7.66263	7.64812	7.819	7.20913	7.28976	7.02336	7.04788	7.03288	7.73223	7.81665	7.58499	7.47579	7.44906	7.33135	7.41812	7.45972	7.41824	7.30424	7.81997	7.45842	7.30304	7.46146	7.37057	7.29401
3140138	C12orf47	8.27616	7.92479	8.10095	8.9055	8.79052	8.59466	8.92469	8.14199	8.40607	8.64987	7.75573	8.02231	7.89515	8.16744	8.09162	8.3587	8.24871	8.33897	8.28757	8.6292	8.81021	8.20052	8.48839	8.05472	8.06373	8.23555	8.22087	8.13561	8.01004
3170102	C12orf49	7.22526	7.21381	7.05971	7.15644	7.29348	7.07733	7.16071	7.18858	7.53735	7.13056	7.36547	7.29788	7.33216	7.31117	7.28751	7.36809	7.31473	7.29118	7.18264	7.12048	7.09176	6.92553	6.93695	7.05706	7.11393	7.09129	7.10396	6.85239	6.9698
2350762	C12orf5	7.83582	7.92408	7.60696	7.87611	7.76169	7.99184	7.93944	8.0723	7.51145	7.56594	7.85359	7.75456	7.75259	8.13374	8.14135	8.1093	8.02164	7.9163	7.61127	7.62518	7.5419	7.23919	7.26017	7.86459	7.49833	7.513	7.65594	7.43356	7.4186
4900753	C12orf52	7.09837	7.05878	7.12317	7.15874	6.82369	7.14354	7.28487	6.97271	7.11864	6.98716	7.13204	6.94218	7.23568	6.9666	7.13145	6.99221	6.8443	6.89256	6.93373	6.95952	7.05621	7.11124	7.39558	7.08682	6.83414	6.93864	7.00856	6.92433	7.1633
3130291	C12orf57	7.10112	6.71958	6.89913	7.12123	7.04721	7.1171	7.05757	7.20554	7.37188	7.66735	7.30867	6.95484	6.94175	7.31401	6.91787	7.17332	7.55899	7.77958	8.03926	7.8578	8.40274	8.17318	8.30269	7.97029	8.23843	7.67357	7.94134	7.7158	8.43483
3130593	C12orf59	6.86949	6.35317	6.6024	6.64888	6.84905	6.50321	6.52177	6.56132	6.94221	6.81235	6.44653	6.36225	6.33565	7.68215	7.38296	7.16408	7.34807	7.30032	7.00041	7.05886	6.95927	6.97583	6.90286	6.87225	7.08842	6.92724	7.01702	6.63916	6.20716
6620360	C12orf62	7.33338	7.24471	7.19349	7.60386	7.63637	7.3822	7.6358	7.35858	7.42675	7.29964	7.21799	7.26063	7.34954	7.20026	7.21687	7.29344	7.17581	7.18296	7.37288	7.30995	7.29429	7.06805	7.29149	7.24699	7.1235	7.14216	7.11259	6.88635	7.31812
2320392	C12orf65	6.53857	6.55348	6.44353	6.45788	6.63774	6.68954	6.84063	6.56787	6.81313	6.59655	6.60366	6.64539	6.66812	6.56349	6.60205	6.52816	6.64035	6.57503	6.48739	6.6167	6.68301	6.75272	7.03361	6.63795	6.74912	6.75089	6.69265	6.83646	6.96157
2510181	C12orf76	7.32534	7.31402	7.38284	7.29315	7.42538	7.76919	7.85653	7.33597	7.39152	7.41763	7.29049	7.45227	7.29375	6.73771	6.80268	6.9291	6.82254	6.75254	7.62007	7.30527	7.67683	7.25555	7.62752	7.05435	7.07474	7.19708	7.1074	7.37202	7.51351
4010554	C13orf1	6.66027	6.75476	6.60521	6.66993	6.52841	6.86949	7.14891	6.72803	6.56429	6.63863	6.599	6.70256	6.475	6.65706	6.69512	6.76499	6.59056	6.7354	6.75512	6.74451	7.02159	6.60549	6.80572	6.68103	6.80973	6.51638	6.54307	6.60338	6.71782
160242	C13orf15	10.699	10.8664	10.7365	11.3818	8.75952	10.7277	11.3483	10.5673	10.1396	11.3008	10.5896	10.5591	10.1066	11.6724	10.8952	11.7003	12.1268	12.6451	12.5734	12.1953	12.422	10.2341	9.7722	11.3106	10.4207	9.80908	10.1171	8.93651	8.03642
2850286	C13orf18	7.00494	7.04273	7.22109	6.92381	6.9008	6.79223	6.5656	7.06403	6.94644	7.26135	7.81143	8.10322	7.6249	7.14206	7.18403	7.08376	7.22255	7.11189	7.00582	7.04487	7.10829	7.88125	7.86189	7.51572	7.76308	8.20443	7.97747	8.02868	7.80446
1260575	C13orf23	8.24406	8.08382	8.19214	8.2109	8.39204	8.20888	8.13872	8.20524	8.2589	8.17514	8.15796	8.1834	8.20057	8.33111	8.38758	8.19559	8.31566	8.24902	8.18911	8.06488	8.08783	8.11805	8.20436	8.08661	8.16494	8.01772	8.03329	8.11919	8.01573
2680482	C13orf27	8.63613	8.51516	8.51069	8.73417	8.58304	8.78173	9.02558	8.6975	8.69544	8.70717	8.37897	8.47287	8.49862	8.32394	8.30986	8.30344	8.31112	8.17552	8.85326	8.91233	8.67391	8.38969	8.51598	9.02924	8.73878	8.80595	8.7945	8.8256	8.79923
1050209	C13orf31	7.11887	7.01667	7.33569	6.91779	7.05049	6.70617	6.33105	6.77554	8.01181	6.96614	7.94982	7.65154	7.72138	7.25253	7.41856	7.34327	7.19949	7.27373	6.87756	6.59889	6.79683	6.949	7.23745	6.81337	7.00156	7.15531	7.18342	7.05398	7.41912
580719	C13orf34	7.34087	7.33771	7.41515	7.18271	7.18369	7.29418	7.19229	7.27676	6.99114	7.18091	7.19297	7.31065	7.29185	7.40797	7.47852	7.44592	7.4871	7.43444	7.28119	7.23601	7.13516	7.15856	7.18416	6.8993	7.12783	7.25486	7.11959	6.94312	7.03297
6980286	C13orf7	6.94303	6.84133	6.99864	6.76887	6.80845	6.97031	7.0997	6.94992	6.8265	7.06356	6.86324	7.10555	6.99472	6.9186	7.03291	7.23529	7.11465	6.91209	7.09163	6.99769	6.94146	6.87833	7.01906	6.77833	6.83001	6.83063	6.84689	6.87261	7.00224
5700196	C14orf100	8.4999	8.44183	8.28457	8.46696	8.54059	8.62542	8.58588	8.64784	8.43004	8.40321	8.65288	8.66946	8.67603	8.4512	8.65483	8.81154	8.51432	8.43819	8.24069	8.30754	8.22086	8.08536	8.32244	8.52608	8.37703	8.43975	8.43766	8.35151	8.40065
10551	C14orf102	8.13249	8.22879	8.45417	8.36884	8.05032	8.20495	8.16608	8.01532	7.92239	8.4064	8.47333	8.22314	8.37612	7.75045	7.801	7.98085	7.86798	7.91622	8.08088	8.17761	8.14245	8.49428	8.18438	8.46462	8.5263	8.65408	8.69558	8.50594	8.69647
2490408	C14orf104	6.69498	6.74727	6.63889	6.69767	6.70029	6.8107	6.96965	6.81148	6.6882	6.67036	6.73062	6.65037	6.683	6.6272	6.74902	6.84418	6.72869	6.71201	6.59402	6.7976	6.72906	6.72715	6.81993	6.77527	6.60468	6.51704	6.76209	6.70873	6.6936
1450603	C14orf106	8.80405	8.63747	8.8212	8.61988	8.9823	8.76262	9.19533	8.36946	8.56488	8.7036	8.23202	8.28479	8.25578	8.34917	8.65451	9.03197	8.45709	8.31906	8.48172	8.71181	9.14553	8.84801	9.44565	8.24772	8.32191	8.52836	8.24992	8.41026	8.07379
3890397	C14orf112	8.51351	8.39785	8.42216	8.5862	8.36721	8.55943	8.63481	8.37867	8.47723	8.29437	8.43909	8.54508	8.5538	8.67176	8.81025	8.8978	8.60797	8.47688	8.32755	8.32106	8.30582	7.82496	7.96998	8.23414	8.05025	8.24414	8.23084	8.03733	7.96116
4070068	C14orf118	6.78549	7.13101	6.70702	6.85065	6.72674	6.75699	6.72644	6.87286	6.99622	6.84786	6.77238	6.83283	6.80135	6.68184	6.63052	6.59484	6.67212	6.67851	6.78286	6.7491	6.76614	6.68585	6.44447	6.69444	6.81041	6.88981	6.90532	6.66415	6.59717
5910762	C14orf121	6.62496	6.67413	6.62517	6.63428	6.56855	6.5765	6.55315	6.59052	6.55589	6.57909	6.47221	6.47965	6.56789	6.74916	6.63041	6.6724	6.67635	6.63223	6.72882	6.82089	6.86637	6.65701	6.61592	6.42625	6.67255	6.60046	6.59592	6.49514	6.57786
5700301	C14orf129	8.57181	8.36656	8.50187	8.36127	8.24654	8.41599	8.79215	8.47022	8.42403	8.41675	8.70221	8.69601	8.5395	8.57564	8.68992	8.82351	8.68702	8.48341	8.65605	8.38937	8.61768	8.10013	8.39611	8.24873	8.3677	8.28065	8.20691	8.11784	8.12303
6590520	C14orf131	7.77696	7.68753	7.92062	7.9634	7.99722	7.85093	7.6468	7.77841	7.56927	7.91145	7.91346	7.91833	7.9208	7.65891	7.56434	7.5444	7.58761	7.57674	7.78	7.86225	7.67617	8.06115	7.89223	8.11908	7.99589	8.07767	8.00972	7.98126	7.83794
6110538	C14orf133	7.6606	7.832	7.71847	7.47393	7.59885	7.58364	7.50691	7.61976	7.72356	7.50283	7.53897	7.51345	7.60837	7.54179	7.55229	7.43519	7.45135	7.41353	7.56165	7.42217	7.89398	7.66148	7.80654	7.14082	7.429	7.4909	7.31935	7.4155	7.59761
4780053	C14orf135	8.6175	8.68224	8.55501	8.54126	8.45346	8.42128	8.59658	8.44089	8.74058	8.86783	8.92342	8.70548	8.79607	8.64344	8.59694	8.65933	8.85803	8.96132	8.63171	8.64442	8.86238	8.6136	9.36415	8.77673	8.96592	8.98454	8.92465	9.14121	9.01641
6860743	C14orf138	7.58145	7.8204	7.64598	7.76429	7.61338	7.79449	7.92045	7.52089	7.54006	7.78814	7.55433	7.57126	7.60204	7.62185	7.65718	7.77335	7.70932	7.72491	7.64865	7.61367	7.51425	7.39068	7.53123	8.14338	7.60129	7.75932	7.88432	7.87013	8.1067
5220333	C14orf139	6.97628	6.83171	6.89702	6.93939	6.82048	7.0956	7.08616	6.84076	6.69242	6.8471	6.85485	6.79067	6.965	6.94752	6.99681	6.8707	6.81065	6.74539	6.77947	6.58353	6.79772	6.60671	6.82018	6.7061	6.87006	6.72209	6.79539	6.54971	6.67894
610523	C14orf142	7.16783	7.20532	6.96816	6.98689	7.08274	7.00976	6.87677	7.16794	7.17562	6.9449	7.13224	7.16338	7.05548	7.33621	7.38037	7.5956	7.45671	7.53031	7.25625	7.27702	7.24077	7.10455	7.25768	7.16181	7.10818	6.91912	6.94384	6.74673	6.6795
2710176	C14orf143	6.86067	6.44613	6.96387	6.86659	6.70321	7.03571	7.05738	6.68427	6.58473	6.63155	6.60024	6.7288	6.71999	6.77889	6.91331	6.85748	6.6906	6.67269	6.68449	6.64228	6.6277	6.4828	6.47184	6.68097	6.51647	6.6143	6.4779	6.31735	6.30183
1410050	C14orf147	7.5473	7.56919	7.53345	7.51435	7.77627	7.47266	7.59204	7.34682	7.53389	7.41592	7.28995	7.33455	7.60883	7.49465	7.47533	7.4782	7.48259	7.42369	7.36846	7.5379	7.31177	7.22982	7.19276	7.2956	7.11137	7.22452	7.31889	7.15073	7.14547
1300719	C14orf149	6.77111	6.91622	6.61007	6.74713	6.85583	6.92727	6.85133	7.3422	6.69999	6.4344	6.46544	6.67926	6.59906	7.058	7.07494	7.01886	6.95093	6.83379	6.51757	6.74288	6.411	6.62028	6.44944	6.58129	6.49394	6.40286	6.39018	6.6985	6.61985
7160747	C14orf153	8.28956	8.62139	8.96035	8.25623	8.46141	8.75227	8.3049	8.64729	8.73262	8.52917	9.37045	8.77712	8.99605	7.91729	7.8101	8.06517	8.04225	8.42326	8.13325	8.34747	8.72671	8.99462	8.78411	9.0801	9.08127	9.12999	9.2913	9.33555	9.36241
5290025	C14orf156	9.9269	9.94232	9.84412	10.0001	9.83102	9.95096	9.95002	10.1313	9.90777	9.58489	9.39879	9.66838	9.50105	10.3602	10.3977	10.2688	10.2029	10.0108	10.0419	10.0987	9.78851	9.50862	9.15922	9.73901	9.23429	9.46185	9.29524	9.05626	9.29489
130020	C14orf159	9.16081	9.30204	9.04285	9.22918	9.48577	9.41139	9.42342	9.22353	9.01634	8.58639	7.90609	8.33925	8.4065	8.77004	8.84263	8.68704	8.4433	8.63109	9.0203	9.09983	9.13656	8.53486	8.32743	8.12372	7.62987	8.10191	7.71391	7.97087	7.9983
3290689	C14orf166	8.29957	8.07311	8.27499	8.3894	8.58195	8.35113	8.46157	8.30673	8.22902	8.17423	7.7829	8.02529	8.07755	8.3774	8.31316	8.37349	8.33229	8.32664	8.22768	8.40173	7.76563	7.94547	7.8895	8.19495	7.99817	8.18992	8.0466	7.95713	7.99602
6510634	C14orf169	7.11758	7.10933	7.10724	7.11846	7.10239	7.19475	7.25923	7.13113	7.12072	7.16602	7.07211	7.11693	7.04511	7.20439	7.30827	7.45518	7.41312	7.32178	7.00427	7.13885	7.03863	6.99087	7.0801	7.05541	7.18934	7.08003	6.98749	6.81217	6.53251
3060646	C14orf173	9.82018	9.85624	10.3869	10.4484	9.76721	10.8328	11.2456	9.34054	9.54048	10.0103	9.67366	9.83149	9.72849	9.82346	10.1876	10.5727	10.1168	10.2425	9.3509	9.79233	8.99519	9.15877	9.10026	9.49974	9.86001	9.78701	9.33398	9.1449	8.85458
3170458	C14orf179	7.14294	7.12797	6.9911	7.27188	6.97435	7.18643	7.22095	7.15892	6.92219	7.31874	7.22543	7.31797	7.33387	7.07968	7.05478	7.17092	7.10752	7.02366	7.19866	7.20784	7.15745	7.26998	7.29829	7.49876	7.28836	7.30724	7.30982	7.46482	7.36061
2100341	C14orf2	7.91641	7.75251	7.72025	7.97899	7.83367	8.06394	8.26805	7.69996	7.7308	7.69624	7.51973	7.63461	7.68968	7.88738	7.82253	7.90428	7.742	7.54088	7.84819	7.82374	7.76259	7.29851	7.36667	7.71052	7.62416	7.70257	7.66253	7.44571	7.44338
7510291	C14orf21	6.6151	6.73422	6.73594	6.7601	6.69483	6.7417	6.62237	6.83631	6.5894	6.7621	6.69532	6.64279	6.74748	6.66959	6.65982	6.66889	6.68345	6.72566	6.77275	6.76546	6.70036	6.74465	6.66108	6.69996	6.77734	6.82836	6.73402	6.85666	6.85077
4200253	C14orf28	6.69799	6.65146	7.01044	6.70086	6.57648	6.76964	6.85708	6.5388	6.64997	6.78799	6.75879	6.73992	6.58903	6.78787	6.63867	6.84289	6.93617	7.03901	6.84467	6.72065	6.7834	6.90633	6.95121	6.65238	6.83239	6.71393	6.81492	6.74467	6.96165
110328	C14orf32	8.53836	8.51709	8.78715	8.1381	8.17232	8.60117	8.63566	8.53959	8.54442	8.57314	8.71815	8.64304	8.71197	8.43698	8.55852	8.79726	8.63663	8.52639	8.53632	8.53543	8.44165	8.45309	8.8492	8.98627	8.66266	8.60979	8.59611	8.68025	8.51004
5290626	C14orf4	8.38557	8.09563	8.46214	8.33152	7.77637	8.34532	8.7876	8.42392	7.87571	8.44831	8.15563	8.46301	8.10149	7.72796	7.68866	7.90504	7.7283	7.88154	8.81281	8.3077	7.78711	8.38568	8.58287	8.52254	8.00533	7.90033	8.24004	8.29767	8.55366
6370201	C14orf43	7.92653	7.80977	7.86344	7.66158	7.52257	7.7695	7.92662	7.72844	7.75642	7.73953	7.93075	7.81225	8.06019	7.37414	7.54239	7.60297	7.47819	7.54539	7.92854	7.65051	7.52664	7.40455	7.5273	8.19351	7.66259	7.52631	7.754	7.84547	7.91543
7100008	C14orf80	6.80439	6.62834	6.7743	6.81791	6.74497	6.8662	6.87649	6.78951	6.77509	6.66263	6.70348	6.69966	6.71531	6.97126	6.95004	6.93117	7.0385	6.94668	6.73351	6.74139	6.61084	6.73129	6.55933	6.79443	6.79638	6.66738	6.78074	6.62489	6.59385
360373	C14orf85	8.42756	8.39613	8.89676	8.20226	8.54903	8.87697	8.57467	8.9037	8.91614	8.46415	9.64013	8.97862	9.27991	8.21609	8.07704	8.33599	8.31822	8.68171	8.04794	8.36748	8.4479	8.91905	8.76569	8.9814	9.14842	9.20615	9.46898	9.22975	9.14253
4610484	C14orf93	7.50935	7.30321	7.51532	7.71301	7.73888	7.55382	7.71465	7.27597	7.44618	7.68555	7.37905	7.41875	7.45436	7.17234	7.19807	7.2967	7.07402	7.16637	7.4615	7.52529	7.5633	7.53626	7.68793	7.55058	7.31848	7.49588	7.44252	7.36985	7.29856
2810114	C15orf17	7.45186	7.35902	7.4306	7.84492	7.55768	7.5417	7.58405	7.35112	7.83234	7.52179	7.76011	7.5524	7.65263	7.28797	7.21357	7.31661	7.34093	7.40957	7.41555	7.45274	7.79879	7.44084	7.65214	7.20332	7.54053	7.50402	7.53984	7.58466	7.78916
60040	C15orf21	6.69044	6.87951	6.48453	6.38178	6.31632	6.72468	6.31609	6.76628	6.631	6.77783	7.09684	7.01856	6.76446	6.92256	6.90481	6.91981	7.28629	7.2801	7.10623	7.71204	7.91987	8.01844	8.16725	7.34727	7.72285	7.61464	7.41335	7.62393	8.09755
2340528	C15orf23	6.7402	6.66338	6.58978	6.70721	6.69857	6.57764	6.57175	6.66176	6.65019	6.78871	6.56868	6.40984	6.53176	6.97157	6.82086	6.77979	6.85632	6.8956	6.76337	6.78073	6.86625	6.77854	6.91647	6.70896	6.7213	6.71749	6.61995	6.45806	6.2998
1770181	C15orf24	10.2199	10.3608	10.2932	10.243	9.99378	10.2967	10.308	10.4387	10.4836	10.3951	10.3332	10.5097	10.3828	10.6316	10.6634	10.8412	10.7485	10.7703	10.8461	10.497	10.8393	10.483	10.8727	10.5932	10.4059	10.3971	10.2783	10.2998	10.5605
1980259	C15orf28	6.93843	7.0274	6.78385	6.94202	7.04033	6.96047	6.80015	6.97091	6.69365	7.08427	6.9728	6.83737	6.8571	6.67	6.57529	6.46511	6.4113	6.46739	6.7906	6.82713	7.18681	6.96273	7.01817	6.87133	6.94597	7.05882	7.05716	6.95758	7.09906
2340240	C15orf38	7.92015	7.99484	7.91445	7.93318	7.87349	7.7973	7.80416	7.62233	7.61667	7.57585	7.79092	7.71412	8.05813	7.35834	7.55069	7.59883	7.24324	7.2186	7.16892	6.98099	7.11351	7.22824	7.46917	7.14474	7.18858	7.1544	7.15292	7.51094	7.44923
870110	C15orf39	7.77387	7.5368	7.43046	7.7766	7.41246	7.28518	7.18998	7.06898	7.08918	7.71985	7.90372	7.4929	7.54867	7.18785	7.04041	6.89739	7.14095	7.0513	7.64168	7.29632	7.57869	7.58548	7.85094	7.41515	7.73606	7.54461	7.8047	7.86309	7.98069
3130133	C15orf40	6.92233	6.94788	6.91767	7.02522	7.02614	7.02842	7.16022	6.93373	7.03229	6.97017	7.02094	7.02633	7.018	6.86604	6.92342	7.03138	6.95844	6.99013	7.04471	7.03251	6.96428	6.86675	7.09642	6.94556	6.93295	6.96161	7.01801	7.08829	7.1809
2650348	C15orf44	6.96039	7.05932	6.97529	6.94217	6.97014	6.80315	6.75374	6.96444	7.20916	6.87554	7.05983	6.86463	6.91105	7.01927	6.95626	6.77819	6.89155	6.9409	6.96374	6.92798	7.04279	7.1324	6.96217	6.86903	6.88573	6.85124	6.9806	6.9012	6.87355
1110373	C15orf48	9.4477	10.1615	9.54455	9.71541	7.52292	9.34826	9.18743	10.4968	8.57863	10.7103	10.8161	10.5891	10.2415	12.0538	12.1361	12.3477	12.5196	12.6534	11.3416	11.2402	12.092	11.3574	11.7955	11.2545	11.7394	11.6461	11.5709	11.9155	12.4312
2230156	C15orf52	7.39102	7.30488	7.11876	7.86309	8.21325	7.45479	7.26966	7.2103	8.044	7.6721	7.74534	7.91446	7.93831	7.10264	7.21726	7.28376	7.1027	7.30739	7.0342	7.03973	7.36792	7.55862	7.56945	6.82393	6.4457	7.10461	6.96446	6.35537	6.28865
5960014	C15orf57	9.02572	9.16806	9.00551	8.98818	9.38925	9.05357	9.02767	9.05766	9.24284	8.8739	9.14159	9.35757	9.27498	8.7386	8.80941	8.71321	8.80129	8.82099	8.61289	8.54234	8.8279	8.54938	8.8099	8.53104	8.4038	8.68243	8.57294	8.61369	8.55184
6660332	C15orf63	8.70889	9.02285	9.28673	8.62639	8.60858	9.01295	8.83769	8.86667	8.99181	9.06513	9.69621	9.19966	9.3384	8.31238	8.30232	8.66669	8.4189	8.77511	8.77651	8.80869	8.99899	9.38133	9.26508	9.23665	9.22017	9.42672	9.63295	9.5451	9.74871
160358	C16orf13	7.08136	7.06854	6.91566	7.0488	7.08641	7.12109	7.18405	7.16921	7.13467	7.05046	6.86555	6.92719	6.9051	7.09686	7.04615	6.95324	6.96496	6.88309	7.10899	7.15852	7.24696	7.08871	6.94894	6.97325	7.0227	7.00228	7.09785	7.13612	6.83255
4760450	C16orf33	8.58827	8.43273	8.424	8.59851	8.51918	8.45795	8.39558	7.99492	8.19692	7.92804	8.30186	8.10038	8.46741	8.7836	9.04116	8.57458	8.26691	8.01054	7.69666	7.9004	7.43389	7.58008	7.09688	7.7462	7.64908	7.6817	7.86784	7.43826	6.99309
2640528	C16orf35	8.16608	8.29443	8.28991	8.60301	8.50977	8.17777	8.31508	8.25592	8.38524	7.957	7.90347	8.06484	7.99241	8.43603	8.39111	8.48195	8.25946	8.32618	7.85548	8.10382	7.67945	7.90668	7.8425	8.10004	7.75477	7.90973	7.88439	7.69328	7.73889
2370414	C16orf42	6.89412	7.04858	6.82004	6.72436	6.70287	6.88551	6.94279	6.90858	7.02631	6.73676	6.7351	6.74937	6.87751	6.89097	6.92743	6.86338	6.90333	6.87372	6.83403	6.73633	6.77684	6.88221	6.79362	6.8289	6.75554	6.67544	6.76194	6.92649	6.85261
2760706	C16orf48	7.10778	7.09704	7.22025	7.36408	7.18041	7.15592	7.44524	7.15458	6.98874	7.22095	6.98494	7.15006	7.24353	7.12302	7.26351	7.31418	7.06521	7.10117	7.08165	7.21658	7.15123	7.26192	7.37838	7.24103	7.22796	7.50178	7.30202	7.49189	7.25891
60243	C16orf52	6.67698	6.81686	6.45737	6.66062	6.68924	6.6279	6.75334	6.67874	6.59536	6.72631	6.7722	6.64992	6.62729	6.70775	6.70804	6.71109	6.66607	6.60474	6.67151	6.6367	6.72007	6.71039	6.90389	6.75831	6.88783	6.74954	6.81307	6.90668	6.69793
2340059	C16orf53	7.44833	7.43423	7.38115	7.60272	7.73753	7.51086	7.49258	7.3996	7.37495	7.13198	7.24451	7.29181	7.34524	7.52435	7.62646	7.81773	7.51324	7.61068	7.02257	7.30601	7.08301	7.06362	7.34287	7.01669	7.16344	6.95051	7.15522	7.26608	7.06784
6940554	C16orf56	7.31149	7.2225	7.23538	6.93369	7.09398	7.12613	6.80494	7.062	7.27636	7.3474	7.13327	7.19684	7.26328	7.19018	7.16747	6.83255	7.01421	6.98659	7.22996	7.04058	7.62105	7.39998	7.09048	6.93526	7.14851	7.08976	7.073	7.48202	7.26946
2750360	C16orf57	7.32999	7.30185	7.15035	7.21588	7.61682	7.34776	7.12262	7.31026	7.40632	7.39421	7.75749	7.67387	7.68282	7.37603	7.49296	7.6686	7.45641	7.44783	7.26848	7.20691	7.16114	7.35425	7.65485	7.59823	7.55211	7.64271	7.7094	7.60051	7.67981
6940647	C16orf58	9.07807	9.2221	9.18504	9.31793	9.14995	9.10844	9.43172	9.12866	9.0103	8.98535	8.71092	8.87763	8.79978	8.97042	9.04597	9.41204	9.2939	9.36885	9.05091	9.25059	8.80214	8.82294	9.14625	9.14874	8.75275	8.99381	8.9362	8.93668	8.88259
6400025	C16orf61	9.71562	9.91739	9.74732	9.80346	9.61237	10.0975	10.1532	9.93213	9.72121	9.92826	9.38812	9.50043	9.42912	10.1587	10.1198	10.3395	10.149	10.2391	10.2144	10.2132	10.6504	9.59542	10.0861	9.54305	9.46524	9.47844	9.48868	9.30377	9.62065
1170719	C16orf62	6.90249	6.86409	6.75599	6.7729	7.13923	6.72543	6.76065	6.67127	6.81531	6.64588	6.62164	6.88599	6.87568	6.77854	6.81015	6.83746	6.7804	6.66367	6.56651	6.60016	6.33248	6.6548	6.53777	6.60347	6.57334	6.6696	6.61148	6.39442	6.53802
6520497	C16orf63	9.01475	9.17305	9.06485	8.90613	8.93484	9.13579	9.0583	9.08479	9.40962	9.17675	9.14478	9.19487	9.17753	8.98199	9.00081	9.15506	9.32826	9.23408	9.158	9.17348	9.29369	9.25072	9.56969	9.47172	9.21834	9.17463	9.24196	9.16518	9.39542
650626	C16orf68	7.69563	7.61415	7.55219	8.08932	7.81489	7.90101	7.90958	7.689	7.79274	7.8003	7.61731	7.62703	7.57785	7.78335	7.58137	7.67158	7.80301	8.03649	7.81427	7.81019	7.72216	7.53208	7.25422	7.95654	7.81132	7.88772	7.81567	7.57325	7.434
4760433	C16orf7	8.18661	8.21914	8.28541	8.11835	7.73596	8.32802	8.05732	8.05002	7.58167	8.22467	8.59989	8.32121	8.44908	8.25875	8.1357	8.12058	8.06032	7.99692	8.59755	8.01888	8.23847	8.25117	8.08129	7.77481	8.0746	8.37804	8.07579	8.38714	8.69021
4670520	C16orf70	7.26965	7.14312	7.23604	7.16581	7.24011	7.10294	7.02234	7.1043	7.39799	7.2368	7.02358	7.06972	6.99081	7.11615	7.00978	6.9906	7.12001	7.09271	7.25567	7.3493	7.46942	7.3632	7.15363	7.01924	7.00651	7.16204	7.03743	7.03152	7.00072
3180450	C16orf72	7.99043	8.10405	7.95794	7.61105	7.70681	8.14121	8.3201	8.00078	8.119	8.25096	8.12672	8.17814	8.03412	7.8941	7.93136	8.11386	8.0439	8.11193	8.11481	8.22756	8.39617	8.14211	8.88598	7.95455	8.32219	8.25072	8.27919	8.57346	8.59983
4540072	C16orf75	7.18548	6.89016	7.06493	7.15083	6.89191	7.89011	8.17714	7.54434	6.96244	6.90845	7.00913	6.9956	6.91525	7.06356	7.24019	7.06542	6.98479	6.777	7.47998	7.28503	7.73199	6.83027	7.22739	6.83278	6.90605	6.89651	6.72537	6.28946	6.8173
60220	C16orf79	6.86301	6.99229	6.8172	6.83389	6.80571	6.95664	6.86153	6.55767	6.60189	6.94805	6.84131	6.67586	6.78448	6.94769	6.81222	6.70006	6.86097	6.84323	6.88182	6.83653	7.13169	6.96487	6.85685	6.768	6.85879	6.85119	6.87421	7.23407	7.00643
5360630	C16orf80	7.50085	7.41842	7.38684	7.30491	7.24018	7.37713	7.35591	7.41311	7.33029	7.46338	7.51936	7.6031	7.39736	7.76613	7.74933	7.71768	7.79901	7.71553	7.74426	7.7302	7.79208	7.65778	7.50568	7.66282	7.58943	7.42511	7.50693	7.50174	7.37435
3140653	C16orf86	6.66796	6.64817	6.64505	6.85121	6.83101	6.8521	6.77929	6.91246	6.77092	6.68929	6.58286	6.5784	6.6737	6.60291	6.57295	6.55809	6.52265	6.48932	6.68763	6.89581	6.87019	6.93895	6.88808	6.6976	6.70465	6.80867	6.70691	6.78476	6.84802
1010575	C16orf87	7.82293	7.72036	7.76583	8.03642	7.80034	7.84519	7.95672	7.83754	7.57545	7.6873	7.84187	7.89909	7.69394	7.77804	7.79354	7.89123	7.7627	7.79075	7.77072	7.66582	7.29893	7.50582	7.47418	8.11538	7.86513	7.73247	7.90792	7.87614	7.83781
4890056	C16orf91	7.5397	7.60088	7.39396	7.46992	7.42551	7.54199	7.5745	7.60733	7.46964	7.47875	7.48485	7.62055	7.53514	7.73159	7.6702	7.69047	7.73731	7.78583	7.45865	7.44248	7.31188	7.30908	7.05937	7.52508	7.48518	7.37442	7.55844	7.41341	7.34143
4070424	C16orf93	7.49312	7.35402	7.67696	7.4857	7.17846	7.52937	7.59963	7.3665	7.0483	7.409	7.12631	6.87298	6.97195	6.99549	7.08961	7.06825	6.89395	6.94222	7.09444	7.68609	7.1505	7.39867	7.23693	8.10152	8.04819	7.82288	7.61973	8.0476	7.26939
6100138	C17orf101	7.22544	7.28687	7.031	7.14416	7.21077	7.25534	7.22757	7.56218	7.25419	6.9815	7.00566	7.0853	7.15474	7.24594	7.26889	6.93472	6.95651	7.03525	7.04472	7.19355	7.18415	7.22307	6.86785	6.91244	7.03076	7.05237	6.88529	6.79906	6.79647
780070	C17orf39	7.34503	7.27778	7.39412	7.24112	7.38714	7.38503	7.20876	7.26657	7.45971	7.47955	7.38923	7.37149	7.38707	7.19956	7.08421	7.00125	7.26683	7.25202	7.51074	7.46258	7.93041	7.62826	7.67218	7.27944	7.61073	7.49249	7.3881	7.54275	7.54539
5810167	C17orf44	7.25583	7.01918	7.36535	7.15754	7.0302	7.29264	7.34302	6.92957	6.87218	7.43358	7.1878	6.93784	7.17286	6.69497	6.62154	6.6189	6.5202	6.59464	7.23191	7.31439	7.56646	7.17069	7.36197	6.90766	7.24242	7.3072	7.25691	7.42642	7.20971
7100632	C17orf45	10.6681	9.94183	10.4521	10.8834	11.0476	11.0479	11.5752	11.0531	11.5029	10.6758	9.68625	9.91274	9.93947	10.6293	10.4994	10.7033	10.7824	10.7895	10.6635	11.4503	11.1295	10.5823	10.6858	10.9439	10.5923	10.5712	10.3357	10.1973	10.071
6580129	C17orf48	7.02825	7.0647	7.12417	7.03658	7.11137	7.27411	7.33452	7.0884	7.13966	7.22703	6.83728	6.9677	6.94449	6.97004	6.87915	6.90839	7.01783	7.14469	7.37346	7.3815	7.26846	7.11097	7.40705	7.15629	7.27555	7.35865	7.15927	7.39174	7.47307
2570035	C17orf49	8.82634	8.85318	8.86388	8.4507	8.44268	8.54484	8.10396	9.12585	8.80673	9.03989	8.86202	8.85887	8.73811	8.98287	9.19585	8.79612	8.86827	8.79327	8.90275	9.08981	9.68403	9.93295	9.83032	9.26823	9.95063	9.67251	9.56913	9.77096	9.75045
4570224	C17orf53	6.79714	6.67491	7.02289	7.17847	6.64536	6.88303	6.92896	6.86445	6.83291	6.76658	6.71689	6.85769	6.80071	6.8198	6.94413	6.78193	6.73353	6.72623	6.91702	7.03161	6.67255	6.85726	6.72549	7.14383	6.94617	6.92563	6.82202	6.24058	6.1767
4230356	C17orf56	6.72294	6.72861	6.66391	6.70371	6.93933	6.75219	6.66952	6.63398	6.66371	6.74269	6.84694	6.78287	6.82323	6.70666	6.66853	6.6207	6.66747	6.6952	6.67396	6.57725	6.74011	6.70572	6.66599	6.65779	6.76371	6.89814	6.86413	6.92922	6.76318
650168	C17orf58	8.90058	8.99658	9.08413	9.09168	8.72106	10.1802	10.3876	12.269	9.36763	8.86338	8.33028	8.32863	8.08265	9.25817	9.31993	9.71548	9.97412	10.0464	9.45763	10.727	9.97115	10.7855	10.4917	11.0686	10.8562	10.3944	10.2912	10.5326	9.53545
6400114	C17orf59	6.78872	6.76611	6.79252	6.77318	7.09294	6.90168	6.75586	6.67063	6.769	6.71375	6.89058	6.77989	6.83831	6.72446	6.64999	6.60212	6.56586	6.6716	6.64813	6.67399	6.79873	6.94106	7.02114	6.57837	6.65899	6.84087	6.75965	7.1137	6.86553
4290056	C17orf60	7.88807	7.74433	7.76246	7.52033	7.67306	7.27887	7.14595	7.41418	7.6209	7.36288	7.73816	7.74363	7.72727	7.69337	7.58132	7.42205	7.5577	7.46909	7.48487	7.4523	7.17138	7.60537	7.43807	7.58829	7.43282	7.63555	7.61601	7.67788	7.60215
2340521	C17orf61	9.98568	9.91994	10.0228	10.1864	10.1105	10.0517	10.3296	9.60835	9.86569	9.54967	9.58628	9.74443	9.89452	9.30315	9.33186	9.37582	8.98339	8.83347	9.09423	9.53242	8.69037	8.64188	8.29126	9.12585	9.36887	9.49711	9.32242	9.71163	9.34384
6560767	C17orf62	8.67172	8.4325	8.61456	8.36257	8.57602	8.55637	8.08189	8.55185	8.42457	8.59224	8.61258	8.45835	8.56106	8.66649	8.61972	8.08507	8.29421	8.31092	8.7839	8.29349	9.04036	9.12301	8.86972	8.1087	8.42192	8.55121	8.3435	8.49005	8.78524
5570224	C17orf63	7.21529	7.28761	7.41492	7.2873	7.01292	7.27272	7.38128	7.18185	7.13975	7.28233	7.34005	7.29277	7.33286	6.99894	7.06745	7.22282	7.1232	7.05688	7.30602	7.23749	7.32602	7.2922	7.40312	7.25407	7.12328	7.15288	7.13109	6.9879	7.10363
5310181	C17orf68	7.24489	7.24839	7.3391	7.47973	7.26147	7.3848	7.57085	7.3389	7.43396	7.54801	7.33106	7.38179	7.12002	7.3048	7.29313	7.48432	7.46167	7.47128	7.4936	7.46184	7.63373	7.67967	7.82533	7.6294	7.62888	7.5873	7.71178	7.9817	8.01571
4540064	C17orf70	8.79683	8.85291	8.89549	9.18929	8.87164	9.0365	9.07383	8.85661	8.61098	8.87032	8.69397	8.77063	8.65302	8.67049	8.66862	8.69253	8.59596	8.61096	8.80549	8.85468	8.48219	9.0104	8.50803	8.99986	8.77195	8.84654	8.83617	8.76617	8.92306
2490377	C17orf71	6.85296	6.845	6.90647	6.78651	6.75448	6.91877	6.78796	6.83134	6.64719	6.75158	6.84098	6.87259	6.85947	6.70486	6.75699	6.8618	6.80958	6.70876	6.78541	6.76501	6.73646	6.76408	6.95881	6.81507	6.94923	6.89061	6.84505	6.97113	6.62444
3390477	C17orf79	6.95541	6.88625	6.79145	7.22976	6.88596	7.05328	7.32721	7.04344	7.1124	6.94364	6.67318	6.87727	6.72759	7.1285	7.12351	7.19878	7.17067	7.14443	6.94583	7.0659	6.84516	6.80003	6.72356	7.00996	6.62585	6.62515	6.69438	6.48836	6.49928
1430678	C17orf80	6.90818	7.07044	6.8912	6.68645	6.96015	6.78356	6.62423	6.99081	7.04228	6.87839	6.97477	6.96144	6.9165	7.00912	6.95859	6.77289	6.90759	6.89308	6.81165	6.85149	7.03885	6.95906	7.07249	6.59646	7.11511	7.00488	6.9061	7.19852	7.0758
2360131	C17orf81	6.89685	7.09417	6.82863	6.94851	6.91704	6.85957	6.76318	6.98373	7.01741	6.85812	6.90863	6.83174	6.83417	7.08697	6.95304	6.84486	6.94365	7.02383	6.7988	6.96658	7.13296	7.10891	7.13261	6.7759	6.96413	6.76764	6.85457	6.90071	7.05083
3180343	C17orf85	7.34242	7.25555	7.36172	7.44285	7.43052	7.28326	7.28381	7.30025	7.56134	7.41973	7.54119	7.49826	7.62451	7.41975	7.42071	7.48372	7.56236	7.52748	7.35685	7.35574	7.07949	7.32592	7.34022	7.41297	7.52692	7.44447	7.46778	7.46951	7.41566
5890678	C17orf87	7.617	7.56052	7.30368	7.7433	7.57177	8.95043	9.1241	9.20703	8.34062	7.39241	6.73548	7.00072	6.90426	7.82676	8.04043	8.07014	7.70876	7.68251	8.53276	8.20317	8.13113	7.83409	7.89855	7.7217	6.71062	6.94809	6.77043	6.56582	6.86246
940300	C17orf90	8.75235	8.63252	8.9499	9.04631	9.22274	9.16721	9.39991	9.10757	8.90058	9.10794	8.65701	8.76451	8.88428	8.54486	8.65149	8.91551	8.6571	8.73511	8.83945	9.0746	9.21617	9.09463	9.5459	8.94203	8.77979	8.92427	8.7577	8.7561	8.78425
5290161	C17orf91	8.35535	8.36629	8.50589	8.99566	8.10603	8.09772	8.33213	8.36973	8.55869	8.63325	9.10894	9.09556	8.81631	8.25911	8.00196	8.31802	9.01288	9.22402	8.63388	8.3456	7.24692	8.16257	7.7921	9.77912	9.13179	8.90038	9.4866	8.93308	8.73266
2100348	C17orf95	7.08934	7.07952	6.84484	7.08531	7.19467	7.05928	7.05166	6.97679	6.93882	6.99213	7.05966	6.91011	6.91065	7.05848	7.06009	6.96587	7.00189	6.99796	7.05194	7.08694	7.14512	6.9176	7.15517	7.02035	7.0368	6.91544	7.06171	7.17498	6.94918
4640161	C17orf97	7.00055	7.16525	7.08703	6.9241	6.76854	6.99056	6.99893	7.20619	7.30026	7.17991	6.79874	6.97853	6.98166	7.02898	7.1132	7.26743	7.03636	6.98871	6.97546	7.31613	7.35849	7.21986	6.97399	6.81021	6.92993	7.08523	6.90304	7.27563	7.05764
3060390	C18orf1	6.85023	6.70525	6.55988	6.63089	6.88752	6.76562	6.84408	6.55487	6.56845	6.56107	6.81474	6.66417	6.80564	6.37781	6.43138	6.46606	6.38065	6.3129	6.55085	6.47999	6.5305	6.36508	6.36192	6.57212	6.71721	6.37547	6.54364	6.35811	6.2619
2690541	C18orf10	7.27445	7.15349	7.17832	7.25258	7.20883	7.06832	7.03186	7.18009	7.24609	7.11105	7.14663	7.26287	7.17383	7.38674	7.54497	7.18289	7.30868	7.21742	7.12267	7.21525	7.0353	7.14569	7.2034	7.09088	7.12131	7.10316	7.10635	7.16586	7.02823
3450300	C18orf19	6.99765	6.98802	6.98411	7.13926	6.9451	7.03979	7.08928	7.04381	7.17501	6.92114	6.85653	6.92097	6.54656	7.20705	6.99394	6.88935	7.13522	7.17883	7.26057	7.4639	7.23135	6.94889	6.8005	6.97355	7.06037	6.81107	6.79292	6.75028	6.69877
450070	C18orf21	7.42456	7.27878	7.36383	7.54728	7.3178	7.67177	7.74344	7.4111	7.44142	7.46372	7.34471	7.61037	7.45505	7.49772	7.55458	7.60762	7.63654	7.52874	7.81012	7.58196	7.65402	7.37701	7.48462	7.61853	7.6932	7.76025	7.501	7.61133	7.49344
6770465	C18orf22	6.84168	6.94634	6.91529	6.99931	6.76736	7.09006	7.17596	7.09204	6.83253	6.70447	6.63108	6.74383	6.57596	7.13672	7.10478	7.10908	7.02958	7.07903	6.89181	6.93888	6.8825	6.82208	6.7434	6.77435	6.5822	6.47642	6.60638	6.5261	6.5522
1410563	C18orf25	8.7782	8.8177	8.90359	8.71901	8.60116	8.90139	9.22123	8.84607	8.84733	9.07392	8.89518	8.88951	8.86108	8.74227	8.79173	9.05699	8.97334	8.90639	9.15732	9.03017	8.86428	8.86443	9.20755	9.26171	9.08753	8.9941	9.16058	9.35235	9.38699
2940201	C18orf32	6.99585	6.81751	7.02108	7.00856	6.93105	7.11036	7.15652	7.03526	6.93498	6.94282	6.91474	6.93948	6.97031	7.06413	6.98752	7.12284	7.05032	7.12989	7.11664	7.09037	7.01295	6.93689	7.12013	7.09376	6.9693	6.88083	6.88729	6.89175	6.87479
6040475	C18orf55	9.08262	9.20232	9.10637	9.04712	8.87813	9.21514	9.32098	9.52528	9.24981	8.81585	8.49927	8.71427	8.47464	9.41074	9.51729	9.75252	9.27396	9.1314	9.15696	9.45232	9.64566	8.8418	8.88848	8.87452	8.45628	8.44721	8.32083	8.57815	8.1986
1470170	C18orf8	8.49452	8.46837	8.33549	8.36149	8.31122	8.39539	8.47048	8.45568	8.31179	8.6391	8.44014	8.53896	8.39482	8.42322	8.27466	8.31533	8.53407	8.62385	9.18937	8.72312	8.9918	8.57003	8.67654	8.53156	8.81453	8.70564	8.76147	8.65267	9.02953
1030458	C19orf10	8.4071	8.2702	8.61826	8.69756	8.84325	8.14439	7.96399	8.44258	8.63786	8.024	8.40051	8.23983	8.17123	9.0099	8.81818	8.67098	9.2063	9.40282	8.17057	8.28264	7.93333	8.08851	7.925	7.94727	8.26539	8.16911	8.41753	7.80857	7.98129
6380681	C19orf12	7.92049	8.0192	8.12346	8.34934	7.98922	8.4026	8.62465	8.17075	8.20396	8.12041	8.09013	8.1621	7.98333	8.0744	7.98637	8.26479	8.35123	8.27625	8.40248	8.27497	8.35509	7.86441	8.41025	8.05957	8.12114	7.9494	7.93674	7.84867	8.01092
4220364	C19orf2	9.57279	9.49177	9.63427	9.58532	9.28747	9.86471	10.1416	9.60071	9.59227	9.41565	8.96938	9.13408	9.12636	9.43163	9.69241	9.94582	9.38969	9.27125	9.35042	9.55449	9.68561	9.23553	9.29899	9.57537	9.17516	9.00184	9.18546	9.17319	9.18134
150020	C19orf22	7.98849	7.86139	7.85285	7.5962	7.64644	8.03276	7.68484	8.00305	7.67565	7.95336	8.24836	8.29491	8.21793	8.24411	8.22633	7.96375	8.10773	8.04477	8.02833	7.96471	7.96033	8.45255	8.03854	7.76136	8.23516	8.30403	8.25491	8.30621	8.69464
10189	C19orf24	7.24883	7.29424	7.22708	7.05645	7.05614	7.26927	6.84034	7.1826	7.00078	7.06345	7.04814	7.03629	7.09762	7.49413	7.45738	7.23713	7.35469	7.24551	7.28105	7.19426	7.36468	7.34628	7.02006	6.71791	7.01681	6.96433	6.99582	7.11114	6.93778
6520113	C19orf25	7.08123	7.1536	7.00435	7.02702	7.169	7.15279	6.9311	6.95092	7.41887	7.07104	7.18581	7.03452	7.15176	7.13406	7.06011	7.02634	7.09031	7.05327	7.09286	7.08186	7.24928	7.17075	7.30475	6.96646	7.10039	7.16226	7.17537	7.17885	7.30361
2900358	C19orf28	6.9176	7.03479	6.55574	7.1169	7.07854	7.63092	7.24586	8.00439	6.96575	7.0944	7.35821	7.22822	7.28329	7.81592	7.38523	7.52162	7.88962	8.09054	7.89737	7.57459	7.85155	7.56667	7.07527	6.94355	7.04958	6.98236	6.96061	6.82008	7.07403
70243	C19orf29	6.78618	6.84805	6.60483	6.6841	6.73929	6.74638	6.56161	6.91078	6.8095	6.75018	6.74946	6.90495	6.81039	7.00525	7.00361	6.80967	6.92194	6.85409	6.79241	6.67665	6.94542	6.948	6.77103	6.59067	6.73294	6.68625	6.72738	6.88336	6.78308
4730356	C19orf31	13.2065	13.1426	13.5365	13.4209	13.1032	13.293	13.433	13.3661	13.408	13.5111	13.5895	13.308	13.4683	12.855	12.8201	13.1013	12.9343	13.0383	13.3758	13.2413	13.3941	13.4046	13.3849	13.5881	13.4709	13.4704	13.6138	13.4501	13.4397
2490142	C19orf35	7.02914	6.91049	6.99918	6.52595	6.94474	6.703	6.54347	6.3706	7.10207	6.72052	6.98911	6.88481	6.9588	6.5422	6.59223	6.4568	6.50323	6.41546	6.69443	6.4451	6.81128	6.768	6.60839	6.43645	6.54056	6.49738	6.548	6.90245	6.92645
4890364	C19orf40	6.60267	6.57442	6.81179	6.71929	6.58027	6.64003	6.73695	6.64467	6.69396	6.72216	6.60567	6.6601	6.52814	6.55824	6.57247	6.5942	6.60295	6.49359	6.72038	6.69825	6.75817	6.71652	6.86878	6.70597	6.75989	6.598	6.57871	6.53201	6.65857
1300041	C19orf42	7.29744	7.22326	7.16479	7.30711	7.34875	7.37221	7.48316	7.24901	7.23382	7.12846	7.19078	7.22891	7.18978	7.1393	7.20253	7.20703	7.21462	7.16999	6.9098	7.19504	6.94921	6.90191	6.98743	7.01731	7.01917	6.9575	7.09792	6.77518	7.00273
1470358	C19orf43	7.90194	7.79596	7.69789	7.63519	7.67335	7.59095	7.03389	7.78272	7.71598	7.68371	7.78816	7.67891	7.67121	8.15281	7.9707	7.55116	7.82767	7.74596	7.75496	7.90612	8.17751	7.94468	7.5569	7.22886	7.9346	7.62324	7.76693	7.69292	7.92217
6330367	C19orf44	6.45314	6.66288	6.57317	6.56194	6.46779	6.54853	6.57838	6.58376	6.6454	6.58428	6.45031	6.38792	6.43185	6.5205	6.49469	6.62446	6.58438	6.51578	6.43419	6.61597	6.59739	6.64037	6.67651	6.60979	6.50484	6.614	6.55296	6.76898	6.81669
2850630	C19orf48	7.57818	7.32178	7.54409	8.01902	7.82662	7.79789	7.99712	7.92473	7.77475	7.57433	7.20258	7.41636	7.30461	7.86302	8.05374	7.96432	7.88873	7.74311	7.75346	7.95569	7.57936	7.75284	7.63322	7.85541	7.38672	7.41086	7.32411	6.78745	6.75439
3780131	C19orf50	7.94968	8.07883	7.70648	8.14106	8.22736	7.91362	7.85338	7.83994	8.02227	7.94453	7.84244	7.84698	7.94138	8.0084	8.01808	7.99166	8.04129	8.02596	7.8909	8.06477	7.80195	7.88255	7.85143	7.85084	7.97641	8.08488	8.02611	7.89962	8.01371
6290253	C19orf52	7.40571	7.41671	7.4509	7.54381	7.28714	7.39956	7.51434	7.46063	7.57838	7.5421	7.49731	7.47603	7.47919	7.43111	7.45907	7.459	7.49695	7.48973	7.54934	7.63698	7.75146	7.52072	7.65818	7.66697	7.54768	7.50082	7.69249	7.46943	7.65851
3460184	C19orf53	9.04408	9	9.01643	9.28686	9.12478	9.31559	9.57627	9.0002	9.17153	9.14994	8.88545	8.95933	9.05716	9.10279	9.11994	9.35579	9.08129	8.98374	9.07257	9.18353	9.25057	8.78745	9.03799	9.13523	8.963	9.17175	9.07396	9.05214	8.87385
650167	C19orf54	7.30979	7.20338	7.28199	7.41533	7.65027	7.45674	7.49273	7.11629	7.47078	7.46434	7.13357	7.22421	7.29427	6.8425	6.86583	6.89473	6.90837	6.96923	7.31501	7.3593	7.37558	7.44502	7.60991	7.21605	7.2846	7.42835	7.21416	7.32936	7.25647
3800079	C19orf56	9.05748	8.99616	9.20452	9.3564	9.11882	9.25245	9.5667	9.05336	9.13701	9.09855	8.89759	9.09836	9.12413	8.71876	8.76136	9.01202	8.82212	8.88723	9.07663	9.02857	8.53463	8.82181	8.75515	9.18387	8.85062	9.01202	9.02677	8.97574	9.01047
1070367	C19orf59	9.89825	9.68066	9.71795	10.5026	10.0279	7.58219	7.78922	7.66302	10.7212	10.3682	9.84137	9.52682	9.1011	12.2275	11.8592	12.6389	11.9292	12.0341	9.19448	10.153	9.53308	10.4047	10.3041	10.1432	9.54168	10.5269	10.2065	9.8325	9.5116
3420333	C19orf6	8.15665	8.17501	8.39541	8.52317	8.34066	8.36984	7.96001	8.31484	8.03971	8.59155	8.4615	8.2719	8.15013	8.17334	7.92803	7.82621	8.12293	8.10243	8.38556	8.36732	8.48104	8.59784	8.51384	8.46393	8.76154	8.73055	8.81728	8.97172	8.95012
2750465	C19orf61	6.60053	6.54313	6.76325	6.51664	6.57126	6.51118	6.5142	6.80101	6.75375	6.77666	6.6025	6.44653	6.40899	6.9241	6.88303	6.8153	6.80705	6.92808	6.67691	6.90176	7.06209	6.97756	7.16138	6.59845	7.10224	6.94477	6.933	6.74788	6.90287
3610768	C19orf62	8.72232	8.72722	8.59336	8.87129	8.85842	8.57425	8.47597	8.58436	8.64487	8.53927	8.72282	8.76681	8.88842	8.78999	8.74171	8.50047	8.59715	8.60734	8.40322	8.56098	8.44825	8.64976	8.32172	8.43614	8.49467	8.56517	8.5781	8.34648	8.37042
5220204	C19orf66	7.34299	7.58204	7.44076	7.64763	7.53173	7.5511	7.8921	7.45123	7.43366	7.67315	7.65298	7.48814	7.66028	7.31524	7.40911	7.56701	7.52926	7.56388	7.54301	7.2972	7.66266	7.40577	8.02781	7.8468	7.69065	7.70357	7.79457	7.75675	7.89185
4200181	C19orf70	8.1045	7.71001	7.91579	8.13877	8.17165	8.01436	7.7229	8.00976	7.83076	7.45278	7.46756	7.68775	7.64105	8.5647	8.4854	8.127	8.24497	8.14108	7.83238	7.875	7.60873	7.53785	6.94264	7.10787	7.19858	7.21112	7.15922	7.08115	7.36051
580066	C1GALT1	6.78562	6.75328	6.69741	6.72274	6.77395	6.7111	6.53211	6.79817	6.98438	6.75045	6.72118	6.75076	6.63299	6.73405	6.81492	6.78222	6.77353	6.78559	6.75757	6.82646	6.80012	6.77604	6.93548	7.02494	6.77158	6.61513	6.77595	6.87561	6.6975
6020377	C1GALT1C1	7.44878	7.80051	7.34065	7.28556	7.44339	7.18034	7.29251	7.32584	7.1844	7.25543	7.29244	7.38657	7.33442	7.48254	7.63321	7.66454	7.48768	7.31037	7.23227	7.32606	7.11315	7.11244	7.23955	7.34263	6.97367	7.18327	7.14118	7.51899	7.5874
1300092	C1orf107	6.6611	6.34968	6.44478	6.55057	6.53996	6.66865	6.60563	6.54637	6.50869	6.63743	6.47396	6.61524	6.46154	6.76449	6.87102	6.9934	6.93505	6.85448	6.71104	6.76115	6.74331	6.84363	6.90381	6.86061	6.74688	6.71249	6.72041	6.49193	6.60805
4540039	C1orf109	7.17444	7.17147	7.22934	7.06513	7.16261	7.18484	7.22844	7.39918	7.08234	7.28516	7.06844	7.08108	6.95161	7.56425	7.48806	7.35879	7.49635	7.5429	7.1251	7.21003	7.6316	7.24706	7.68596	7.03176	7.2839	7.13831	7.18429	7.22242	7.13367
940240	C1orf112	7.16463	7.08158	7.23435	7.17255	7.14138	7.05486	7.13482	6.8957	7.01979	7.1156	7.02923	7.12144	7.1745	6.92497	6.96028	6.95822	6.85	6.73155	6.97857	6.98617	7.04043	6.96682	7.08778	6.84821	6.87298	6.97063	7.06427	6.92865	6.92681
770564	C1orf115	6.51346	6.44438	6.49392	6.45377	6.44899	6.63879	6.60596	6.35952	6.52548	6.55739	7.01713	6.39553	6.65333	6.54212	6.63363	6.56919	6.65173	6.51686	6.44448	6.60103	6.93449	6.92906	7.07562	6.65535	7.66963	6.70323	6.82486	6.72418	6.61195
6280630	C1orf116	6.61026	6.47169	6.44404	6.41694	6.47611	6.61386	6.4772	6.67389	6.65641	6.51664	6.58155	6.48993	6.69404	6.86597	6.88165	6.84552	6.70529	6.88166	6.61966	6.56344	6.83431	6.52515	6.50287	6.35238	6.32044	6.41774	6.42957	6.49948	6.45206
620433	C1orf122	7.53448	7.65167	7.47358	7.39016	7.13702	7.62065	7.00593	8.31588	7.83584	7.75609	7.90808	8.08532	7.89451	8.6424	8.47522	8.1945	8.46328	8.29353	7.87785	8.406	8.0511	8.69207	8.55521	8.35918	8.34383	8.7472	8.34733	8.12454	8.18918
5720414	C1orf123	8.63348	8.65964	8.5304	8.7315	8.62278	8.51683	8.68337	8.47372	8.82155	8.69982	8.3714	8.49847	8.5379	8.51178	8.61248	8.69417	8.38598	8.39657	8.34285	8.3623	8.64678	8.42875	8.49699	8.69889	8.32029	8.51994	8.43044	8.48626	8.3491
20553	C1orf124	7.35697	7.25361	7.18151	7.31805	7.3097	7.24936	7.3168	7.30328	7.28003	7.32538	7.55998	7.46804	7.45717	7.20291	7.31715	7.35513	7.36562	7.28932	7.24075	7.16219	7.09763	7.09777	7.33061	7.35662	7.44075	7.26625	7.44509	7.26798	7.32748
270133	C1orf128	9.55996	9.62938	9.56797	9.63481	10.3	9.18302	8.93677	9.5083	10.318	9.68361	9.89621	10.3133	9.99393	9.46925	9.23405	9.10454	9.57077	9.58597	9.46627	9.20727	9.26758	9.72526	9.58342	9.13038	9.0995	9.1948	9.54316	9.08246	9.32682
4760692	C1orf131	8.43167	8.34532	8.33302	8.07319	8.13735	8.53112	8.62499	8.49955	8.25937	8.46454	8.11872	8.26555	8.33428	8.55276	8.68254	8.66233	8.56811	8.43632	8.43598	8.43146	8.51102	8.26172	8.44613	8.5235	8.20899	8.39909	8.23711	8.23093	8.08943
2030044	C1orf144	8.81383	8.96201	8.81578	8.95215	8.84742	8.88859	8.84302	9.01733	9.11758	8.94882	9.11714	8.94708	9.09542	9.146	9.14452	9.12913	9.10096	9.10148	9.3319	8.9862	9.32212	9.05996	9.17542	8.93073	8.83387	8.85643	8.76147	8.64807	8.9857
5700692	C1orf149	6.83438	6.9091	6.87753	6.87918	6.85016	6.95859	6.98519	6.8523	6.68504	6.91866	6.96841	6.84648	6.77983	6.93285	6.90685	6.90251	6.90616	6.94602	6.88715	6.84765	6.86084	6.8383	6.83172	6.89879	6.62851	6.66214	6.74617	6.69242	6.52732
5570523	C1orf159	6.67255	6.84754	6.57799	6.4361	6.65183	6.56698	6.50703	6.58307	6.56425	6.73784	6.60084	6.6182	6.66087	6.65624	6.61965	6.56483	6.6033	6.60685	6.68655	6.59886	6.73436	6.69574	6.61716	6.47894	6.57626	6.70435	6.58265	6.70816	6.93091
7050719	C1orf162	10.7641	10.5696	11.1292	10.9906	11.8895	10.9712	10.829	10.2193	10.9847	10.6316	11.4911	11.0628	11.8661	10.9651	11.7448	11.559	10.2771	10.4269	9.99469	8.95742	9.36525	9.85673	10.2848	9.46835	9.01599	9.6089	9.75702	9.65508	9.69416
2810022	C1orf163	6.88312	6.98867	7.02603	7.01554	6.98351	7.04594	6.9907	7.04994	7.20179	6.79545	6.61795	6.91949	6.78462	6.99186	7.06823	7.14742	6.98787	7.07969	6.77301	6.89728	6.90559	6.8949	6.95846	6.8012	6.51239	6.64764	6.6306	6.53808	6.55608
6400097	C1orf166	7.14672	7.12666	7.05455	7.21202	7.15308	7.15167	7.11242	7.2295	7.28294	7.07271	7.18398	7.16274	7.16886	7.11921	7.10072	7.00504	7.22787	7.13767	7.14183	7.15974	7.20722	7.16147	7.12936	7.02125	7.12761	7.25097	7.09875	6.71432	6.94839
3870112	C1orf19	8.4685	8.42623	8.54419	8.34352	8.39236	8.43739	8.56014	8.46596	8.30599	8.14901	8.18967	8.34836	8.3732	8.6412	8.79426	8.7432	8.55093	8.51661	8.12578	8.12919	7.76217	7.93347	8.06456	8.10439	7.84974	7.71506	7.79797	7.58638	7.8266
1260576	C1orf198	6.61804	6.58652	6.50376	6.72004	6.69363	6.60459	6.59354	6.62054	6.6549	6.70497	6.5741	6.61627	6.49132	6.64318	6.66415	6.69973	6.75308	6.92766	6.73437	6.83004	6.73181	6.6159	6.5001	6.51486	6.46508	6.56728	6.54724	6.28438	6.43409
7040411	C1orf212	7.35432	7.42195	7.28634	7.50083	7.56064	7.41584	7.59691	7.3357	7.40544	7.13082	7.29306	7.37127	7.39782	7.38683	7.51328	7.74145	7.57184	7.6088	7.15803	7.19679	6.74977	6.78943	6.83668	7.34953	7.19021	7.06576	7.20681	7.08752	7.15583
4670608	C1orf216	7.03932	7.06879	6.97937	7.3573	7.36481	7.2009	7.02176	7.09934	7.22228	7.13976	7.02866	7.16256	7.10686	7.0631	7.02733	6.9353	7.01219	7.06966	6.90593	6.78535	6.67513	6.84859	7.02192	7.03082	6.80321	6.93781	6.93725	6.78372	6.62716
4860575	C1orf218	9.06647	9.17544	9.62497	9.22902	8.35947	10.1657	10.5925	10.0618	8.03801	9.49829	9.38019	8.89324	9.09681	9.50077	9.45361	9.7957	9.32537	9.16105	9.63218	9.4177	9.72437	8.97913	9.07667	9.34902	9.64398	9.40746	9.37367	9.24579	9.18366
3370768	C1orf24	10.1273	10.2621	10.5719	9.80131	9.38299	10.7043	10.6761	10.1875	8.94326	10.0495	9.52989	9.24079	9.4088	10.0758	9.93912	10.618	10.3084	10.4467	10.9814	10.3953	10.1854	10.0095	9.71451	9.50451	10.07	9.64183	9.14345	8.48776	8.73899
4890647	C1orf25	7.62771	7.66973	7.43613	7.33446	7.43329	7.68686	7.74813	7.55696	7.49302	7.7162	7.6103	7.61465	7.62659	7.4784	7.52782	7.44404	7.46785	7.48417	7.74655	7.61749	8.1818	7.86435	8.13035	7.64999	7.68601	7.71973	7.66008	7.79625	7.81963
2360598	C1orf31	6.82642	6.79865	6.76242	6.74173	6.8411	6.86607	6.80068	6.76104	6.775	6.795	6.6867	6.83919	6.70762	7.0043	6.89809	7.15443	7.09721	7.07452	6.97865	6.99034	6.95907	6.79973	6.99616	6.71818	6.67972	6.77479	6.56364	6.67955	6.72754
5820500	C1orf35	7.15553	7.04025	7.00789	7.08478	7.07079	7.35197	7.28191	7.14605	6.79283	7.11874	6.92802	6.94088	7.07996	7.29394	7.20193	7.09141	7.19402	7.28028	7.06968	7.18471	7.28339	7.07113	7.04889	7.07677	7.00163	7.07645	6.97171	6.97683	6.69941
2470240	C1orf38	6.66122	6.74462	6.59867	6.89126	6.75211	6.61478	6.47526	6.86484	6.9086	6.91438	6.83237	6.60827	6.8298	6.74802	6.70426	6.71071	6.73695	6.67415	6.73059	6.81357	6.89336	7.00365	7.33537	6.7936	6.96082	6.88881	7.02373	7.38198	7.2693
6450273	C1orf41	7.56355	7.36905	7.55546	7.6196	7.21407	7.36384	7.3074	7.40793	7.35838	7.39716	7.5065	7.47206	7.55021	7.77388	7.71058	7.68734	7.7369	7.63577	7.51493	7.43333	7.27512	7.2985	7.32093	7.54303	7.45208	7.38917	7.38659	7.10716	7.05581
3780411	C1orf43	8.63159	8.38919	8.44888	8.44483	8.80079	8.72419	8.67095	8.55958	8.76572	8.6373	8.80965	8.65107	8.60608	8.7539	8.64488	8.58943	8.75346	8.80209	8.901	8.9381	8.94772	8.76339	8.88194	8.54393	8.79296	8.6345	8.71866	8.38577	8.72053
6350292	C1orf50	8.34234	8.31343	8.39841	8.45962	8.2318	8.76544	9.1424	8.35817	8.27822	8.5014	8.23962	8.22979	8.26661	8.22047	8.11862	8.32143	8.25854	8.26608	8.71092	8.49406	8.82145	8.28383	8.49896	8.47248	8.46081	8.50063	8.38232	8.50942	8.74535
990167	C1orf52	8.31496	8.5693	8.64897	8.39861	8.11953	8.46567	8.70171	8.48284	8.4858	8.56624	8.40642	8.32764	8.19741	8.28309	8.35986	8.76008	8.67232	8.71505	8.55649	8.55176	8.5457	8.28712	8.64123	8.79146	8.61013	8.51331	8.58149	8.69816	8.84286
990382	C1orf53	6.75399	7.03958	6.63615	6.6703	7.01026	6.76682	6.64047	6.91477	6.75001	6.54143	6.50112	6.63384	6.77795	6.90972	6.95443	6.93834	6.78691	6.8079	6.54629	6.70269	6.62901	6.63844	6.55974	6.68963	6.6887	6.5527	6.73055	6.69288	6.58836
2600278	C1orf54	9.83937	10.3146	9.79621	10.321	9.3921	10.9422	11.1755	10.6582	9.30251	10.2158	9.08975	9.88617	9.27002	10.2918	10.4133	10.5902	10.1015	10.0184	10.3665	10.7895	10.919	9.92452	9.90243	10.3785	9.82978	10.0461	9.39649	10.1853	9.12088
1010435	C1orf55	7.84183	7.82828	7.97746	7.73782	7.65906	7.7536	7.96931	7.94839	7.8801	7.86602	7.81703	7.87499	7.70855	7.81629	7.91249	8.22361	8.21524	8.30578	8.15613	7.97321	8.0196	7.67267	8.13976	8.18569	7.9634	7.70322	7.84162	7.8798	8.24458
3460056	C1orf57	8.12784	8.17834	7.91442	8.23231	8.08357	8.11289	7.99133	7.92025	8.05459	8.12691	8.33864	8.34874	8.51601	8.06787	7.97405	7.94056	7.89994	7.75113	7.82052	7.91176	7.85186	7.97061	7.966	8.07126	7.90361	8.11906	8.08663	7.85738	7.74783
1710242	C1orf59	8.40326	8.12469	8.3784	8.15827	8.35513	7.88885	8.14494	7.9144	8.03811	8.08615	8.0154	8.19052	8.38424	7.99097	8.12517	8.01972	7.75156	7.65061	7.70167	7.62654	7.41001	7.8528	7.71237	7.92685	7.43331	7.68465	7.73023	7.70388	7.44755
2320408	C1orf63	7.89212	7.5973	7.89554	7.90905	8.27109	8.1119	8.20023	7.69828	7.75679	8.19984	8.11111	7.86682	7.95949	7.83819	7.78689	7.74244	7.86458	7.86888	7.6497	8.09385	8.7205	7.65282	8.57644	7.53759	8.68267	8.59952	8.38378	8.7697	8.57897
7610202	C1orf66	7.613	7.55172	7.68072	7.44368	7.37154	7.52695	7.32057	7.54422	7.54486	7.77473	7.70237	7.48763	7.43386	7.84399	7.62829	7.43604	7.69269	7.69194	7.79313	8.01409	8.58856	8.30964	8.07455	7.641	7.99077	8.00054	7.95871	7.86063	7.76735
4150050	C1orf69	6.72544	6.93321	6.72254	6.87516	6.74499	6.81448	6.7583	6.77171	6.76009	6.73575	6.71225	6.77899	6.76307	6.77955	6.73833	6.76933	6.87202	6.91139	6.68705	6.6499	6.52467	6.52375	6.5666	6.66961	6.69194	6.70763	6.76711	6.9039	6.81912
6650121	C1orf71	8.08313	8.00883	8.62367	7.74745	7.80462	7.88025	7.91241	7.82472	8.78983	8.49297	8.35283	8.05992	8.09399	7.93115	7.9021	8.11825	8.23109	8.55379	8.38411	8.37451	8.3411	8.93358	9.00878	8.73359	8.56391	8.36642	8.46947	8.37835	8.55579
2690215	C1orf77	8.35928	8.17359	8.26008	8.32818	8.13141	8.4222	8.3241	8.39031	8.16634	8.52628	8.3216	8.39606	8.08346	8.54155	8.60169	8.58611	8.66508	8.74317	8.57828	8.60098	8.69088	8.34288	8.5775	8.37811	8.58604	8.63879	8.59188	8.59617	8.59963
7510553	C1orf83	6.88396	6.6294	6.94616	6.94611	6.84495	6.95267	6.94263	6.83432	6.85219	6.90786	7.02419	6.93277	6.93413	6.63203	6.6737	6.75194	6.63893	6.62247	6.78627	6.80742	7.00564	7.02914	6.99686	6.81682	6.90676	6.85985	6.91913	6.47636	6.75652
2640086	C1orf85	10.1918	10.3097	10.0915	10.7579	11.2703	9.77667	9.59423	9.55085	10.7034	9.91247	10.2129	10.7609	10.8126	9.19575	9.02471	9.19823	9.23118	9.23026	9.49627	9.10281	8.46768	9.62983	9.11243	9.0243	8.40965	9.27615	9.09718	8.79407	9.01543
1570564	C1orf86	7.77842	7.72948	7.6303	7.5939	7.73133	7.60429	7.27193	7.53811	7.65659	7.61929	7.67685	7.68433	7.84792	7.56406	7.52336	7.1934	7.24274	7.17087	7.52413	7.33264	7.40016	7.56203	7.24495	7.06561	7.51956	7.63536	7.52414	7.59132	7.63917
6510360	C1orf97	7.29723	7.2441	7.12283	7.19429	6.92531	7.42303	7.61925	7.27317	7.26018	7.1811	7.11226	7.2725	7.31342	7.32613	7.25814	7.46361	7.52804	7.57277	7.52428	7.26807	7.74059	7.29111	7.52919	7.51657	6.91515	7.10245	6.98927	6.8983	6.84343
2940685	C1QA	7.90304	8.00325	7.77636	8.37104	9.77663	8.1384	7.41544	8.3996	9.79187	8.31817	8.03655	8.53751	8.3671	7.54424	8.02371	7.48426	7.22262	7.11559	8.13063	7.95948	8.47098	8.69318	8.59545	7.51696	7.1363	7.63186	6.99288	7.04618	7.0983
5910019	C1QB	9.34322	10.04	9.23336	9.54811	12.8288	10.3186	9.47218	10.8634	11.9173	8.77424	10.1142	11.2232	10.2122	9.60652	10.2067	9.46088	8.93188	8.72686	10.2674	7.83835	9.59123	8.74987	9.24437	6.78087	6.53239	7.7295	7.20347	7.05327	8.84899
7200392	C1QBP	8.9527	8.93479	8.74094	8.65889	8.57149	9.10228	8.98514	9.57243	9.0964	8.44255	8.44418	8.69456	8.61683	9.71128	9.8578	9.55131	9.49275	9.30034	8.82851	9.33455	9.01447	8.80921	8.62529	9.06041	8.4339	8.52408	8.41581	8.29351	8.33568
1440341	C1QC	10.0019	10.3888	10.0321	10.518	12.776	10.522	9.26249	10.9935	12.1097	10.2399	10.7084	11.1058	11.2982	10.0604	10.8229	9.43191	9.38391	9.08934	9.5553	8.67851	9.80502	10.5911	10.3875	8.76836	8.2702	9.10432	8.47688	8.68802	9.11672
5090079	C1QTNF1	6.5092	6.51985	6.60514	5.77694	5.85919	6.28841	5.89744	8.98472	7.04192	6.6588	7.99082	7.89205	7.0945	6.60236	6.65174	6.55957	7.28518	6.92892	6.55089	8.26705	8.15183	10.1736	9.98234	10.049	11.415	10.5887	11.0299	9.57236	9.3459
5810424	C1RL	7.07882	6.9907	6.85696	7.12421	7.1543	6.82938	6.80487	7.35567	8.16271	7.46537	7.23716	6.98752	7.15989	6.9423	7.10707	7.13883	7.08642	7.12829	7.31636	7.46657	7.72186	7.88752	8.35494	7.80587	7.80875	7.88386	7.72507	7.92157	7.85091
7400707	C1S	6.40987	6.48797	6.41187	6.50883	6.68061	6.43845	6.38021	7.51112	8.81237	6.68905	6.61843	6.61506	6.75239	6.51337	6.55374	6.5757	6.86512	6.8296	6.97721	6.86201	6.81053	7.66845	8.37092	7.16208	6.8291	6.95408	6.72242	6.78038	8.05979
670594	C2	7.31477	7.49713	7.30138	7.59482	8.61464	7.85595	7.35969	8.08849	8.3966	7.48343	7.69895	8.31647	8.04766	7.03235	7.04966	6.81092	6.85654	6.88797	8.67255	7.2813	8.10092	8.29924	9.01221	7.00907	6.6576	7.21526	6.68908	6.68785	7.83643
1400601	C20orf100	6.66869	6.73597	6.66469	6.67543	6.62162	6.95224	6.79675	6.34018	6.57672	6.6065	6.95752	6.59522	6.79978	6.73669	6.87856	6.74683	6.79152	6.66887	6.67331	6.57975	6.53875	6.63336	6.54827	6.54689	6.7369	6.70611	6.7452	6.63981	6.83011
5550392	C20orf107	6.64875	6.80267	6.47182	6.68382	6.61083	6.63259	6.41953	6.54397	6.55897	6.67805	6.73026	6.65581	6.62078	6.71202	6.69889	6.66696	6.78014	6.78502	6.7257	6.60521	6.69949	6.74176	6.65859	6.87883	6.79975	6.65528	6.68601	6.90513	6.90215
770561	C20orf108	7.26484	7.29745	6.90956	7.24832	7.30114	7.30674	7.46439	7.12938	7.05618	7.34227	7.27613	7.15727	7.28068	6.98544	7.00405	6.96026	6.9619	7.0135	7.30912	7.24251	7.18358	7.49612	7.36616	7.45758	7.39682	7.26755	7.40488	7.34661	7.27544
7400689	C20orf11	9.62315	9.84321	9.89129	9.79195	9.50876	9.8856	9.97354	9.69363	9.35996	9.7185	9.58578	9.56204	9.58575	9.39373	9.43065	9.7403	9.45773	9.35333	9.43134	9.61418	9.40942	9.5669	9.49472	9.65316	9.59769	9.5488	9.5682	9.50361	9.54305
2810082	C20orf111	9.13543	8.93185	9.0967	8.9832	8.81225	9.15544	9.14196	8.97406	9.14226	9.34192	9.42285	9.29281	9.16001	8.9854	8.8458	8.75262	9.17846	9.2734	9.24617	9.47868	9.24012	9.43857	8.75984	9.61283	10.0203	9.70317	9.68786	9.20827	9.45806
290132	C20orf117	7.78188	7.73529	8.00527	7.51516	7.49136	7.93761	7.61405	7.52152	7.28286	7.74719	7.63408	7.77071	7.80339	7.76397	7.56358	7.56291	7.70142	7.73427	7.66795	7.4782	8.13604	8.08694	8.01985	7.48171	7.42709	7.52094	7.5504	7.64676	7.82602
5290196	C20orf123	6.47253	6.64265	5.99935	6.36101	6.33452	6.58752	6.61506	6.79894	6.44481	6.69163	6.51923	6.51886	6.23149	6.79517	6.5931	6.55861	6.65007	6.54414	7.7962	7.90537	8.7696	6.94176	7.04838	6.71488	6.35855	6.38921	6.33982	6.3972	6.37411
4480600	C20orf127	6.71328	6.78683	6.7305	5.85749	6.12338	6.44823	6.1201	6.8521	6.78133	6.75324	6.96823	7.37293	7.19927	7.10771	7.97441	7.52024	7.57502	7.13556	7.67768	7.51744	7.68218	8.97068	8.88904	8.32718	7.42828	7.92771	7.00907	7.70235	8.90483
2900239	C20orf160	6.53493	6.80381	6.65529	6.08609	6.01357	6.31062	6.11925	6.31317	6.51258	6.53039	6.81514	6.94663	6.91339	6.56068	6.65259	6.56757	6.5663	6.49678	6.52554	7.06316	7.15885	7.46098	7.50267	7.17656	7.3605	7.69592	7.42079	8.07032	8.44282
770221	C20orf177	7.739	7.82179	7.93509	7.65052	7.42463	7.49171	7.5085	7.45356	7.55321	7.74727	7.52167	7.42019	7.49048	7.38288	7.43315	7.53101	7.38716	7.42987	7.81718	7.60919	8.05081	8.42074	8.59792	7.85454	7.85294	7.89201	7.96105	7.85367	7.89746
7000376	C20orf191	7.31431	7.30625	7.59247	7.29128	7.38655	7.14198	7.13442	7.17771	7.30112	7.31738	7.46466	7.2749	7.39644	7.59982	7.44704	7.44015	7.38281	7.5889	7.41152	7.19239	7.45511	7.46672	7.53609	7.01579	7.35946	7.36389	7.4115	7.1957	7.28513
5130167	C20orf194	7.38319	7.40037	7.53374	7.35253	7.41074	7.39529	7.35714	7.18076	7.65609	7.45587	7.49302	7.40305	7.54274	7.01938	6.98899	7.10753	7.18242	7.1575	7.30929	7.21761	7.21887	7.17577	7.57407	7.39988	7.39837	7.42845	7.46265	7.09993	7.35905
7160066	C20orf196	6.96971	6.92161	6.83174	6.8262	6.90018	6.67395	6.7036	6.68479	6.76853	6.99021	6.85022	6.77668	6.92338	6.91467	6.84281	6.82754	6.78885	6.95592	6.786	6.78874	6.8961	6.98229	7.00523	6.60422	6.65624	6.78264	6.72679	6.39112	6.45612
1340176	C20orf197	6.91888	6.7012	6.7281	6.77942	6.5251	6.62715	6.70351	6.58245	6.48158	6.72025	6.3035	6.55685	6.43934	6.65555	6.69461	6.68899	6.58759	6.43284	6.70764	6.87088	6.74459	6.95556	6.89109	7.06289	6.87345	6.88681	6.83537	6.62692	6.32507
7380634	C20orf20	8.54971	8.46174	8.80385	8.85647	8.56833	8.83767	8.93814	8.41894	8.48325	8.81341	8.62758	8.53408	8.53246	8.57655	8.40296	8.56289	8.65939	8.66521	8.56733	8.80517	8.32911	8.61928	8.55593	8.79497	8.77514	8.69417	8.90784	8.66645	8.69174
4760537	C20orf24	12.1492	12.0248	12.0826	11.9264	12.0311	11.7353	11.7361	11.9906	12.237	11.9541	12.0427	11.9586	11.7989	12.6513	12.5139	12.6901	12.7586	12.9114	12.296	11.9277	11.8686	11.9061	12.2172	11.7915	11.8292	11.6604	11.9381	11.7343	12.0141
2750647	C20orf27	8.03853	7.99849	7.9828	8.35616	8.36332	8.3007	8.37538	7.96415	7.60675	7.3057	7.07526	7.45741	7.41543	7.47712	7.50682	7.66774	7.14016	7.13578	7.12697	7.81	6.58311	6.79393	6.49259	7.11168	6.76622	7.01877	6.96895	6.88254	6.30377
3940059	C20orf29	7.18528	7.15155	7.05665	7.22858	7.36405	7.20523	7.15363	7.17891	7.15529	6.9853	7.18702	7.36236	7.29994	7.08855	7.13497	7.11406	7.12624	7.10201	6.99751	7.05777	6.91751	7.01367	7.07069	6.9007	6.84149	7.00499	6.98648	6.4018	6.45215
4040204	C20orf3	9.05693	8.92059	9.09204	9.40803	9.48792	8.80336	8.54075	8.89588	9.08205	9.03604	9.3946	9.16538	9.39321	8.61679	8.78672	8.65845	8.43847	8.30985	8.19881	8.5551	8.512	8.51754	8.19288	8.56521	9.38323	9.01294	9.26833	9.18234	8.68795
2450398	C20orf30	10.5996	10.4562	10.6474	10.2201	10.493	10.1659	10.3072	10.5186	10.821	10.3885	10.3901	10.3997	10.5438	10.6651	10.8135	10.9929	10.8508	10.7172	10.577	10.3212	10.4424	10.3029	10.606	10.485	10.2143	10.0369	10.0873	10.0746	10.3062
5130129	C20orf4	8.4604	8.60463	8.45491	8.5501	8.52689	8.52232	8.37306	8.42769	8.45767	8.4743	8.43436	8.49854	8.49134	8.44268	8.47992	8.30852	8.41367	8.37185	8.33735	8.30458	8.30011	8.24306	8.14511	8.44064	8.34182	8.37101	8.34386	8.43282	8.26002
4180673	C20orf43	10.2563	10.5472	10.2784	10.2574	10.3228	10.1573	10.0978	10.2007	10.2996	10.2089	10.4118	10.3612	10.4939	10.1846	10.2487	10.3351	10.2214	10.2526	10.2032	9.95374	10.0992	10.1837	10.1643	10.14	10.0863	10.3017	10.3033	10.5146	10.3337
7000403	C20orf45	7.87148	7.74158	7.7999	7.91675	7.80159	7.97322	7.94152	8.36543	8.31237	7.91005	8.07344	8.04324	7.88681	8.35069	8.26996	8.35392	8.59686	8.47828	8.44817	8.40999	8.56598	8.21222	8.53643	8.4489	8.36256	8.13517	8.27251	7.78223	8.1911
5220438	C20orf52	10.2289	10.1041	10.2465	10.1368	10.2776	10.2651	10.2981	9.82919	10.2883	9.85335	10.4166	10.2132	10.5227	10.3896	10.4789	10.4781	10.3063	10.1497	9.87709	9.61033	9.78462	9.25547	9.05501	9.55182	9.58153	9.69872	9.66447	9.43951	9.3058
4070201	C20orf55	7.16679	6.85222	7.33221	6.98063	7.10682	7.20748	7.00739	6.76839	7.00038	7.27551	7.37884	7.1199	7.2527	7.00566	6.93863	6.84873	7.03191	6.98629	7.12387	7.06314	7.05694	7.24005	7.47902	7.15537	7.46876	7.42501	7.31469	7.36875	7.43994
6040279	C20orf7	7.7555	7.60307	7.41786	8.13304	7.96002	8.07716	8.0991	7.98076	7.75309	7.80255	7.61807	7.71863	7.61639	7.73152	7.78143	7.91993	7.76628	7.76833	8.10821	8.2257	7.81634	7.82446	7.49646	8.28644	7.73314	7.93353	7.76502	7.48246	7.63361
5960736	C20orf72	8.86392	8.95105	8.50375	8.76391	9.2358	8.56393	8.47922	8.63307	8.79414	8.56951	8.35143	8.80658	8.57058	8.40986	8.5114	8.39264	8.21992	8.41113	8.55752	8.21797	8.79442	8.47595	8.82417	8.57088	7.97462	8.18837	8.27178	8.3975	8.25235
2690431	C20orf94	6.88122	7.26093	7.25737	6.87158	6.62169	7.03347	7.17179	6.88369	6.8466	6.92448	6.85891	6.81319	6.87819	6.66563	6.65942	6.86311	6.73449	6.75435	6.92294	6.78699	6.9941	7.1498	7.30768	6.99014	6.7501	6.92007	6.94418	7.05543	7.10868
3440132	C21orf119	6.60943	6.46001	6.53326	6.67889	6.60431	6.64619	6.72399	6.4817	6.68102	6.62373	6.48854	6.50844	6.51824	6.79556	6.76936	6.74396	6.80031	6.75611	6.75258	6.71734	6.77543	6.59773	6.70723	6.67235	6.50255	6.5534	6.54775	6.53636	6.71599
6060328	C21orf124	6.64579	6.46576	6.73879	6.76418	6.61374	6.87878	6.86265	6.62536	6.62366	6.74222	6.70538	6.67772	6.62422	6.78456	6.7394	6.69286	6.75164	6.79424	6.7301	6.5975	6.76274	6.45678	6.45064	6.69487	6.70822	6.65928	6.69275	6.47106	6.25709
3400164	C21orf2	7.31022	7.40565	7.19401	7.47757	7.44972	7.29828	7.30584	7.12616	7.37725	7.41366	7.3977	7.34609	7.30056	6.89274	6.85354	6.92027	6.9452	6.99504	7.0709	7.249	7.28528	7.48579	7.37944	7.46939	7.5206	7.6011	7.71346	7.81811	7.89987
6900279	C21orf24	10.2243	10.7393	11.0781	10.3044	10.3118	10.5815	10.4308	10.4979	10.5871	10.7014	11.3035	10.759	11.0376	9.80302	9.62674	10.0672	9.92659	10.3067	10.3141	10.2726	10.416	11.0332	10.7955	10.972	10.9976	11.1505	11.3105	11.5639	11.5419
5050376	C21orf33	9.22593	9.264	8.95918	9.27244	9.36702	9.63923	9.6138	9.65769	9.1636	8.94438	8.64693	8.84682	8.84003	9.45471	9.3657	9.21735	9.18972	9.21705	9.03145	9.78575	9.13694	9.53292	8.7807	8.96298	8.91175	8.90808	8.72239	8.94374	8.66836
60041	C21orf51	7.02361	6.83402	6.83375	6.99182	7.11694	6.9017	6.88815	6.7957	6.88196	6.92012	6.92351	6.85662	6.94124	6.93837	6.92925	6.81947	6.85358	6.89362	6.8403	6.84708	6.82482	6.77193	6.83115	6.5968	6.71946	6.71376	6.80955	6.88424	6.68371
650746	C21orf55	11.1555	11.1481	11.5616	11.4337	11.0393	11.3511	11.5111	11.1953	11.1686	11.5883	11.8232	11.4248	11.5274	10.7997	10.6723	11.0262	10.7333	10.9303	11.424	11.2661	11.2442	11.5182	11.491	11.6925	11.5966	11.8033	11.9116	11.7005	11.5171
1090112	C21orf57	8.65762	8.67964	8.43808	8.63123	8.70252	8.74835	8.67552	8.48674	8.06347	8.31173	8.53011	8.56241	8.6196	8.52351	8.58189	8.56869	8.4481	8.27591	8.14393	8.21228	8.08437	7.90004	8.04979	8.31558	8.25578	8.27941	8.34598	8.45148	8.24641
7040162	C21orf59	7.79069	7.7325	7.60361	7.78402	7.62201	7.76921	7.75753	7.68905	7.76685	7.83448	7.71392	7.72328	7.70469	7.80911	7.93076	7.97979	7.71232	7.71551	7.8653	7.7018	7.97237	7.86581	8.01687	7.98662	7.55716	7.60746	7.6779	7.78708	7.73299
6280626	C21orf66	8.54012	8.30213	8.75715	8.71105	8.52983	8.59191	8.84326	8.46916	8.85882	8.96905	8.39539	8.45769	8.45081	8.39829	8.6356	8.96404	8.60027	8.59522	8.39288	8.81278	8.86556	8.70787	9.08027	9.05657	8.89487	8.94483	9.03988	9.03363	8.69952
150315	C21orf7	6.64104	6.5698	6.60872	6.65606	6.52738	6.18175	6.30389	6.34836	7.03474	7.39576	6.71948	7.06278	6.62645	6.9025	6.64794	6.6494	6.7512	6.79198	7.95587	7.45505	7.47879	7.56869	8.01855	7.40369	7.37337	7.77556	7.55222	7.69412	7.53122
2600519	C21orf70	6.7337	6.8491	6.6015	6.56024	6.71613	6.78472	6.76888	6.83878	6.87095	6.71204	6.65582	6.64283	6.63495	7.05883	7.03673	7.03929	6.94887	6.82475	6.77889	6.81609	6.81284	6.82185	6.80498	6.50987	6.57632	6.6192	6.64028	6.52338	6.60737
2450088	C21orf91	6.83217	6.81051	6.92857	6.78502	6.78885	6.84799	6.99192	6.7407	6.75189	6.7977	6.85124	6.77224	6.98894	6.64177	6.70172	6.83634	6.69838	6.70502	6.88722	6.77161	6.78603	6.55486	6.91446	7.02263	6.79061	6.87496	6.88105	6.86133	7.17976
3460278	C22orf13	9.24851	9.33242	9.21469	9.46835	9.2559	9.39612	9.38543	9.3572	9.32883	9.36707	9.30746	9.24374	9.20705	9.16206	9.05709	9.18856	9.22161	9.20999	9.46021	9.49483	9.54425	9.46827	9.63649	9.65224	9.40027	9.50469	9.53251	9.20661	9.23414
630446	C22orf25	8.01072	8.19736	7.9724	8.0447	8.39418	7.95963	7.70408	7.84985	8.10232	7.96291	8.0401	8.27453	8.28475	7.50199	7.46711	7.45128	7.4438	7.435	7.66918	7.53946	7.58855	7.81639	7.73086	7.67078	7.53301	7.91965	7.81328	7.82989	7.96326
5810632	C22orf28	8.30688	8.47237	8.3279	8.23675	8.35633	8.20667	8.12919	8.50163	8.1863	8.27787	8.21355	8.13989	8.18971	8.34158	8.39474	8.26493	8.24877	8.22484	8.28741	8.23289	7.8545	8.30359	7.99539	8.53015	8.39884	8.14394	8.40576	8.23836	8.36015
990014	C22orf32	6.84493	6.47335	6.71581	6.97826	6.90851	6.93812	7.1082	6.65955	6.80056	6.79451	6.62842	6.75831	6.58418	6.61795	6.67565	6.73721	6.757	6.79623	6.74982	6.77939	6.70899	6.7853	6.88986	6.96639	6.75274	6.64545	6.78985	6.63507	6.43307
5860156	C22orf39	6.89472	6.89855	6.81437	6.78805	7.00574	6.85794	6.95596	6.84399	6.78872	6.95645	6.82788	6.93547	6.90724	6.85201	6.77884	6.76013	6.84431	6.84382	6.97965	6.88661	6.9939	6.85233	6.9741	6.5923	6.79374	6.84877	6.79508	6.77663	6.82037
2510102	C22orf9	7.54602	7.53447	7.58202	7.73443	7.40598	7.55345	7.88863	7.47036	7.40564	7.44785	7.36696	7.34067	7.45074	7.29025	7.19844	7.60304	7.3808	7.52895	7.33861	7.15315	7.26477	7.08004	7.31614	7.12283	7.0321	7.06068	7.24138	7.40156	7.54214
6770209	C2CD2	7.29371	7.0866	7.33538	7.4794	7.1026	7.81237	7.94567	7.5721	7.33618	7.29102	7.08234	7.11996	7.03652	6.93591	7.09776	7.15891	6.80429	6.84812	7.21173	7.36327	7.18631	7.44859	7.43991	7.64073	7.41007	7.46935	7.45666	7.34622	7.263
6520364	C2CD2L	6.71898	6.81672	6.58451	6.58783	6.61693	6.62311	6.44383	6.669	6.61982	6.62797	6.6631	6.56896	6.59975	6.89457	6.78827	6.63671	6.81167	6.76053	6.62284	6.6072	6.80792	6.89715	6.78599	6.68499	6.63148	6.48279	6.52699	6.36536	6.74721
830176	C2orf18	7.15125	7.07159	7.12454	7.18635	7.59456	6.98361	6.74369	7.11806	7.73171	7.04047	7.54631	7.35748	7.48994	6.9986	6.98905	6.95741	7.05946	7.1369	7.01504	6.86394	6.96763	7.19603	7.28022	6.70951	6.8798	6.88581	6.99675	6.9083	6.9185
1170056	C2orf24	8.03333	7.94418	7.87342	7.83173	8.19853	8.44231	8.17942	8.06868	7.82456	8.07527	7.85161	7.97518	7.87734	7.98634	8.00214	7.83433	7.95191	7.92203	7.67783	7.77702	8.09719	7.86945	7.60458	7.46707	7.72245	7.79629	7.80226	7.95621	7.82484
4180196	C2orf25	9.97462	10.038	9.89412	9.90608	9.90111	9.97761	10.0464	9.88208	9.96092	9.67778	9.87734	10.0824	9.8597	9.68583	9.71403	9.78541	9.83672	9.76017	9.95437	9.74294	9.82926	9.45055	9.52041	9.87905	9.72403	9.78241	9.73451	9.40944	9.40793
2680438	C2orf28	10.1649	10.1287	9.97379	10.3105	10.0181	10.2283	10.4127	10.2062	10.3003	10.2363	9.8977	10.0188	10.0833	10.1807	10.2242	10.1871	10.0513	10.1005	10.3065	10.3051	10.5152	10.293	10.249	10.2046	10.0081	10.1359	9.95174	9.90651	10.1077
5700523	C2orf29	9.52272	9.59892	9.65613	9.68556	9.50506	9.81741	9.92148	9.70679	9.58389	9.585	9.5868	9.62622	9.6726	9.4586	9.618	9.79789	9.6838	9.71067	9.37777	9.37968	9.18674	9.70205	9.6979	9.9522	9.37878	9.5214	9.58051	9.5891	9.66142
4920274	C2orf30	8.6561	8.6983	8.86982	8.29283	8.38348	8.42903	8.46729	8.7086	8.53662	8.55588	8.86294	8.69593	8.79145	8.8237	8.8877	9.05724	9.37807	9.55743	8.69714	8.87719	8.94405	8.98006	9.16965	8.97618	9.09796	8.93653	9.00381	8.79856	9.13957
2350142	C2orf32	7.12213	6.99071	6.98666	7.13829	7.69799	6.92793	6.89437	6.95275	6.8381	7.10711	7.31376	7.54894	7.5143	6.67166	6.66162	6.42707	6.57448	6.39538	6.81441	6.83878	6.99279	7.05684	6.9348	6.90423	6.72658	6.92161	6.93205	6.79837	6.79464
4120356	C2orf34	6.89103	6.78671	6.78056	6.77687	6.74588	6.8449	6.89544	6.79329	6.73392	6.60681	6.5697	6.66061	6.78939	6.79017	6.87912	6.89109	6.78338	6.6886	6.68007	6.75008	6.51203	6.54902	6.44181	6.55348	6.49856	6.57156	6.62649	6.63661	6.56393
5420719	C2orf42	7.30875	7.33081	7.44214	7.19753	7.21172	7.5088	7.64199	7.42798	7.39283	7.48094	7.46438	7.50462	7.49932	7.05395	7.11656	7.27079	7.16732	7.30187	7.68788	7.49031	7.64266	7.66855	8.08269	7.65824	7.49622	7.6115	7.58391	7.52729	7.57983
6860273	C2orf43	7.19609	7.1488	7.04094	7.2744	7.28386	7.17301	7.14845	7.2028	7.24427	6.95954	7.00754	7.17217	7.10782	7.34044	7.27266	7.19837	7.17461	7.15745	6.97108	7.09594	7.17299	7.05638	6.95704	7.05563	6.76067	6.92334	6.88976	6.78802	6.73081
6100154	C2orf44	6.92219	7.06652	6.89939	6.78207	6.89401	7.03344	7.17851	6.97266	7.04481	7.0346	6.7379	6.81505	6.82775	7.1282	7.2114	7.27297	7.06262	7.01829	6.74205	6.85779	6.91886	6.87735	7.09787	6.75892	6.71593	6.78692	6.72369	6.90026	6.64763
4120377	C2orf47	8.15719	8.20441	8.18992	8.14137	8.05222	8.38077	8.4363	8.61608	8.33629	8.11263	8.00159	8.22166	8.09571	8.29706	8.44983	8.51033	8.40742	8.4474	8.27124	8.39596	8.22194	8.01475	8.03	8.48987	7.85678	8.05419	7.91436	7.80847	7.76907
870731	C2orf49	6.88301	6.67608	6.94436	6.82412	6.77129	6.96487	7.05927	6.89438	6.81497	6.91249	6.89666	6.81812	6.87912	6.72661	6.77088	6.93098	6.90599	6.88007	6.89683	7.03454	6.9807	6.81128	6.9959	6.90826	6.93204	6.9876	6.96315	7.21846	7.16967
620228	C2orf56	7.91195	8.12248	7.97748	7.94606	7.94925	8.05621	8.11159	8.11507	8.33864	8.10823	8.00875	8.00199	7.96904	7.843	7.78221	7.93714	7.92778	7.94982	7.92284	8.06164	7.91079	7.91412	8.15131	8.14711	8.0986	8.16322	8.09266	8.34494	8.3441
5390372	C2orf64	7.94757	7.58082	7.88096	7.87919	8.09031	7.95116	8.00495	7.81928	7.87257	8.00978	7.85824	7.85058	7.927	7.68564	7.79894	7.85832	7.74729	7.70112	7.85977	8.07386	8.27407	8.05502	8.33158	8.14006	8.01291	7.97863	8.06959	7.8863	7.8435
1170524	C2orf7	6.85191	6.94434	6.74778	6.97495	6.86231	6.85193	6.84748	6.87405	7.02855	6.58566	6.43802	6.50553	6.53775	7.01561	6.99518	7.09933	6.98171	6.86186	6.70836	6.92752	6.61437	6.60803	6.42481	6.40138	6.37727	6.50769	6.41576	6.77154	6.74557
3930386	C2orf76	6.92139	6.91771	6.79367	6.93547	6.7124	6.96971	7.23051	6.78606	6.99649	6.80021	6.86275	6.827	6.94302	6.73625	6.81526	7.01799	6.81027	6.81518	6.6727	6.88601	6.65401	6.4424	6.58566	6.84792	6.80543	6.84384	6.76591	6.66762	6.49324
3170725	C2orf79	7.06543	6.77044	6.97929	7.19441	7.45806	7.10933	7.23428	6.96006	6.79099	6.73722	6.74023	6.83964	6.96784	6.67626	6.70839	6.72055	6.64014	6.59897	6.71821	6.87251	6.48861	6.41814	6.39738	6.64732	6.64311	6.63716	6.68014	6.43638	6.3252
840068	C3AR1	8.47276	8.97548	8.46226	8.38726	8.8368	7.75175	7.3094	7.56047	9.0789	8.46486	8.37469	8.81966	8.49439	8.31629	8.65807	8.34435	8.44409	8.34822	8.35238	8.37536	8.21862	8.9613	9.32634	8.65981	8.30138	8.72997	8.51703	9.1918	9.46829
6220685	C3orf1	6.78656	6.75303	6.5951	6.67707	6.87856	6.83045	6.77179	6.76996	6.76343	6.68638	6.84624	6.73168	6.71331	6.70983	6.67729	6.86628	6.69933	6.70797	6.76508	6.69392	6.77278	6.69673	6.75121	6.81007	6.65523	6.87865	6.69707	6.64722	6.53663
2000546	C3orf10	8.86665	8.70079	8.67148	8.8937	8.94123	9.0142	9.11019	8.35155	8.78149	8.56127	8.81073	8.66669	8.89202	8.53479	8.65052	8.74565	8.53348	8.48704	8.51413	8.55195	8.33886	7.92217	8.10592	8.89776	8.6005	8.55143	8.71415	8.39145	8.2886
6650079	C3orf14	7.68932	7.7306	7.52887	7.52605	7.42329	7.44338	7.54664	7.38882	7.38841	7.31167	7.32335	7.68148	7.43943	7.87424	7.99333	8.12769	8.02343	7.91369	7.91696	7.30562	7.31762	6.72305	7.06244	7.28862	7.11447	7.02548	6.98818	6.64793	6.92453
1090110	C3orf17	8.259	8.18564	8.18295	8.09014	8.18817	8.24147	8.39999	8.08733	7.61212	7.92177	8.22184	8.11053	8.19446	8.09925	8.23431	8.11012	8.04356	7.80467	7.76493	7.82738	7.5462	7.49783	7.62093	8.01359	7.87302	7.75975	7.94744	8.06373	7.87506
6960170	C3orf19	8.34612	8.28419	8.65586	8.34108	8.31103	8.54534	8.41096	8.48055	8.56334	8.88384	8.68233	8.56097	8.64681	8.20482	8.22762	8.35516	8.33291	8.55369	8.55791	8.69542	8.95259	8.78399	9.2096	8.7844	8.92072	8.83086	9.00485	8.8652	8.91442
3180408	C3orf21	7.53653	7.3738	7.26712	7.48625	7.81743	8.1857	8.44962	8.52112	7.65018	6.95862	7.12611	7.16189	7.43586	7.42888	7.67451	7.70401	7.25971	7.03528	6.95101	7.2506	6.62532	6.81005	6.71938	7.43946	6.77393	7.08071	6.92526	7.24741	6.93448
6620669	C3orf23	6.97785	6.79309	6.76131	6.82154	6.92124	6.95106	7.0867	6.97503	7.06873	6.75564	6.75286	6.8825	6.9071	6.83276	6.87844	6.861	6.84094	6.79094	6.84288	6.91365	7.09005	6.73935	6.86651	6.65549	6.54272	6.63366	6.64582	6.65001	6.34303
3610372	C3orf26	7.29563	7.33926	7.10254	7.26675	7.23581	7.46297	7.62412	7.71048	7.33055	7.1095	6.89964	7.3622	7.13758	7.94513	8.11437	8.12255	7.9704	7.79576	7.34667	7.8261	6.71549	7.24872	6.85242	7.32475	7.3229	7.23228	7.12509	6.74253	6.6081
7000746	C3orf31	7.68645	7.77001	7.69511	7.71206	7.67388	8.06946	8.01885	7.88794	7.41563	7.4988	7.27652	7.36594	7.38952	7.78561	7.86161	7.92976	7.81861	7.93557	7.59848	7.79777	7.54877	7.49742	7.20124	7.56567	7.27336	7.33408	7.20502	7.19709	7.31939
1850040	C3orf34	8.6683	8.99044	9.29377	8.43877	8.67866	9.1994	8.58881	9.07531	9.09691	8.65185	10.0814	9.26231	9.53572	8.44048	8.20218	8.53976	8.62327	8.9515	8.29844	8.60702	8.55265	9.33147	9.11804	9.43824	9.50766	9.53316	9.79622	9.76043	10.0186
1500762	C3orf37	7.47809	7.50431	7.39869	7.63551	7.49063	7.53236	7.84419	7.6109	7.38843	7.64571	7.43148	7.5986	7.47184	7.70031	7.5598	7.62601	7.70512	7.64831	7.83698	7.83405	7.74145	7.48621	7.56414	7.61906	7.63459	7.50052	7.53911	7.21473	7.35055
5570577	C3orf38	8.28904	8.50319	8.35046	8.38594	8.4355	8.25159	8.30141	8.62313	8.19638	8.16636	8.23845	8.12455	7.96314	8.14555	7.98687	7.75851	8.17687	8.12926	8.74127	8.36619	8.43912	8.12306	8.09837	8.14264	8.09789	7.98158	8.04808	8.01843	8.17824
60022	C3orf39	7.13841	7.25745	7.22737	7.29968	7.40787	7.21025	7.2512	7.09065	7.3886	7.2571	7.26048	7.28699	7.34073	7.09935	7.16372	7.16738	7.01895	6.85061	6.99656	6.86499	7.0289	6.98005	6.93083	7.02725	6.78912	6.95154	6.9058	7.09625	7.03896
4060131	C3orf58	7.45487	7.28881	7.33358	6.89383	7.10934	7.41305	7.60279	6.9275	6.95451	7.08675	7.01632	7.14578	7.0267	7.33182	7.5403	7.70989	7.33149	7.221	7.27864	7.27128	7.24049	7.02682	7.10083	7.06696	6.97391	7.02669	7.02988	6.99285	6.83076
2030687	C3orf59	7.76849	8.06533	7.66176	8.03785	7.35188	7.42407	7.149	7.57	7.72781	8.05956	8.83032	8.39232	8.61199	7.74379	7.82502	7.90141	7.95272	8.02882	7.58694	7.92819	7.65671	8.20911	8.62771	8.69122	8.9892	8.50627	9.08084	9.25054	9.2931
130280	C3orf62	6.75758	6.72637	6.62595	6.85246	6.73301	6.66753	6.86975	6.68822	6.62795	6.72821	6.88951	6.86189	6.79418	6.8384	6.86669	6.86075	6.82521	6.89375	6.80534	6.79926	6.67087	6.8031	6.86905	6.60332	6.66001	6.74687	6.85254	6.65393	6.65052
6370672	C3orf63	7.15786	7.20668	7.11119	7.12467	7.24435	7.05282	7.03781	7.13066	7.21137	7.24741	7.08798	7.17834	7.07813	7.02087	6.9253	6.70985	6.73789	6.84353	7.1573	7.15492	7.38723	7.40224	7.28337	7.06781	7.25775	7.19324	7.15094	7.41294	7.17532
7550546	C3orf64	7.35923	7.43874	7.10981	7.27369	7.23809	7.05647	7.12639	7.36286	7.12926	7.23104	7.20637	7.26464	7.45762	7.37994	7.47687	7.66887	7.61755	7.52137	7.00773	7.49838	6.94795	7.34026	7.38424	7.61673	7.80902	7.82057	7.57469	7.66814	7.30846
4210102	C3orf75	7.67752	7.69588	7.74767	7.83033	7.95511	7.66541	7.58774	7.66055	7.72305	7.46281	7.7209	7.65831	7.81871	7.67754	7.71069	7.73492	7.65934	7.6768	7.27776	7.53011	7.32948	7.54467	7.63549	7.55972	7.3789	7.56974	7.46815	7.35406	7.22667
5220068	C4orf14	8.19715	7.83178	8.22213	8.01451	8.33627	8.43171	8.61186	8.09261	8.09277	8.17101	7.59388	7.75227	7.91293	7.5636	7.7225	7.66267	7.54321	7.52718	8.01622	8.38695	8.3102	7.83103	7.79156	8.07861	8.20586	8.33677	8.04231	8.3725	8.10725
3710753	C4orf16	6.66828	6.71471	6.47314	6.53772	6.65484	6.63055	6.60241	6.57355	6.61635	6.65386	6.576	6.74158	6.4966	6.77358	6.76829	6.77795	6.79051	6.77649	6.78241	6.61494	6.70648	6.65538	6.61638	6.54695	6.5638	6.49962	6.58565	6.61848	7.02544
2650605	C4orf18	9.51649	9.87574	9.09928	9.52843	9.48169	8.29702	8.45112	8.59677	8.86897	9.12606	9.36384	9.40271	9.49491	9.42494	9.29946	9.16505	9.27733	9.03307	7.8055	8.52464	7.69478	8.25585	7.88295	8.152	8.0773	8.69753	8.55563	9.30784	7.9719
4780215	C4orf27	7.28612	7.08763	6.90914	7.22047	7.37428	7.05313	6.80533	7.08321	7.23635	7.03084	7.09975	7.21848	7.19328	7.10349	7.24096	7.22007	7.05735	7.03039	6.99826	7.07591	7.00968	7.24121	7.31099	7.26635	7.06653	7.15961	7.01105	6.87189	6.63821
4590167	C4orf32	6.94722	7.04175	6.89404	6.81926	7.1463	7.0331	7.09798	6.95295	6.96054	6.90629	6.78425	6.6921	6.63748	6.89574	7.07386	7.02132	6.91636	6.90192	7.09127	6.8201	6.93567	6.58799	6.94548	7.03217	6.84125	6.63003	6.65538	6.7527	6.87276
1850110	C4orf33	7.24816	7.37659	7.02448	7.20043	6.98593	7.14768	7.14681	7.04893	7.05304	7.07809	7.11555	7.13675	7.15381	6.86056	7.03709	7.01109	6.83647	6.89592	7.03608	6.99023	6.68978	6.89059	7.2315	7.31068	6.90462	6.92011	6.89174	6.88871	6.79928
6900301	C4orf34	9.68568	9.44655	9.65748	9.45679	9.49886	9.34164	9.67833	9.01859	9.01366	9.72055	9.6799	9.66014	9.68656	9.31754	8.98174	9.36534	9.44405	9.66636	10.311	9.60723	10.1666	9.39345	9.82756	9.27466	9.29732	9.54164	9.36942	9.25814	9.41324
7160196	C4orf41	9.04212	8.93324	9.07672	8.85135	8.91415	8.96744	9.00893	8.99641	8.97669	9.12071	8.91791	8.93598	8.90532	9.08242	9.14938	8.95487	8.94345	8.92502	9.01697	9.03641	9.4233	8.92392	9.36149	8.82209	9.22115	9.26474	9.18538	9.41045	9.22035
1340241	C5	7.71363	7.30072	7.76986	7.72764	7.93272	7.66597	7.82802	7.33805	7.05508	7.72156	7.15876	7.04314	7.32929	6.91941	6.88479	6.96257	6.82202	6.81343	7.76717	7.57766	7.46762	7.49046	7.13993	7.58441	7.18148	7.22216	7.02676	7.08612	6.60779
6450092	C5AR1	9.46605	9.21045	9.26622	9.17894	9.42061	7.88513	7.60629	8.24088	9.7358	9.75063	10.741	10.3399	10.4848	9.63869	9.42104	9.20529	9.6908	9.64905	9.51684	9.36265	9.5299	9.84793	9.21063	8.63712	9.78386	9.68723	9.71094	9.27602	9.14968
940471	C5orf13	8.86684	8.59217	8.57183	8.50028	8.20396	8.34891	8.66771	7.10258	7.59401	7.61706	7.49531	7.69537	8.23533	7.67819	7.68019	7.33515	6.88205	6.5004	7.37023	6.95238	6.77999	6.63378	6.54428	7.55226	6.93365	7.28127	7.07341	6.40256	6.20939
3420692	C5orf15	9.7148	9.81719	9.84241	9.66086	9.6765	9.85952	9.78501	9.81419	9.96965	9.98448	10.2498	10.0961	10.0281	9.54441	9.58495	9.74141	9.9354	9.90545	10.3751	10.0965	10.5271	10.5849	10.9871	10.3587	10.7252	10.4483	10.4237	10.559	11.0678
2000162	C5orf20	7.51677	7.98293	7.68499	7.60179	6.90233	8.74707	8.40172	8.35209	6.79142	7.86444	7.532	7.1715	7.20651	7.37301	7.85818	7.43383	7.06823	7.14295	7.31367	8.13673	8.61292	7.18937	7.55614	7.07344	8.50101	7.19371	7.20471	8.00678	7.5433
4860379	C5orf21	8.3905	8.41613	8.40009	8.29573	8.13339	8.26647	8.46069	7.92568	8.0388	8.1066	8.20381	8.17999	8.29585	7.89241	8.03817	8.43268	8.02199	7.68592	8.20321	8.09274	8.1091	7.82521	7.81786	8.17955	8.13619	8.14199	8.12915	8.35229	8.25848
2940725	C5orf22	6.72925	6.66964	6.58769	6.55105	6.69657	6.70153	6.77843	6.81539	6.85779	6.66803	6.67855	6.63674	6.70351	6.6914	6.71053	6.75032	6.73315	6.71094	6.87737	6.74851	6.98128	6.85649	7.0704	6.70581	6.74332	6.78756	6.71255	6.67184	6.60557
2690037	C5orf24	6.92099	6.73628	7.11802	6.84625	6.97376	6.92103	6.90352	6.91965	7.10401	6.92612	6.92918	6.90381	6.85934	7.02085	7.00203	7.11981	7.08078	7.12341	7.00157	7.00109	7.21131	6.97559	7.29697	6.69525	7.01113	6.96697	7.03556	6.87085	6.97299
5960639	C5orf25	7.38928	7.33954	7.44651	7.17442	7.32752	7.39342	7.37638	7.45085	7.30129	7.40365	7.28656	7.39146	7.28431	7.40174	7.46075	7.32475	7.19864	7.16434	7.40296	7.33	7.41173	7.24279	7.19288	7.32572	7.37695	7.32054	7.2054	7.35636	7.1896
3120037	C5orf30	6.69241	6.64402	6.59689	6.64701	6.50557	6.81262	6.917	6.68484	6.54152	6.56635	6.48757	6.66268	6.54848	6.75796	6.92451	7.01472	6.7901	6.6382	6.54332	6.69596	6.55451	6.70883	6.73955	6.55301	6.56674	6.41938	6.43594	6.42327	6.29583
4540241	C5orf32	8.36488	8.43696	8.32008	8.35649	7.98144	8.22756	8.4254	8.46092	8.65269	8.83227	8.69878	8.84347	8.6005	9.03693	8.92235	9.14559	9.2545	9.17213	8.79568	8.82322	9.08561	8.86341	8.86994	8.62822	8.47213	8.71005	8.52279	8.12398	8.1483
6100239	C5orf35	7.72031	7.67917	7.73468	7.73635	7.31964	7.71198	7.87308	7.57995	7.55194	7.39866	7.43406	7.61361	7.54635	7.73836	7.87381	8.02731	7.83566	7.93158	7.65894	7.75123	7.61419	7.15058	7.34559	8.10018	7.67334	7.38809	7.637	7.41297	7.551
1070474	C5orf37	7.72268	7.64223	7.71542	7.29671	7.53309	7.58825	7.75259	7.57612	7.42273	7.47592	7.45666	7.43254	7.61147	7.43588	7.54081	7.58811	7.44924	7.55778	7.56053	7.44199	7.76241	7.68676	8.03444	7.56795	7.32687	7.45627	7.43288	7.59186	7.44736
7330523	C5orf39	7.42622	7.17104	7.46912	7.75987	7.70795	7.58145	7.91618	7.29309	7.24968	7.45553	7.40184	7.55645	7.62081	6.74531	6.78312	6.90483	6.69258	6.74404	8.24025	7.11405	7.34529	6.95505	7.44439	7.15648	7.04591	7.46147	7.12933	7.17051	7.33584
6840491	C5orf41	7.68687	7.58769	8.23783	7.49335	7.52208	7.82879	8.08047	7.64675	8.07808	8.52192	8.66312	7.83002	8.1367	7.10572	7.16347	7.41411	7.64365	7.94286	8.34198	8.2914	8.78229	8.68007	9.55979	8.18974	9.10607	8.68815	8.84383	8.90463	9.48599
5290192	C5orf44	7.02345	7.04456	7.03336	6.92533	7.032	6.90292	7.01176	6.9239	7.19703	6.97315	6.98606	6.9744	6.98406	7.07564	7.07926	7.15892	7.00635	7.0311	7.00472	7.0936	6.98766	6.86394	7.16557	6.97808	6.92598	6.83759	6.89176	6.81753	6.75062
5900544	C5orf5	7.75624	7.60755	7.75218	7.73876	7.58847	7.99831	8.16692	7.58529	7.63335	7.65274	8.05182	7.75721	8.11148	7.73548	7.7059	8.01708	8.0116	8.15128	7.83021	7.45789	7.62304	7.38952	7.65101	7.77753	7.59652	7.65803	7.7754	7.51802	7.56924
3180132	C5orf51	8.8392	8.8248	8.71939	8.2676	8.28111	8.82111	9.03135	8.97261	9.17856	8.71212	8.75606	9.00204	8.73052	8.94887	8.77381	8.95572	8.99707	9.1099	9.22678	8.93573	9.31595	9.03639	9.52178	8.83763	8.72597	8.67703	8.67656	8.89538	8.9908
5810273	C5orf53	6.83024	6.80188	6.74824	6.79876	6.73065	7.03565	7.34429	6.78617	6.84556	7.16539	6.75802	6.84835	6.88666	6.66054	6.69857	6.82389	6.72495	6.67193	6.87238	7.02773	7.30694	7.20083	7.56945	6.7962	7.06645	7.19577	7.0394	7.46572	7.41906
4900689	C5orf54	6.67312	6.74125	6.72104	6.56523	6.62111	6.80979	6.73243	6.51396	6.78468	6.64656	6.58723	6.63393	6.62082	6.61798	6.80484	6.94115	6.7996	6.7541	6.66729	6.63558	6.92538	6.7722	7.27342	6.54655	6.57995	6.75321	6.51965	6.75917	6.71966
130364	C5orf62	6.79825	6.84655	6.50587	6.78883	7.62817	6.58254	6.4653	6.90545	7.52588	7.04722	7.11357	7.30968	6.96577	6.77574	6.68737	6.73505	6.8825	6.83773	7.03043	7.27588	6.75976	7.01996	6.74412	7.30898	7.19427	7.16432	7.15087	7.00194	6.64707
2650192	C6orf105	6.50375	6.71363	6.4083	6.56972	6.38824	6.4499	6.35774	6.83357	6.60482	6.5082	6.78213	6.85114	6.41714	6.88557	6.66368	6.80542	7.36201	7.60064	6.53696	6.90227	6.75104	7.08364	6.84924	6.55755	7.57819	6.70924	6.92291	6.69324	6.67314
7320110	C6orf106	7.40472	7.48072	7.309	7.53315	7.31991	7.69136	7.53624	7.53225	7.44926	7.6987	7.47309	7.56047	7.45902	7.65841	7.47825	7.41484	7.54861	7.72503	7.73443	7.56448	7.88261	8.05308	7.94963	7.51752	7.45337	7.55096	7.48513	7.60759	7.66277
7210484	C6orf108	8.7314	8.81738	8.56017	8.69215	8.9475	8.99554	8.69486	9.42415	8.76279	7.97507	8.00094	8.40891	8.22516	9.04176	9.10171	8.75649	8.6962	8.79143	7.9858	8.50041	7.8889	8.13805	7.40739	7.88423	7.75105	7.76407	7.67304	7.66216	7.42075
2120376	C6orf111	8.73442	8.74409	8.77613	8.94097	8.80654	8.74845	8.80764	8.64201	8.76232	9.01266	8.70975	8.67469	8.66391	8.64865	8.56798	8.53425	8.73471	8.53357	8.63517	8.98816	9.02528	8.8075	8.94109	9.08085	9.47706	9.39087	9.3611	9.63514	9.20938
6020681	C6orf115	7.39059	7.42719	7.2722	7.4795	7.62143	7.27058	7.20877	7.10822	7.14147	7.01877	7.36495	7.53191	7.44646	7.38636	7.52413	7.65917	7.40381	7.41928	6.81774	6.92058	6.77064	6.68967	6.96067	7.20413	7.02327	7.10296	7.22852	7.23531	7.07022
5560703	C6orf120	6.86211	6.57778	6.60927	6.81419	7.00557	6.83619	6.85287	6.84047	7.00747	6.83332	6.51973	6.79443	6.78165	6.78553	6.86877	6.94808	6.75328	6.9376	7.01782	6.91352	6.78873	6.7362	7.01089	7.03784	6.69764	6.96777	6.74883	6.79776	6.52154
6520692	C6orf125	8.2398	8.11999	7.96102	8.14937	8.29802	7.99798	7.99746	8.21084	8.57837	7.7738	7.65342	7.96598	7.886	8.62039	8.73593	8.53862	8.29993	8.16954	7.8019	8.03297	7.94099	7.8282	7.68207	7.61155	7.2472	7.30374	7.29762	6.97512	7.01677
1340400	C6orf129	7.52186	7.58315	7.53796	7.5364	7.42591	7.25428	7.18743	7.10372	7.29884	7.15569	7.30977	7.51635	7.38266	7.72187	7.59609	7.60609	7.81723	7.79855	7.21738	7.09043	6.89347	6.84276	6.7927	6.79769	6.8485	7.0481	7.02438	6.98673	6.83286
780187	C6orf130	8.1267	7.97082	8.21082	8.07758	7.87761	8.33796	8.65183	8.21137	8.00075	8.36091	8.01316	8.06692	8.08926	8.32334	8.36301	8.52576	8.53162	8.43574	8.50465	8.6305	8.52569	8.63686	8.81261	8.22263	8.42336	8.30128	8.27608	8.28515	8.37047
520201	C6orf136	7.14604	7.1372	7.15371	7.15243	7.24677	7.32622	7.45578	7.14956	7.38964	7.14236	7.17571	7.23166	7.34479	7.01188	7.01419	7.13027	7.03135	7.03853	7.28664	7.29798	7.49426	7.18886	7.31049	7.24172	7.18297	7.18458	7.21226	6.96598	7.24156
2370639	C6orf150	6.7864	7.01254	6.74688	6.74279	6.89259	6.71177	6.69702	6.77395	6.61296	6.66695	6.69833	6.86269	6.53448	6.54797	6.64493	6.60446	6.56534	6.51382	6.88213	6.56521	6.70441	6.59476	6.81656	6.58064	6.70507	6.52601	6.65528	6.85948	6.99862
3130577	C6orf153	8.19893	8.44508	8.2984	8.41294	8.28778	8.32259	8.31211	8.22084	8.26513	8.13331	8.28347	8.34537	8.34327	8.3128	8.32271	8.45894	8.32999	8.32089	8.07473	8.01881	7.79896	8.01167	8.05988	8.30672	8.12256	8.0657	8.17131	8.19214	8.31132
7160475	C6orf160	8.61318	8.26756	8.50949	8.57605	8.78032	8.87495	9.30535	8.72954	8.32422	8.5842	8.18861	8.19985	8.10976	8.49753	8.40592	8.59346	8.72968	8.8336	8.76341	9.09276	8.44432	8.28616	8.25022	8.94877	9.06345	8.91048	8.82971	8.8046	8.93302
3930671	C6orf170	6.80592	6.61417	6.88353	6.89242	6.72193	6.95021	7.03909	6.87077	6.94153	6.83528	6.9565	7.02739	6.98529	6.76598	6.80748	6.91188	6.80691	6.85834	6.838	6.96281	6.78476	7.0386	7.06387	7.14844	6.93787	7.05737	7.1215	6.79389	6.80149
670703	C6orf173	7.18776	7.052	7.10393	7.32604	6.99163	7.03065	7.00208	7.02615	6.75711	6.98878	6.91187	6.93448	6.93152	7.33491	7.37698	7.45501	7.23723	7.24514	7.04839	6.98705	6.743	6.53472	6.71944	6.99268	6.88099	6.89543	6.80146	6.52738	6.49537
160333	C6orf192	8.15462	8.24593	7.96256	8.33326	9.62878	7.27836	7.06243	7.11807	9.10562	8.04319	7.996	8.9054	8.72911	6.5711	6.58239	6.64427	6.47014	6.37048	7.16671	7.29984	6.83133	7.40434	7.08968	7.99963	7.1845	7.85708	8.0694	7.60967	6.51194
2750129	C6orf211	7.83297	7.79059	7.60306	7.65974	7.45715	7.17465	7.29636	7.19976	7.18111	7.88339	7.4164	7.66517	7.48745	7.88338	7.94114	7.95143	7.76277	7.47557	7.42275	7.68061	7.72758	7.76276	8.39145	7.71584	7.74482	7.80447	7.73168	8.26299	7.95766
4150279	C6orf47	7.12889	7.02363	7.22887	7.29892	7.05576	7.22002	7.27532	7.16732	7.22406	7.21586	7.20356	7.16663	7.24448	7.07214	7.04953	7.17386	7.1341	7.24911	7.46248	7.26662	7.55659	7.40828	7.65614	7.3804	7.23888	7.34388	7.32822	7.18968	7.01466
7150017	C6orf48	9.49456	8.93178	9.18382	9.87454	10.1677	10.1507	10.3821	10.1397	10.1012	10.3	9.13426	9.01413	9.13963	9.66305	9.13304	9.11964	10.0886	10.7118	10.2815	10.6818	10.8115	10.2597	10.5817	10.3635	10.4921	10.2658	10.133	10.0655	10.1516
6040156	C6orf52	6.47871	6.90645	6.40745	6.53046	6.38964	6.51478	6.47542	6.46923	6.49074	6.47637	6.51834	6.58923	6.45473	6.61964	6.49644	6.57174	6.51764	6.62817	6.58402	6.45893	6.57933	6.63349	6.83951	6.61861	6.54235	6.51673	6.51974	6.7399	7.1232
2570068	C6orf57	6.87299	6.90032	6.93099	7.02997	6.80307	7.01914	7.17226	6.9111	6.72191	6.91686	6.81807	6.85224	6.90619	6.88404	6.89624	7.0626	6.90753	6.76323	6.90677	6.92667	6.97086	6.72363	6.87386	6.8461	6.6274	6.72453	6.80521	6.97161	7.09679
110048	C6orf59	6.49326	6.59268	6.60554	6.58669	6.78629	6.67178	6.46001	7.15979	7.02386	6.83295	7.01575	6.97285	6.99917	6.69934	6.57534	6.73937	6.87096	7.05493	6.69984	6.9284	6.8736	7.14032	7.27456	6.83865	7.0596	7.08403	6.99574	6.76476	7.30296
3290255	C6orf61	6.89606	6.89701	6.92136	6.75765	6.95894	6.85548	6.86064	6.8936	7.04121	6.86076	6.87628	6.89048	6.95771	7.06643	7.10148	7.1078	7.10492	7.1241	6.90185	6.86721	6.91416	6.91952	6.9289	6.97291	6.8681	6.87305	6.85719	6.64237	6.81844
5860754	C6orf62	9.98763	9.94041	10.0562	9.84808	9.6675	9.91044	9.93353	9.91331	9.78909	10.0301	10.2018	10.5425	10.1204	10.2037	10.1123	10.3455	10.1834	10.1771	9.86558	9.56241	9.44354	9.42074	9.71097	9.67389	9.76076	9.61989	9.8559	9.82842	9.91803
4210138	C6orf64	7.17488	7.02653	7.24701	7.25423	7.13096	7.16888	7.4462	7.0597	7.12499	7.19001	7.04454	7.11876	7.13973	7.10097	7.24291	7.43009	7.17206	7.17792	7.0093	7.04366	6.991	6.97184	7.11709	7.30913	7.02032	7.05337	7.19396	6.78131	6.95047
430309	C6orf66	7.06703	7.10833	7.02767	7.04963	6.99032	7.29814	7.43567	7.50271	7.07716	6.79224	6.56789	6.87826	6.64388	7.52173	7.42995	7.53721	7.47005	7.41472	7.2419	7.50808	7.48258	6.93866	6.9582	7.03728	6.7291	6.68719	6.58788	6.37393	6.43399
5050021	C6orf70	7.51965	7.53395	7.46997	7.41633	7.60678	7.54738	7.53333	7.55825	7.55151	7.48161	7.2848	7.4451	7.43243	7.5015	7.57404	7.4936	7.36466	7.39095	7.58328	7.46966	7.478	7.48169	7.50326	7.48724	7.43504	7.41648	7.28628	7.40197	7.47339
6560328	C6orf85	6.49441	6.53866	6.50707	6.66423	6.55271	6.58993	6.49875	7.04552	6.59984	6.47019	7.02082	7.06597	6.76257	6.46431	6.52916	6.36397	6.5402	6.36748	6.52674	6.62185	6.76961	7.01469	6.74603	6.66246	7.31542	6.70355	6.83517	6.59651	6.24853
3310181	C6orf89	7.03398	6.76658	6.95052	6.94864	7.26013	6.72498	6.57772	7.20034	7.19674	6.93376	7.18342	7.10882	7.11796	7.24726	7.25504	7.13526	7.2565	7.30125	7.04297	6.92828	7.00948	7.22561	7.07978	6.72582	6.91739	6.9933	6.84842	6.67409	6.92301
4640398	C6orf97	7.01623	6.79365	7.00621	6.93165	6.93113	6.90276	7.04207	6.94954	6.8078	7.19566	6.74516	7.07585	6.97961	6.58837	6.74604	6.73294	6.51777	6.39595	6.97665	6.96558	7.23375	7.19781	7.72725	7.32916	7.11342	7.41922	7.16731	7.84236	7.61934
1470390	C7orf11	7.19484	7.04587	7.22104	7.33214	7.23855	7.14974	7.0894	7.21073	7.00638	7.1106	7.07033	7.04349	7.04601	7.24019	7.2035	7.04214	7.22948	7.14402	7.26411	7.33654	7.24944	7.11549	7.15692	7.14327	7.13136	7.09595	7.07683	6.97028	7.21346
2900504	C7orf20	6.842	6.9658	6.71597	6.81095	6.86937	6.74255	6.72143	6.86265	6.85663	6.74783	6.82211	6.85361	6.85767	6.83943	6.84072	6.79468	6.81844	6.8651	6.8596	6.79605	6.89021	6.81929	6.65991	6.54759	6.95194	6.84363	6.80184	6.8015	6.97569
4290575	C7orf23	9.08205	8.90849	8.94763	9.02693	8.67436	9.44691	9.43432	8.78434	8.32308	8.98784	8.47779	8.39934	8.52015	9.10194	8.88455	8.91431	9.10273	9.30471	9.05542	9.21213	9.54504	8.39141	8.34746	8.8121	8.5538	8.62906	8.58134	8.34473	8.0594
4010072	C7orf25	7.03458	6.77948	7.04283	6.8261	7.03801	6.96123	6.91744	7.01612	7.20968	7.11119	7.29547	7.15475	7.11821	7.02482	7.0722	7.07369	7.04165	7.06809	7.03531	6.89988	6.99942	6.99333	7.22181	7.08793	7.15268	7.21069	7.08382	6.8774	6.96812
3780148	C7orf26	8.30999	8.32498	8.29695	8.2668	8.44242	8.28547	7.97796	8.12958	8.21072	8.4272	8.35181	8.34031	8.39013	8.33252	8.29209	8.1037	8.17304	8.19165	8.18424	8.21052	8.27435	8.50755	8.20608	8.38543	8.37221	8.29645	8.58902	8.37252	8.51389
3130477	C7orf28A	7.94938	7.69553	7.83626	7.89159	8.0735	7.70827	7.52757	7.954	7.82489	7.88059	8.12154	8.11899	7.96745	8.17937	8.05561	8.03868	8.17723	8.13419	8.08182	7.98514	7.73981	8.00401	7.91749	7.91105	8.24986	7.91095	8.01058	7.8859	7.91756
3310136	C7orf28B	8.08985	7.98415	7.83738	8.00587	8.02841	7.7076	7.44627	7.99914	7.96716	7.90835	8.16907	7.8703	7.87654	8.2445	8.18713	7.85819	8.14494	8.18762	8.05208	8.19669	8.16734	8.15291	7.98852	7.79223	8.2816	8.13837	8.07226	7.67723	7.86058
4670100	C7orf30	9.24368	9.19273	9.22243	9.17095	9.03388	9.26456	9.30187	9.18808	9.03148	9.1705	8.99554	9.12183	8.99834	9.39401	9.50517	9.42883	9.32771	9.16625	9.20004	9.2304	8.98941	9.10342	8.86684	9.18224	9.11613	9.12994	9.09643	9.14809	9.1083
4120309	C7orf36	6.75156	6.7514	6.71626	6.51264	6.72666	6.78639	6.78598	6.7725	6.94652	6.79925	6.75673	6.72278	6.86635	6.76289	6.84894	6.946	6.78895	6.90586	6.7689	6.83497	7.04346	6.91215	7.21362	6.73511	6.60935	6.73506	6.65857	6.70136	6.59779
1740458	C7orf41	7.36481	7.46286	7.5491	7.5457	7.33933	7.32267	7.70891	6.85997	6.9395	7.50118	7.37012	7.60404	7.6772	6.61887	6.62746	6.80929	6.65482	6.62284	6.9366	7.00505	6.65275	6.573	6.60043	6.74087	7.46504	7.65299	7.44282	7.45942	6.98711
60326	C7orf42	8.29005	8.2652	8.33771	8.27439	8.44045	8.26276	8.22231	8.39449	8.39592	8.4812	8.4801	8.39454	8.36933	8.35859	8.2669	8.08463	8.3255	8.34443	8.48534	8.36798	8.56213	8.3842	8.39286	8.19998	8.56985	8.45129	8.44974	8.58025	8.79183
510255	C7orf43	7.24044	7.20032	7.05622	7.07269	7.22209	7.01673	6.82542	7.40322	7.25741	6.99184	7.40993	7.30959	7.38109	7.57234	7.44649	7.34421	7.27483	7.38102	7.09877	7.10388	7.0582	7.40851	7.13709	6.89835	7.03795	7.03382	7.09265	7.05239	7.18496
5090687	C7orf44	8.328	8.33038	8.27426	8.36017	8.34156	8.7411	8.56531	8.86129	8.69358	8.3356	7.92883	8.09862	8.12708	8.54904	8.62862	8.63361	8.61352	8.43735	8.37142	9.08862	8.52217	8.75848	8.68374	9.36657	9.37662	9.42094	8.85302	9.15043	8.27808
1240592	C7orf47	7.43545	7.40841	7.49996	7.33832	7.66285	7.47502	7.3063	7.54075	7.49167	7.60332	7.88575	7.59195	7.70122	7.399	7.29076	7.27219	7.44916	7.44219	7.41627	7.39356	7.56696	7.57429	7.75119	7.49589	7.77323	7.74638	7.78238	7.78924	7.68175
7150259	C7orf49	7.39339	7.38687	7.24499	7.54249	7.4431	7.53189	7.70836	7.52174	7.30986	7.42907	7.41018	7.42005	7.504	7.25165	7.26986	7.37398	7.23369	7.23843	7.23348	7.46561	7.42593	7.56294	7.70799	7.30886	7.42884	7.41676	7.33651	7.26481	7.1812
5810671	C7orf50	9.84531	9.96057	9.66357	10.1023	9.7832	9.98641	10.3033	9.60881	9.7569	9.76994	9.72846	9.52848	10.0317	9.81779	9.84363	9.94448	9.45155	9.66687	9.80518	9.27974	9.55622	9.59841	9.64223	9.65082	9.0371	9.42115	9.11991	9.5885	9.9458
5390497	C7orf53	6.39725	6.34493	6.46451	6.35852	6.40741	6.37288	6.38577	6.31794	6.46227	6.6256	6.5505	6.32344	6.34613	6.45718	6.41503	6.45116	6.50711	6.54713	6.41368	6.55902	6.64985	6.55473	6.79993	6.5276	6.87222	6.79045	6.92245	6.93168	7.09846
3310484	C7orf54	7.15881	7.17045	7.36463	7.34681	7.33123	7.10423	6.94265	7.13567	7.23693	7.16166	7.35078	7.16995	7.26248	7.332	7.17561	7.32803	7.44189	7.68419	7.19139	7.10898	7.36896	7.49363	7.3292	7.24014	7.17094	7.38093	7.38984	6.99832	7.22524
1660608	C7orf55	6.88785	7.0115	6.96478	6.87741	6.79452	6.98676	7.04423	6.77643	6.91336	6.73468	6.66457	6.78556	6.88302	6.81972	6.79893	6.95233	6.90997	6.91285	6.82814	6.95718	6.86109	6.78834	6.82639	6.93257	6.65623	6.80164	6.79596	6.8098	6.78708
3400722	C7orf57	6.66386	7.04877	6.60004	6.62072	6.44933	7.14848	7.41714	6.75109	6.14994	6.537	6.37662	6.5144	6.32983	7.08542	6.7849	6.90629	6.76192	6.5279	6.80417	7.46797	7.48795	6.41443	6.36828	6.53304	6.34982	6.57166	6.35929	6.32768	6.28761
4590615	C7orf59	8.55284	8.47841	8.2365	8.76505	8.80127	8.42241	8.36723	7.97241	8.43317	8.2359	8.2606	8.39956	8.76782	8.16611	8.04138	7.90746	7.84154	7.80612	8.01	7.65386	7.56926	7.74108	7.43325	7.83632	7.70099	8.01437	8.03036	7.98652	7.97981
7400671	C7orf70	8.33323	8.2883	8.31294	7.96522	7.81288	8.45748	8.66732	8.06377	8.24963	8.53321	8.17791	8.09431	8.02984	8.19861	8.29664	8.26207	8.16318	8.12821	8.5768	8.3565	8.93835	8.67588	9.01307	8.37644	8.50427	8.42472	8.39435	8.6095	8.77704
1470397	C8orf33	7.44852	7.50093	7.23292	7.52126	7.52726	7.67461	7.5589	7.66708	7.46149	7.41319	7.17502	7.30788	7.22275	7.85606	7.864	7.89998	7.82781	7.78089	7.37915	7.54554	7.34219	7.39459	7.36298	7.43771	7.35891	7.19932	7.3209	7.31646	7.27334
5360390	C8orf37	9.71491	9.91934	10.159	9.88051	9.55623	9.90274	10.0979	9.8122	9.87855	9.96179	10.4176	10.1435	10.3596	9.3904	9.22222	9.50697	9.37765	9.54759	9.90883	9.83398	9.73958	10.1427	10.109	10.3034	10.0148	10.3333	10.4622	10.3764	10.426
6480202	C8orf38	6.79584	6.71295	6.66492	6.83612	6.67072	6.85137	6.74627	6.8812	6.6211	6.63491	6.56038	6.84269	6.67507	7.0101	6.99301	6.98711	6.94602	7.04581	6.69211	6.70919	6.54517	6.59256	6.61273	6.74818	6.54437	6.66569	6.53461	6.33965	6.49614
6130433	C8orf40	8.42319	8.36065	8.26553	8.35735	8.17488	8.51851	8.63606	8.35014	8.25068	8.37214	8.03036	8.26423	8.16649	8.32448	8.33438	8.3598	8.20433	8.26768	8.5688	8.45967	8.52909	8.51507	8.52715	8.53581	8.17745	8.16748	8.01477	8.067	8.28248
4590646	C8orf41	7.0464	6.81811	6.99588	6.83023	7.01567	7.03683	6.81134	6.98308	6.96289	7.09674	7.00962	7.28496	7.09032	7.23113	7.24359	7.24167	7.22771	7.29958	7.00499	6.96859	7.0692	7.05986	7.28107	7.14206	7.12826	7.19955	7.07346	6.67756	7.11128
4640132	C8orf45	8.20878	8.36084	8.70158	8.36759	7.98816	8.42944	8.47925	8.2687	8.36858	8.60813	9.11896	8.65386	8.71206	8.04867	7.9928	8.27542	8.09375	8.4045	8.40726	8.26123	8.38403	8.78722	8.72043	8.97226	8.84414	8.88722	9.09224	8.9074	8.98991
1470706	C8orf55	7.61784	7.59265	7.50423	8.03522	7.68502	7.81142	7.96161	7.5265	7.80904	7.39538	7.1377	7.3762	7.16253	8.00831	7.96234	8.21688	7.85707	7.74537	7.54535	7.77979	7.49046	7.43034	7.72493	7.58563	7.04988	7.13824	7.12933	6.56641	6.54707
1710386	C8orf58	6.816	7.07184	6.92654	6.95731	6.80021	6.91745	6.97134	6.91312	6.84968	6.81849	6.8323	6.93902	6.84695	6.94827	6.96809	6.86061	6.93976	6.88589	6.75821	6.71718	6.78685	6.91001	6.90679	6.84074	6.71204	6.70252	6.78572	6.9816	7.03492
1510452	C8orf59	8.55982	8.40464	8.46642	8.519	8.4676	8.62034	8.8728	8.38741	8.24107	8.40482	8.13757	8.21817	8.26037	8.47692	8.60054	8.79262	8.51306	8.34667	8.37597	8.49307	8.2117	7.71054	7.94571	8.59453	8.34482	8.39441	8.3554	8.4474	8.27237
2140403	C8orf76	8.94673	9.03187	9.11922	9.05193	9.23969	9.18528	9.2632	9.38209	9.45525	9.27098	9.17431	9.19018	9.12816	8.99699	8.90733	9.07558	9.12789	9.22302	9.4241	9.24422	9.30903	9.07862	9.26929	9.16367	9.09993	9.13726	9.16486	9.08586	9.10624
2510768	C9orf102	7.0214	7.23117	7.19634	6.91124	7.07011	7.01041	7.06464	7.02223	6.98616	7.04758	7.08559	7.12688	7.11255	7.14059	7.12886	7.20908	7.1795	7.24252	7.06361	6.99064	7.07419	7.14713	7.40143	7.06793	6.99568	7.0469	7.08737	7.00017	7.14881
3390129	C9orf103	7.54903	7.47303	7.35089	7.42608	7.27611	7.22364	7.49402	7.32755	7.2531	7.36161	7.39545	7.5488	7.57189	7.30256	7.45916	7.54506	7.34574	7.4061	7.56292	7.22826	7.47545	7.31508	7.49216	7.48619	6.99584	7.3463	7.10198	6.68386	6.72998
7560706	C9orf109	6.63623	6.66069	6.52503	6.56332	6.60985	6.54998	6.6307	6.72835	6.59302	6.63196	6.58655	6.6449	6.59132	6.66497	6.70114	6.56147	6.49077	6.6127	7.49592	6.70343	7.11094	6.79077	6.90512	6.54857	6.57321	6.75198	6.43346	6.66889	7.36945
1170446	C9orf10OS	7.51268	7.46147	7.31076	7.57641	7.62617	7.42338	7.37012	7.5756	7.473	7.69046	7.76599	7.55511	7.73825	7.64227	7.48954	7.35257	7.60259	7.70282	7.74979	7.50289	7.93372	7.60565	7.76986	7.23661	7.70333	7.56551	7.47956	7.25537	7.51543
770692	C9orf114	7.82541	8.01659	8.01351	7.96618	7.63124	8.08379	8.1056	7.79563	7.89177	7.89192	7.68854	7.66645	7.7314	7.94318	8.02605	7.98657	7.89479	7.93195	8.00625	8.04807	8.1141	8.28654	8.15708	8.29408	7.87674	7.94844	7.94898	8.00417	8.04499
1990047	C9orf119	7.1925	7.20548	7.08463	7.20978	7.19701	7.23466	7.26046	7.01367	7.37926	7.25592	7.26936	7.19973	7.22708	7.19365	7.13862	7.13144	7.08956	7.31278	7.19808	7.18415	7.36468	7.06153	7.3315	6.94403	7.20431	7.28844	7.25672	7.37591	7.40047
70753	C9orf123	6.747	6.926	6.53393	6.91126	6.95048	6.99299	7.10168	6.9059	6.83939	6.84269	6.55077	6.87698	6.69334	6.96501	7.03156	7.05293	6.87418	6.88326	6.75219	6.93737	6.98068	6.76606	6.99856	6.60473	6.58875	6.69263	6.5964	6.66022	6.50677
3610280	C9orf127	7.11959	7.11603	6.84549	6.8872	6.59392	6.94153	7.03145	6.65986	6.87119	7.17719	6.68384	6.628	6.76627	6.24339	6.21009	6.23846	6.23314	6.13636	6.9923	6.93405	6.90897	7.18337	6.9514	8.00786	7.19374	7.18337	7.38343	7.7668	7.56041
5260075	C9orf130	7.00287	6.75739	7.20143	7.12129	7.01373	7.18352	7.40229	7.01818	6.82729	7.18901	7.4276	7.18099	7.29816	7.01379	7.03505	7.23767	7.0777	7.13508	7.19653	7.13295	7.04184	7.22526	7.24811	7.39792	7.25457	7.31517	7.41592	7.01359	7.22503
4180445	C9orf142	8.23872	8.04677	8.0231	7.8838	8.04364	8.08246	7.76112	8.2612	8.20065	8.14798	7.7345	7.94328	7.98957	8.31561	8.41881	7.82112	7.90518	7.85218	8.26817	7.9493	8.28862	8.57053	7.98056	7.88163	8.03245	8.10103	8.02221	8.08827	8.32608
3440446	C9orf156	7.98767	7.96784	7.96813	8.07005	7.69602	8.16126	8.08786	7.93879	7.74036	7.98879	8.04268	7.93921	8.24703	8.02097	7.91896	8.02638	8.20098	8.2224	7.72259	7.92461	7.67338	7.90048	7.93577	8.1817	8.08561	7.96274	8.06711	7.89568	7.92686
6280082	C9orf164	7.00945	6.85907	7.04878	6.73804	6.73872	7.00532	6.75364	6.80823	6.87069	7.29922	7.13058	6.72593	6.92903	6.65987	6.89848	6.67483	6.67098	6.61834	7.24337	7.26171	8.03273	7.65359	8.00934	7.48558	7.33236	7.29957	7.22497	7.27897	7.56509
1110139	C9orf167	8.42617	8.29997	8.57215	8.0625	8.08642	8.26797	7.65231	8.35766	8.25463	8.24127	8.47594	8.25285	8.06526	8.53791	8.59113	8.18964	8.22191	8.28786	7.9831	8.07534	8.39951	8.4362	8.3906	7.90642	8.77159	8.38642	8.29379	8.44616	8.35313
1740075	C9orf21	7.32019	7.38362	7.25208	7.31016	7.1684	7.29879	7.30034	7.22117	6.96506	7.19847	7.12982	7.23169	7.05093	7.44277	7.40961	7.54926	7.60381	7.71825	7.3373	7.28295	7.04491	6.94995	6.82349	7.14361	7.49398	7.14189	7.23736	7.06604	7.16082
1770338	C9orf23	6.65651	6.80766	6.5523	6.54104	6.71435	6.68011	6.52398	6.66087	6.59268	6.55241	6.50083	6.65625	6.71445	6.65658	6.72245	6.67104	6.598	6.71392	6.65559	6.69616	6.88131	6.75882	6.71485	6.58509	6.52313	6.59551	6.60765	6.7779	6.85674
3850494	C9orf25	6.79325	6.88906	6.78404	6.77475	6.70654	6.80169	6.91487	6.72531	6.64621	6.7809	6.8576	6.88645	6.85119	6.84335	6.75144	6.73086	6.94377	7.00327	6.90091	6.74278	7.04613	6.84185	6.82033	6.58267	6.80345	6.73593	6.75975	6.75683	6.99852
5260538	C9orf30	7.28365	7.50794	7.26264	7.36171	6.84003	7.5406	7.3652	7.88944	7.58004	7.71455	7.89057	7.78887	7.2662	7.76346	7.54985	7.51635	8.10816	8.20557	7.93367	8.79049	8.88191	8.61926	8.1218	8.59828	8.79734	8.37573	8.62539	8.25845	8.36637
4810139	C9orf40	6.81398	6.65085	6.89698	6.69316	6.68311	6.93278	7.05757	6.81082	6.74089	6.90174	6.6209	6.72254	6.58363	6.76114	6.86145	6.93148	6.78304	6.75474	6.93418	6.86551	7.12498	6.85541	7.21036	6.57279	6.77562	6.68732	6.60849	6.4268	6.77188
6520661	C9orf46	9.47693	9.34624	9.30799	8.91769	8.58469	9.53962	9.22713	10.0698	9.22654	9.15883	9.15946	9.56304	9.3582	9.68323	9.74344	9.73488	9.76426	9.7467	10.2733	10.373	10.7046	10.2413	10.0101	9.90932	9.87837	9.91759	9.34808	9.49351	9.90314
2940687	C9orf5	7.64018	7.52233	7.71719	7.48715	7.6177	7.75937	7.92208	7.64768	7.77927	7.61762	7.66986	7.57525	7.74869	7.43723	7.566	7.71042	7.43494	7.33843	7.49385	7.60812	7.66651	7.55234	7.64767	7.71892	7.62775	7.62659	7.58425	7.67061	7.41295
3140280	C9orf6	7.57151	7.56178	7.43112	7.464	7.41889	7.4479	7.66602	7.2733	7.59229	7.60705	7.3729	7.46158	7.44172	7.48754	7.50512	7.54754	7.54072	7.51363	7.77876	7.5158	7.84292	7.30998	7.60255	7.31381	7.30296	7.32107	7.21851	7.50265	7.48364
2000390	C9orf61	6.95599	7.07679	6.95944	6.95753	6.77571	7.2327	7.30929	6.604	6.41233	6.76893	6.40626	6.56266	6.73709	6.41932	6.50676	6.46518	6.32651	6.14883	6.3626	6.37409	6.13662	6.24981	6.02621	6.60562	6.46134	6.48059	6.32796	6.29508	6.32699
4920215	C9orf64	7.32776	7.0415	7.42189	7.21314	7.27837	7.28495	7.40846	7.28683	7.30068	7.27466	7.24591	7.34722	7.26818	7.25384	7.31238	7.48306	7.25838	7.24641	7.30949	7.34155	7.42051	7.396	7.80646	7.28363	7.34267	7.25661	7.2523	7.31112	7.36777
3130139	C9orf66	6.8682	6.67417	6.83745	6.78418	6.77238	6.72365	7.03807	6.79138	6.8186	6.73885	6.76993	6.77943	6.87584	6.90755	6.95183	7.07511	7.05812	6.96878	6.77135	6.62348	6.69428	6.60793	7.02589	6.97006	6.62706	6.74975	6.85329	6.98109	6.90368
7570022	C9orf72	8.36779	8.10649	8.37183	8.07079	8.41535	7.78964	7.68052	7.9633	8.80702	8.49807	8.74498	8.88965	8.70739	8.03332	8.32991	8.28055	8.26353	8.12852	7.47485	7.98804	7.77272	8.38789	9.01671	8.41679	8.92837	8.76408	9.27563	9.39035	9.36367
3890524	C9orf78	9.14697	9.14475	9.0995	9.0283	9.05771	9.27409	9.42234	8.97858	8.80481	9.11018	8.90762	8.95887	9.01494	9.21683	9.29316	9.33064	9.26958	9.16654	9.0976	8.98231	9.1051	8.81966	8.98468	9.26269	9.03112	8.90888	9.1202	9.03729	9.22125
5090072	C9orf80	10.2498	10.2796	10.933	10.3947	10.1254	10.4741	10.5198	10.2884	10.4801	10.7253	11.0064	10.653	10.8715	9.77244	9.74049	10.1025	9.84756	10.1091	10.5349	10.4057	10.282	10.9	10.7541	10.897	10.8072	11.0279	11.1356	10.9973	11.0309
380348	C9orf82	6.94468	6.77424	6.92865	7.14327	6.90398	7.11195	7.31579	7.04486	6.80583	6.91052	6.67197	6.91063	6.8309	6.78467	6.92661	7.17877	6.93662	6.97373	6.86003	6.9894	6.73023	6.7279	6.83098	6.99592	6.84636	6.85816	6.81652	6.69288	6.7087
1780762	C9orf86	7.15358	7.12465	6.98588	7.17503	7.16916	7.03601	6.75721	7.11685	6.99232	6.97571	6.93191	7.06384	7.09548	7.00936	6.98127	6.77865	6.7917	6.77115	7.06487	6.9525	7.18656	7.21278	6.85794	6.77398	6.9238	7.05106	7.01845	7.15806	7.3637
5090176	C9orf89	7.84256	7.84225	7.67832	8.23938	7.67142	7.78807	7.80417	7.97815	8.05531	8.22182	8.09753	7.96811	7.89918	8.25535	8.05573	7.94737	8.28141	8.37492	8.49498	8.39276	8.64113	8.33039	8.4642	7.95836	8.30631	8.30126	8.55107	8.22458	8.47941
1980112	C9orf90	7.54576	7.50964	7.59106	7.57201	7.63618	7.71704	7.79192	7.52331	7.46142	7.70284	7.56256	7.57706	7.56327	7.22041	7.26448	7.35926	7.2824	7.38952	7.70416	7.65187	7.88102	7.7515	7.91552	7.94721	7.77713	7.74514	7.876	7.73441	7.6137
5720131	C9orf91	7.30433	7.28583	7.32132	7.34728	7.49976	7.22266	7.24971	7.44957	7.64771	7.45523	7.50684	7.45706	7.3273	7.0658	7.22431	7.09483	7.22578	7.25287	7.66184	7.44316	7.834	7.78558	7.95127	7.50705	7.64447	7.42057	7.43405	7.22868	7.66779
1980180	C9orf95	7.04822	6.93004	6.7675	7.08477	7.27326	7.11514	7.23973	7.1351	7.18911	7.10587	7.11883	7.44257	7.29891	6.95428	7.04664	7.14941	7.10661	7.0621	6.98857	7.03733	7.17093	7.13223	7.49381	7.18802	7.29461	7.29161	7.11421	7.43833	7.33107
5220482	CA11	6.75419	6.65636	6.59833	6.95992	6.75571	6.98569	6.87576	6.8647	6.77222	6.85539	6.7663	6.60903	6.78216	6.6119	6.56106	6.46686	6.44278	6.47312	7.32503	6.61168	7.25134	6.74625	6.5872	6.60009	6.52939	6.64782	6.56091	6.7196	6.63566
150474	CA12	7.01509	6.93663	7.22652	6.78202	5.69657	6.67913	6.64946	6.94407	7.46311	8.20915	7.24807	7.91958	7.02075	7.48089	7.39203	7.84362	8.5648	8.63272	8.5885	9.62919	10.4579	10.2827	11.306	9.95599	9.48428	10.2731	10.1	11.201	11.8338
460358	CA2	9.7567	9.7004	9.60502	9.63942	8.82322	9.75696	9.88821	10.1667	9.02039	9.94982	8.73364	9.14418	7.89436	11.0808	10.3268	10.7446	11.0666	11.1619	11.2254	11.2321	12.2284	9.85535	9.48357	10.0087	10.4719	9.98617	10.0359	8.89318	8.00802
7000017	CAB39	10.8938	10.7506	10.9945	10.6079	10.9276	10.5086	10.4219	10.0955	10.3652	10.8989	10.9021	10.9369	11.0715	10.3258	10.3818	10.3775	10.0953	9.97627	10.3936	10.1883	10.4254	10.4712	11.165	10.6061	10.522	10.9994	11.0341	11.1293	11.2983
780500	CAB39L	7.00922	7.00392	6.98448	7.24107	7.0123	7.15553	7.39302	6.9313	7.19766	7.27215	7.28738	7.27098	7.18686	6.68824	6.67324	6.83814	6.92221	6.94509	7.20653	7.02308	7.37711	6.98372	7.26235	7.38315	7.16172	7.11041	7.29807	6.99818	7.22425
6220180	CABC1	7.6613	7.51376	7.61041	7.74919	8.36573	7.81521	7.75811	7.81354	7.65695	7.58215	7.36627	7.52683	7.66532	7.20049	7.33309	7.17803	7.16637	7.11565	7.20344	7.50387	7.34862	7.8078	7.48339	7.70986	7.59442	7.87652	7.79636	7.45279	7.61565
240424	CABIN1	7.24766	7.19753	7.43421	7.33175	7.1618	7.50387	7.54955	7.22319	6.85335	7.19126	7.27026	7.14383	7.23806	7.18807	7.23312	7.16287	7.00301	7.02408	7.26596	7.24651	7.50714	7.33929	7.3741	7.1412	7.16478	7.20092	7.07413	7.27061	7.20878
2070403	CABLES2	6.84918	6.80474	6.69463	6.70579	6.74938	6.77987	6.73762	6.65815	6.69818	6.70914	6.95872	6.90268	6.80772	6.76602	6.71668	6.75883	6.77157	6.76911	6.94387	6.71915	6.75546	6.72632	6.64666	6.83007	6.8217	6.64967	6.81457	6.78549	6.83388
4760392	CACNA1B	6.88529	6.97467	6.78588	6.80981	6.86976	6.97809	7.14062	6.84943	6.82292	6.84783	6.99716	6.95195	7.04797	6.88801	6.91666	7.00506	6.89804	6.85144	6.86524	6.80198	6.72381	6.63711	6.80321	6.8608	6.8796	6.71104	6.79484	6.99418	6.90064
4220592	CACNA2D3	7.3098	7.07913	7.15369	6.97348	7.24505	6.53588	6.53317	6.23273	6.60835	6.65877	6.97204	7.22536	7.27623	6.06524	6.22459	6.01323	6.05801	6.11505	6.56808	6.2829	6.18195	6.4592	6.21508	6.56901	6.29589	6.36042	6.72827	6.72432	6.76019
5810221	CACNA2D4	7.36974	7.09293	7.31422	7.31392	7.16434	7.22087	7.31173	7.17363	7.38986	7.57472	8.11037	7.43382	7.85617	7.55152	7.5472	7.49076	7.67217	7.57125	7.58732	7.91755	7.87427	7.90137	8.01778	8.06326	8.34504	7.83937	8.06764	7.50471	7.34804
1980328	CACNB3	6.77419	6.74037	6.90866	6.98518	6.85584	6.66724	6.72253	6.62936	6.6792	6.84525	7.05155	6.99739	7.11785	6.87038	6.82418	6.86446	6.86576	6.79035	6.7523	6.86111	6.46448	7.03485	6.42031	6.6448	6.91808	7.02355	6.83135	6.8401	6.66915
3310524	CACYBP	8.02815	7.79172	7.83384	8.14825	7.98674	7.64866	7.64344	8.00245	7.77525	7.68144	7.85285	7.99951	7.74319	8.29262	8.20121	7.81923	8.02143	7.89228	7.6183	7.71803	7.53344	7.55666	7.62764	7.67179	7.64107	7.50654	7.6669	7.44669	7.44482
3360402	CAD	6.79349	6.64761	6.69761	6.59975	6.83586	6.73791	6.71563	7.0122	6.7943	6.66614	6.43195	6.62848	6.69261	7.01535	7.06944	6.8338	6.87924	6.87362	6.69798	6.9437	7.09955	6.96386	6.90848	6.55758	6.50242	6.68999	6.65518	6.4907	6.38663
2140398	CALCOCO1	7.09485	6.96175	7.05283	6.94329	7.24743	7.0339	6.88962	6.89822	7.16591	7.23146	7.27933	7.12544	7.18263	7.10306	6.93403	6.78582	6.93773	7.00891	7.21034	7.12354	7.92806	7.41358	7.01514	6.6205	6.9965	7.21024	7.01626	6.89866	6.86328
5820646	CALCOCO2	7.14622	6.77127	7.04406	7.16513	7.13119	7.11651	7.22742	7.05838	6.86635	7.16862	7.00746	7.03333	7.02304	6.80496	6.7983	6.88812	6.7738	6.83318	7.51192	7.17633	7.28734	7.15422	7.5507	7.15943	7.16243	7.29191	7.20658	6.80704	7.15664
1440241	CALHM2	7.04781	7.20538	7.0683	6.88507	7.34218	7.01911	6.75229	6.8371	6.88202	7.04094	6.71906	6.98045	6.87029	7.38246	7.18341	7.14229	7.10545	7.13542	7.02954	6.96158	7.15465	6.98084	7.19985	6.6203	6.65843	6.75486	6.6749	7.07798	7.05832
1660477	CALM1	11.2165	11.3575	11.2338	10.9797	10.731	11.0619	10.6828	10.8725	10.4402	10.8389	11.5151	11.2849	11.1451	11.5983	11.2979	11.3682	11.4665	11.3868	10.6516	10.616	10.2386	11.0283	10.5175	11.1359	11.1179	10.855	11.0913	10.7898	10.9429
7100711	CALM2	11.7929	11.7415	11.7582	11.7024	11.4907	11.8465	12.1348	11.7966	11.3119	11.4481	11.5367	11.5489	11.786	11.383	11.6361	11.819	11.3084	11.0193	11.1508	11.2255	10.7763	10.98	11.0341	11.4975	10.812	10.9003	11.0613	10.8624	10.6644
2750184	CALM3	10.4456	10.3231	10.2248	10.6526	10.6111	10.0125	10.028	9.80299	9.97993	10.0433	10.2889	10.7637	10.4445	10.0103	10.0356	10.0367	9.84924	9.7704	9.98641	9.85154	9.62108	9.74524	9.57812	9.54731	9.64694	9.99161	9.76895	9.34347	9.07768
4610209	CALML4	8.16967	8.00939	8.18644	8.16533	8.31557	7.91018	7.5874	7.4639	7.80552	8.05211	8.14102	8.2967	8.37309	7.54617	7.52718	7.3722	7.27673	7.38711	7.69914	7.39625	7.68998	7.78752	7.89481	7.51623	7.37736	7.66823	7.65198	7.95014	8.14166
4780113	CALN1	7.49561	7.56415	7.52644	7.56907	7.40963	7.60037	7.50786	7.3573	7.28387	7.27667	7.45989	7.51045	7.47665	7.54889	7.53877	7.57674	7.51047	7.49146	7.3668	7.31798	7.08946	7.08059	7.09588	6.99359	7.26937	7.2978	7.16448	6.95256	7.06556
2760370	CALR	8.10378	8.15893	8.12123	8.00629	8.28672	7.76148	7.35133	8.13623	8.37347	7.63514	7.96052	8.41189	8.23866	8.71614	8.74966	8.43443	8.58897	8.60101	7.64333	7.63812	7.76591	7.74158	7.46389	7.19909	7.21169	7.60077	7.51909	7.79912	7.95993
940431	CALU	8.31617	8.44357	8.42786	8.36056	8.44095	8.1914	8.33479	8.35695	8.60387	8.21873	8.39468	8.61329	8.37128	8.91866	8.57152	8.71864	9.09259	9.23341	8.34698	8.36775	8.34737	8.22829	8.13106	7.93221	7.87169	7.93831	8.09686	7.92495	8.16743
4610338	CAMK1	8.40619	8.61625	8.31639	7.95739	7.57234	8.24906	7.67933	7.60867	7.26326	7.71407	7.77921	7.7258	7.83573	9.19264	8.88542	7.98449	8.02703	7.7984	7.70104	7.5017	7.55845	7.23245	6.8047	6.85652	6.39703	6.72178	6.59124	7.6253	7.62676
2030280	CAMK1D	7.48317	7.56376	7.62092	7.22159	7.45307	8.00294	7.76828	7.92087	7.20565	7.02306	7.17574	7.26118	7.37139	7.04155	7.09876	7.07654	6.91194	6.83832	7.21556	7.02357	6.86298	6.9697	6.85992	6.93899	7.09096	7.14748	7.01117	7.09496	7.14029
1010475	CAMK2G	7.59809	7.55602	7.50699	7.6016	7.38829	7.46536	7.70105	7.07281	7.18625	7.42875	7.42462	7.17903	7.48792	7.25471	7.35607	7.36476	7.08238	7.0226	6.99748	6.9354	6.93919	6.83851	7.17084	7.18053	7.09924	7.03478	7.20841	7.5847	7.17816
6660092	CAMLG	9.7468	9.3887	9.76821	9.79917	9.66912	9.88687	10.2597	9.53748	9.64455	9.88438	9.41951	9.65641	9.56374	9.16065	9.2028	9.42567	9.37959	9.2713	9.66462	9.94254	9.63377	9.5899	9.90586	10.0869	10.1559	10.1375	10.1298	10.1274	10.0544
5860075	CAMP	6.71854	6.18722	6.61522	7.60346	6.77343	6.70785	7.22894	6.94248	6.819	7.83322	5.70636	6.38699	6.16086	6.49554	6.51025	6.5654	6.55663	6.52486	8.1738	8.78025	8.66654	7.56664	7.21715	6.91599	6.50133	6.91725	6.56578	5.99682	5.89643
1340411	CAMSAP1	8.12634	8.20792	8.2713	8.43397	7.96505	8.26552	8.4011	8.18999	7.92646	8.15348	7.88922	7.95549	7.86759	8.09896	8.04391	8.17519	8.2827	8.32036	8.25691	8.39503	8.10995	7.9275	7.76923	8.26311	8.16469	7.96738	8.06621	7.96895	7.99568
6280209	CAMSAP1L1	7.6593	7.62185	7.88771	7.43434	7.21586	7.84518	8.03302	7.85151	7.67878	8.04679	7.75915	7.73544	7.75981	8.0721	8.02454	8.27131	8.27722	8.22822	7.88932	7.98861	8.15982	8.11823	8.609	8.30214	7.97529	7.76894	7.85936	7.96422	8.03936
240162	CAND1	6.76559	6.81361	6.62068	6.67988	6.54261	6.83726	6.91275	6.84465	7.00352	6.71138	6.77033	6.78595	6.69065	6.66391	6.83524	6.90943	6.78064	6.79601	6.8235	6.90763	6.7137	6.72873	6.91258	6.65321	6.99891	6.66539	6.62159	6.66866	6.65538
5860358	CANT1	8.398	8.28424	8.47519	8.21397	8.28273	8.16102	7.91668	8.4077	8.54222	8.60387	8.94855	8.81644	8.77944	8.22086	8.20176	8.08118	8.31943	8.27745	8.45901	8.28868	8.5766	8.69614	8.57263	8.50454	8.6565	8.71401	8.72295	8.46113	8.61263
5860477	CANX	10.6386	10.6345	10.9725	10.5211	10.9921	10.5061	10.4308	10.4553	11.1562	10.2823	10.7515	10.6199	10.6766	10.4623	10.5042	10.8528	10.8188	10.9499	10.2372	10.2221	10.1973	9.91354	10.3956	10.1591	10.4182	10.1167	10.3237	10.3661	10.1375
1070754	CAP1	12.5817	12.5792	12.3851	12.3024	12.5036	12.505	12.4016	12.3074	11.8058	12.1529	12.332	12.4287	12.5711	12.5606	12.6406	12.4938	12.3099	12.1908	11.8395	11.8111	11.8324	11.7338	11.6232	12.0093	11.8998	11.9988	12.0593	12.1647	11.6713
3840367	CAPG	7.47955	7.69817	7.36315	7.40645	7.42632	7.29425	7.16822	7.31186	7.20538	7.37697	7.46042	7.37174	7.39919	7.77039	7.56611	7.36129	7.5084	7.64169	7.40866	7.51341	8.23685	7.74896	7.60612	6.89617	7.32001	7.40085	7.26997	7.35226	7.31714
1570672	CAPN1	8.94516	8.9598	8.87959	9.28869	9.3315	8.58254	8.43609	8.57719	8.52335	8.33032	8.59963	8.7831	8.88232	8.26224	8.39301	8.35811	8.35631	8.28911	8.02897	8.24186	7.46624	8.13272	7.82824	8.2943	8.37241	8.56826	8.55593	8.65478	8.49742
70646	CAPN2	6.94568	7.11268	6.97363	6.84968	6.87042	7.05703	7.14703	6.78823	6.32744	6.8253	6.88277	6.89809	6.89866	7.06304	7.00692	7.13076	7.1355	7.18504	6.81866	6.56238	6.31015	6.25991	6.26632	6.7695	6.58598	6.59958	6.72871	6.73757	6.79904
3870441	CAPN3	7.21596	7.28065	7.34921	6.98598	7.19124	7.37135	7.26291	7.16526	6.77111	7.27574	7.12248	7.01996	7.14529	7.14363	7.09678	6.98436	6.95682	7.02295	7.21038	7.07207	7.50282	7.48955	7.45395	7.02904	6.99907	7.15955	7.08994	7.16476	7.19895
2680168	CAPN7	7.13282	7.15616	6.95147	7.19299	7.11123	6.96238	6.88296	7.11017	7.22964	7.17468	7.15082	7.0479	6.9223	7.04329	6.95171	6.81514	6.94463	6.99598	7.23026	7.23069	7.24341	7.19734	7.12633	7.04722	7.41722	7.17908	7.35545	7.57464	7.60405
5290500	CAPNS1	10.0157	9.9178	9.85635	9.58874	10.2184	9.88107	9.21817	9.63746	9.92759	9.45171	9.94442	10.0495	10.1294	9.94676	9.90286	9.33741	9.54835	9.455	9.21892	9.26743	9.27841	9.5218	8.69564	8.80309	9.09794	9.32555	9.18456	9.10919	8.94436
4070324	CAPRIN1	7.70898	7.68403	7.84621	7.88268	7.81487	7.9435	8.23303	7.89477	7.7138	7.6962	7.37005	7.61912	7.46773	7.55763	7.70543	7.84568	7.67937	7.67255	7.63088	7.75698	7.43459	7.48832	7.61601	7.73795	7.61113	7.69348	7.6357	7.66633	7.79019
6200682	CAPRIN2	7.38766	7.36566	7.39488	7.40643	7.38482	7.24524	7.1901	7.09075	7.00088	7.42101	7.205	7.28374	7.18621	7.2722	7.13222	6.91492	6.90132	6.98239	7.24966	7.20297	7.51466	7.34889	7.31146	7.05442	7.19623	7.12158	7.14652	7.46939	7.42197
6760450	CAPS	6.78719	6.61601	6.6937	6.92402	6.94698	6.81246	6.99756	6.68201	6.66011	6.86936	6.59518	6.636	6.69938	6.57647	6.55478	6.41192	6.58212	6.66777	6.79524	6.79504	6.83378	6.82554	6.99383	6.78269	6.72794	6.8965	6.80891	6.73108	6.56921
4610138	CAPZA1	7.67786	7.63906	7.72948	7.78254	7.71441	7.78062	7.96959	7.72804	7.56401	7.59902	7.58039	7.58851	7.58712	7.5804	7.72747	7.86636	7.74975	7.61038	7.56192	7.566	7.24229	7.19303	7.51148	7.71881	7.40298	7.49337	7.52712	7.67382	7.54191
5090403	CAPZA2	11.3263	11.2672	11.5967	11.0233	11.2102	11.0724	11.2857	10.8111	11.1754	11.0471	11.3915	11.4115	11.4603	10.9219	11.1892	11.3113	10.9589	10.8222	10.7479	10.5849	10.6978	10.7838	11.1262	10.9903	10.7977	10.9467	11.0088	10.8704	10.979
[truncated: 8,181 more rows]
