# Supplementary material for: Transcriptome-Based Network Analysis Reveals a Spectrum Model of Human Macrophage Activation
Source: Immunity. 2014 Feb 20;40(2):274–88. doi: 10.1016/j.immuni.2014.01.006 (PMC3991396; doi:10.1016/j.immuni.2014.01.006)
Supplement: Table S2. 49 Modules Identified from WGCNA, Related to Figure 3 [file mmc3.xlsx]

## Sheet: Table S2A
Pearson correlation coefficients and p-values of eigengene for 49 modules from 29 conditions
Module ID	Modulename	HDL	IFNβ	TPP+IFNβ	TPP+IFNβ+IFNγ	LA	LiA	OA	PA	SA	unpolarized	IFNγ	IFNg+TNF	sLPS+IFNγ	sLPS	TNF	GC	IL10	IL13	IL4	IL4+upLPS	sLPS+IC	upLPS	upLPS+IC	P3C	P3C+PGE2	PGE2	TNF+P3C	TNF+PGE2	TNF+P3C+PGE(TPP)
1	darkorange2	-0.044_x000D_ (0.6)	-0.018_x000D_ (0.8)	-0.087_x000D_ (0.3)	-0.13_x000D_ (0.1)	0.26_x000D_ (8e-04)	-0.087_x000D_ (0.3)	0.22_x000D_ (0.006)	0.069_x000D_ (0.4)	0.056_x000D_ (0.5)	0.099_x000D_ (0.2)	0.11_x000D_ (0.2)	0.21_x000D_ (0.007)	0.048_x000D_ (0.5)	0.13_x000D_ (0.1)	0.12_x000D_ (0.1)	-0.084_x000D_ (0.3)	-0.02_x000D_ (0.8)	-0.23_x000D_ (0.004)	-0.2_x000D_ (0.01)	-0.027_x000D_ (0.7)	-0.15_x000D_ (0.07)	-0.064_x000D_ (0.4)	-0.056_x000D_ (0.5)	-0.069_x000D_ (0.4)	-0.052_x000D_ (0.5)	-0.12_x000D_ (0.1)	-0.043_x000D_ (0.6)	0.021_x000D_ (0.8)	-0.14_x000D_ (0.09)
2	white	0.044_x000D_ (0.6)	0.034_x000D_ (0.7)	-0.038_x000D_ (0.6)	-0.084_x000D_ (0.3)	0.19_x000D_ (0.02)	-0.16_x000D_ (0.05)	0.088_x000D_ (0.3)	0.029_x000D_ (0.7)	0.044_x000D_ (0.6)	0.13_x000D_ (0.1)	-0.0073_x000D_ (0.9)	-0.087_x000D_ (0.3)	-0.067_x000D_ (0.4)	-0.0098_x000D_ (0.9)	0.03_x000D_ (0.7)	0.13_x000D_ (0.1)	0.12_x000D_ (0.1)	-0.22_x000D_ (0.006)	-0.21_x000D_ (0.007)	0.064_x000D_ (0.4)	-0.073_x000D_ (0.4)	-0.088_x000D_ (0.3)	0.032_x000D_ (0.7)	-0.0023_x000D_ (1)	0.035_x000D_ (0.7)	-0.04_x000D_ (0.6)	-0.0065_x000D_ (0.9)	0.053_x000D_ (0.5)	0.032_x000D_ (0.7)
3	yellow	0.0054_x000D_ (0.9)	0.045_x000D_ (0.6)	-0.02_x000D_ (0.8)	0.017_x000D_ (0.8)	0.14_x000D_ (0.07)	-0.25_x000D_ (0.002)	0.095_x000D_ (0.2)	-0.14_x000D_ (0.08)	-0.097_x000D_ (0.2)	0.21_x000D_ (0.009)	-0.0023_x000D_ (1)	0.16_x000D_ (0.04)	0.21_x000D_ (0.009)	0.32_x000D_ (4e-05)	-0.082_x000D_ (0.3)	0.069_x000D_ (0.4)	-0.033_x000D_ (0.7)	-0.27_x000D_ (6e-04)	-0.11_x000D_ (0.2)	-0.023_x000D_ (0.8)	-0.23_x000D_ (0.003)	-0.008_x000D_ (0.9)	0.033_x000D_ (0.7)	0.026_x000D_ (0.7)	0.047_x000D_ (0.6)	0.039_x000D_ (0.6)	-0.0059_x000D_ (0.9)	-0.04_x000D_ (0.6)	-0.086_x000D_ (0.3)
4	mediumpurple3	-0.022_x000D_ (0.8)	0.064_x000D_ (0.4)	-0.074_x000D_ (0.4)	-0.061_x000D_ (0.4)	0.3_x000D_ (1e-04)	0.054_x000D_ (0.5)	0.37_x000D_ (1e-06)	0.2_x000D_ (0.01)	0.13_x000D_ (0.1)	0.12_x000D_ (0.1)	-0.17_x000D_ (0.03)	-0.088_x000D_ (0.3)	0.068_x000D_ (0.4)	0.074_x000D_ (0.4)	-0.19_x000D_ (0.02)	0.071_x000D_ (0.4)	-0.032_x000D_ (0.7)	-0.3_x000D_ (1e-04)	-0.24_x000D_ (0.002)	0.001_x000D_ (1)	-0.2_x000D_ (0.01)	-0.15_x000D_ (0.06)	-0.0053_x000D_ (0.9)	0.047_x000D_ (0.6)	0.057_x000D_ (0.5)	0.056_x000D_ (0.5)	-0.082_x000D_ (0.3)	-0.1_x000D_ (0.2)	-0.14_x000D_ (0.07)
5	darkgrey	-0.11_x000D_ (0.1)	-0.037_x000D_ (0.6)	-0.12_x000D_ (0.1)	-0.049_x000D_ (0.5)	0.28_x000D_ (3e-04)	-0.026_x000D_ (0.7)	0.2_x000D_ (0.01)	0.4_x000D_ (2e-07)	0.19_x000D_ (0.02)	-0.027_x000D_ (0.7)	-0.0078_x000D_ (0.9)	0.11_x000D_ (0.2)	0.18_x000D_ (0.02)	0.17_x000D_ (0.03)	-0.058_x000D_ (0.5)	-0.029_x000D_ (0.7)	-0.063_x000D_ (0.4)	-0.29_x000D_ (3e-04)	-0.3_x000D_ (1e-04)	-0.044_x000D_ (0.6)	-0.18_x000D_ (0.03)	-0.096_x000D_ (0.2)	0.017_x000D_ (0.8)	-0.036_x000D_ (0.7)	-0.0069_x000D_ (0.9)	-0.064_x000D_ (0.4)	-0.077_x000D_ (0.3)	-0.062_x000D_ (0.4)	-0.13_x000D_ (0.1)
6	darkturquoise	-0.1_x000D_ (0.2)	-0.015_x000D_ (0.9)	-0.14_x000D_ (0.07)	-0.12_x000D_ (0.1)	0.31_x000D_ (7e-05)	0.05_x000D_ (0.5)	0.36_x000D_ (4e-06)	0.24_x000D_ (0.002)	0.15_x000D_ (0.07)	0.0028_x000D_ (1)	-0.0024_x000D_ (1)	0.14_x000D_ (0.08)	0.089_x000D_ (0.3)	0.16_x000D_ (0.04)	0.032_x000D_ (0.7)	-0.022_x000D_ (0.8)	-0.071_x000D_ (0.4)	-0.17_x000D_ (0.03)	-0.083_x000D_ (0.3)	0.083_x000D_ (0.3)	-0.19_x000D_ (0.02)	-0.16_x000D_ (0.05)	-0.0063_x000D_ (0.9)	-0.097_x000D_ (0.2)	-0.14_x000D_ (0.07)	-0.13_x000D_ (0.09)	-0.13_x000D_ (0.1)	-0.15_x000D_ (0.06)	-0.31_x000D_ (6e-05)
7	orangered4	-0.077_x000D_ (0.3)	0.14_x000D_ (0.07)	-0.062_x000D_ (0.4)	0.12_x000D_ (0.1)	0.087_x000D_ (0.3)	0.023_x000D_ (0.8)	0.19_x000D_ (0.02)	0.22_x000D_ (0.005)	0.095_x000D_ (0.2)	-0.07_x000D_ (0.4)	0.26_x000D_ (0.001)	0.041_x000D_ (0.6)	0.13_x000D_ (0.1)	0.1_x000D_ (0.2)	-0.2_x000D_ (0.01)	-0.084_x000D_ (0.3)	-0.11_x000D_ (0.2)	-0.13_x000D_ (0.1)	-0.15_x000D_ (0.07)	0.1_x000D_ (0.2)	0.018_x000D_ (0.8)	0.042_x000D_ (0.6)	-0.045_x000D_ (0.6)	-0.048_x000D_ (0.5)	-0.11_x000D_ (0.2)	-0.02_x000D_ (0.8)	-0.13_x000D_ (0.1)	-0.2_x000D_ (0.01)	-0.31_x000D_ (5e-05)
8	steelblue	-0.097_x000D_ (0.2)	-0.023_x000D_ (0.8)	-0.032_x000D_ (0.7)	0.23_x000D_ (0.004)	-0.078_x000D_ (0.3)	-0.14_x000D_ (0.08)	-0.094_x000D_ (0.2)	-0.098_x000D_ (0.2)	-0.11_x000D_ (0.2)	-0.11_x000D_ (0.2)	0.61_x000D_ (1e-17)	0.3_x000D_ (9e-05)	0.34_x000D_ (1e-05)	0.26_x000D_ (7e-04)	0.029_x000D_ (0.7)	-0.097_x000D_ (0.2)	-0.1_x000D_ (0.2)	-0.096_x000D_ (0.2)	-0.13_x000D_ (0.1)	0.028_x000D_ (0.7)	-0.028_x000D_ (0.7)	0.074_x000D_ (0.3)	-0.037_x000D_ (0.6)	-0.057_x000D_ (0.5)	-0.094_x000D_ (0.2)	-0.094_x000D_ (0.2)	0.02_x000D_ (0.8)	-0.025_x000D_ (0.8)	-0.16_x000D_ (0.05)
9	yellowgreen	-0.1_x000D_ (0.2)	-0.13_x000D_ (0.1)	-0.22_x000D_ (0.006)	-0.098_x000D_ (0.2)	0.062_x000D_ (0.4)	-0.025_x000D_ (0.7)	-0.06_x000D_ (0.4)	0.24_x000D_ (0.002)	0.077_x000D_ (0.3)	-0.14_x000D_ (0.07)	0.35_x000D_ (4e-06)	0.36_x000D_ (3e-06)	0.19_x000D_ (0.02)	0.28_x000D_ (4e-04)	0.25_x000D_ (0.001)	-0.18_x000D_ (0.02)	-0.11_x000D_ (0.2)	0.021_x000D_ (0.8)	-0.013_x000D_ (0.9)	0.026_x000D_ (0.7)	-0.077_x000D_ (0.3)	0.015_x000D_ (0.9)	-0.043_x000D_ (0.6)	-0.14_x000D_ (0.08)	-0.17_x000D_ (0.04)	-0.21_x000D_ (0.008)	-0.084_x000D_ (0.3)	-0.044_x000D_ (0.6)	-0.3_x000D_ (1e-04)
10	cyan	0.03_x000D_ (0.7)	-0.016_x000D_ (0.8)	-0.065_x000D_ (0.4)	-0.15_x000D_ (0.06)	0.084_x000D_ (0.3)	-0.2_x000D_ (0.01)	0.013_x000D_ (0.9)	-0.27_x000D_ (6e-04)	-0.13_x000D_ (0.1)	0.16_x000D_ (0.04)	0.05_x000D_ (0.5)	0.016_x000D_ (0.8)	-0.15_x000D_ (0.06)	-0.099_x000D_ (0.2)	0.24_x000D_ (0.002)	0.18_x000D_ (0.02)	0.16_x000D_ (0.04)	0.088_x000D_ (0.3)	0.27_x000D_ (6e-04)	0.16_x000D_ (0.04)	-0.031_x000D_ (0.7)	-0.0083_x000D_ (0.9)	0.043_x000D_ (0.6)	-0.11_x000D_ (0.2)	-0.18_x000D_ (0.02)	-0.12_x000D_ (0.1)	-0.014_x000D_ (0.9)	-0.0023_x000D_ (1)	-0.11_x000D_ (0.2)
11	purple	0.04_x000D_ (0.6)	-0.041_x000D_ (0.6)	-0.015_x000D_ (0.9)	-0.1_x000D_ (0.2)	-0.15_x000D_ (0.06)	-0.082_x000D_ (0.3)	-0.17_x000D_ (0.04)	-0.38_x000D_ (6e-07)	-0.2_x000D_ (0.01)	0.092_x000D_ (0.2)	0.085_x000D_ (0.3)	0.046_x000D_ (0.6)	-0.15_x000D_ (0.06)	-0.16_x000D_ (0.04)	0.25_x000D_ (0.002)	0.14_x000D_ (0.08)	0.13_x000D_ (0.1)	0.32_x000D_ (4e-05)	0.41_x000D_ (8e-08)	0.12_x000D_ (0.1)	0.08_x000D_ (0.3)	0.1_x000D_ (0.2)	0.058_x000D_ (0.5)	-0.081_x000D_ (0.3)	-0.18_x000D_ (0.02)	-0.078_x000D_ (0.3)	0.02_x000D_ (0.8)	0.00064_x000D_ (1)	-0.05_x000D_ (0.5)
12	orange	-0.026_x000D_ (0.7)	-0.041_x000D_ (0.6)	-0.23_x000D_ (0.003)	-0.24_x000D_ (0.002)	0.091_x000D_ (0.3)	0.024_x000D_ (0.8)	0.03_x000D_ (0.7)	0.16_x000D_ (0.05)	0.045_x000D_ (0.6)	-0.0033_x000D_ (1)	0.25_x000D_ (0.002)	0.21_x000D_ (0.008)	-0.042_x000D_ (0.6)	-0.029_x000D_ (0.7)	0.23_x000D_ (0.003)	-0.11_x000D_ (0.2)	0.031_x000D_ (0.7)	0.2_x000D_ (0.01)	0.33_x000D_ (2e-05)	0.091_x000D_ (0.3)	-0.11_x000D_ (0.2)	0.0076_x000D_ (0.9)	-0.11_x000D_ (0.2)	-0.16_x000D_ (0.04)	-0.22_x000D_ (0.005)	-0.2_x000D_ (0.01)	-0.14_x000D_ (0.08)	-0.12_x000D_ (0.1)	-0.42_x000D_ (3e-08)
13	red	0.011_x000D_ (0.9)	0.02_x000D_ (0.8)	-0.23_x000D_ (0.003)	-0.26_x000D_ (8e-04)	0.081_x000D_ (0.3)	0.19_x000D_ (0.02)	0.18_x000D_ (0.02)	0.045_x000D_ (0.6)	0.049_x000D_ (0.5)	0.051_x000D_ (0.5)	0.11_x000D_ (0.2)	0.057_x000D_ (0.5)	-0.13_x000D_ (0.1)	-0.2_x000D_ (0.01)	0.13_x000D_ (0.1)	4e-04_x000D_ (1)	0.051_x000D_ (0.5)	0.26_x000D_ (9e-04)	0.36_x000D_ (3e-06)	0.17_x000D_ (0.03)	-0.046_x000D_ (0.6)	-0.078_x000D_ (0.3)	-0.016_x000D_ (0.8)	-0.1_x000D_ (0.2)	-0.2_x000D_ (0.01)	-0.13_x000D_ (0.1)	-0.18_x000D_ (0.03)	-0.19_x000D_ (0.02)	-0.44_x000D_ (5e-09)
14	plum1	0.11_x000D_ (0.2)	0.067_x000D_ (0.4)	-0.023_x000D_ (0.8)	-0.071_x000D_ (0.4)	0.019_x000D_ (0.8)	0.095_x000D_ (0.2)	0.087_x000D_ (0.3)	-0.13_x000D_ (0.1)	-0.046_x000D_ (0.6)	0.059_x000D_ (0.5)	-0.069_x000D_ (0.4)	-0.077_x000D_ (0.3)	-0.17_x000D_ (0.03)	-0.31_x000D_ (7e-05)	-0.11_x000D_ (0.2)	-0.064_x000D_ (0.4)	0.017_x000D_ (0.8)	0.33_x000D_ (2e-05)	0.58_x000D_ (5e-16)	0.11_x000D_ (0.2)	-0.044_x000D_ (0.6)	-0.0037_x000D_ (1)	-0.24_x000D_ (0.002)	-0.08_x000D_ (0.3)	-0.0047_x000D_ (1)	0.031_x000D_ (0.7)	-0.11_x000D_ (0.1)	-0.074_x000D_ (0.4)	-0.19_x000D_ (0.02)
15	saddlebrown	-0.06_x000D_ (0.5)	-0.059_x000D_ (0.5)	-0.1_x000D_ (0.2)	-0.11_x000D_ (0.2)	-0.055_x000D_ (0.5)	-0.042_x000D_ (0.6)	-0.071_x000D_ (0.4)	-0.079_x000D_ (0.3)	-0.063_x000D_ (0.4)	-0.11_x000D_ (0.2)	-0.067_x000D_ (0.4)	0.0073_x000D_ (0.9)	-0.061_x000D_ (0.4)	-0.086_x000D_ (0.3)	0.0091_x000D_ (0.9)	-0.036_x000D_ (0.7)	-0.025_x000D_ (0.8)	0.37_x000D_ (1e-06)	0.74_x000D_ (7e-29)	0.35_x000D_ (6e-06)	-0.046_x000D_ (0.6)	-0.11_x000D_ (0.2)	-0.064_x000D_ (0.4)	-0.091_x000D_ (0.3)	-0.067_x000D_ (0.4)	-0.053_x000D_ (0.5)	-0.079_x000D_ (0.3)	-0.057_x000D_ (0.5)	-0.18_x000D_ (0.02)
16	lightsteelblue1	-0.057_x000D_ (0.5)	-0.054_x000D_ (0.5)	-0.27_x000D_ (6e-04)	-0.2_x000D_ (0.01)	0.12_x000D_ (0.1)	0.095_x000D_ (0.2)	0.028_x000D_ (0.7)	0.4_x000D_ (1e-07)	0.17_x000D_ (0.03)	0.11_x000D_ (0.2)	0.029_x000D_ (0.7)	-0.0066_x000D_ (0.9)	0.061_x000D_ (0.4)	0.046_x000D_ (0.6)	-0.049_x000D_ (0.5)	0.13_x000D_ (0.1)	0.095_x000D_ (0.2)	-0.16_x000D_ (0.04)	-0.34_x000D_ (1e-05)	-0.17_x000D_ (0.03)	-0.14_x000D_ (0.07)	0.084_x000D_ (0.3)	0.24_x000D_ (0.002)	0.083_x000D_ (0.3)	0.04_x000D_ (0.6)	0.067_x000D_ (0.4)	-0.073_x000D_ (0.4)	-0.22_x000D_ (0.006)	-0.21_x000D_ (0.008)
17	ivory	-0.053_x000D_ (0.5)	-0.028_x000D_ (0.7)	-0.048_x000D_ (0.5)	-0.0069_x000D_ (0.9)	0.092_x000D_ (0.2)	0.15_x000D_ (0.05)	0.046_x000D_ (0.6)	0.65_x000D_ (1e-20)	0.33_x000D_ (3e-05)	-0.14_x000D_ (0.09)	-0.13_x000D_ (0.1)	-0.18_x000D_ (0.02)	-0.08_x000D_ (0.3)	-0.14_x000D_ (0.08)	-0.1_x000D_ (0.2)	-0.05_x000D_ (0.5)	-0.078_x000D_ (0.3)	-0.14_x000D_ (0.07)	-0.25_x000D_ (0.001)	-0.059_x000D_ (0.5)	-0.0034_x000D_ (1)	-0.15_x000D_ (0.07)	0.015_x000D_ (0.8)	0.047_x000D_ (0.6)	0.067_x000D_ (0.4)	0.033_x000D_ (0.7)	-0.027_x000D_ (0.7)	-0.026_x000D_ (0.7)	0.034_x000D_ (0.7)
18	greenyellow	-0.028_x000D_ (0.7)	0.018_x000D_ (0.8)	-0.19_x000D_ (0.02)	-0.17_x000D_ (0.03)	0.25_x000D_ (0.002)	0.3_x000D_ (1e-04)	0.37_x000D_ (1e-06)	0.47_x000D_ (3e-10)	0.31_x000D_ (6e-05)	-0.018_x000D_ (0.8)	-0.1_x000D_ (0.2)	-0.16_x000D_ (0.04)	-0.12_x000D_ (0.1)	-0.24_x000D_ (0.002)	-0.14_x000D_ (0.08)	-0.0075_x000D_ (0.9)	-0.043_x000D_ (0.6)	-0.098_x000D_ (0.2)	-0.14_x000D_ (0.07)	0.0038_x000D_ (1)	-0.1_x000D_ (0.2)	-0.18_x000D_ (0.02)	0.024_x000D_ (0.8)	0.03_x000D_ (0.7)	0.019_x000D_ (0.8)	0.022_x000D_ (0.8)	-0.14_x000D_ (0.08)	-0.15_x000D_ (0.06)	-0.23_x000D_ (0.004)
19	lightgreen	-0.056_x000D_ (0.5)	-0.0036_x000D_ (1)	-0.16_x000D_ (0.04)	-0.14_x000D_ (0.09)	0.25_x000D_ (0.002)	0.17_x000D_ (0.03)	0.25_x000D_ (0.001)	0.58_x000D_ (2e-15)	0.31_x000D_ (7e-05)	-0.029_x000D_ (0.7)	-0.13_x000D_ (0.1)	-0.12_x000D_ (0.1)	-0.036_x000D_ (0.7)	-0.12_x000D_ (0.1)	-0.13_x000D_ (0.1)	0.032_x000D_ (0.7)	-0.019_x000D_ (0.8)	-0.19_x000D_ (0.02)	-0.21_x000D_ (0.009)	-0.026_x000D_ (0.7)	-0.16_x000D_ (0.04)	-0.17_x000D_ (0.03)	0.048_x000D_ (0.5)	0.034_x000D_ (0.7)	0.025_x000D_ (0.7)	0.0084_x000D_ (0.9)	-0.11_x000D_ (0.2)	-0.13_x000D_ (0.1)	-0.17_x000D_ (0.03)
20	brown4	-0.025_x000D_ (0.8)	-0.028_x000D_ (0.7)	-0.3_x000D_ (1e-04)	-0.25_x000D_ (0.001)	0.17_x000D_ (0.03)	0.21_x000D_ (0.008)	0.15_x000D_ (0.06)	0.43_x000D_ (1e-08)	0.25_x000D_ (0.002)	0.028_x000D_ (0.7)	0.17_x000D_ (0.03)	0.044_x000D_ (0.6)	-0.12_x000D_ (0.1)	-0.26_x000D_ (0.001)	0.025_x000D_ (0.8)	-0.054_x000D_ (0.5)	0.033_x000D_ (0.7)	0.093_x000D_ (0.2)	0.082_x000D_ (0.3)	-0.028_x000D_ (0.7)	-0.17_x000D_ (0.04)	-0.026_x000D_ (0.7)	-0.03_x000D_ (0.7)	-0.022_x000D_ (0.8)	-0.074_x000D_ (0.4)	-0.069_x000D_ (0.4)	-0.16_x000D_ (0.04)	-0.21_x000D_ (0.007)	-0.39_x000D_ (4e-07)
21	paleturquoise	-0.13_x000D_ (0.09)	-0.089_x000D_ (0.3)	-0.2_x000D_ (0.01)	-0.14_x000D_ (0.09)	0.092_x000D_ (0.2)	0.022_x000D_ (0.8)	-0.12_x000D_ (0.1)	0.66_x000D_ (2e-21)	0.25_x000D_ (0.001)	-0.14_x000D_ (0.07)	0.19_x000D_ (0.01)	0.1_x000D_ (0.2)	-0.031_x000D_ (0.7)	-0.033_x000D_ (0.7)	0.075_x000D_ (0.3)	-0.11_x000D_ (0.2)	-0.041_x000D_ (0.6)	-0.0065_x000D_ (0.9)	-0.071_x000D_ (0.4)	-0.021_x000D_ (0.8)	-0.076_x000D_ (0.3)	-0.057_x000D_ (0.5)	-0.026_x000D_ (0.7)	-0.048_x000D_ (0.5)	-0.044_x000D_ (0.6)	-0.086_x000D_ (0.3)	-0.066_x000D_ (0.4)	-0.072_x000D_ (0.4)	-0.18_x000D_ (0.03)
22	skyblue	0.037_x000D_ (0.6)	-0.11_x000D_ (0.2)	-0.31_x000D_ (9e-05)	-0.33_x000D_ (3e-05)	0.2_x000D_ (0.01)	0.22_x000D_ (0.006)	0.5_x000D_ (2e-11)	0.061_x000D_ (0.4)	0.17_x000D_ (0.03)	0.14_x000D_ (0.08)	-0.079_x000D_ (0.3)	-0.074_x000D_ (0.4)	-0.06_x000D_ (0.4)	-0.1_x000D_ (0.2)	-0.022_x000D_ (0.8)	-0.015_x000D_ (0.9)	0.074_x000D_ (0.4)	-0.044_x000D_ (0.6)	-0.093_x000D_ (0.2)	-0.084_x000D_ (0.3)	-0.053_x000D_ (0.5)	-0.09_x000D_ (0.3)	-0.039_x000D_ (0.6)	0.035_x000D_ (0.7)	-0.044_x000D_ (0.6)	-0.021_x000D_ (0.8)	-0.082_x000D_ (0.3)	-0.092_x000D_ (0.2)	-0.16_x000D_ (0.04)
23	brown	0.063_x000D_ (0.4)	0.074_x000D_ (0.4)	-0.2_x000D_ (0.01)	-0.26_x000D_ (7e-04)	0.19_x000D_ (0.02)	0.24_x000D_ (0.003)	0.36_x000D_ (3e-06)	0.053_x000D_ (0.5)	0.099_x000D_ (0.2)	0.16_x000D_ (0.04)	-0.13_x000D_ (0.1)	-0.18_x000D_ (0.02)	-0.21_x000D_ (0.009)	-0.28_x000D_ (3e-04)	-0.064_x000D_ (0.4)	0.12_x000D_ (0.1)	0.096_x000D_ (0.2)	0.099_x000D_ (0.2)	0.17_x000D_ (0.03)	0.1_x000D_ (0.2)	-0.074_x000D_ (0.4)	-0.13_x000D_ (0.1)	0.035_x000D_ (0.7)	0.0058_x000D_ (0.9)	-0.068_x000D_ (0.4)	0.02_x000D_ (0.8)	-0.16_x000D_ (0.05)	-0.21_x000D_ (0.009)	-0.32_x000D_ (4e-05)
24	turquoise	-0.065_x000D_ (0.4)	-0.016_x000D_ (0.8)	-0.2_x000D_ (0.01)	-0.22_x000D_ (0.005)	0.25_x000D_ (0.001)	0.32_x000D_ (4e-05)	0.44_x000D_ (8e-09)	0.28_x000D_ (3e-04)	0.23_x000D_ (0.004)	-0.039_x000D_ (0.6)	-0.091_x000D_ (0.3)	-0.057_x000D_ (0.5)	-0.11_x000D_ (0.2)	-0.17_x000D_ (0.04)	0.011_x000D_ (0.9)	-0.027_x000D_ (0.7)	-0.016_x000D_ (0.8)	0.049_x000D_ (0.5)	0.058_x000D_ (0.5)	0.11_x000D_ (0.2)	-0.061_x000D_ (0.4)	-0.18_x000D_ (0.02)	-0.014_x000D_ (0.9)	-0.088_x000D_ (0.3)	-0.17_x000D_ (0.03)	-0.12_x000D_ (0.1)	-0.16_x000D_ (0.04)	-0.18_x000D_ (0.03)	-0.32_x000D_ (3e-05)
25	darkorange	-0.017_x000D_ (0.8)	-0.01_x000D_ (0.9)	-0.14_x000D_ (0.09)	-0.11_x000D_ (0.2)	0.058_x000D_ (0.5)	0.28_x000D_ (3e-04)	0.13_x000D_ (0.1)	0.42_x000D_ (2e-08)	0.27_x000D_ (7e-04)	-0.081_x000D_ (0.3)	0.08_x000D_ (0.3)	-0.012_x000D_ (0.9)	-0.13_x000D_ (0.1)	-0.35_x000D_ (5e-06)	-0.013_x000D_ (0.9)	-0.11_x000D_ (0.2)	-0.095_x000D_ (0.2)	0.093_x000D_ (0.2)	-0.029_x000D_ (0.7)	0.037_x000D_ (0.6)	-0.01_x000D_ (0.9)	-0.11_x000D_ (0.2)	-0.0049_x000D_ (1)	-0.0066_x000D_ (0.9)	-0.022_x000D_ (0.8)	-0.043_x000D_ (0.6)	-0.11_x000D_ (0.2)	-0.07_x000D_ (0.4)	-0.19_x000D_ (0.01)
26	salmon	0.029_x000D_ (0.7)	0.0081_x000D_ (0.9)	-0.12_x000D_ (0.1)	-0.15_x000D_ (0.06)	0.079_x000D_ (0.3)	0.4_x000D_ (2e-07)	0.27_x000D_ (6e-04)	0.23_x000D_ (0.003)	0.21_x000D_ (0.009)	0.0019_x000D_ (1)	-0.061_x000D_ (0.4)	-0.13_x000D_ (0.09)	-0.21_x000D_ (0.008)	-0.37_x000D_ (2e-06)	-0.031_x000D_ (0.7)	-0.047_x000D_ (0.6)	-0.025_x000D_ (0.8)	0.15_x000D_ (0.05)	0.069_x000D_ (0.4)	0.05_x000D_ (0.5)	0.026_x000D_ (0.7)	-0.12_x000D_ (0.1)	-0.011_x000D_ (0.9)	-0.024_x000D_ (0.8)	-0.069_x000D_ (0.4)	-0.022_x000D_ (0.8)	-0.13_x000D_ (0.1)	-0.12_x000D_ (0.1)	-0.23_x000D_ (0.003)
27	darkslateblue	0.28_x000D_ (3e-04)	0.12_x000D_ (0.1)	-0.02_x000D_ (0.8)	-0.06_x000D_ (0.4)	0.37_x000D_ (2e-06)	0.063_x000D_ (0.4)	0.096_x000D_ (0.2)	0.18_x000D_ (0.02)	0.16_x000D_ (0.04)	0.16_x000D_ (0.05)	-0.073_x000D_ (0.4)	-0.27_x000D_ (6e-04)	-0.29_x000D_ (2e-04)	-0.44_x000D_ (5e-09)	-0.0093_x000D_ (0.9)	-0.053_x000D_ (0.5)	0.018_x000D_ (0.8)	0.096_x000D_ (0.2)	0.12_x000D_ (0.1)	-0.12_x000D_ (0.1)	0.039_x000D_ (0.6)	-0.2_x000D_ (0.01)	-0.19_x000D_ (0.01)	-0.038_x000D_ (0.6)	-0.064_x000D_ (0.4)	-0.055_x000D_ (0.5)	-0.052_x000D_ (0.5)	-0.032_x000D_ (0.7)	-0.058_x000D_ (0.5)
28	floralwhite	0.13_x000D_ (0.1)	0.14_x000D_ (0.09)	-0.066_x000D_ (0.4)	-0.12_x000D_ (0.1)	0.14_x000D_ (0.07)	0.22_x000D_ (0.005)	0.29_x000D_ (2e-04)	-0.0065_x000D_ (0.9)	0.082_x000D_ (0.3)	0.21_x000D_ (0.009)	-0.17_x000D_ (0.03)	-0.27_x000D_ (5e-04)	-0.27_x000D_ (7e-04)	-0.46_x000D_ (9e-10)	-0.2_x000D_ (0.01)	0.028_x000D_ (0.7)	0.073_x000D_ (0.4)	0.12_x000D_ (0.1)	0.24_x000D_ (0.003)	0.019_x000D_ (0.8)	-0.087_x000D_ (0.3)	-0.064_x000D_ (0.4)	-0.12_x000D_ (0.1)	0.063_x000D_ (0.4)	0.075_x000D_ (0.3)	0.11_x000D_ (0.2)	-0.13_x000D_ (0.1)	-0.11_x000D_ (0.2)	-0.17_x000D_ (0.03)
29	bisque4	-0.08_x000D_ (0.3)	-0.066_x000D_ (0.4)	0.13_x000D_ (0.1)	0.078_x000D_ (0.3)	-0.075_x000D_ (0.3)	-0.026_x000D_ (0.7)	0.012_x000D_ (0.9)	0.065_x000D_ (0.4)	0.054_x000D_ (0.5)	-0.18_x000D_ (0.02)	-0.16_x000D_ (0.05)	-0.017_x000D_ (0.8)	-0.002_x000D_ (1)	0.14_x000D_ (0.08)	-0.058_x000D_ (0.5)	-0.084_x000D_ (0.3)	-0.097_x000D_ (0.2)	-0.086_x000D_ (0.3)	-0.11_x000D_ (0.2)	0.14_x000D_ (0.07)	0.028_x000D_ (0.7)	-0.15_x000D_ (0.06)	-0.1_x000D_ (0.2)	-0.075_x000D_ (0.3)	0.14_x000D_ (0.08)	0.019_x000D_ (0.8)	0.059_x000D_ (0.5)	0.33_x000D_ (3e-05)	0.26_x000D_ (9e-04)
30	pink	-0.068_x000D_ (0.4)	-0.072_x000D_ (0.4)	0.23_x000D_ (0.003)	0.21_x000D_ (0.007)	-0.07_x000D_ (0.4)	-0.056_x000D_ (0.5)	-0.11_x000D_ (0.1)	0.035_x000D_ (0.7)	0.039_x000D_ (0.6)	-0.16_x000D_ (0.04)	-0.11_x000D_ (0.1)	-0.1_x000D_ (0.2)	-0.025_x000D_ (0.8)	0.077_x000D_ (0.3)	-0.0047_x000D_ (1)	-0.14_x000D_ (0.08)	-0.12_x000D_ (0.1)	-0.19_x000D_ (0.01)	-0.33_x000D_ (2e-05)	-0.11_x000D_ (0.2)	0.18_x000D_ (0.02)	-0.046_x000D_ (0.6)	-0.045_x000D_ (0.6)	0.071_x000D_ (0.4)	0.14_x000D_ (0.07)	0.061_x000D_ (0.4)	0.2_x000D_ (0.009)	0.28_x000D_ (3e-04)	0.52_x000D_ (1e-12)
31	sienna3	-0.13_x000D_ (0.09)	-0.092_x000D_ (0.2)	0.085_x000D_ (0.3)	0.14_x000D_ (0.08)	-0.0088_x000D_ (0.9)	0.028_x000D_ (0.7)	-0.12_x000D_ (0.1)	0.45_x000D_ (3e-09)	0.23_x000D_ (0.003)	-0.24_x000D_ (0.002)	-0.036_x000D_ (0.6)	-0.038_x000D_ (0.6)	-0.025_x000D_ (0.8)	0.035_x000D_ (0.7)	0.052_x000D_ (0.5)	-0.18_x000D_ (0.02)	-0.12_x000D_ (0.1)	-0.15_x000D_ (0.06)	-0.28_x000D_ (3e-04)	-0.061_x000D_ (0.4)	0.13_x000D_ (0.1)	-0.1_x000D_ (0.2)	-0.064_x000D_ (0.4)	-0.021_x000D_ (0.8)	0.026_x000D_ (0.7)	-0.056_x000D_ (0.5)	0.089_x000D_ (0.3)	0.19_x000D_ (0.02)	0.25_x000D_ (0.001)
32	black	-0.13_x000D_ (0.1)	-0.11_x000D_ (0.2)	0.21_x000D_ (0.007)	0.23_x000D_ (0.004)	-0.092_x000D_ (0.2)	-0.11_x000D_ (0.1)	-0.15_x000D_ (0.06)	-0.032_x000D_ (0.7)	-0.023_x000D_ (0.8)	-0.23_x000D_ (0.003)	0.032_x000D_ (0.7)	0.15_x000D_ (0.06)	0.17_x000D_ (0.04)	0.35_x000D_ (6e-06)	0.15_x000D_ (0.06)	-0.2_x000D_ (0.01)	-0.15_x000D_ (0.05)	-0.18_x000D_ (0.02)	-0.32_x000D_ (4e-05)	-0.069_x000D_ (0.4)	0.18_x000D_ (0.02)	-0.01_x000D_ (0.9)	-0.052_x000D_ (0.5)	-0.057_x000D_ (0.5)	-0.016_x000D_ (0.8)	-0.094_x000D_ (0.2)	0.19_x000D_ (0.02)	0.26_x000D_ (9e-04)	0.39_x000D_ (4e-07)
33	darkmagenta	-0.069_x000D_ (0.4)	-0.056_x000D_ (0.5)	0.28_x000D_ (3e-04)	0.29_x000D_ (2e-04)	-0.19_x000D_ (0.01)	-0.2_x000D_ (0.01)	-0.24_x000D_ (0.003)	-0.28_x000D_ (3e-04)	-0.19_x000D_ (0.02)	-0.15_x000D_ (0.06)	-0.008_x000D_ (0.9)	0.15_x000D_ (0.06)	0.2_x000D_ (0.01)	0.39_x000D_ (3e-07)	0.11_x000D_ (0.2)	-0.064_x000D_ (0.4)	-0.085_x000D_ (0.3)	-0.12_x000D_ (0.1)	-0.18_x000D_ (0.02)	-0.014_x000D_ (0.9)	0.16_x000D_ (0.04)	0.061_x000D_ (0.4)	-0.019_x000D_ (0.8)	-0.039_x000D_ (0.6)	-0.013_x000D_ (0.9)	-0.054_x000D_ (0.5)	0.19_x000D_ (0.02)	0.22_x000D_ (0.004)	0.37_x000D_ (1e-06)
34	tan	2e-04_x000D_ (1)	-0.084_x000D_ (0.3)	0.19_x000D_ (0.02)	0.18_x000D_ (0.02)	-0.25_x000D_ (0.001)	0.045_x000D_ (0.6)	-0.28_x000D_ (3e-04)	0.0062_x000D_ (0.9)	-0.012_x000D_ (0.9)	-0.21_x000D_ (0.007)	0.028_x000D_ (0.7)	0.0083_x000D_ (0.9)	0.0092_x000D_ (0.9)	-0.027_x000D_ (0.7)	0.016_x000D_ (0.8)	-0.12_x000D_ (0.1)	-0.085_x000D_ (0.3)	0.07_x000D_ (0.4)	-0.11_x000D_ (0.2)	-0.083_x000D_ (0.3)	0.2_x000D_ (0.01)	0.1_x000D_ (0.2)	0.0032_x000D_ (1)	0.023_x000D_ (0.8)	0.062_x000D_ (0.4)	0.013_x000D_ (0.9)	0.13_x000D_ (0.09)	0.17_x000D_ (0.03)	0.35_x000D_ (7e-06)
35	violet	-0.057_x000D_ (0.5)	-0.099_x000D_ (0.2)	0.19_x000D_ (0.02)	0.23_x000D_ (0.004)	-0.27_x000D_ (6e-04)	-0.037_x000D_ (0.6)	-0.29_x000D_ (2e-04)	-0.13_x000D_ (0.09)	-0.13_x000D_ (0.1)	-0.23_x000D_ (0.003)	0.13_x000D_ (0.1)	0.26_x000D_ (7e-04)	0.25_x000D_ (0.002)	0.24_x000D_ (0.002)	0.053_x000D_ (0.5)	-0.17_x000D_ (0.03)	-0.13_x000D_ (0.1)	0.12_x000D_ (0.1)	0.00045_x000D_ (1)	-0.088_x000D_ (0.3)	0.089_x000D_ (0.3)	0.16_x000D_ (0.04)	-0.021_x000D_ (0.8)	-0.047_x000D_ (0.6)	-0.0091_x000D_ (0.9)	-0.041_x000D_ (0.6)	0.11_x000D_ (0.2)	0.11_x000D_ (0.1)	0.18_x000D_ (0.02)
36	darkolivegreen	0.07_x000D_ (0.4)	0.0041_x000D_ (1)	0.14_x000D_ (0.08)	0.17_x000D_ (0.04)	-0.17_x000D_ (0.03)	-0.13_x000D_ (0.1)	-0.3_x000D_ (1e-04)	-0.0082_x000D_ (0.9)	-0.12_x000D_ (0.1)	-0.079_x000D_ (0.3)	-0.21_x000D_ (0.009)	-0.044_x000D_ (0.6)	-0.039_x000D_ (0.6)	0.14_x000D_ (0.09)	-0.073_x000D_ (0.4)	-0.058_x000D_ (0.5)	-0.11_x000D_ (0.2)	-0.061_x000D_ (0.4)	0.081_x000D_ (0.3)	0.051_x000D_ (0.5)	0.11_x000D_ (0.2)	-0.092_x000D_ (0.2)	0.016_x000D_ (0.8)	0.066_x000D_ (0.4)	0.19_x000D_ (0.01)	0.11_x000D_ (0.2)	0.11_x000D_ (0.1)	0.11_x000D_ (0.2)	0.35_x000D_ (4e-06)
37	lightyellow	0.021_x000D_ (0.8)	-2.8e-05_x000D_ (1)	0.085_x000D_ (0.3)	0.072_x000D_ (0.4)	-0.24_x000D_ (0.002)	-0.24_x000D_ (0.002)	-0.3_x000D_ (1e-04)	-0.48_x000D_ (1e-10)	-0.34_x000D_ (1e-05)	0.07_x000D_ (0.4)	0.096_x000D_ (0.2)	0.15_x000D_ (0.05)	0.14_x000D_ (0.07)	0.23_x000D_ (0.003)	0.08_x000D_ (0.3)	0.091_x000D_ (0.3)	0.096_x000D_ (0.2)	0.16_x000D_ (0.05)	0.28_x000D_ (3e-04)	0.019_x000D_ (0.8)	0.031_x000D_ (0.7)	0.19_x000D_ (0.01)	0.032_x000D_ (0.7)	-0.01_x000D_ (0.9)	-0.03_x000D_ (0.7)	0.027_x000D_ (0.7)	0.071_x000D_ (0.4)	-0.00078_x000D_ (1)	0.033_x000D_ (0.7)
38	blue	0.11_x000D_ (0.2)	-0.022_x000D_ (0.8)	0.15_x000D_ (0.06)	0.16_x000D_ (0.04)	-0.28_x000D_ (3e-04)	-0.13_x000D_ (0.1)	-0.4_x000D_ (2e-07)	-0.22_x000D_ (0.006)	-0.21_x000D_ (0.009)	-0.077_x000D_ (0.3)	-0.0057_x000D_ (0.9)	-0.046_x000D_ (0.6)	0.023_x000D_ (0.8)	0.14_x000D_ (0.08)	-0.029_x000D_ (0.7)	-0.034_x000D_ (0.7)	0.025_x000D_ (0.7)	0.083_x000D_ (0.3)	0.075_x000D_ (0.3)	-0.083_x000D_ (0.3)	0.16_x000D_ (0.04)	0.13_x000D_ (0.1)	-0.0038_x000D_ (1)	0.056_x000D_ (0.5)	0.13_x000D_ (0.1)	0.1_x000D_ (0.2)	0.14_x000D_ (0.08)	0.1_x000D_ (0.2)	0.35_x000D_ (4e-06)
39	darkgreen	0.12_x000D_ (0.1)	0.083_x000D_ (0.3)	0.19_x000D_ (0.02)	0.17_x000D_ (0.03)	-0.26_x000D_ (9e-04)	-0.24_x000D_ (0.002)	-0.3_x000D_ (1e-04)	-0.47_x000D_ (6e-10)	-0.28_x000D_ (3e-04)	0.14_x000D_ (0.07)	-0.09_x000D_ (0.3)	-0.11_x000D_ (0.2)	0.034_x000D_ (0.7)	0.061_x000D_ (0.4)	-0.13_x000D_ (0.1)	0.18_x000D_ (0.02)	0.093_x000D_ (0.2)	0.031_x000D_ (0.7)	0.1_x000D_ (0.2)	-0.034_x000D_ (0.7)	0.054_x000D_ (0.5)	0.17_x000D_ (0.03)	0.086_x000D_ (0.3)	0.12_x000D_ (0.1)	0.17_x000D_ (0.03)	0.19_x000D_ (0.02)	0.11_x000D_ (0.2)	0.075_x000D_ (0.3)	0.27_x000D_ (6e-04)
40	darkred	0.12_x000D_ (0.1)	0.053_x000D_ (0.5)	0.17_x000D_ (0.03)	0.16_x000D_ (0.05)	-0.29_x000D_ (2e-04)	-0.2_x000D_ (0.01)	-0.35_x000D_ (7e-06)	-0.43_x000D_ (2e-08)	-0.29_x000D_ (3e-04)	0.093_x000D_ (0.2)	-0.028_x000D_ (0.7)	0.023_x000D_ (0.8)	0.13_x000D_ (0.1)	0.15_x000D_ (0.07)	-0.086_x000D_ (0.3)	0.11_x000D_ (0.1)	0.055_x000D_ (0.5)	0.05_x000D_ (0.5)	0.075_x000D_ (0.3)	-0.069_x000D_ (0.4)	0.023_x000D_ (0.8)	0.2_x000D_ (0.01)	0.082_x000D_ (0.3)	0.11_x000D_ (0.1)	0.16_x000D_ (0.05)	0.17_x000D_ (0.03)	0.11_x000D_ (0.2)	0.059_x000D_ (0.5)	0.21_x000D_ (0.007)
41	lightcyan1	0.086_x000D_ (0.3)	0.094_x000D_ (0.2)	0.11_x000D_ (0.2)	0.098_x000D_ (0.2)	-0.041_x000D_ (0.6)	-0.13_x000D_ (0.1)	0.038_x000D_ (0.6)	-0.26_x000D_ (9e-04)	-0.14_x000D_ (0.08)	0.18_x000D_ (0.02)	-0.22_x000D_ (0.006)	-0.15_x000D_ (0.05)	0.099_x000D_ (0.2)	0.048_x000D_ (0.5)	-0.26_x000D_ (0.001)	0.26_x000D_ (9e-04)	0.059_x000D_ (0.5)	-0.19_x000D_ (0.02)	-0.16_x000D_ (0.04)	-0.031_x000D_ (0.7)	-0.11_x000D_ (0.2)	0.082_x000D_ (0.3)	0.18_x000D_ (0.02)	0.18_x000D_ (0.02)	0.2_x000D_ (0.01)	0.23_x000D_ (0.004)	0.046_x000D_ (0.6)	-0.045_x000D_ (0.6)	0.13_x000D_ (0.1)
42	grey60	0.11_x000D_ (0.2)	0.11_x000D_ (0.2)	-0.12_x000D_ (0.1)	-0.14_x000D_ (0.07)	-0.076_x000D_ (0.3)	-0.051_x000D_ (0.5)	-0.041_x000D_ (0.6)	-0.22_x000D_ (0.005)	-0.13_x000D_ (0.1)	0.25_x000D_ (0.001)	-0.1_x000D_ (0.2)	-0.18_x000D_ (0.02)	-0.054_x000D_ (0.5)	-0.12_x000D_ (0.1)	-0.17_x000D_ (0.03)	0.35_x000D_ (7e-06)	0.2_x000D_ (0.01)	0.053_x000D_ (0.5)	0.17_x000D_ (0.03)	0.025_x000D_ (0.8)	-0.084_x000D_ (0.3)	0.081_x000D_ (0.3)	0.22_x000D_ (0.006)	0.19_x000D_ (0.01)	0.12_x000D_ (0.1)	0.22_x000D_ (0.005)	-0.071_x000D_ (0.4)	-0.19_x000D_ (0.01)	-0.15_x000D_ (0.06)
43	royalblue	0.18_x000D_ (0.03)	0.16_x000D_ (0.05)	-0.03_x000D_ (0.7)	-0.094_x000D_ (0.2)	0.062_x000D_ (0.4)	0.12_x000D_ (0.1)	0.17_x000D_ (0.03)	-0.046_x000D_ (0.6)	0.011_x000D_ (0.9)	0.24_x000D_ (0.002)	-0.29_x000D_ (2e-04)	-0.34_x000D_ (1e-05)	-0.2_x000D_ (0.01)	-0.36_x000D_ (2e-06)	-0.3_x000D_ (1e-04)	0.2_x000D_ (0.01)	0.13_x000D_ (0.1)	0.068_x000D_ (0.4)	0.17_x000D_ (0.03)	-0.047_x000D_ (0.6)	-0.11_x000D_ (0.2)	0.0051_x000D_ (0.9)	0.053_x000D_ (0.5)	0.13_x000D_ (0.09)	0.15_x000D_ (0.06)	0.21_x000D_ (0.008)	-0.09_x000D_ (0.3)	-0.15_x000D_ (0.06)	-0.091_x000D_ (0.3)
44	skyblue3	0.1_x000D_ (0.2)	0.091_x000D_ (0.3)	-0.15_x000D_ (0.05)	-0.23_x000D_ (0.003)	0.11_x000D_ (0.2)	0.17_x000D_ (0.04)	0.24_x000D_ (0.002)	0.036_x000D_ (0.7)	0.047_x000D_ (0.6)	0.21_x000D_ (0.007)	-0.25_x000D_ (0.001)	-0.23_x000D_ (0.004)	-0.12_x000D_ (0.1)	-0.2_x000D_ (0.01)	-0.22_x000D_ (0.006)	0.23_x000D_ (0.004)	0.13_x000D_ (0.1)	0.021_x000D_ (0.8)	0.053_x000D_ (0.5)	-0.021_x000D_ (0.8)	-0.1_x000D_ (0.2)	-0.022_x000D_ (0.8)	0.13_x000D_ (0.09)	0.12_x000D_ (0.1)	0.074_x000D_ (0.4)	0.16_x000D_ (0.04)	-0.099_x000D_ (0.2)	-0.22_x000D_ (0.005)	-0.21_x000D_ (0.009)
45	green	0.14_x000D_ (0.07)	0.11_x000D_ (0.2)	-0.13_x000D_ (0.1)	-0.19_x000D_ (0.02)	-0.06_x000D_ (0.5)	0.017_x000D_ (0.8)	0.017_x000D_ (0.8)	-0.27_x000D_ (7e-04)	-0.14_x000D_ (0.07)	0.24_x000D_ (0.002)	-0.039_x000D_ (0.6)	-0.12_x000D_ (0.1)	-0.16_x000D_ (0.04)	-0.26_x000D_ (9e-04)	-0.088_x000D_ (0.3)	0.2_x000D_ (0.01)	0.17_x000D_ (0.03)	0.27_x000D_ (5e-04)	0.48_x000D_ (2e-10)	0.11_x000D_ (0.2)	-0.059_x000D_ (0.5)	0.041_x000D_ (0.6)	0.037_x000D_ (0.6)	0.045_x000D_ (0.6)	0.0015_x000D_ (1)	0.11_x000D_ (0.2)	-0.12_x000D_ (0.1)	-0.19_x000D_ (0.02)	-0.26_x000D_ (0.001)
46	midnightblue	0.19_x000D_ (0.02)	0.18_x000D_ (0.02)	0.098_x000D_ (0.2)	0.011_x000D_ (0.9)	-0.095_x000D_ (0.2)	-0.07_x000D_ (0.4)	-0.01_x000D_ (0.9)	-0.41_x000D_ (6e-08)	-0.22_x000D_ (0.005)	0.25_x000D_ (0.002)	-0.14_x000D_ (0.07)	-0.24_x000D_ (0.002)	-0.15_x000D_ (0.06)	-0.22_x000D_ (0.005)	-0.22_x000D_ (0.004)	0.19_x000D_ (0.01)	0.13_x000D_ (0.1)	0.15_x000D_ (0.05)	0.37_x000D_ (1e-06)	0.096_x000D_ (0.2)	-0.015_x000D_ (0.8)	0.052_x000D_ (0.5)	-0.038_x000D_ (0.6)	0.088_x000D_ (0.3)	0.12_x000D_ (0.1)	0.18_x000D_ (0.03)	-0.033_x000D_ (0.7)	-0.06_x000D_ (0.5)	-0.017_x000D_ (0.8)
47	lightcyan	0.15_x000D_ (0.06)	0.12_x000D_ (0.1)	0.035_x000D_ (0.7)	0.0087_x000D_ (0.9)	-0.23_x000D_ (0.004)	-0.21_x000D_ (0.009)	-0.25_x000D_ (0.002)	-0.5_x000D_ (2e-11)	-0.31_x000D_ (7e-05)	0.23_x000D_ (0.003)	0.016_x000D_ (0.8)	-0.057_x000D_ (0.5)	0.00026_x000D_ (1)	0.0028_x000D_ (1)	-0.094_x000D_ (0.2)	0.25_x000D_ (0.002)	0.15_x000D_ (0.07)	0.12_x000D_ (0.1)	0.24_x000D_ (0.002)	0.022_x000D_ (0.8)	-0.0072_x000D_ (0.9)	0.16_x000D_ (0.04)	0.12_x000D_ (0.1)	0.14_x000D_ (0.07)	0.12_x000D_ (0.1)	0.19_x000D_ (0.02)	0.016_x000D_ (0.8)	-0.061_x000D_ (0.4)	0.029_x000D_ (0.7)
48	magenta	0.15_x000D_ (0.05)	0.11_x000D_ (0.2)	-0.046_x000D_ (0.6)	-0.099_x000D_ (0.2)	-0.21_x000D_ (0.007)	-0.14_x000D_ (0.07)	-0.27_x000D_ (5e-04)	-0.36_x000D_ (3e-06)	-0.24_x000D_ (0.003)	0.22_x000D_ (0.006)	-0.024_x000D_ (0.8)	-0.13_x000D_ (0.09)	-0.12_x000D_ (0.1)	-0.18_x000D_ (0.03)	-0.081_x000D_ (0.3)	0.24_x000D_ (0.002)	0.19_x000D_ (0.01)	0.26_x000D_ (0.001)	0.46_x000D_ (1e-09)	0.088_x000D_ (0.3)	0.0043_x000D_ (1)	0.11_x000D_ (0.2)	0.089_x000D_ (0.3)	0.09_x000D_ (0.3)	0.084_x000D_ (0.3)	0.15_x000D_ (0.05)	-0.039_x000D_ (0.6)	-0.078_x000D_ (0.3)	-0.028_x000D_ (0.7)
49	grey	0.0033_x000D_ (1)	-0.024_x000D_ (0.8)	-0.075_x000D_ (0.3)	-0.064_x000D_ (0.4)	-0.058_x000D_ (0.5)	-0.062_x000D_ (0.4)	0.00038_x000D_ (1)	-0.09_x000D_ (0.3)	-0.11_x000D_ (0.2)	0.026_x000D_ (0.7)	-0.0049_x000D_ (1)	-0.041_x000D_ (0.6)	0.02_x000D_ (0.8)	0.094_x000D_ (0.2)	0.094_x000D_ (0.2)	0.0043_x000D_ (1)	0.0065_x000D_ (0.9)	0.027_x000D_ (0.7)	0.028_x000D_ (0.7)	-0.012_x000D_ (0.9)	-0.0075_x000D_ (0.9)	0.051_x000D_ (0.5)	0.085_x000D_ (0.3)	-0.00046_x000D_ (1)	0.017_x000D_ (0.8)	0.042_x000D_ (0.6)	0.023_x000D_ (0.8)	0.016_x000D_ (0.8)	0.012_x000D_ (0.9)

## Sheet: Table S2B
9498 unique present genes were clustered into 49 modules. M1-, M2- and TPP-associated modules are highlighted in blue, red and grey, respecitively.
	Modules
Genes	1	2	3	4	5	6	7	8	9	10	11	12	13	14	15	16	17	18	19	20	21	22	23	24	25	26	27	28	29	30	31	32	33	34	35	36	37	38	39	40	41	42	43	44	45	46	47	48	49
1	RAB35	LOC730996	FEM1C	PNPLA6	TOPORS	FOXN2	LAP3	LOC400759	CPNE6	RPRC1	TAGAP	PPARGC1B	MED22	FZD1	DUSP6	CLEC4A	TALDO1	CALCOCO2	LILRA2	GATAD2A	SEPT4	HLX	AKIRIN2	MUC1	DPH3	AMD1	COPS5	CD38	REPIN1	MGC33556	B4GALT5	GCH1	MCL1	PMAIP1	XRN1	FCGR1A	METTL7B	ITGB7	DBNDD2	CD53	RBM34	CCDC106	PLAU	IRF1	CD69	GSTP1	C5ORF39	PSME1	EID2
2	C2ORF29	C3ORF38	SCML1	RBM15	SNUPN	ZNF259	NCOA7	CXCL9	KIAA0564	GPI	KIAA1598	PRKAA1	ACPP	SLC31A1	ATG7	CBARA1	TMEM158	ASPHD2	SUSD3	NME3	NACC2	ZDHHC16	XKR8	FRMD3	CUL2	PDCD10	SQLE	HINT1	CSF2RA	IRF8	GIMAP6	C21ORF7	SLC25A28	GUK1	PCGF5	LOC728744	CA11	KARS	TSPAN4	DERL1	SGK	MS4A4A	F3	CD274	TSPAN17	CCL23	SAMD4A	PSME2	CABLES2
3	DYNC1LI2	CROP	SBNO2	NCOA5	NKIRAS1	PRMT1	IFIT2	APOBEC3A	WDFY1	ITGB1	IL7R	S100A13	AGA	UROD	GLS	PCOLCE2	NQO1	CDC42EP4	FST	SPINK1	ATF3	MCM7	C4ORF34	REC8	DMAP1	G3BP1	C9ORF91	PDCL3	SOCS2	ASCL2	RAPGEF1	PIK3CB	C3ORF14	C8ORF76	GBP3	FCGR1B	POLB	FOSB	CCND1	VCPIP1	TBXAS1	ERO1L	EDN1	C18ORF8	CTSH	RNF217	ADRB2	PDGFC	RAD9A
4	PRMT2	SMAD5	USP6NL	GTF2H4	AOF2	CHSY1	STAT1	FAM26F	C20ORF123	NMT2	SEPW1	LOC642236	SRBD1	TMX4	MAOA	TBC1D7	UTRN	MINA	PARP3	STK36	P2RX7	TMEM106C	CTRL	FAM65B	SPHK2	IK	FDFT1	RAB20	CMTM6	PPP1R15B	LONP2	IL18BP	POMP	SASH3	CCDC101	NDUFV3	AKAP7	LMNB1	C15ORF24	AVL9	ISOC1	LOC729317	PLEK	CUL1	ATP1B1	SMARCA5	C2	DHRS1	LSM6
5	PGAM4	APIP	ADNP2	RIOK3	MTPN	COQ9	TRIM21	IL27	CLCNKA	SGK3	CENPJ	FRG1	NAT13	TAPT1	HARS2	STK10	BRMS1L	TMEM149	DNTTIP1	TMEM9	AK1	MUM1	BPGM	TICAM2	ICAM2	PRRC1	FASN	YWHAH	UBXN11	RPL39L	GSTK1	SLITRK4	VIL2	USP42	GCC1	AFMID	NRP1	TCF4	C13ORF15	ATP8B4	OLFML2B	CENPB	EAF1	IL15	PTGER4	RAB6A	SQRDL	EGR1	LOC648176
6	GYS1	TIGD7	PITPNM1	CTSO	C14ORF43	PRPF31	SCO2	CXCL10	RASSF2	E2F3	SH2B3	MRPL44	CLIC5	RHBDF2	CCL17	ADAM19	PABPC1	SLC22A18	CTDSPL2	AGPS	IFNGR1	FUT8	SLC38A2	LOC730249	KLF13	FRAT1	UTP23	ECT2	TGFA	PPBP	NECAP1	SLC2A14	SIGLEC10	LOC727848	ZNF816A	TDP1	LCP1	MICB	ANAPC10	CD97	SGPL1	SUSD1	BCL2A1	FAM126B	STX11	CPT1B	NFKBIE	PPPDE2	SNORA10
7	MBD2	LOC653994	RAB18	PLEKHO2	MOGS	HMGA1	CCL8	BATF2	DKK2	SIPA1L2	ZC3HAV1	AKR1B1	C9ORF72	B3GNT2	GOLGA8B	NPC1	SMG7	C1ORF50	LZTR1	CFP	SH3GLB1	AURKB	IGF2BP3	SIK1	LACTB	RAB10	MVD	CAP1	PYGL	CYB5R3	YIPF1	EGLN1	LGALS3	COX6A1	TTC19	C9ORF6	GIMAP4	SGSM2	ACTR1A	ZMYND11	TNFSF12	CHMP5	TRIM69	DBNL	PRPS2	DKFZP761E198	SLC45A4	STEAP3	PDK1
8	RAB11FIP3	NOL12	YIPF5	SLC2A3	C9ORF10OS	HNRNPD	LGALS3BP	SERPING1	EHD4	NGDN	TM9SF1	PTRF	TMEM185A	INVS	SYT17	MED23	KIAA0922	ICAM3	ACADVL	ZSCAN5A	SLC1A4	KNTC1	LRRK2	EIF4E3	ACTR10	CCT6P1	ACAT2	FAM102B	KTELC1	PUS3	COQ10B	SNX2	TRPV2	EDEM3	C2ORF42	SEMA3E	ANKRD24	FUK	SPRY2	STRADA	TBC1D14	DOK2	LOC652616	GPR109B	GIMAP2	ABR	HSZFP36	RRAGD	LOC643932
9	SFRS2IP	OPN3	STAT3	C10ORF76	PSMB2	CCT3	PARP9	RARRES3	HDAC1	TMEM188	COX4I1	EIF4G3	LOC652881	FAH	LYZ	PPFIBP1	ZNF235	HSPA6	C14ORF4	EMP1	TUBA4A	CDC2	SLC25A39	FHOD1	FAM176B	POLR2A	FADS1	C21ORF57	LOC727935	N-PAC	MIS12	CD48	NUCB2	COX8A	DBI	FAM63A	FBXO38	GSK3B	HSPA9	LIG1	MED25	PIK3R2	NEDD9	GPR109A	MRI1	NELF	GIMAP5	C9ORF46	LOC644979
10	XPOT	ADAM9	NIPA1	EFTUD2	PARP4	ARID1A	SAMD9L	GBP1	SLCO4A1	COX5B	NDUFS7	SHB	CKS2	REEP5	FOS	SNTB1	LXN	ZDHHC5	TMED9	TCEB1	GPC4	CCNB2	SUMO3	TSC22D3	C1ORF97	C14ORF100	SC4MOL	AMY1B	CST7	SEPHS2	SLC35E3	NUMB	RGS12	GSG1L	UFC1	LOC647389	XPO6	CD7	APOO	DUSP12	PTOV1	AP1B1	HPS3	S1PR3	PTGS1	CLSTN1	GPBAR1	LOC650518	KIAA0232
11	ALDOA	RP9	C18ORF21	CLPTM1L	TTLL4	WDR5	IFIH1	C9ORF109	TRIB3	TMEM138	CCDC15	FAM129A	TLR1	PER2	PELP1	MAPK7	MFSD8	PRDX1	SEC61A1	S100A11	KIAA1147	BRWD2	MRPL9	WDR6	ARHGAP30	LMBR1	CYB5D1	HAX1	MCOLN2	DHRS9	NME4	LINS1	SYT11	PAK2	TPP2	EID2B	ZNF589	LAPTM4B	MEFV	FAM111A	TNFSF13	FCGRT	NCF1B	CCNK	KLF4	DIP2B	CNIH	DDX19B	CCDC66
12	FAM108B1	POLG	PRDX5	STK24	C12ORF26	PCK2	IFIT3	AIM2	COMMD7	EFHA1	C5	RHBDF1	ITGB2	RASAL1	KIAA1671	CYP27A1	SELS	GDPD5	FAM50A	CENPN	CIR1	SLC45A3	B2M	PSMA4	CCDC90B	ZMYM4	DHCR24	AMY1A	NAV1	TSPAN7	RWDD2A	FYB	GCLC	MLEC	BRD7	SLC24A4	EFCAB4A	CPEB3	FER1L3	AQR	C3ORF37	TMEM131	CSRNP2	SLCO2B1	TRABD	MTRF1L	CA2	GALNT4	CHURC1
13	GAPDH	DNAJC7	LCP2	DAPK1	ARL6IP5	MFN2	DTX3L	GBP5	CARS	ABHD6	C20ORF7	PITX1	IER3	MOBKL2B	CYBB	FSCN1	ORMDL1	TAF1B	CTNS	LOC646900	MTA1	LOC731314	COMMD3	CCNL1	C1ORF55	WRB	HMGCR	GNB1	LOR	SLC44A1	MUCL1	LOC391045	ICOSLG	LCOR	LOC134997	LRRFIP1	DUSP11	ATG3	DAGLB	HDHD3	TATDN1	DOCK8	FFAR2	PATL1	ZBTB43	CTSC	C12ORF76	FCHO2	CLEC2B
14	LOC732165	POT1	USP38	DOK3	SNAP23	TIMM44	TRIM22	HAPLN3	ZNF511	THYN1	SLC4A7	TMEM194	COX10	IL1RAP	ALOX5AP	ENOSF1	ARF4	NRSN2	ATP6V1C1	ITPR2	SCG5	HS3ST1	PAFAH1B1	TSPYL1	VPS26B	OTUD6B	SFT2D1	STOM	GPR64	SEMA3A	CECR1	DEF6	CRISPLD2	C21ORF66	LOC402644	CCBE1	STK38	CYB5R1	TPRG1L	ZBP1	RGL1	OPTN	SNX10	CYB561D2	TCEAL8	C5ORF51	CABC1	NFXL1	EIF1AY
15	PGK1	YME1L1	C9ORF156	FOXJ3	PISD	FGFR1OP2	SP110	GBP4	UBE2E3	LOC644762	ITGA3	PMP22	RYR1	DDRGK1	CCRN4L	AKR1C3	SPTLC2	SPAG7	SDF2L1	KDM3B	GREM1	MGC87042	PHC3	SFRS1	NRAS	LOC647346	DHCR7	C3ORF17	C1ORF115	ITGAV	SLC7A5	METTL9	TBCE	P704P	PICALM	TNFSF15	CALM1	PRO0628	GAB3	GIMAP8	FAM62B	MFNG	TAF6L	ZNF428	PPP1R11	EIF4ENIF1	ABCC3	DCTN1	KREMEN1
16	PGAM1	CICE	PABPN1	ZNF277	PTPN4	ZNF548	TRIM26	ETV7	CRABP2	CSDA	DUSP28	TFDP1	GMIP	VCL	IL1R1	MAPK13	CHUK	NOL7	DDX39	ANXA1	GLCE	APITD1	PLEKHO1	SVIL	FBXO8	FBXO7	INO80C	LPGAT1	ETV3	F11R	PYCARD	C19ORF42	PTPDC1	NAGA	SP4	TDRD1	MAP2K5	RALB	TMEM45B	MRPL39	ZDHHC7	HK2	CLEC6A	TCEAL4	ZNFX1	PAAF1	TPST1	ADAMTSL4	CYORF15A
17	LOC440359	CNBP	ARRB1	USP5	C17ORF81	SFRS5	C1ORF144	MDK	SFRS14	RRAGA	ABCB7	SLC6A10P	ERMAP	SLC7A7	CARD9	IREB2	ANO8	LPCAT3	FERMT3	RSRC1	SPSB1	UBE2C	KIAA0430	TXNDC5	COBRA1	YWHAQ	CYP51A1	CCDC115	PHF16	CATSPER1	PLCL1	KIAA0391	NUAK2	MLLT10	TMBIM6	C11ORF63	LOC374395	DACT3	DUSP22	CYCSL1	RAC2	GAS7	KLF11	PPTC7	PATE2	OTUD4	PLCL2	MITD1	SNX13
18	LOC732007	TMED10	TMEM219	DNAJA2	MED15	SEPN1	PGM1	VAMP5	TARS	ZNF518B	PNN	LRRC8A	SH3PXD2B	CH25H	CLIC2	CCNG2	GLA	BBS2	PSMD1	IL13RA1	HMG20B	STEAP1	ZNF410	NEDD1	TBCD	HDAC2	MVK	FAM49B	LAMP3	DSCR3	SLC7A11	RIPK2	P2RY11	FIS1	ANKRA2	PTGR2	RALGPS1	INTS8	PGCP	SERTAD3	EXOC3	LONRF1	NCF1C	C3ORF75	CRNN	LONP1	C16ORF80	PPM1F	UBE3B
19	C15ORF40	THOC4	ZNF385A	TXNL1	POLD4	C10ORF32	IFI35	NFIX	PSAT1	RAB11FIP2	RPS19	EGR2	GLRX2	PARM1	RAMP1	JAKMIP2	NSFL1C	PIGM	DNAJB11	POLR2G	KLHDC5	TRIP13	ZNF514	RHOB	TCF12	ALG5	LOC158160	ACTG1	INSM1	PNPLA8	CDK5RAP2	USP13	HADHB	CLK4	KIAA1712	TRIM13	SNAPC2	ZNF672	MTCH1	PSIP1	RBP1	SLC37A4	SSPN	SLC35B4	CPEB4	TSC22D1	LOC732075	INTS12	APCS
20	PRKAG1	SNORA70	CGRRF1	LEPR	C12ORF44	LOC146517	IRF7	ANKRD22	SLC1A5	LOC285176	RWDD1	MTCP1	BRP44L	CD1E	DAP	KIAA0194	SLC10A7	SLC25A20	LEPRE1	TMEM43	NT5DC1	KIFC1	KIAA1128	PTPN22	SGSH	PUS7L	FDPS	YWHAB	NCCRP1	SLC16A10	EPHB6	FLJ20273	ATL3	CCDC59	DDX50	ZMAT3	LOC653071	POMT1	HABP4	RRP12	P2RY6	FAM122B	NCF1	MFSD1	KCTD3	RP5-1022P6.2	AMDHD2	PSMA6	FAM40A
21	PI4KAP2	STT3B	TNFAIP8L2	TMEM176B	LOC731049	HYAL2	NT5C3	APOL6	SLC28A3	ZNF330	ABHD14B	C1ORF24	ATP5B	NRIP1	HOMER2	RNF185	SYVN1	P4HTM	HSP90B1	MARCH8	GTF2IRD1	EPHB2	FEM1B	MRPL52	LOC221710	DNAJC10	ELOVL5	PFKFB4	TUBB2B	EMR3	ARL8B	CYP2S1	FOXC1	RAP2C	TTC31	C14ORF85	ZNF524	DDX42	RASAL3	DHX36	SLC2A1	SCYL1BP1	EPAS1	HCFC1	SEPX1	SLC12A9	C20ORF45	MRP63	UEVLD
22	LOC644774	ARPC3	MEX3C	TMEM4	HMGB1	AK2	EPSTI1	GBP2	SLC30A3	DDT	C13ORF27	CCND2	CHCHD9	NPEPPS	NAGPA	IRAK1	CRY1	SIGLEC9	SYS1	RBM18	DOCK2	PRIM1	MSR1	CUTC	ZNF529	GLMN	INSIG1	TNFAIP2	BIRC3	S100A12	EPM2AIP1	HIST2H2AC	POLDIP3	STAG2	LOC653505	ZNF682	LHPP	PPP2R5E	IFFO1	ADD3	GBGT1	TPD52L2	COLEC12	LOC401115	RBMS2	NDUFV2	GGH	PLSCR3	XIST
23	MEN1	ZFAND6	TMEM134	CCBL2	RPS19BP1	LOC644590	DDX60	SLC6A12	CAMP	ZNF75D	LOC124512	CD93	LGALS2	MTFMT	PALLD	APOE	B3GNT6	SERAC1	ATP6V1F	ANTXR2	RHOC	CDCA5	NT5C	MAP1LC3B	ZC3H15	HSD17B12	TIGD2	CFL1	FOXD4L1	FAM46A	FAM13A	NR2C1	CBLN3	RB1CC1	BCKDHA	DUSP19	TRIP4	CENTA1	CCDC109A	LOC652968	CD163	SDCCAG3	TBC1D22B	PARP1	BAZ1A	PIK3AP1	DNAJB5	NAT8B	CYORF15B
24	LOC220686	LOC731777	SHISA5	JMJD1A	NRD1	ZSWIM6	TNFSF13B	JAK2	DEGS1	LOC649150	RPL41	CLYBL	RAC1	CMTM8	SOCS1	BRI3	SEC61B	CDCA4	ALDH6A1	ALCAM	TRIM9	CDC20	REXO2	UBE2D4	ATP6V1G1	EDF1	LDLR	ACTB	CD70	RNF145	CD83	PON2	NBPF14	AEBP2	LOC341457	C3ORF34	CYP20A1	OPLAH	GOT1	C21ORF119	MUS81	ZNF185	DDB1	ABL2	SLA	SP140L	SESN1	TMPO	SETD4
25	HSCB	LOC652489	DR1	GLT25D1	FKBP15	PIK3CA	XAF1	PSMB9	C20ORF3	MRPS21	PLA2G7	TRPM2	TNPO2	RFXAP	ADAM28	RING1	CRADD	MPO	NAT9	AOAH	C19ORF28	CCNE2	GTF3C2	MFSD10	MAPK6	CCDC88A	INTS5	GALNT1	CD80	NHLRC3	CRIM1	CD36	LRRC38	C18ORF25	PROSC	CHRNA5	LRP8	CHST12	ZNF319	ALS2	CRSP9	MAFF	HEATR5B	IMPA2	STX2	C6ORF150	WAS	POMGNT1	ZNF658B
26	TELO2	LOC642017	TMEM209	CLIC1	NIN	BAK1	DNAJA1	UBE2L6	ASNS	LOC441876	PELI3	EEA1	ZNF597	FLJ25006	DLST	UBE2M	KANK1	NUDT9	FKBP2	GPR141	FGD6	CDC45L	DCP1A	FAM91A1	C7ORF26	GPR180	DKFZP686O24166	AMY1C	FOXD4	TFPI	CSF1R	OCRL	ANXA2P3	CHCHD10	LOC645058	PPM1K	RNF113A	KCNMB1	ZDHHC14	DNAJA4	COL23A1	EDG1	DPY19L1	ITGB5	ELMO2	NEK3	ZMAT2	SH3GL1	ZNF468
27	TAGLN2	ZNF701	RBM25	MTSS1	NOMO2	B3GALT6	RSAD2	TAP1	ITGA5	SDHA	RPL13	FAIM2	SLC11A2	CD300LF	CRH	LARP4	PHLDA1	DPAGT1	CCL24	CSTB	ARHGAP9	CCNA2	SENP2	DEDD	C14ORF129	PPP1CC	HMGCS1	RAB7B	IDO2	LAMC1	RALA	DUSP10	SRRM1L	LOC402221	MKLN1	DEM1	C11ORF60	FAM65A	ZBTB4	CLIP2	NAP1L4	CDC25B	F8	TAF7	CASP7	PEX11B	GLIPR2	GIMAP7	RPS4Y1
28	TPI1	CIAO1	FBXL15	FRAP1	SDF4	SLC9A7	IRF9	WARS	PPME1	EIF3M	OXA1L	SLC12A8	DCI	CD1A	TRIB2	GCHFR	PBX4	PDK4	ARMET	LRRC42	TMEM217	TMEM119	B4GALT3	PRPF4	ARHGAP19	DDX46	SREBF1	RAB11A	RELB	MRLC2	CRLF2	ACSL1	IL4R	ANKRD11	ING1	SHROOM4	PPPDE1	ST3GAL2	GAL	C17ORF63	TNFRSF1A	IQGAP2	C4ORF18	NEDD8	OR3A4	MTHFS	TXNDC15	TST
29	RNASEH2B	MORF4L2	GNA13	DNAJC27	ST6GALNAC6	LOC96610	MID1	DCAF6	BCL2L13	LYRM4	CYBASC3	SORT1	UBR7	SPATA5L1	AUH	FAIM3	AKAP11	AADACL1	GOLGA3	PTPLA	PLEKHF1	WDR51A	BLMH	SERTAD1	TNPO1	FAM36A	MMAB	ALOX15B	TIAM2	TAF10	NFKB1	C12ORF57	KIAA1949	TBPL1	GPR137	ARFIP1	CUL4A	MAX	ENO1	ATF1	TMEM176A	STAB1	TGFBI	TTC38	GNA12	DOCK5	CYBRD1	PEX1
30	RALBP1	C17ORF80	OGFR	B4GALT7	PTEN	GART	IFIT5	PSMB10	SARS	HSD17B8	CYB5D2	ZNF146	AGPAT4	GPT	UST	ZNF438	HSF2BP	LETMD1	PTRH1	ACYP1	HTRA4	STMN1	GPBP1L1	MTHFR	GOLT1B	WSB2	EBP	WDR1	MAP3K14	RNF181	C6ORF105	ZNF805	PHF21A	DNAJB14	NSMAF	FCAR	CD58	LOC653631	INPPL1	SPATS2	SULT1A2	SUMF1	THOC1	MERTK	OSBPL7	PARP6	KLF2	SLC35D2
31	SNHG11	KPNA2	FAM175B	SSNA1	PMPCB	C21ORF91	RPL10L	TIFA	AHCYL1	DAP3	EIF2AK1	ITGAM	DEK	C5ORF20	RAB33A	IPO13	PIR	FAM8A1	COPS2	ZNF622	SH3RF3	TYMS	LSMD1	TRIM25	NCK1	NARFL	SLCO4C1	GPR124	MMP25	MBTPS1	CHST7	DDOST	MGC4677	SECISBP2L	OFD1	KIAA1751	LRDD	SNTB2	SLC7A1	HYAL3	SLC23A2	MYO5A	TACC3	DUSP5	HIST2H2BE	VPS37A	CTSS	GPX3
32	SH2D5	LOC643357	SFRS12	DPP3	PDPK1	SACM1L	IFITM1	DYNLT1	MTHFD2	C10ORF137	PTPN9	PXMP3	MAP3K7IP2	PPP1R16A	ESPNL	AGRP	VWA5A	CPT1A	CALR	NLRP3	BAG3	NME7	EIF3B	SGMS1	C17ORF59	CIP29	GNE	FAM20A	SLC27A1	DHRS7	CASP9	SRPK1	ZC3HC1	TMSB10	DCTN4	LRAP	ZFP3	MEA1	EPRS	RPA1	SRD5A1	PEPD	MANBAL	SMARCD1	TP53I13	DEXI	PHF23	GOLPH3L
33	PJA1	GNAQ	TUBGCP2	ALDH16A1	VPS25	RNASE4	RTP4	TNFSF10	SLC44A2	LOC644039	HNRPC	RASAL2	RPS4Y2	SPN	EGLN3	PHACTR1	TMEM39A	EVI2B	VCP	FLJ21865	KCNE1	NUSAP1	USP3	C16ORF7	ABHD8	ABCB10	FAM102A	BFAR	GRASP	LOC645904	LOC643930	UBAP1	CLECL1	KIAA0892	GTF3C6	HSPC268	INPP4A	U2AF2	MATK	BLVRA	PIGP	C15ORF38	AMZ2	OSGEP	RFWD2	NAAA	MBNL3	SNRNP48
34	GTF2I	ATP2C1	NRP2	PMF1	TMEM55A	PRPSAP2	GLTP	BTN3A3	DNAJB1	LOC728643	LOC729776	ANKRD37	GNA15	IFNAR2	GALNTL4	LAMP1	IDE	G6PD	CRELD2	USPL1	ZNF362	POLQ	CASP4	FKBP4	SIN3B	LANCL2	IDI1	DSE	TBC1D13	RPUSD3	AIFM2	NUP62	NIPSNAP3A	FBXW7	ZNF627	GRIPAP1	NARF	PTPRA	LOC255809	RECK	MPEG1	MPZL2	2002-09-01	ZNF219	RAB28	NRBP2	CHPF	KCTD6
35	LOC644739	LOC441050	TMEM106B	MPDU1	LOC651816	HTR2A	SH3PXD2A	NMI	GM2A	PPP2R5C	SUMF2	WDYHV1	C6ORF120	STAT6	CXORF40A	LMAN2L	VEZT	DSTN	RWDD2B	ELL	RHEB	HMMR	FAM190B	SCYL3	ATP6V1A	SUGT1		CLCN7	ALPK2	EIF3K	ARFGAP3	LOC147645	TM9SF4	UBQLN2	ETV6	XPNPEP3	C6ORF136	ASCC3	MTP18	NGF	TECPR1	SNX11	TXNRD2	SLC36A1	FGL2	CPVL	SLC41A3	ITPR3
36	CSNK2A1	MDFIC	MAD1L1	ANPEP	TBL2	ULK3	PHF11	PSMB8	LARP1	UQCRH	FAM116B	STXBP5	MTX2	CD1C	ALOX15	FAM89A	TERF2	PPP4R1	PSMB4	FCGR2A	TMEM30A	TK1	SPG11	SURF6	METTL4	CANX		CLN8	CASZ1	CYP3A5	ERN1	CSGALNACT1	HPCAL1	SENP7	PPM1B	XRCC2	GLTSCR2	TTRAP	MGST1	CTNND1	NISCH	TMEM150A	MTMR4	PLA2G15	ITPRIP	SUOX	CASP2	ZBED5
37	SLC13A3	UBXN10	RNF38	ENG	SLC2A11	LAPTM4A	RAB8A	ZDHHC8	RHBDD1	LOC644511	RIPK3	CST6	C8ORF40	C1ORF218	CD14	APOC1	DNAJC3	PDE1B	TTYH3	LPL	ITGAX	TOP2A	EIF1	TMED3	UAP1	MAP2K1IP1		GYPC	LYPD3	C3ORF64	SELK	RAF1	MYPOP	METT11D1	GOPC	HVCN1	C19ORF40	SNAP29	NDST2	ZFHX3	ASAP1	GPR34	MMD	MGC3731	SLC22A15	SPINT2	CTPS2	SCARNA9
38	C15ORF23	FIZ1	TMEM109	LOC645937	ARHGEF10L	KIAA0947	PRIC285	BTN3A1	FAM127B	RPLP1	ECGF1	ST3GAL5	SCN3A	CDH2	WNT5B	WBP5	FAM57A	PROCR	LOC389599	IL10RA	HES4	CENPK	CAST	EFHD2	MINPP1	TM2D1		FAM105B	EHF	SPIRE1	GEM	PSTPIP2	WDR8	STK3	HNRPA2B1	FAM119A	RDH13	TRAPPC3	ENDOD1	ZNF470	LOC389641	LOC440280	CNIH4	SLC25A36	ARFGEF2	CD74	SMAD3	RILP
39	HIATL1	AP1G1	ALKBH7	OXR1	SDCCAG8	UTP14A	IFI27	APOL2	CEBPG	LOC649260	AMY2A	LOC730744	RFC1	IL8RBP	MUTED	C11ORF46	PSMC1	C12ORF10	SEC23B	ADCY3	LY9	MAD2L1	SFRS2	FLJ20628	BCL2L12	HNRPLL		COMMD10		ZNF22	ZNF573	SCPEP1	TMEM205	SUZ12	LOC643997	DHX32	BCKDK	TWF1	RUFY1	CCDC14	G3BP2	GRAMD4	MCRS1	SCCPDH	C2ORF24	SFXN5	SMAD7	ITM2C
40	USP22	LOC645385	PIP5K1C	EMP3	FBXO21	LSM12	CERK	CXCL11	AARS	MED4	EIF3H	TBC1D16	CHPF2	TRIM36	EXOC2	SCARB2	SPCS2	RBM6	COQ6	SPG3A	TM4SF19	POLR2L	TM6SF1	LOC647000	USP15	ZMPSTE24		TMEM14B		LIN7B	TMEM189	MAPKAPK3	NSUN7	PPP2CA	CACYBP	ZNF394	SEC61G	INTS9	SMARCD3	KIAA0562	EXOSC8	C1ORF57	ARHGDIB	C16ORF62	LOC441150	ATF7IP2	RERE	ASCC2
41	THOC5	ACLY	BIRC6	RAI1	ARMC1	LAGE3	PARP12	ELF4	EBI2	SMU1	KIAA1539	BAZ2B	UQCRFS1	HES6	RAP1GAP	ARHGAP22	SLC33A1	CD81	MKRN1	ODF2	PRKCB1	RFC5	SFRS7	GTDC1	LTB4R	SF3B2		DOCK10		SAR1A	ABHD14A	C14ORF173	ADORA2B	POLS	RALGDS	MBTD1	NCKIPSD	EIF2B2	PTPN7	HERC1	CAMSAP1	FKBP9L	HPS6	TSPO	LOC440731	LOC642755	TNFRSF9	TAPBPL
42	GPN2	LOC648024	AAMP	ABCF2	TMEM63A	UBTF	OAS2	SERPINI1	CSF1	LOC653314	RRAS2	TMBIM4	TLR6	SASH1	TOR3A	SCAMP3	OKL38	VPS11	USP8	B3GALTL	DDIT3	KIF11	RARS2	PRR13	CYB5R4	MCEE		C1S		HCST	CEPT1	LOC653610	CD9	FAM89B	MGC70857	MYO3B	OCEL1	CLDND2	LOC653583	BBS12	NUP214	TPP1	C6ORF115	PLOD1	PLCXD1	ELMO1	KLHL12	TNS3
43	COIL	SLC25A24	WBP4	U1SNRNPBP	TYW1	DPM2	DYSF	ALPK1	YARS	RDBP	RPLP2	WFS1	SLCO3A1	NAPSB	WDR33	ACPL2	TXNRD1	ABP1	KCTD18	CD151	CCNA1	CDCA7	RAPGEF6	KLF6	HIP2	PTGES3		ENY2		C22ORF39	TNFRSF4	HIST2H2AA3	MUSK	ANKHD1	PWWP2A	LOC648852	PANK4	PIGK	SIPA1	LOC649754	MTRR	GNPDA1	MKNK1	MIOS	PKIA	CHCHD7	ADD1	UXT
44	FAM10A7	SRP14	C19ORF12	PDZD8	UBE2E1	NOMO3	MX1	TAP2	SORL1	ELMOD2	NACA	VPS54	TMEM183A	CREB5	TIGD5	PPARG	SDSL	PHF15	KITLG	STX3	TEF	UHRF1	KIF1B	SFRS4	TMED5	C1ORF212		LOC201175		PIGA	IRAK2	CYB5R2	CDC42EP5	GGNBP2	C19ORF50	DDX51	DIAPH2	TCF25	C1ORF31	DDX21	GNPTAB	LGMN	SOD1	PPFIA4	ENO2	CD302	PRR5	C7ORF49
45	GLTSCR1	SUMO2	CTNNBL1	C7ORF43	NRBP1	KIAA1600	IFITM3	PARP14	ZNF598	LOC400963	RPL7A	ISCA1L	ZBTB8OS	RHBDL3	FOXQ1	DNASE2	AMICA1	CDC37	TUBB2C		IMPDH1	CDCA8	C16ORF53	CRAT	BET1	SRI		ITGA4		IL6	HINT3	CLTC	CYP1B1	SAC3D1	CDC42	TSPAN14	GDE1	ARAF	FBP1	ZNF366	ATRN	HDAC4	MYL6	RNASE1	HDGF	CES8	DUSP3	DDX56
46	METTL11A	NVL	THUMPD1	LOC652672	SSR2	FBXO11	CMPK2	HLA-G	CBX1	RPS6KA5	RPS13	ROBO3	C17ORF87	TACSTD2	ITPRIPL1	TMEM104	LOC653566	ACTR8	FAM43A		MAP4K3	PFKM	TOB1	PTGES2	MYL6B	IQSEC1		COPS4		LOC646786	C2ORF30	ME1	ANXA2P1	TSC22D2	TP53I3	STAC	RFP	FHL3	RABGGTB	PROK2	NGLY1	TGFBR2	ASPSCR1	ZFYVE16	KCNK6	PTGFRN	LPIN2	TAGLN
47	RNF5P1	ADAM10	SCYL1	BTAF1	FCHSD2	MAPKAP1	SAMD9	HLA-C	HSPA1B	DYM	CCBL1	MS4A7	TMEM126B	UBL3	IL17RB	ATP6V0C	FICD	LFNG	TRA1P2		SERPINE2	EXO1	EEF2K	C2ORF44	ACSL3	SUPT5H		COMMD8		SAP30	SLC6A6	CCDC56	SCD	POP7	EIF4G1	ZNF69	GNG7	MEF2A	WWC3	LOC643300	BHLHB2	AK3L1	SLC7A6	BSCL2	NRM	NUPL1	OPRL1	KLHDC3
48	C19ORF66	LOC645436	C19ORF62	SCAMP1	PBX2	CAD	IFITM2	ARS2	LOC347376	ATP5O	RPS15A	C18ORF19	CES2	KIFC2	GPD1L	SLC22A18AS	ZMYM3	ZNF395	PI4K2A		CDH23	C17ORF53	LOC401317	OTUD1	SPCS3	ZNF224		LRRC8C		NBEAL2	CCL4L2	TREM2	ZNF35	UBXN4	C10ORF104	C14ORF153	PITPNB	C6ORF47	ATXN2	VPS28	RIN2	TRAPPC1	RGS16	ADAP2	DCK	LOC124220	NINJ2	TRAF3
49	SPINT1	LOC644863	ZNF512	AGPAT2	SPAST	STIP1	IFI44	HLA-E	SLC25A44	FAM114A2	RPS16	LDLRAP1	C9ORF103	DTNA	RRP1B	DHRS7B	PGM3	TM2D2	FCGR2B		CD33	E2F2	YPEL4	EXT2	GHITM	TXNDC9		AP3B1		FLJ39827	APOBEC3C	SIRPA	FBXL5	ZNHIT1	ZNF302	PPID	SERP1	ZFYVE20	ST6GALNAC4	GNL3	AGXT2L2	NUCB1	HISPPD2A	GPBP1	RBBP7	MOCOS	ARNT	UBA7
50	CWF19L1	LOC654121	FAM116A	GALNT10	PSMD3	EIF2B4	OASL	HLA-H	AXIN1	C9ORF25	ACOT9	UBE2E2	COG5	AGPAT9	HPS1	KIAA0319L	CBY1	AMT	ABCA6		CBLB	LITAF	CLIC4	SNRPB2	GORASP2	CSPP1		ATF5		PANX2	TRAF1	QSOX1	PLEKHG3	MPV17	SLFN12	ZNF14	NUDT3	CCR1	VIPR1	F5	POLR2F	MPP1	LINCR	C13ORF31	C5ORF22	MS4A6A	MARCKSL1	ARL4C
51	KCTD2	GFM2	TLE3	ZBTB25	NOMO1	SLC35A4	ANO6	SLAMF7	RNMT	LOC645688	LOC388474	SEC11A	DEDD2	ATXN1	BAP1	NR1H3	ZMIZ1	LOC401233	ACTA2		SLC29A3	LOC727761	SLC22A5	RASGRP3	RTN4	RHOT2		ZBED4		PDE4B	ARHGAP1	BCL10	TRIM41	YBX1	DARS	CATSPER2	PPOX	IL6R	PPFIBP2	AP4E1	HEBP1	FUCA1	CD86	HSD17B4	NFKBIB	RGS18	KIAA0141	F13A1
52	KIAA1468	ZNF721	TOP1P2	ACADS	FLJ20254	PPP6C	IFI6	HLA-B	LOC730740	LOC402251	LOC648622	ADO	ZNF296	PLA2G4A	S100A9	ATP6AP1	GFPT1	ANKRD13A	TXNDC3		IGF2R	OLFM1	PAPLN	POLR2H	PPP2CB	PIGN				NDUFS3	PIM3	MED19	MSRA	AFF4	HNRNPA3	GSDM1	HOOK2	C11ORF75	SPP1	NP	TMEM45A	CLDN12	CNPY4	PARVG	PIM1	SMAP1	SNX6	CDK10
53	KLHL20	XRN2	RAB2A	ZCCHC7	PPP2R2B	SNORD13	HERC6	STAT2	UBE4B	ISY1	RAB22A	FBXO31	SLC43A2	DRAM1	MLKL	C20ORF196		ZBTB20	MSL3		PPAP2B	UNG	RBM26	ZNF350	COPA	XPO1				LRIG1	CCL3L1	KMO	UVRAG	MKL1	MRPL20	HCG2P7	CHORDC1	EML3	FMO5	UHRF2	RHOG	DIS3L	CAPN1	RNASE2	BTBD12	BHLHB3	FXYD6	XYLT1
54	KPNA4	ARMC8	UQCRC1	SMARCB1	C2CD2L	ACO2	HERC5	RBCK1	GALNT11	SLC25A26	INTS10	CYTSA	LOC645317	SLC37A3	PPP1R14A	SPNS1		LOC643452	DEFB1		CD109	MELK	UTX	SAP130	TMED7	XPO4				RNF20	SGPP2	CENTG3	FAM127A	FNDC3A	TMEM128	STX6	LPXN	TMX3	SLC16A5	LOC650950	EMR4	C1ORF59	SAV1	UCHL5IP	ANKRD20A1	RAG1AP1	SLC25A40	NDFIP1
55	LOC440354	KRTCAP2	ACTR6	MSN	C5ORF21	TMEM66	DHX58	PRPF3	PHGDH	GPATCH2	ZNF33A	VIM	SLC38A6	MC1R	TTC9C	DENND2D		LASS6	PREB		RSC1A1	HTRA1	PTN	SUMO1P1	UGDH	YWHAG				KATNB1	NDRG3	MBOAT1	RAPH1	FKSG30	FAM179B	GGA1	LTBP4	EXD2	SSH2	PEA15	ILK	TRAPPC5	ERP27	EEPD1	SF3A3	CASD1	MASTL	CHN2
56	LOC647009	LOC644063	SMEK2	RSL24D1	TGOLN2	ATP5SL	ISG15	HLA-F	SERPINE1	LOC440737	FXYD5	GPT2	VPS8	FLJ40448	KTN1	TBC1D2		DNAL1	P15RS		ASPHD1	STIL	JUND	WDR46	XPO7	VPS35				TWSG1	APBB1IP	DMXL1	ARMCX6	PPP1CB	WRNIP1	HNRNPU	SDHAF1	DNAJB12	FBXO15	MRFAP1L1	NCF4	LGALS8	TPST2	CCDC23	LILRB4	C14ORF121	TMEM80	PTK6
57	LOC653438	TUBA1C	RNF19A	RPUSD1	C19ORF56	ASB7	LY6E	TMEM140	SERPINH1	LOC650919	LOC283932	BCOR	MDH2	KCNK13	S100A8	S100P		ATG4A	C19ORF10		C1ORF198	RPS6KA3	LOC197135	SMARCA4	ARL6IP6	NPTN				PGM5	TXN	SMARCAL1	PRKCD	SNX17	KLF10	LMOD3	ANXA5	CYFIP2	SLC5A6	ZNF746	PLEKHM1	POLR3GL	CDA	CD300A	PRCP	MRPL49	ZNF671	SLC22A16
58	MAPK6	LOC648695	PNKP	ARHGDIA	ICK	LOC646675	ITGAE	AATF	DAG1	LOC113386	RPS27	AVPI1	C4ORF32	FOXD2	SNX8	LHFP		CHES1	INO80		MKRN2	FBXO5	SDCBP	ZW10	MGAT2	SYNCRIP				TMC6	HERC2	PLD3	DDX24	ERCC1	ATG5	KCNH6	NFATC1	LOC221442	PSMA5	C10ORF54	PRKCDBP	GRN	KLF9	DDEF2	HHEX	CEBPB	TIMP3	ATP2B4
59	MEX3C	WDR57	C9ORF167	MYD88	ITGB4BP	LOC644799	MAFA	SP140	LOC440926	GIT2	RPS29	FPR1	TMEM183B	PNKD	IRF4	FLRT2		TBC1D5	CISD2		SLC38A1	SMC4	HMGN2	SMAD6	PGRMC1	ERGIC2				PID1	CCL3L3	YIF1B	NDE1	TRIM33	SUPT4H1	YRDC	COPB1	LRSAM1	WDR91	ZNF823	QPCT	NCKAP1L	STAU2	DCBLD2	ZIK1	DIXDC1	FMO4	LOC729148
60	MGAT2	ILF3	GDI1	ASB3	GOSR1	TRIM47	DDX58	TRAFD1	GARS	LOC651436	RABL2B	DSC2	CHD9	CLEC4F	PPP1R3B	SLC24A6		FVT1	MTMR10		TCFL5	GPSM2	PTK2B	BOP1	PSMD10	TBC1D20				MAP3K4	EIF2AK3	NKG7	ACP5	SBF2	LOC285074	SLC39A11	TMEM165	RECQL	SLC46A3	FILIP1L	GPSM1	GPS1	FLJ10996	PURA	FAM158A	LOC649362	AFTPH	FCER2
61	MRPL28	LOC648210	TICAM1	SHARPIN	CNOT8	TP53RK	SIGLEC1	KCNJ2	TMEM2	TMEM59	SUZ12P	ZNF33B	FAM162A	DMXL2	BATF3	CREB3L2		FLJ45244	RNF44		BEX2	CHEK1	C17ORF48	CCT6A	ACBD3	KIAA0427				ZFX	CCL3	PTPRF	LOC400890	KIAA1967	LOC440928	ZNF483	RABL3	NR4A2	ADHFE1	ZNF419	ST13	TLR4	HDAC3	C20ORF52	CAT	LOC652479	ANKS1A	PPP1R10
62	NAP1L4	DHX9	L3MBTL2	PJA2	OSBPL9	SNRNP27	FBXW11	APOL3	COL22A1	AGBL5	TOMM7	C11ORF1	NDUFB5	MAPK9	RAB40B	CTSD		ALDOC	LOC284757		LOC646817	BARD1	H2AFJ	NSUN4	IBTK	LMNA				SUCLG1	LOC650832	RNF14	LOC651524	ZNF175	FBXL20	ZNF702P	MMP19	TSPYL5	WDR55	PHACS	LRRC25	ABCC5	RGS19	EP400	TMOD3	C6ORF130	ZNF467	TCEAL3
63	NRAS	ZMYM1	CGGBP1	PPARD	MLX	EXOSC5	EIF2AK2	ITGAL	CNKSR3	NME1-NME2	LOC645683	C16ORF57	MRPS22	EIF2C1	CCDC6	BOK		ANKRD26	PSCD2		ALOX5	CCNF	COMT	RBBP9	SAR1B	CYB5B				ERICH1	TNFSF9	CD164	CALN1	WDR20	SAFB	LOC727726	ZNF177	ZNF773	RBL2	KIAA1009	FAM44B	RAB3IL1	PAG1	COPS6	CAMK2G	INPP5D	MOSC1	EXOG
64	NUP54	GNG10	ATG9A	ADCK5	LARP7	RBM22	OAS1	NUP50	ADM2	RPLP0	DCDC5	LOC85390	SLFN11	CNOT10	LOC152195	FOLR3		CTSZ	SEC11C		ITPKA	AURKA	TUBB	SH2D3C	SNAPC3	MTMR2				SLC36A4	KLHL6	ELF1	FYN	YTHDC1	PHF3	TMEM17	PSMA3	CRHR1	FLNB	MYCBP2		WDR70	FLVCR2	BEST1	RXRA	CARM1	FAM3C	CASK
65	PCNP	PIPSL	CRIPT	RBM42	LOC644935	DDX19A	OAS3	CFB	MARS	FAU	LOC91561	COL9A2	COX7B	MYL12A	ISYNA1	ANKRD33		FAM35A	ZNF83		C11ORF45	ARNTL	CSDE1	PLEK2	UBP1	NETO2				AZI2	TP53BP2	P4HA1	ANXA2	ARPC4	BCDIN3D	ZNF549	RAD17	AAK1	HNRPUL1	ACD		NPL	ATP6V1E1	TOM1L2	C9ORF89	LTB	ARHGEF18	LOC642031
66	PDCD10	LOC729764	PREX1	MVP	SH3BP5L	TTLL12	IFIT1	IL1F7	HEBP2	LOC347544	RPUSD4	THBD	MRPS30	TNIK	CCL26	MTX1		USP4	PIK3R5		HPGD	CEP55	RNF19B	MRPL42	PEX6	HMGN1				FJX1	UFM1	PDHB	CD52	YIPF4	SSBP3	CDKN2AIPNL	TCEA2	TAF1C	IKBKB	ATP6V0E1		ARHGAP4	MAP3K2	GPRIN3	CXCL5	BMP2K	PLB1	KIFAP3
67	PDE12	PSMC4	ACAD11	TSR2	LOC652388	LOC652545	GCNT2	UBD	SATB1	LOC390354	DDA1	SHMT2	FAM156A	MGC16121	SULF2			PLXNA3	CENPV		IL28RA	MCM10	RASSF1	NFKBIZ	SEC24D	BRD8				CXCL16	MAP2K3	DYRK1A	C10ORF141	LOC653103	WDR22	VPS24	ZNF616	FAM104A	UCK2	C6ORF85		NUDT14	EMILIN2	MAPRE2	DJ341D10.1	C17ORF61	PTP4A1	SNRNP70
68	PGLS	MRPS31	ZFAND2A	LAPTM5	NFYC	ARGLU1	GMPR	MR1	EBAG9	LOC441034	LOC387841	RSL1D1	CHKB	RAB7A	RASL10A			XPC	SSBP2		GDF15	CCL2	CASP6	PFAS	ARL15	SRP72				ALS2CR4	PIK3CD	METTL7A	LOC387934	CTGLF3	CCDC77	LOC441087	TRIP11	VHL	SH3KBP1	DNAJC24		NMRAL1	PCGF2	CTSB	CASP3	SRPR	ITSN1	C19ORF59
69	PIH1D1	LOC643668	CD37	PPP1R12C	ELF2	PTDSS1	KIAA1618	SLC15A4	TNFSF14	LOC389435	LRP10	LOC85389	SMPDL3A	CD1B	RTKN			SMAD2	RRBP1		SEL1L3	RAD51AP1	SNORD36C	CPSF6	NADSYN1	MLL4				RNF10	MESDC1	MAGED1	PILRB	RBMX	ALKBH3	LOC123688	ZNF18	CSNK1E	MAST3	FASTKD2		MAK10	LRRC32	FLJ10986	PTTG2	CNNM4	NCAM1	SOCS5
70	POLD3	PLEKHF2	LOC644033	CAMLG	SFMBT1	MRPL54	MX2	VPS36	MAP3K8	LOC642109	RPL23	SYPL1	DECR1	MYO9B	ZNF317			PPP1R3E	PDIA5		SLC35A1	LOC728037	TIGA1	GTF2B	ARMC7	NUMA1				HEY1	YIPF6	CCDC90A	ZNF451	PHB2	SF3B14	C21ORF24	STARD3NL	BRD9	IARS	GPR162		GLB1	CUGBP1	IDH1	PWWP2B	GPR160	GGA2	ACOX1
71	POLE	C17ORF60	ARIH1		TOLLIP	HOOK3	NGRN	PML	CPNE8	NT5C2	EIF2S3	PFKP	ANKRD12	LEPREL1	CTNNAL1			DHRSX	PLIN2		C16ORF68	LTA4H	UBR2	UBC	THAP1	CCDC41				CXCR7	UGCG	TUBE1	SSR1	ATP5D	KIAA0240	ARL16	HIST1H4K	WIPF1	SLC9A9	CD68		C15ORF52	C1ORF43	FIBP	PSMF1	TMEM38B	C1ORF77	C6ORF211
72	PQBP1	LOC642817	CORO7		PTPN6	C19ORF24	TXNDC12	TM9SF3	SRF	LOC646064	ABCC1	TRIM44	HPSE	RUFY4	WNT5A			ETFDH	ATXN3		ARHGEF10	RFC4	EIF4EBP3	DNASE1L3	RAB1A	SEPHS1				CASP5	DNAJB9	SLC37A1	LPIN1	THOC6	TAF5	C15ORF63	ORAI3	PPP2R2D	VENTX	LOC728127		CHMP6	TBCB	ST3GAL4	APPL1	SRP68	CES1	MTE
73	PREI3	ROCK1	TMEM39B		RPAP1	SH3BGRL3	TRIM5	LRRCC1	JMJD1C	RPS12	LOC400455	BRPF3	C16ORF75	KIAA0513	GPR65			EIF3G	HSPA5		MCOLN3	MCM5	NDRG1	APOBEC3G	ZNF644	SCOC				LEPROTL1	ALDH7A1	EPDR1	SMYD4	MRPS5	SND1	FKBP14	ZDHHC13	GNS	COL8A2	PIGH		PCCA	CCDC109B	KCNMA1	RASSF4	HLA-DPA1	FLJ20674	NUP153
74	RAB18	SDCCAG1	KCTD9		DENND4A	LGALS9	C22ORF28	HCP5	RNPS1	STOX2	STARD8	CSNK2B	UQCRHL	PGD	KIAA0182			TYSND1	STRADB		TRAF5	TIMELESS	TTLL5	DKC1	PREI3	ZNF629				SSBP4	FLYWCH2	ALG6	GZMB	UBE2H	COX6B1	LOC399900	CCNYL1	LOC338758	CXORF26	LOC652595		UBQLN1	EFTUD1	ETS1	ST6GAL1	ZNF443	PSRC1	HUWE1
75	RBM25	KIAA0261	TMEM156		TCTA	SNRK	TOR1B	ORC3L	HSPA1A	RPL27	ZBTB7B	KCNMB3	DDR1	ARPC2	INTS3			TRIM37	MMP7		BAALC	FAM54A	POP5	FLJ22639	DPM1	SPIN4				ATP5H	AZIN1	ADAM8	ZNF696	FAM173A	PIGF	PLDN	KCMF1	TNFSF8	KDELR2	LOC728772		NMT1	HCLS1	TMEM180	PLEKHA2	BCL9	RCE1	CLEC5A
76	RBM7	LBR	PAPOLA		ZAK	HSD17B11		BTN3A2	FBXO33	EIF3F	GMPR2	MPP5	TOR1AIP1	DPYSL2	SOX8			PMM2	TFRC		SLC25A25	OIP5	RCC2	ZFP36L2	ZNF775	DLG4				SPRY1	FAM50B	LAD1	CRKL	ATP11C	RSBN1	C17ORF97	CD99	RTCD1	XPO5	PPAPDC2		RNF130	ZNF331	HAMP	MYADM	SLC12A6	ASGR2	KIAA1715
77	RHOG	RNFT1	ZNF800		ATP6V0B	OBFC2B		USP9X	CD300C	LOC649049	CRYBB2	DERL2	ZCCHC11		HEMK1			LOC651380	TOP2B		CDKN2AIP	PLK4	LDHB	ALDH1B1	GLG1	BUB3				PNRC1	GOLGA5	IL2RA	CYLD	DRAP1	NDUFA1	CCND3	CDK5RAP1	ZNF562	FGR	TMEM64		C11ORF59	STK11IP	WDR40A	SLC39A1	CDKN2B	HLA-DOA	NRIP3
78	RIF1	C15ORF44	GPX1		SRRM1	IFT122		ADAR	GNG2	PRDX2	FBXW2	GTF2F2	PPCS		NMD3			GMCL1	HKR1		CCL22	DNAJC9	MAN2B2	BCS1L	FOXK1	CCDC132				NAB1	RIT1	PTPRJ	NAT5	PFKL	ATP5S	CARD6	LOC646567	SCAP	DLAT	TXNL2		FOLR2	CAPZA2	PIN1	FLJ12355	HLA-DMB	SRP54	KLHL22
79	RINT1	LOC652615	C14ORF104		TWF2	RUVBL2		MFAP1	SPTAN1	DPP8	AMY2B	MLST8	MRPL18		C5AR1			FAM168B	C17ORF44		UCHL1	MCM3	SEMA4A	WDR36	BAD	XPR1				HDDC3	LRRC50	KIAA1737	LOC399715	KBTBD2	ZNF621	PSMD12	C10ORF33	METTL3	ZFP36	ZNF187		FAM18B	ID3	HSBP1	CRYZL1	DIABLO	RNF125	NMNAT3
80	RTN2	C7ORF28B	DCUN1D4		CAPG	PARVB		HCG4	H3F3A	RPL30	HDGF2	EMR1	APOOL		CABIN1			ATP6V1E2	SLC35B1		EMILIN1	CCDC99	LASS2	CCDC50	CTNNA1	PBX3				SIGLEC5	UNC50	CHPT1	CXORF45	LOC727762	EIF3I	SNAPC5	C20ORF24	HPS4	CD99L2	WDR43		SPAG11A	OAZ1	LYST	ZFYVE21	KIAA0494	UBE2J1	MPST
81	SAR1B	NDUFA3	UBE2Q2		NSUN5B	NDUFS8		MOV10	BNIP2	LOC285053	CRSP2	ITGB1BP1	DPH5		DHRS11			TSPAN13	PCBP2		DPYSL3	MCM6	CSNK1A1	NCOA1	KIAA1279	TMEM135				C3ORF59	MLLT11	TUBA3D	PRPSAP1	BLCAP	LYRM2	LOC654000	MLH1	TMSB4X	USO1	VDAC1		C3ORF39	PKD2	C10ORF119	LOC730820	TRIM27	BID	CEP110
82	SEC24D	TSNAX	CAPNS1		SH3BGRL	PA2G4		PLEKHA7	TSPAN9	LOC127295	FAM117B	PEX19	FASTK		C3AR1			C1ORF69	PBRM1		ZNF7	GINS3	ASXL1	FABP4	NSF	UPF3A				AGK	LOC493754	PARP10	CRAMP1L	FAM105A	ZNHIT3	PIK3C3	LMBRD2	MCM3AP	CHST14	TMUB2		DNAJC8	SWAP70	ABI3	C1ORF123	EXOC7	CX3CR1	ANKRD9
83	SEPT15	GPR89C	VPS4B		WDR37	DEAF1		NLRC5	MIDN	RPS14	ING2	PPP1R13B	PRKRIR		MMP12			IER2	LHFPL2		SKP2	CENPE	XRCC5	PPRC1	SGSM3	LACTB2				TRK1	CMTM3	LOC729021	RCAN3	MRPL23	ZNF26	ARHGEF3	RQCD1	GNAS	FAM125B	TSEN34		TLR5	ZMYND8		CSNK1G2	CYB5A	CES4	MT1JP
84	SLC35A3	ACP1	SHC1		UBR5	WBSCR16		HLA-A		OBFC1	MRPL10	LOC643310	PCBD1		CBR3			CTDSP2	HSD3B7		UBTD2	PTTG1	PRPF38B	IMP3	NEK1	RMND5B				MAP4K4	CDRT4	LOC650369	CBX4	IQCG	RBM12	INPP5E	OSTM1	BEXL1	CAB39	ZNF20		CLTA	C6ORF153		STX1A	LOC648984	MGC42367	NOXA1
85	SLC35F5	SMS	KLHL7		PEX14	FARSA		SP100		LOC647041	UBA52	TSKU	SFRS2B		ADAM15			TCEB3	JARID1A		STAG3L4	MORN2	ARID5B	NOL6	LARP4B	RPF1				LDLRAD3	ARMCX2	GLIS3	CCDC53	PTBP2	NDUFS5	HSD17B7	TMCO1	LOC132241	HSD11B1	QKI		DGCR6	PHKB		FTHL7	ALAS1	MPPE1	C7ORF28A
86	SLK	LOC653354	BLOC1S1		C20ORF191	CD84		LBA1		RPL19	RPL3	LOC644680	THBS1		SUCNR1			CHRNB1	SEMA4F		PRKAG2	SPA17	ATP5EP2	TESK2	MFN1	SNX4				PIGV		CLEC16A		SIRT1	CLDN15	SSU72	LZTS2	SFRS9	ZBTB9	MGC102966		CD59	GZF1		PANK1	AHCYL2	HSPC047	SMPD2
87	SPCS3	REXO1	CSK		LOC653764	FAM195A		MIA3		C16ORF13	RPL18A	CFDP1	MTX3		MACF1			C16ORF91	SMTN		FDX1	CCNE1	KIAA2010	KIAA0040	TMED2	SNX33				PIAS3		C2ORF76		PAF1	TMEM49	LOC440704	CYLN2	AXUD1	FANCE	WIPI2		C10ORF11	ALKBH1		ZNF24	USP37	AKT1	UNC84B
88	SPTLC1	GPR89A	SCAMP2		SRXN1	CLPP		OAT		ZC3H14	RPL11	FAM10A4	THOC7		PITRM1			LPP	GMPPB		LAMA5	NBL1	SERTAD2	SLC12A2	MED13L	BBS7				PIGT		GGT5		COG4	PDIA6	CECR6	TTLL3	POLR3A	KIAA1862	ZNF613		MED20	ACOX3		BTK	PANK2	ZKSCAN4	ANKRD6
89	ST13	SENP6	SNIP1		SURF4	LYSMD4		CLDN7		CLNS1A	LOC731365	PLAC8	MRPS18B		ALDH5A1			ANKRD39	WDR54		RCAN1	MCM4	UBE2D3	JUNB	MTFR1	STRAP				DNER		RRAGB		NXT2	DNM1L	C9ORF64	SEC22A	GSTM3	LOC388588	LOC441126		SEPP1	PROS1		ABHD15	KPNB1	PARL	ANAPC13
90	STARD5	GATAD1	MED10		CP110	PHF14		ZNF668		EIF3L	LOC645899	C1ORF54	KL		RPL28			LRRC28	CCNI		PAX8	PLK1	RAB21	GUF1	SLC35F5	SUCLA2				PRDM8		KIAA0196		CLIP1	COX7A2	PDGFB	KIAA2013	F2R	ATP6V0A2	NMNAT1		ARMCX1	LOC606724		KIAA0247	FGD4	TPCN1	GFRA2
91	STX10	NUCKS1	MGC71993		LOC728944	BANF1		SELT		COX7C	NKIRAS2	LILRB2	AKR7A3		DAAM1			ZNF407	CDK2AP2		SDC2	ATAD2	KLHDC4	TCF20	C9ORF21	S100PBP				MCCC1		GDI2		ADAM17	C16ORF72	GDPD1	TTC39C	AASDHPPT	PDHX	PIK3IP1		CFH	UBE2Z		CCL13	ACTR2	C22ORF25	PTPRM
92	TBCD	RP2	LTBP3		TCIRG1	SCYL2		PAXIP1		PDE6D	AKTIP	SMARCC1	RABAC1		PITPNA			C20ORF108	SCRN1		AHI1	RBL1	TAX1BP1	PUS7	SEC22C	DHX15				SIRT5		A4GALT		C21ORF33	C2ORF49		PIGS	TRPM4	C12ORF35	ZNF641		DAB2	HK1		UBAP2L	HLA-DMA	ITM2B	AACS
93	TDG	PEX26	NUP54		NME6	LOC646197		C6ORF106		RPS11	RPS15	TMEM50B	LOC646630		RASSF7			NANS	LAIR2		KLHL18	C20ORF100	ATPBD4	GRB10	FAM98C	TFIP11				LOC145853		RAB7L1		MEIS3P1			SEC31A	MGC72104	UBE1DC1	MTHFSD		ZNF503	NUP85		CHMP2A	ARHGEF6	PHLDB1	IQGAP1
94	TECR	MRC1L1	STYXL1		GBF1	LOC654346		TM9SF2		LOC644029	RPL17	C1ORF35	LYRM5		MAP1A			SLC35A2	DHDDS		GALIG	MCM2	CPD	TAF12	RTF1	HAT1				ANXA7		TWIST1		RPS6KB1			OSTC	SSX4	CMAS	MYO1A		LILRB5	SERPINA1		ZNF439	HTRA2	CRTAP	VPS37C
95	THAP1	DSCAM	ZFPM1		RAD23A	ZFP91		TUT1		RPL36	DNAI2	ANGPTL6	MIF		GALNT12			GSDMB	TBL1X			CEP152	USP39	TLR8	KLHL20	TKT				CXCL6		ZC3H12A		NDUFA13			FTSJ1	ISCA1	C14ORF142	STARD13		FAM125A	ATG16L1		GLRX	TGM2	LOC153561	ACP2
96	TIGD7	LOC390466	SEC62		EPS15	TH1L		OSCAR		EIF3D	RPS20	ADA	SHPK		ARHGAP23			ARRDC2	GSR			SGOL2	ADSL	KHNYN	VKORC1L1	PCBD2				SLC38A9		PQLC1		APRT			ZFP90	LOC729559	ALDH1A2	DNAL4		SLC25A29	ACVR1B		AHCTF1	ENPP2	ASGR1	C20ORF127
97	TMED2	BP75	MIIP		KAT5	MRPL38				TDRD7	RPL18	C7ORF23	A2M		LOC284998			MKNK2	PSORS1C1			FEN1	LIMA1	SAT2	ARFGAP1	SEC24C				UBE2Q1		ZYX		NUFIP2			FRAT2	STAG3L2	GTF2H3	SFRS13A		HMOX1	RAP2A		C15ORF57	PRKCABP	SLC30A5	ZYG11B
98	TMED7	LOC654174	COPS8		UBTD1	AHSA1				C17ORF85	RPS27A	WDR41	CREG1		NLRP12			CCL7	DPYD			PTTG3P	ISG20	PRMT6	E2F6	DENR				TEX264		PLAGL2		PNRC2			LCMT2	H3F3B	TM7SF4	SPATS2L		M160	NT5DC2		CLP1	FAM20C	TBC1D23	ZNF280D
99	TMEM33	BECN1	UBA6		GRK6	MRPL4				RPL24	RPL7	CDS1	LOC644128					FUBP1	IFI30			GINS2	SMUG1	EED	COMMD2	MRPL50				PDE8A		SOD2		LSM14A			SSH3	LOC255783	RBM4B	FRS3		HSDL2	TERF2IP		CHST13	COPG	MBP	FAHD2A
100	TMEM39B	ARPC1B	CCL4L1		VAC14	LIMK1				RPL27A	LOC402694	HSPB1	RPA3					SGMS2	LOC653199			NCAPG2	C1ORF53	NOP14	COG6	CDK5RAP3				PPP1R15A		PTPN1		COMMD9			C19ORF54	LUC7L	TNS1	JARID1D		FMNL3	LRP5		SHOC2	C12ORF32	ARCN1	REPS2
101	TRMT112	ECD	ENTPD6		ERLIN2	MTMR6				LOC388654	RNASET2	IFT88	UQCRC2					PHTF1	PTGR1			POLE2	SOS1	GPHN	CNPY3	SEL1L				TMCO3		C1QTNF1		RNF8			NAP1L5	C19ORF44	FADD	NUBP1		DOK7	TSPAN3		PDK3	UBQLN4	PGA5	PEF1
102	UBA6	POLR2J3	ZFR		CHD6	KIAA1267				CUL4B	IKZF1	LOC728564	DFFB					PSMD11	GPR172A			RFC3	AKR1A1	ALG3	CTDSP1	GNPDA2				OSM		METTL13		ZCCHC14			TUBG2	SETX	CKS1B	VAV3		IQCK	FAM119B		ALAD	GATM	SYNJ2BP	CCL15
103	USP1	SPG21	SYAP1		DNAJC5	NUDT22				TCF3	LOC642250	FBXO32	MAP1LC3C					MYLIP	ZNF217			ICMT	WDR75	SLC38A10	CHD4	FAM103A1				HIF1A		RSU1		SBDS			KIAA1468	CARD8	MTRF1	FRMD6		LOC644242	AP1M1		RPS23	UPF3B	C6ORF192	CD209
104	USP15	GPR89B	SETD1A		KEAP1	MFSD7				MDP1	RGS10	HECW2	SELO					UPF2	FANCD2			SMC2	RNF13	ARHGAP24	ZNF839	ZNF76				GUSB		MRPL48		REV1			FLJ46906	ARMC10	NEK6	KIF13B		MFSD5	SLC35F2		TCF7L2	COL24A1	CEBPD	C9ORF5
105	USP16	ZNF260	WDR45L		TXNDC11	LOC147804				HNRPA1L-2	COMMD6	TACC1	TARP					CDIPT	PSMB5			ME2	WDR61	FAM98A	ZCCHC9	EIF4EBP2				ARL5B		TNFAIP6		LST1			IGBP1	FYCO1	DNAJA3	ZKSCAN3		TMEM86A	SNCA		SLC31A2	MITF	TNFRSF10A	SLC2A9
106	VPS4B	CCNC	DHRS4		SMARCA2	RBM38				KIAA1429	RPL35A	TTC3	MTIF2					LOC648605	LOC653468			PCNA	SAT1	TEX10	PEX13	C20ORF30				HIST1H2AC		TGIF1		LOC646531			SNX1	VPS13C	ZBED1	NSL1		MS4A6E	C1ORF216		VOPP1	TRAPPC4	MSRB2	CD40
107	WASF2	LOC653884	MCOLN1		BET1L	SLC39A4				LOC642210	LOC391656	CYP2R1	MAPKAPK5					CATSPER2P1	ZCRB1				FBXO6	COPS3	SLC25A13	2015-09-01				GUSBL1		MUT		CCDC84			C1ORF83	ESR1	OGFOD1	EDNRB		ASRGL1	ANXA6		PQLC3	DOPEY1	TMEM77	SCARB1
108	WBP4		VPS4A		ADRM1	DHX30				RPL13A	WDR60	TRIP6	PLD2					CXORF38	TPCN2				KIAA2026	POMT2	PSTPIP1	UBE2V2				C6ORF70		B9D2		IDH3B			C2CD2	TMEM88	ZNF564	RGL2		ZFYVE26	C20ORF4		SNORD68	RNASE6	COBLL1	TMEM14C
109	XPR1		RTN2		FAM73B	FLII				TRAPPC6B	LOC642989	ANXA11	VMO1					ST14	HYOU1				LILRA3	NOP2		LOC645236				RFX1		PTAFR		GSS			PRKCSH	CMC1	KCNN4	CPNE1		SLC35E1	FLJ23584		ARHGAP15	SNORA32	PEX5	PRKX
110	ZFR		SMARCD2		UNC84A	KBTBD11				DPM3	RILPL1	ACTN1	NAP1L1					KIAA1160	C6ORF129				TTF2	C13ORF7		C9ORF82				NR1D2		GTF2A2		TCHP			C17ORF90	EWSR1	BTD	ERGIC1		HOXD12	IPO8		SPATA13	RCN1	AK3	ARFGAP2
111	ZFYVE19		INTS4		RNF41	LEO1				ZNF434	RPS28	CRLF3	FLJ20444					FOXJ2	TERF1				ORM1	PELI1		GMFB				ALMS1		GRHPR		WASL			SNRPN	ANKMY1	FAM55C	TYK2		ANTXR1	ATF4		CCL18	CNN2	NLRX1	MTMR14
112	ZNF529		USP1		ZNF16	PPP1R12A				HNRPA1P4	RPL13L	KIAA0368	GGCT					TMEM71	STT3A				PRICKLE4	HCCA2		ZFAND3				LOC442535		C1ORF162		DNASE1L1			TRIO	CPM	ELANE	CMKLR1		AYP1P1	GTPBP2		CLLU1OS	RNF4	NAIP	ZNF329
113	ZNF800		BCL2L1		IWS1	TSR1				ATP5G2	HIGD2A	DAZAP2	GRINA					SRP19	PIK3CG				IL21R	RMI1		C3ORF63				NF1		NPC2		ZFYVE19			SENP5	SNN	HELZ	KLHL9		KIAA0367	ZNRD1		HMGB1L1	IL2RG	IL16	C1ORF122
114	ZRANB2		KPNA4		LOC654074	SOLH				MRPS24	C11ORF2	LILRA5	LOC642921					PSMC3	PSMB7				KAT2A	GADD45B		DLD				PTGS2		ABCC4		SPOPL			CAPN3	PRDX3	GRPEL2	RIOK2		PIK4CA	GPR82		KIF5B	GBE1	SLC40A1	INPP5A
115			ATP2B1		CLDN14	ZNF821				SETD1B	EIF6		NQO2					2006-09-01	TBCC				PDCD2L	SLC35B2		DUS4L				FAM174A		CRYZ		ITPK1			C14ORF93	LOC441155	LOC650557	FOXRED2		AIF1	SPARC		TANK	INPP1	SLC16A3	PICK1
116			CENTB2		PSMD4	HSP90AB1				LOC441775	LOC643284		KIAA0556					TRIM8	LONRF3				C8ORF58	LOC653171		EXTL3				SIL1		ITFG2		MIER1			C15ORF28	PKN2	HSF2	GAA		CLEC7A	CYP27B1		ZNF17	ASB8	TRAPPC9	SPHK1
117			YEATS4		SGTA	FNBP1				RPL12	LOC136143		TP53INP2					CAPS	GPR27				SAE1	C14ORF149		CETN2				ST3GAL1		DERA		SNX16			STARD5	RBM17	XPNPEP1	RBAK		FCRLB	C6ORF48		DCAKD	UBFD1	CRYL1	GPD2
118			LOC647481		MRAS	TRAP1				C11ORF73	SNX19		C9ORF40					ZNF415	AHSA2				SORD	LOC729008		ANKZF1				PDDC1		CUTA		KLHL2			TIPRL	TRAPPC2P1	ABCA7	TBCCD1		LRRC45	HOPX		MAN2A1	HIC2	GTF2IRD2B	TFG
119			NDEL1		CDC34	ROD1				TTPAL	C7ORF54		STAMBP					IFT52	TNRC6B				C16ORF35	ASMTL		STAT5A				2003-09-01		CALM2		CHD1			COPB2	DTNBP1	MAGMAS	GTF2E1		C7ORF59	KIDINS220		DNAJB6	LOC728519	C5ORF32	ZNF101
120			C6ORF64		MBNL1	ANKRD54				BTF3	LOC653658		C18ORF32					DAD1	HSPC171				TRMT5	RIOK1		CAPZA1				TNIP3		LOC654053		LOC653888			ZSCAN18	ITFG1	EIF2C4	PPP3CA		SORBS3	UBE2W		ZNF618	STEAP4	NANOS3	ATP6V0A1
121			FLJ20699		HM13	PSMD5				C9ORF102	LOC648343		MS4A14					MIB2	TPT1				C1ORF63	C16ORF61		UCHL5				LOC642035		PDCD1LG2		PRDM10			C9ORF114	LOC644162	SPR	THADA		ARFGEF1	E2F4		GTPBP3	FAM188A	UBE2L3	LOC732450
122			UCP2		LOC654194	ANG				RPSA	RPL39		AFG3L2					C9ORF127	MYOM1				ETFB	KIAA1797		TMEM167A				2010-09-01		PCNX		CLK1			PSMC6	FIGNL1	DUSP14	DAZAP1		LY86	CORO1A		PEBP1	HLA-DRA	C2ORF32	C8ORF41
123			SH3BP1		C6ORF89	NUP93				RPL37A	PABPC4		CLK2					ASL	MED8				MRPS26	CRKRS		VTA1				TOMM40L		S100A6		DRG2			HMG20A	PLRG1	CCDC18	ST7		ANKFY1	GAPT		NUP98	CSNK2A1P	GALC	LOC401321
124			ARAP2			CPSF3L				RPS2	STAM2		ZNF684					SHFM1	SOX13				M6PRBP1	CSTF2		IMPAD1				GJB2		FNBP4		C17ORF101			BCAP29	SUV39H2	KHDRBS3	NEDD4L		MSC	COMMD5		ENC1	CCL1	SYT15	GLT8D1
125			SLK			POLRMT				RPS6	LOC401019		EVL					MST1	CALU				JMJD8	MPHOSPH9		TMEM33				TCHH		C7ORF44		NDUFB7			PSMA1	FGD5	GABBR1	GATS		MED16	NFS1		TRIM56	HLA-DPB1	PDLIM7	MAP3K1
126			ACAA1			FAM53C				LOC646766	LOC149448		NDUFA10					ALG14	CTDP1				PPP1R3D	PDIA4		RFNG				CEP135		RNF166		C14ORF28			C16ORF86	TATDN2	CIDEB	ZNF609		STK40	CUEDC1		LYSMD2	LOC651845	FES	MTMR15
127			CSNK1G1			SAP30L				BCL7B	TPM4		STK32B					ARSG	C3ORF62				LOC728554	SMARCAD1		SFPQ				UBB		PCTK3		AMMECR1L			PDE3B	LOC402066	TBC1D15	FAM129B		PGAP3	ARPC1A		C2ORF25	RAB31	BATF	MAP4K1
128			SFRS11			M6PR				RPS5	MYO1C		GPN1					LOC644634	ADSSL1				RSPO3	WBSCR22		EIF1AX				WTAP		DENND5A		ABCC10			YWHAZ	SNORA64	LIN7A	TRIM68		CCDC21	FAM58A		ABHD5	TNKS1BP1	STK25	GNPTG
129			C17ORF62			STAM				PPIE	TOMM20		HEG1					CCRK	TRAF3IP3				LOC162073	PARP8		QTRTD1				TIMP2		MPZL1		SMAD4			CLEC1A	JUN	EGLN2	FLVCR1		C11ORF74	C17ORF58		NOTCH3	FLJ90757	PBXIP1	DPEP2
130			GPS2			QRICH1				EEF1G	LOC643007		MOBKL2C					SLC4A1AP	ZFP161				FRMD4A	EIF2B5		VBP1				PRNP		PMFBP1		NKTR			FLJ20021	LAT1-3TM	TXNIP	L3MBTL3		SLC2A8	CD1D		C20ORF11	CPNE3	FREQ	PGBD2
131			NCOA6IP			LOC389286				LOC651894	REV3L		ERRFI1					LOC389787	DAPK3				UBE2G2	TIMM10		POLM				BZW1		SERPINB1		TBRG4			SELI	RAB4B	PHLDA3	TMEM107		PFKFB2	EVI5L		CSNK1G3	ARHGAP12	PGA3	EFNB1
132			TRMT112			G6PC3				LOC402057	GRIN1		CENTD2					ST3GAL6	MRE11A				LSM2	RCHY1		RWDD4A				TFPI2		IL3RA		MYNN			ALDH3B1	MORG1	TMEM97	ZBTB34		LOC647108	FCN1		ZDHHC18	BAZ1B	CLDN23	SYK
133			SURF1			ESRRA				RPS25	ZNF586		DNAJC14					PSMB6	FLOT2				YTHDF3	LOC731878		NIPA2				USP12		CCR7		POLD1			PAN2	UHMK1	ZNF689	MGC15763		LOC440145	PHF13		ADPGK	EXT1	PIP4K2C	AMACR
134			TAPBP			PPM1D				ATF6	LOC650276		DEF8					R3HDM2	EIF4H				C16ORF33	MRPL32		SRP9				CHKA		NINJ1		RPS6KA4			PARN	C4ORF16	MGC57346	TAF15		UBAC1	CCL5		PPM1H	BICD2	MAP3K7IP1	VPS16
135			KCTD13			EIF5A				LOC285900	LOC646195		TRIM3					SNRNP200	PDIA3P				MYH3	SF3B3		KIAA1033				CASC4		TMEM218		SUPT16H			TSG101	WASPIP	METTL1	PIBF1		ADORA3	LOC644615		RNF121	BCL2	UFD1L	LOC653382
136			ZNF444			TBL3				LOC440927	RPL32		CHCHD2					ATP2A2	H2AFZ				C6ORF108	UTP6		C3ORF58				MET		ZMIZ2		PMVK			SC5DL	SBF1	RCSD1	NLRP2		NDP	GSTZ1		TCEA1	LRRC29	RAB32	GLUD2
137			KIAA0460			VPRBP				LOC649821	RPS17		CBR4					TOR1A	MGC70863				SETD8	PFN1		ZNF341				GPR132		IL32		THOC3			FTO	SLC25A42	IGFBP4	ERCC8		EPHX1	CTTN		DC36	CHFR	WWP1	RFX2
138			PACS1			HK3				LOC728481	PPP1R3F		PCTP					ABHD3	FAM82A2				PSMG2	POLDIP2		INTS2				FAM109A		ZNF828		UIMC1			ACAD10	PI4KB	SLC9A3R1	PLP2		ANKRD28	B3GNT5		PTPLB	PCSK7	LOC728492	PFTK1
139			PQBP1							RPL8	RPS10		RICS					ATG2B	VGLL4				C12ORF65	MMGT1		CASC3				TMEM168		PLXDC2		TOR1AIP2			LOC642732	BTBD10	NUP188	RNF135		LYL1	MOSPD3		VPS41	GCA	CALML4	TMEM175
140			AP2M1							ZC3H18	CCNB1IP1		PHF2					PHKA2	THEM2				TMEM181	LOC650029		WRN				ARL2		SEMA4D		MRPL41			PI4K2B	INPP5F	P4HA2	EIF3J		CDC5L	LOC650152		AHNAK	SH3BP4	FUT4	NFYA
141			RALY							UBE2I	LOC647361		DUSP1					AASDH	LOC727825				GOLGA7	PSMG1		TDG				NIP30		GHRL		SEC24B			ZNF282	LOC654155	SH3GLB2	FAM120B		GPR68	OSTF1		CDC42SE1	ARHGAP11A	NPAL3	LOC81691
142			IRF3							LOC643287	CEP63		NDUFA9					THAP11	P4HB				ZNF136	ITGB3BP		HPRT1				NEU4		SNX5		SP3			ZNF559	POLR3C	ZNF804A	TUBB6		PCDHGB4	GNAI3		PAQR8	CCR2	NAPRT1	TLR7
143			C1QB							LOC388275	C10ORF57		EPB41L3					ALDH4A1	EIF4A2				GCN1L1	HMBS		OSBPL11				ATP6V1D		PHF20		MMS19L			TMED10P	ZC3H5	UGCGL2	P2RY8		ERP29	YEATS2		PDE7A	ACSS2	MEF2C	MT2A
144			RAD23B							LOC731096	LOC440055		ISCA2					NSBP1	LOC401218				C11ORF24	ZNF480		MANEA				LOXL3		ITGB3		HSPA13			LNPEP	RNF220	RPGRIP1	RASGRP4		IGFBP7	NPSR1		RHBDD2	PKIB	SIRPB1	CXXC5
145			DGKA							LOC652624	LOC652071		PALB2					LOC286310	PCMTD2				CHIC2	EXOSC2		ZNF518A				FLJ10213		VAV1		ACVR1			ZNF581	ZHX1	AGTPBP1	SEPSECS		MAP2K4	RCBTB2		MGMT	LOC283050	MREG	RHOA
146			PTPN11							TMEM87A	LOC649946		DDX47					XYLT2	C20ORF197				HBXIP	DUSP18		LIMS1				FAM108C1		DHDH		RAP1B			LOC648581	BTBD1	DONSON	HSPBAP1		KIAA0146	LOC729466		ACSL5	CD2	TP53INP1	CKAP4
147			MORC2							LOC441246	LOC388532		ZNF32					GOSR2	RHOT1				SNX30	ZNF426		MGC16169				LSS		FAM124A		DDX3X			CPSF2	ATAD1	MYOZ1	ZNF516		MYO7A	TIAL1		ANKRD57	PITPNM2	CSF3R	LASS5
148			C16ORF70							CHEK2	RPS24		POLA2					LOC730994	GMPPA				SFRS16	UBE2D2		FYTTD1				CDC14A		ATP5J2		APEH			SCFD1	PAPD5	SMARCC2	FGD3		KCNJ8	TMEM154		PPP2R3C	GSTO1	MTM1	FBXO3
149			CCDC91							FTL	EEF1B2		C13ORF18					C2ORF64	TMEM53				RPUSD2	TSEN2		C10ORF26				CTHRC1		OSGIN2		DGKQ			ZNF337	MAGEH1	BMF	FOSL1		DISP1	SNX3		LOC284988	KATNA1	ATM	PLAC2
150			GPR137B							TMEM50A	LOC440733		SDHB					HSPA1L	CD276				CCDC17	LOC652264		PTMA				CLEC12A		VDR		CHCHD5			TUSC4	CSNK1D		CCM2		HS3ST2	EAF2		ESYT1	SNRPD3	C19ORF35	C7ORF41
151			AP1G2							RPS3	LOC731640		ANXA4					PHACTR2	RPN1				TMEM116	MTIF3		RAB24				C14ORF159		MAP1LC3A		SLMAP			IL11RA	C1ORF109				C1ORF85	C10ORF59		MAD2L1BP	ANKRD35	RTN3	RNF114
152			ACTN4							LOC284821	CDC16		TFE3					C6ORF61	STARD3				FBXW4	FBXL6		IER3IP1				RCN2		FBXO46		NLN			ZSCAN2	SLC17A9				CR1	MBIP		ARPC5	CDS2	IQSEC2	ATOX1
153			DCTN5							EIF2C3	ALDH9A1		ITK					RNF7	ZNF271				RELA	RPP40		PDE12				RPS6KA1		HCK		CAMK1			SLC30A6	RPS6KC1				RARRES1	CLINT1		OAF	ATP6V1H	C1ORF112	IL4I1
154			BAX							LOC387867	RPL15		LIG4					DIRC2	ZXDC				IARS2	ARD1A		CAPN2				AMPD3		MYH11		FXR1			FIG4	CDC42SE2				STRN3	SLC35A5		LPAR1	PAK1	RBP7	MT1E
155			TLK1							LOC648000	SCMH1		CDR2					ALG13	TTC13				LOC730534	CDK9		TMX1				TRIT1		ZNF281		SLC30A7			KPNA1	TMEM85				CMTM1			TSPAN32	NAT12	SELL	UBE3A
156			GRB2							RPL9	XRCC6BP1		DLL1					NOP10	CD47				C3ORF21	CNOT2		CLCN3				PPM1M		CYP26A1		LEMD3				LOC643031				WDR13			ZBTB45	CCDC55	TMEM37	MYBPH
157			DYNC1H1							LOC647856	RPL22		FAM38A					TTC1					PSMC5	SDF2		KBTBD8				IL24		ASCC1		RNF103				TNK2				KLHDC8B			TMEM163	PIP5K2A	CACNA2D3	CDR2L
158			KIAA0195							SPRYD3	LOC388720		ZNF142					CLASP1					NUP37	SIN3A		ACTR3				SRGAP2		FAM23B		MON2				TMEM110				CTSK			ZNF654	RDX	C11ORF67	MT1A
159			FAM53B							PRDM4	LOC220433		SPOCK2					ZNF207					RTN1	GRWD1		MOCS1				IMMT		DCAF7		FNIP1				ACPT				BLVRB			ACAP1	RAI14	WDFY2	HLA-DRB6
160			SSFA2							NACAP1	C20ORF43		C2ORF28					CNNM1					LOC440093	ALKBH5		RNF214				SAMSN1		PTGES		RBM7				ZNF211				LOC653907			ARL4A	PRRG1	IQCB1	ANKRD50
161			CORO1B							LOC283412	RPL6		SMCR7L					XRCC1					PRNPIP	CREBBP		RRAS				CXCL1		ARID2		BIRC2				SPINLW1				TSPAN15			TMBIM1	LRRK1	GPR177	SLC47A1
162			CCDC97							FOLH1	CCDC25		RBPMS2					CRBN					LUZP1	ALDH18A1		ETNK1				TNF		ANKDD1A		LSM4				LOC727759				PTDSS2			LY96	IFT57	TESC	TCTN1
163			PPDPF							TIMM17B	LOC728973		COQ5					C5ORF53					FAM173B	WDR77		EEF1D				CUTL1		RAB8B		RNF26				MAP4K2				PTPRE			OLIG2	C17ORF71	EMR2	MMP9
164			PCNP							SLC25A38	P2RY13		SESTD1					C6ORF62					HN1	POLR1C		AGGF1				MTA3		ADORA2A		RGS14				SNAPC4				HOMER3			SMG1	TFCP2	MAF	BCL2L11
165			BRWD1							RPS4X	NONO		TINF2					NCAPD2					N4BP1	RUVBL1		B3GALT4				CES3		AKR7A2		ABI1				ZBTB48				PACSIN2			C20ORF27	TNIP2	GRAP	CTSF
166			TTC15							RPS18	HNRNPH2		PRKD2					HIF1AN					TSPAN33	WDR4		ASF1A				ZNF28		PPT1		ZMAT5				C7ORF11				FAM18B2			MGLL	IL8RB	NECAP2	FLAD1
167			APP							RPL36AL	USF1		TNC					YPEL2					C5ORF15	LATS2		LOC653226				C11ORF17		LOC651064		RAB2B				RHBDL2				MAFB			FAM107B	PSMA7	EPN1	ZDHHC6
168			RNF31							UTP14C	GNB2L1		LIAS					HIGD1A					OMA1	ISOC2		MTDH				FSD1CL		IRF2BP2		TMEM147				LOC643882				CFD			C12ORF52	CD200R1	REEP4	GSTM1
169			TFPT							RAB33B	FAM189B		TBCA					FABP5					TSEN54	BYSL		MAP4K5				GALK1		ZMYND15		MBNL2				RNPC2				PINK1			C12ORF62	CLEC10A	PELO	CLEC4G
170			HOM-TES-103							QARS	FAHD2B		MRPS25					ZNF263					DOCK7	GVIN1		EIF4G2				NBAS		ADARB1		SERINC1				PFDN5				FLJ20489			HNRPUL2	LMO2	ABL1	BAG5
171			XAB2							NSA2	MON1B		PDCD6IP					STX16					TBP	FCRLA		CENPQ				SETDB2		CLEC4D		CDC26				MBD6				SDS			ARHGEF19	GAS6	ZCCHC24	MED28
172			BSG							NHLRC2	TIMM22		SOCS3					EPS15L1					PRPF18	BCCIP		PRPF38A				NLK		KIAA1383		C14ORF32				EFNA4				SHMT1			NDUFB10	FAM70B	MAPK3	LOC654191
173			ITFG3							LOC388524	CYB561		NDUFS4					LCTL					EXOC1	MRPS28		MAML1				MAMLD1		EBI3		RSRC2				LOC401397				TRIM24			LOC652755	C10ORF47	LOC92017	MGA
174			SLC29A1							PAIP1	LOC388621		PIM2					SELPLG					SNRPD2	MYC		SETDB1				ITGB8		ISCU		TTC33				MARCH1				CALM3			DCTN3	BANK1	DEPDC6	ZNF594
175			NCOR1							NDUFA12	LOC653773		CYC1					CLCC1					MFSD3	PTRH2		NEURL4				MLLT6		C20ORF160		NDUFA11				ARIH2				TCN2			VAMP8	CAMK1D	APPL2	LOC400657
176			GNAI2							SCNM1	ABHD4		ZBTB40					LOC642468					LOC441377	SLU7		C1ORF131				LOC641825		PM20D2		SERF2				PCSK5							MGAT4A	SOAT1	CAPZB	ERCC2
177			UBE4A							TMEM18	TINP1		FASTKD1					CBX5					LOC653381	TESK1		DNAJC13				EBF1		TRAPPC2L		HIST1H1C				RAB3GAP1							SMARCE1	ZNF770	C1ORF107	ATP1A1
178			POLE							MRPL11	PAX7		FAM120A					KIAA1545					ITPA	2011-09-01		TBC1D2B				TTC23		PLAGL1		MPND				FEZ1							HERC3	TULP4	RB1	FXC1
179			DNAJC17							LOC440589	CPSF1		GK2					PSEN2					TARBP1	DCTN2		EIF5A2				MED13		RPAIN		TPM3				FAM135A							SBDSP	PIGC	ZNF792	TMLHE
180			NPHP4							RPL4	LOC645018		CRTC2					TTC17					EIF4E2	DCAF16		TUBB2A				GK5		SR140		FAM76B				ZNF700							ARL6IP1	WDSUB1	IL1RN	LAMP2
181			MED24							LOC158345	RPL5		TP53BP1					CAPRIN2					ZNF789	GCDH		SLC25A43				CXCR5		GPNMB		PFAAP5				DNCL1							LRRC41	PTGER3		SFRS8
182			IL17RA							EEF1A1	LOC649548		PHF17					KDM5B					STK39	HSPC111		PRMT3				CEP350		GLIPR1		ZNF614				ZNF688							CBL	LOC730995		TRMT11
183			PYGB							LOC401206	EDEM2		SLC30A9					YPEL3					C7ORF70	VASH1		BMPR2				ARRDC3		SLC35C2		DDX5				SPATA2L							PFDN1	TGDS		HYLS1
184			ANKRD13C							RPS9	RPL21		TADA1L					MAGOH					NUP133	DPH2		ZNF324				FLJ42986		VAMP4		TMEM160				FAM73A							MDC1	HLA-DRB3		NARG1L
185			RAB43							SLC35B3	RPS3A		RASA2					ARRDC5					KIAA0776	DGCR8		MBD1				FCAMR		MGST2		MAPBPIP				ORAOV1							PLCB2			LOC644090
186			PCID2							ACTR1B	IDS		LOC389293					LOC440993					NIPAL4	STK17B		SLC25A46				TNFAIP8		CD2BP2		ARID4A				ZC3H3							RUSC1			NOD1
187			UCKL1							LOC651149	RANBP9		GBAS					DVL2					ARSB	HNRNPAB		EXOSC3				PCM1		TFAM		MARCH7				ZNF576							AFG3L1			C15ORF48
188			NCOR2							LOC653232	C19ORF53		COX5A					USP21					ZNF275	PRPS1		CSTF3				MTO1		CYFIP1		SMNDC1				CMTM4							TMEM141			CHERP
189			HERPUD2							LOC648249	IFP38		SACS					LOC653496					STRA13	ANAPC5		ZNF75A				HIPK2		SIX5		LOC644330				ZNF264							RACGAP1			RASA3
190			IKZF5							LOC400120	GTPBP6		CLEC2D					TRIM4					GBA2	BZW2		LOC647009				LDHD		AIFM1		C1GALT1				TOP3A							SIDT2			TSFM
191			LOC653438							LOC651453	C12ORF47		SDHD					ABHD2					C2ORF43	ARSD		VPS26A				VPS45		RFTN1		PPP1R7				TNFAIP8L1							LOC642934			GRPEL1
192			STIM1							EIF4B	LOC643949		UFSP2					DDX1					PSMB3	CMPK1		LSM1				PDE4D		SUB1		PRPF8				FLJ20125							CMTM7			TMEM222
193			WDR81							SERGEF	PSENEN		IL27RA					PSMB1					MAT2A	BNIP3L		POLE3				KIAA1199		TNRC15		NPHP3				LOC653352							PPP2R3A			PNMA1
194			MED12							LOC646200	MKKS		CRIP1					FAM113A					PPHLN1	SNORA33		DHX29				PSCDBP		TBC1D8		STAG1				PDSS1							ZNF200			TGIF2
195			FAM3A								HAUS4		HEATR6					NDUFAF1					HNRPM	SNHG3-RCC1		ECHDC1				NLF2		BPTF		TIA1				CRY2							TRIM32			MXD4
196			USP16								POLR1E		ETS2					UBXN1					MORC3	WDR53		SUMO1P3				EHD1		RLF		BMI1				EIF4A1							ACO1			AP4B1
197			NFX1								MTR		TIAM1					FLJ39653					RUNX2	ATPAF2		LOC648189				DIDO1		DUSP23		PHACTR4				VPS33A							C9ORF61			JAZF1
198			BCLAF1								ZNF707		MRPL37					C12ORF31					MYST3	UBE3C		MRPS36				IL8		VAT1		NDUFB11				SCRIB							SNAP47			HOXB1
199			USF2								GSTCD		FBXO4					UPRT					RALGAPB	NIT2		DNAJC25				COG7		GUCY1B2		MRPL34				METRNL							SLC1A3			SNX29
200			DDX41								C4ORF14		2007-09-01					PSMD7					RFX3	NPM3		C5ORF35				BTN2A1		GRAMD1A		ORC2L				LOC647691							TLN1			VAMP3
201			TSTD2								LOC645138		RNMTL1					C6ORF97					CHCHD1	SCO1						FAM78A		USP14		DCPS				NAT1							PRKCH			C12ORF59
202			NSUN5								PHF19		SAPS3					POLR2J					WBP2	TRIM23						ZFAND5		NUPR1		FCHO1				RAB40C							AVIL			FCER1A
203			PHKG2								LOC651202		UQCRB					ATG16L2					TOP1MT	PTPRC						CEP170		C20ORF29		ECM1				ABCA4							SLC25A35			LOC401052
204			SLC35A3								CCNG1		MAFG					VWF					KIAA1632	CHD2						CSF3		BTG1		SECISBP2				MGC10997							PLTP			MAPK1
205			OGDH								LGTN		MRS2					UGCGL1					CLN5	RBMS1						SEMA6B		ZMYM6		APOA1BP				LMAN1							KYNU			SRC
206			LOC407835								CTSL1		UQCC					PCYOX1					RHOQ	XYLB						NCSTN		ARHGAP18						LOC653506							SLC9A1			ASNSD1
207			KLHDC2								IGF2BP2		BRMS1					EVI2A					PHCA	NOL8						IL1F9		LOC728758						RANBP6							DNMT1			GPKOW
208			CALCOCO1								LOC641848		DYRK2					LOC650116					NUP155	CCNT1						CEBPA		APBA3						APOB48R							ATP2A3			PANX1
209			CHD7								LOC649447		CISD1					SNURF					PLD1	IMP4						XBP1		MED6						C16ORF93							ECOP			AQP9
210			SF3A2								C17ORF45		TMEM51					PSMD14					PPP2R5A	RFESD						ZBTB2		UBE2F						LOC649897							P2RY2			SLFN5
211			MYO1F								RPL38		AP3M2					MAGEL2					RNF149	MEMO1						ARHGAP17		MFAP5						RPS27L							WHSC1L1			RABL4
212			IDUA								PMS2L5		ATP5A1					FGF18					TXNDC17	GNB4						PSPC1		ZSWIM4						PSME4							TTL			SART3
213			VPS72								C7ORF25		DHX16					PSMC2					CD46	RAB23						HMGCL		NR3C1						FUCA2							CKAP2			SNX26
214			EDC3								TMEM42		IFT74					RNASEH1					LOC148915	ZBTB46						PFKFB3		KCTD5						LOC654069							FN3KRP			HLA-DQB1
215			MAP2K2								ZNF513		FRAG1					PSMD6					RSPH3	MRPL3						C14ORF135		ACYP2						SSTR2							LOC440900			CAMSAP1L1
216			ARL6IP4								LOC284023		RAB38					TMEM62					CYTL1	ZWILCH						MMP1		MYBPC3						ITPRIPL2							PTPN12			MAP7
217			MAN2B1								TRERF1		MCTS1					RBBP8					TTC5	LOC652324						GRAMD3		MCMDC1						SON							PIK3R1			AP2A2
218			ABCD1								RNF123		NNT					BTBD7					MBD3	NDFIP2						NT5E		MAN1A1						HNRPR							RUSC2			FAM113B
219			DGUOK								LOC347292		SLC2A5					FGFR1OP					STX7	IPO4						SMOX		DCXR						MZF1							PLOD2			C5ORF13
220			ATF2								LOC643433		C9ORF123					EFEMP2					NEFH	MSTO1						CACNB3		MYO1B						HIST1H4C							CTDSPL			KIF3B
221			DYNLRB1								LOC731985		HMGB3					JAG1					LMO4	PSMG3						TBK1		SYN1						CDC123							KLC1			HNRNPUL2
222			IPO9								KIAA0415		LPCAT2										C17ORF39	CD63						TLR2		SIAH2						IMAA							CARHSP1			FAM164A
223			ARRB2								LOC651621		GRSF1										ATG2A	PAQR3						SLC25A37		NXF1						LOC401152							ATPIF1			ACSS1
224			SAPS1								RPL31		DBT										ATP13A1	MICAL1						NCF2		NT5DC3						NT5C3L							PLA2G4C			SFRS6
225			UAP1L1								EIF3E		FANCG										GUCA1B	GDAP2						LOC653778		MYO1D						TIFAB							GK			HECTD3
226			GOLGA4								POLR1D		LYPLAL1										EBPL	HNRNPA0						C14ORF106		GPR120						GMEB1							BRPF1			LRMP
227			C9ORF142								PKP4		MRPL15										TCEAL1	CCT5						FPR2		MNDA						PDCD2							MRPL53			AARS2
228			GBA								COG2		C5ORF62										SRP14P1	NUDCD2						ARL2BP		MGC18216						TRIM11							TPM2			SLC25A23
229			SLTM								EEF2		SYNJ2										CSNK2A2	ZNF460						SPATA20		TNFRSF10B						NOTCH2							LOC653702			FXN
230			UNC45A								RPL35		LOC647340										ZFC3H1	NOP56						MXD1		P2RX1						CD79B							NFE2L1			PECR
231			HNRPK										FAF1										KLHL28	TMEM48						STAT4		PPP3CC						LRP5L							KCNQ3			TPR
232			CNO										ABCB9										C22ORF13	EP300						CCNT2		RAB34						CDCP1							SLC2A6			LHX6
233			WASF2										FIS										LOC644934	SNORD4A						REL		SOX4						DCBLD1							SLC46A2			UBL7
234			ADAT3										DENND3										PRKAR1A	C1ORF163						C10ORF6		SLC25A16						PTCD1							GLE1			ZNF650
235			ATN1										PPIL3										VDAC3	CCT4						SLC10A3		IAH1						LPCAT1							CUGBP2			PDLIM5
236			IRF2										HPS5										ZFPL1	TMEM185B						FAM160A2		CLOCK						COL4A3BP							ZNF34			ACACB
237			TMEM93										SAAL1										CEP164	SYF2						KCNE1L		P8						KIAA0406							ANGEL1			NUDT1
238			BUD31										CPT2										PARP2	SRPRB						PNPO		TBC1D4						MNT							MDM2			ARL5A
239			RNH1										LOC441763										COQ2	C14ORF169						BMP6		UGP2						GOLGB1							TRADD			AZI1
240			STX10										NDRG2										APTX	NR2C2AP						MFAP3		ACAD8						C16ORF48							RNF11			UBE2G1
241			CBLL1										LRCH3										EHBP1	ACTR5						NFATC3		SLC18A1						TMEM127							RBPJ			NSMCE2
242			TAZ										MAD2L2										VARS2	NME1						BIVM		DENND4C						LOC727820							C14ORF2			NASP
243			TMEM8										SUCLG2										ACACA	LOC648366						MAN1B1		QDPR						DMD							DDX59			SLC30A1
244			EIF3A										LOC200030										NRGN	APCDD1						HCFC1R1		IRAK3						CAB39L							CWC15			MT1X
245			APEX2										CBX3										ACAD9	CTPS						ZNF649		ZBTB10						ZNF358							PGM2L1			CCDC111
246			HNRNPC										CYTH3										UROS	CDKN1A						PRAM1		MDM1						C10ORF58							NICN1			GALT
247			PPP2R5D										ACADM										RRM1	CDK4						CDK2		SLC38A7						MBD4							C19ORF61			SLC43A3
248			ID2										C17ORF56										NUB1	WDR21A						HIST1H2BK		C17ORF49						ERAP2							SESN2			NLRC4
249			GHDC										FAM96A										MYO1G	CASP1						LOC387763		SIK3						C21ORF2							EIF2B1			C5ORF24
250			VPS52										CTBS										CCDC12	GMNN						ELL2		RPGR						UBAC2							P2RX4			P2RY5
251			KIAA1602										C13ORF1										N4BP2L1	TMED4						NUDT18		NFE2L3						ENSA							TTC7A			OTUB1
252			ATP13A2										TMEM120A										INF2	C5ORF30						DUS2L		NFE2L2						PRMT10							LOC730358			LOC652541
253			PIGO										PECI										CNOT6L	PAIP2						LOC642361		YOD1						KCNJ16							CSGALNACT2			SLC39A6
254			SULT1A3										ZHX2										AP3S1	ANKRD49						ADCK2		C12ORF41						C10ORF2							PAQR4			LOC90624
255			MAP3K11										VNN1										RASSF5	SP1						JMJD6		HADHA						SEC23IP							P2RY14			PDCL
256			ABCF3										DYRK4										C1ORF25	CCDC16						LOC654103		C19ORF52						SCAPER							SLC15A3			LRWD1
257			OBFC2A										DENND1A										RBX1	C15ORF39						SF3A1		PCMT1						IP6K1							DKFZP761P0423			IKBKE
258			LOC728635										NTHL1										LIMK2	C12ORF24						FERMT2		DLEU7						LOC645466							ACVRL1			ARAP3
259			RNF40										UPF1										ABCG1	LARS2						MN1		CREBZF						LOC389203							KHDRBS1			CCNY
260			PGLS										RRP8										RPL23A	TUBG1						ADCK1		C7ORF50						CDK8							BRF2			C22ORF32
261			CNOT3										TBX3										HDDC2	ESRRAP2						IL1A		MPRIP						LOC400721							TMEM9B			MFGE8
262			ITCH										PAPSS2										CLTB	C10ORF125						ING5		TNIP1						AP3M1							GTPBP8			LOC554203
263			MTHFD2L										SETMAR										LOC400986	IPO5						EREG		PTPRO						FMO6P							PC			EML4
264			MAT2B										SIP1										EXOSC10	TNFRSF14						SPTY2D1		TMEM132A						R3HCC1							BRI3BP			SLC8A1
265			OSBPL8										SEC22B										ZNF143	IDH3A						ZNF232		USP34						HSGT1							ZBTB24			CNOT1
266			CEP57										MSH6										GABARAPL1	RBBP6						LIN54		CTSG						SLAMF8							RAPSN			MT1H
267			ABHD12										UBL4A										SLC6A13	NUDC						LOC374443		TNFRSF10D						IGFBP2							UPP1			KIAA1370
268			STRN4										C19ORF2										VSIG4	PAICS						NAMPT		PVR						NAG18							NFE2			PCNT
269			C1QC										NDUFA4										C7ORF42	NAE1						MAPKAPK2		COL7A1						LOC440345							ZNF254			QPRT
270			SPAG9										TMEM86B										GPAM	LSM7						UBR1		LOC653513						RPAP3							ATL2			FNTB
271			DNM2										MRPL30										LOC401357	RBM4						LOC652226		RAB27A						ING4							KCNQ1			PNPLA7
272			GPR108										STARD7										YIF1A	USP24						ENTPD4		NENF						THOC2							ATP6V0E2			GARNL4
273			LOC653717										KIAA0586										PRDX6	GNL2						FBXO30		GXYLT1						LOC647436							ZCCHC17			PMM1
274			GTF2F1										TTC14										BST2	GEMIN4						CCL20		IDH2						CDC2L5							PITPNC1			KLHL26
275			GORASP1										CLCN6										PPP2R2A	IFRD2						CLDND1		PPA1						CEP290							TMEM60			MT1F
276			NUDCD3										POR										ADK	MMACHC						SPEN		NAGK						C9ORF90							IFNAR1			MT1G
277			AGRN										APBB3										NEK7	MFHAS1						FNTA		LOC642946						LOC645362							TRAF2			FZD2
278			COPE										LOC286016										SKAP2	PAFAH2						PGGT1B		NBN						PSAP							C10ORF46			ADSS
279			FIP1L1										DICER1										BCL11A	HLA-DOB						PPP3CB		PHF10						LOC649661							HIVEP1			OLR1
280			NDUFS1										BCAT2										TRIM39	C8ORF33						HAVCR2		SLC9A6						ANKRD13D							LOC283874			GAS2L3
281			CAPRIN1										TMEM203										FECH	PPIL1						LOC731486		CST3						PRR14							TRIM6			SEC14L1
282			SH2B1										PILRA										HINT2	CIRBP						SERPINB9		IL1B						FLJ41423							MARCH3			LOC653879
283			ZNF706										TNFRSF8										ZSCAN16	HSD17B10						IL23A		ZBTB3						MFSD11							C3ORF10			RWDD3
284			RGS1										GPR175										DUSP16	COL15A1						ACSL4		OSBPL3						CXXC1							PSD4			FARP1
285			GPSM3										DAGLA										ATP5I	EIF5B						JARID2		LAMB3						CCS							GCNT1			LOC654126
286			P76										OSGEPL1										MRPS16	MTHFD1L						ALDH3A2		TBC1D9						YTHDF1							HCFC2			RBBP5
287			AUP1										LOC651738										PSME3	KCNIP3						KRAS		RDH10						C9ORF95							LOC730432			C18ORF1
288			PSD3										TLN2										LOC643313	CCDC28B						FLJ22662		BAT2D1						INO80B							SNX25			EZH2
289			TBC1D10B										PLSCR1										RBM14	SNRPD1						GCLM		UBL5						ABTB1							GSPT2			TRAF3IP1
290			CDK7										NPLOC4										CAPN7	MKI67IP						C17ORF91		LOC652844						CRIPAK							SMYD3			THAP6
291			ETF1										MYOM2										AHCY	LOC728556						FEM1A		IFI27L2						CCDC45							PDXK			TMEM189-UBE2V1
292			RREB1										APEX1										EXOC6	TRMT12						SPRED2		TNFRSF6B						LOC647349							GSTT1			NUDT2
293			C1ORF159										METAP2										DDX28	C12ORF29						WDR52		SLAMF6						GEMIN5							FAM83H			ITPR1
294			HNRNPL										SERPINB2										PRKCA	SRM						LOC641992		DDIT4						H2AFY2							SOCS4			GSTM2
295			PYCR2										WDR47										SPRED1	TUFM						C5ORF37		PRR16						AP1S1							ZER1			DGAT1
296			SASS6										NUPL2										MYH9	TOMM5						TM4SF1		FAM104B						LRRC47							ATP1B3			SLC39A10
297			DPP9										CBR1										FAM20B	USP33						AP2S1		NBPF1						LEP							EDEM1
298			C1ORF124										C5ORF54										H1F0	C6ORF111						TRAPPC2		CA12						LOC389517							ELP2
299			LOC643446										R3HDM1										RSPRY1	ALDH2						DCTN6		SRD5A3						MUDENG							LOC730455
300			ELOF1										ERAL1										PIN4	PLXNA1						HAGHL		LOC730092						STX12							HBEGF
301			ANKRD17										ATP5F1										RRM2B	SSR3						SLC7A8		LOC285550						PRPF40A							PHF5A
302			DHRS4L2										SETD3										FAM126A	CHCHD8						TRAM2		C6ORF52						RYBP							CIITA
303			SNHG5										DPY19L4										C9ORF164	SP5						TRIP10		SNAI3						LOC652685							LOC648099
304			RNF5										ACOT7										RPS26L	BRIX1						ATP13A3		PPP1R8						SLC25A34							DYNLT3
305			ZNF25										RHOBTB3										PXN	RRP7A						PPIF		LRP11						CPSF4							UTP3
306			VAMP7										HRB										AKAP13	ANKRD16						PPFIA1		C22ORF9						LYPLA1							C14ORF139
307			VPS33B										PLXNC1										PTTG1IP	ECE2						TJP2		UPB1						MOSPD2							HRASLS3
308			NEU1										LOC100008589										PHF1	USMG5						NFKBIA		C11ORF82						C5ORF25							SEMA3C
309			PCIF1										RIC8A										AURKAIP1	NET1						CSF2		EPS8						RNF126							LOC151579
310			LOC653450										COQ3										ZNF318	DCUN1D3						IL19		WDR7						LOC653080							HADH
311			CAND1										LAT2										BLM	LOC153684						C1ORF166		KIAA1641						ZUFSP							PAFAH1B3
312			TMEM123										ANO10										IGHMBP2	PFDN6						HECA		VSTM1						LRRC37B							ZNF12
313			CLEC11A										NSMCE1										S100A10	FKBP3						RALGAPA1		KIF27						GNPAT							RNF160
314			DLGAP4										COMTD1										ACAT1	ASB1						ING3		VRK2						RMND1							CORO2A
315			NOSIP										GTF3C3										ZEB2	AIMP2						SLC16A6		RUFY3						VPS13B							PHYH
316			BCL7C										IRS2										LOC654042	TSC1						UBE1C		SLAMF1						FLJ45966							PIAS2
317			AGPAT1										SET										C4ORF27	TUBB3						CCDC127		KCTD21						LOC161527							ATG4C
318			FASTKD5										DIAPH1										NAGLU	BTG2						EYA3		MRPS6						LOC158301							BCAT1
319			FAM21A										CHD1L										MTMR11	C12ORF5						GALNT6		C16ORF52						PTPLAD2							FEZ2
320			ARHGEF11										NAALADL1										N6AMT2	SYCP3						PHF20L1		IFI16						FLJ40722							ERO1LB
321			LMF2										C21ORF124										ACOT11	MARS2						ZFY		SHRM						SF1							COMMD1
322			ORAI1										C7ORF57										RPS21	TCP11L1						TMEM101		POFUT2						TIAF1							RCBTB1
323			RIF1										C3ORF31										SAMM50	NDUFAF2						ZFP82		DVL3						CECR7							TPK1
324			MRPL2										ARHGAP10										POL3S	LMNB2						GFPT2		SULT2B1						DET1							DHFRL1
325			ZNF646										C18ORF55										ELAC2	MAK16						KIAA0528		NGFRAP1						PDS5B							KIF20B
326			TYROBP										LOC731682										NARS2	STAU1						LOC143666		ZKSCAN2						ASPH							SLC41A2
327			TRIM28										KLHL35										RPL34	POFUT1						LRRC14		TMEM144						RBBP4							EXOC4
328			YWHAE										SARS2										ZP3	NCL						TOM1		POLE4						TRIM38							DCLRE1B
329			KCTD2										SLC27A3										HLA-A29.1	BOLA2						BST1		TREML3						TRIM49							CDYL
330			TMEM184B										GFOD1										HIST1H2BD	GPATCH4						GRINL1A		NSMCE4A						SPCS1							LOC649841
331			ZNF687										NBPF3										MYST1	SLC25A11						CISH		DOPEY2						LILRB3							CITED2
332			MGAT4B										RNF138										PRKDC	C21ORF59						IVD		WDR68						EIF2C2							TMED1
333			PCNXL3										NIPSNAP1										ARPP19	TRMT2B						VEGFA		TM2D3						RBM41							LAT
334			SKP1A										ZNF197										PHPT1	CMAH						SNTA1		MYL5						DYNLL1							DSN1
335			GOLGA1										C1ORF149										PDCD6	SNRPG						PTGER2		PSMD9						PSMD13							LOC133185
336			NAT15										EXTL2										MRPL33	NCOA4						MMP10		NNMT						C2ORF56							ESPL1
337			MARK2										IMPDH2										LEMD2	MRPS17								AP1S2						ZNF664							HMGB2
338			PKD1										PLEKHA9										RPS26P11	MAP3K3								ATP6AP2						BTBD3							C20ORF107
339			AGPAT3										MRPL45										RNASEH2A	HSPE1								SRGN						PRAME							RAB4A
340			RDH14										BCL3										UBE2N	ZNF473								H6PD						ZNF767							TNFAIP3
341			CUL5										PTPLAD1										HDHD2	ZNF134								LOC652726						TTC8							GOLGA2
342			BMPR1A										FAM26C										C6ORF59	C12ORF45								HNRPH1						WDR59							AGTRAP
343			INTS6										CCNH										RORA	KIAA1826								CCDC104						CXORF12							C10ORF128
344			MAN2C1										MTMR3										SAMD4B	PPAN								C4ORF41						C18ORF10							LOC652184
345			MAEA										KHSRP										VRK1	HIBCH								ACTL7B						SMC3							SH3YL1
346			C9ORF86										HSP90AA1										C20ORF177	SNX27								SLC5A3						TSSC4							GABARAPL2
347			SPI1										CS										RAB6B	SFMBT2								NSDHL						TMEM41A							ZNF77
348			ALG11										SERBP1										ANKRD10	CCDC76								ANAPC11						NUP35							CD82
349			HS1BP3										DOCK1										WDR92	EMG1								DTX2						LOC440348							PIK3C2B
350			PKM2										NDUFAB1										ZFYVE27	PDCD5								RABGEF1						ORC6L							C2ORF79
351			BAT1										HIBADH										PTGIR	PI15								BRP44						FARSLB							NFAT5
352			C6ORF160										GTF2H1										TM7SF3	MPHOSPH10								ARRDC4						FLJ38717							NUDT16
353			ARF3										ELP3										RPS26	EBNA1BP2								CHST15						UBXN2A							MIF4GD
354			C2ORF18										PGS1										GLRX5	PIGW								LRRFIP2						SLC35C1							C3ORF1
355			FAF2										SERPINB7										UHRF1BP1L	PAPD1								CITED4						HLTF							ALKBH6
356			CLPTM1										DBR1										DMTF1	ZNF274								IFRD1						SLC20A1							BPNT1
357			NUP107										VNN3										PARK7	LTV1								MYO9A						SNAPC1							SS18L2
358			TSC2										ABHD10										LOC650646	SNORD21								TUBA1A						KIAA1530							PCBP4
359			KPNA3										SAP30BP										THAP7	RANBP1								PREPL						RDH5							FXR2
360			FBXL10										CCDC51										ABCB6	KIAA0174								RAB13						ZNF669							LOC93622
361			LOC440341										CTNNB1										SSBP1	C7ORF47								G0S2						TMEM1							NTAN1
362			FMNL1										AKAP1										ZDHHC19	EIF2S2								RNF144B						KIF2A							TARBP2
363			FAM108A3										LOC642082										MANBA	COL6A1								CLN3						LOC641978							FBS1
364			C7ORF20										FH										HIPK3	ST8SIA4								DOCK11						LOC732172							ENPP4
365			ATP11B										SNW1										FARS2	CCDC117								CCDC112						SHCBP1							PLCG2
366			RNPC3										EGR3										PCMTD1	CBFB								TUBA1B						CTTNBP2NL							SEC23A
367			RAB5A										MEGF9										FOXRED1	DCTPP1								LIPA						CNOT7							ECHDC3
368			ARF5										NIF3L1										RPA2	CCDC86								SLC39A3						ZGPAT							SDC4
369			DCAF15										SERPINB8										NCK2	ERP44								EIF1B						IL10							PMPCA
370			DAXX										KIAA0913										HMGN4	ARHGAP25								HMGXB4						YIPF3							SPG20
371			FAM195B										C8ORF59										TBC1D9B	TFB1M								STAMBPL1						LOC729446							WDR49
372			C11ORF57										LOC646144										ZCCHC6	CIC								RASGRP1						ITIH5							ROGDI
373			APH1A										PDE4DIP										GGPS1	MTERF								FAM12A						LOC644852							CCDC92
374			PIH1D1										RUNX1										MICALCL	POP1								KIAA1522						ROCK2							LOC54103
375			RAB5C										RER1										C7ORF53	TCP1								LOC728715						UNC119							ECHDC2
376			MAF1										VNN2										SRGAP1	BEND3								PCYT2						CTAGE5							C19ORF22
377			LOC728734										PTK2										NHP2L1	MRPL36								FAM118B						PPP2R1B							FTHL11
378			C1QA										PDXP										TTYH2	KCTD15								LRRC8D						BTF3L4							MAN1C1
379			SCAND1										SLC9A8										YARS2	CCT2								TREM1						DPP7							THG1L
380			LPPR2										CANT1										NSUN3	MRPL24								RAB3IP						FRYL							HERPUD1
381			LOC642255										EXOSC1										CHP	PPP3R1								TDRD9						AHR							FCGBP
382			DDX23										SDAD1										NDUFB3	IER5L								SDHC						ZNF763							KLHL5
383			GATAD2B										PCCB										BRSK1	HEATR2								FBXW5						CNNM3							PER3
384			CYBA										CHI3L2										C10ORF28	RAD21								LOC652675						IKZF2							AGL
385			ZRANB2										POGK										PSMA2	RAB5B								TBC1D3G						C14ORF102							APOBEC3F
386			POLR2B										FKRP										SNRPF	PTER								ABTB2						C19ORF31							HP1BP3
387			FCER1G										LRRC58										LOC646463	PPM1G								BCL2L2						LOC650737							RNF167
388			PHC2										SEMA4B										GNLY	ARID3B								ADCY7						TAOK1							ZNF509
389			BRE										RPL26										FLJ20309	PPM1A								TMEM167B						DKFZP686I15217							PIWIL4
390			INO80E										METAP1										RNASEN	DTWD1								SFRS13B						GON4L							ALKBH8
391			C16ORF56										NUDT16L1										H1FX	PUS1								SELM						CDKAL1							CT45A4
392			ACIN1										SFXN4										TMTC4	FAR2								B4GALT1						TJAP1							C20ORF72
393			FAM134A										DUSP26										UNC93B1	DDX54								NADK						ASXL2							SRA1
394			ZDHHC12										MDH1										GYG1	TROVE2								MCTP1						VEZF1							MTMR12
395			WDR51B										C3ORF23										C12ORF4	THOP1								ASTE1						LOC401622							OSBPL5
396			VPS26										ARV1										LOC728518	WDR12								CLEC4E						RNF213							COX15
397			LENG8										C10ORF78										LOC728006	NKRF								FAS						LOC196752							COASY
398			PLEC1										CDV3										C5ORF41	ASAH1								TBC1D10C						NCOA3							SNORA25
399			C1ORF52										ADPRHL2										RAP1A	RNF126P1								TXLNA						CETN3							PAOX
400			PHF12										CRK										NKAP	KCNG2								TMEM70						TOP3B							LOC653874
401			STXBP2										SSH1										ATP5L	BBX								B4GALT4						SPIN1							BPHL
402			BAT2										BCAR3										KRT10	NSUN2								ZBTB17						DYNC1I2							FMNL2
403			CUEDC2										C12ORF30										HNRPDL	NMB								LOC400027						TNFRSF12A							GLOD4
404			ARHGEF1										DNPEP										QPCTL	C14ORF156								C1RL						FZD7							ARF1
405			APLP2										RPL14										TRAF6	C6ORF125								CHMP4B						PIGB							TADA3
406			GLYCTK										FAM21B										CRELD1	ECH1								CACNA2D4						YY1							MTA2
407			ATXN7L3										CARD16										ABI2	ILVBL														C20ORF20							ZNF23
408			LRP1										RG9MTD1										SMCHD1	RPN2														RPS6KB2							POLR2C
409			C5ORF5										GALM										AKIRIN1	KRCC1														ATP6V1B2							STX4
410			CTSA										ZNF93										MPHOSPH8	HBP1														PRKRIP1							HIP1
411			MID1IP1										IL10RB										TACO1	BAT3														AKR1D1							CBFA2T2
412			BAT5										TAX1BP3										LOC642780	COPS7A														RAN							KIF16B
413			CPEB2										PVRL2										CLUAP1	EIF4E														LOC642678							LRBA
414			LRPAP1										PLEKHG2										C11ORF51	C1GALT1C1														FGA							ZNF256
415			RANBP10										TCERG1										ASB13	LIPT1														PCGF6							FAM48A
416			C1ORF66										LEPROT										COX6C	HADH2														HIST1H2BJ							TES
417			HNRPH3										CDKN2D										CYGB	LOC653377														YY1AP1							TLE1
418			VPS37B										ANKMY2										ENOPH1	CCT7														FBXO22							GMFG
419			USP48										PCDHGB6										ETFA	C1ORF19														FAM153B							NAF1
420			MATR3										CXCL2										CCDC72	LOC642299														DNAJC19							TAF2
421			CHMP1A										ZNF484										FAM49A	LYAR														PDE4C							FTHL12
422			TMEM55B										FLOT1										AP3D1	RPS7														ZNF266							ZNF326
423			PACS2										MRPL1										CCDC43	ACAA2														SPG7							JRKL
424			FAM100A										LYN										GADD45A	HSPH1														GAK							TTF1
425			MGRN1										EXOSC6										C1ORF38	NAT10														CHD8							ZNF544
426			COMMD4										HIRIP3										HSPA14	PCBP1														LOC651575							C6ORF57
427			PAPD4										IFNA8										DTD1	LOC205251														NUDT15							ZNF124
428			TOPBP1										IL1R2										SNORD14A	ARID3A														TTC37							SMG5
429			SHKBP1										RABEPK										GADD45G	TIMM23														ZFP36L1							HIAT1
430			SPTLC1																				OGT	CCDC138														TFAP2A							ZNF642
431			NFIL3																				ANKRD36B	PRKCQ														DUXAP3							MCFD2
432			FBXO28																				HARS	RRP15														MED27							LRP3
433			KPNA6																				GP1BA	CHMP1B														MGC12760							GPR84
434			PKN1																				GGCX	PHB														CSAD							MEX3B
435			LARP1B																				GIMAP1	C14ORF80														EIF5AL1							BAIAP2
436			C7ORF55																				CDKN1B	CCDC28A														ADAMTS19							LOC728069
437			TAF4																				DHX38	CSE1L														DNAH1							PXMP2
438			C11ORF10																				BCL6	ZNF230														ZNF660							DPY30
439			HLA-DRB4																				STARD10	SF3B1														LRIG2							IGSF6
440			LTBR																				TSPYL2	C14ORF21														RPP38							TM7SF2
441			C19ORF29																				CARKD	GPC6														MARCH5							CD44
442			MAP1S																				ZBTB47	LOC391811														BRCC3							VPS37D
443			GLUL																				LTA	LOC728653														RCOR3							TPM1
444			TRAF7																				MARK3	NOLC1														ENDOG							TRAF3IP2
445			C14ORF138																				SNORA7B	MRPS18A														DKFZP434K191							ABCD3
446			POLD3																				WDR82	NXT1														OSBPL2							KRT17
447			CXORF39																				ZDHHC17	SERINC3														GMEB2							SLC22A4
448			KIAA0251																				STS-1	RTN4IP1														ZADH2							ZNF285A
449			RFXANK																				C14ORF112	DOLPP1														VAPA							IRF5
450			RETSAT																				MRPS7	PSCD4														NFATC2IP							KREMEN2
451			TSC22D4																				SIGLEC16	ZNF280C														SRRD							S100A4
452			ZNF692																				ZBTB5	LOC729843														GPR1							FTH1
453			MRFAP1																				TYW3	SNRPA1														DENND1C							MEI1
454			PRKRA																				ATXN10	ARMCX5														AIRE							ZNF791
455			DGCR2																				KIAA0907	RPAP2														DHX57							SCN9A
456			PHAX																				UBE2O	UTP11L														LOC339804							RILPL2
457			ACY1																				C1ORF71	C8ORF38														UBN2							DFNA5
458			MLF2																				PXK	RFX5														POLR2J4							COG3
459			OS9																				EDG4	CIB1														PIGQ							EIF5
460			CHM																				EIF4A3	NOP58														MAP6D1							GPX4
461			TTC32																				TRAK2	TNPO3														LOC646135							ADAMDEC1
462			PCGF1																				RNGTT	MTG1														FCGR3B							CDCA7L
463			MTMR9																				LOC642197	WDR74														DDX17							FLJ10081
464			C14ORF133																				TMEM79	HINFP														FAM118A							C4ORF33
465			ZFP106																				LSM3	ANAPC1														C6ORF170							MAP3K6
466			SUPT6H																				WIPI1	TOMM70A														SRRM2							TRAPPC6A
467			CHMP2B																				EGFLAM	ATP9B														SLC5A8							PLAUR
468			GPATCH3																				JAK1	EI24														C21ORF55							NDST1
469			WIBG																				PDRG1	C1QBP														RPL7L1							VEGFB
470			GTF3C1																				MYB	MRTO4														INTS1							MEP1A
471			TECR																				CHTF18	KIAA0495														ABCF1							OSBPL1A
472			UBR4																				TBC1D3B	LOC729101														RAD50							NUP43
473			TMUB1																				ASH2L	MRPL27														LILRB1							BNIP3
474			SFRS10																				CHMP4A	THUMPD3														LOC653073							FTHL2
475			FBXL3																				LSM5	RCL1														DPRXP4							USP11
476			RBM23																				DNAJB2	CSTA														PLA2G2D							KCTD10
477			SNX14																				AARSD1	TMEM159														OCIAD1							FTHL8
478			C19ORF43																				TRIAP1	PLEKHB2														RPP21							LOC143543
479			IDH3G																				VKORC1	EIF2S1														IMPACT							FTHL3
480			FTSJD1																				UCRC	TRDMT1														LOC648490							FBN2
481			TCTEX1D2																				ICT1	PGAM5														ZNF557							CACNA1B
482			GAS2L1																				ENOX2	SRFBP1														OVGP1							AGAP3
483			GPAA1																				DECR2	MRPS27														KLHL36							LZTFL1
484			UBE1																				LCLAT1	HRAS														CCR6							HNRNPF
485			USP10																				KCTD12	RUNDC1														RNF219							BAG4
486			PTMS																				ZNF189	FBXO34														GAS8							SLC3A2
487			GTF2IP1																				C14ORF147	C9ORF66														PURG							ATPAF1
488			LOC255620																				LOC88523	CYCS														RN7SL1							FRMD4B
489			POLR3F																				C2ORF34	NOLA1														DHX8							SPPL2A
490			STUB1																				SMC6	SEH1L														ZNF486							BTG3
491			VAMP2																				TLK2	PDIK1L														NFU1							ADM
492			SYNJ1																				CSRP2BP	HLA-DRB1														MYO18A							CLCF1
493			LYPLA2																				PHLPP2	RAB11FIP1														SCNN1D							DOM3Z
494			PTS																				GLB1L	NUP205														WBP1							SCAMP4
495			ARHGAP21																				PPWD1	ENO3														VASP							C9ORF30
496			C9ORF23																				METTL5	PAK4														NOTCH1							ATG4B
497			FUBP3																				RBM3	KIAA0090														SLC26A6							SLC11A1
498			DULLARD																				BSDC1	STOML2														LOC649555							OXSR1
499			UBLCP1																				BMP1	FUS														SAPS2							2009-09-01
500			RIN3																				AP3S2	REXO4														E4F1							LOC728689
501			VPS18																				LOC387820	PNO1														GSDMD							SUV39H1
502			UNC13D																				WNK1	DHX33														LOC649604							TCEB2
503			NDUFV1																				TOMM22	MRPL14														CIAPIN1							DHX34
504			ATXN2L																				CROT	GNG5														MCM8							LPAR5
505			GNA11																				H2AFY	RPF2														GSN							PRKACB
506			SH3TC1																				KIAA1407	MRPS11														LOC644131							TIMP1
507			RAVER1																				SLAMF9	RBM28														DIP2A							HELQ
508			AES																				CNOT4	SLC25A12														WDR73							LANCL1
509			CXORF40B																				HECTD1	ZNF193														LOC649044							MTF1
510			C9ORF78																				FLJ20718	MRPS10														EVI5							C15ORF21
511			TRPC4AP																				MARCO	ACTL6A														LIME1							NFKB2
512			TUSC2																				LOC389137	ZNF182														BRD1
513			JOSD2																				RABGAP1L	PTCD2														ZNF787
514			SIRT7																				DDHD2	LOC649143														LOC731950
515			FAM134B																				DHRS3	SDCCAG10														ANKRD30B
516			SFXN1																				DHPS	LASP1														RUNDC2C
517			GTF3C5																				MRPS33	EXOSC9														N4BP2
518			GNB2																				ATP5C1	KLHL3														SAFB2
519			RSBN1L																				LOC286208	SETD2														LEF1
520			FURIN																				NOL3	EPOR														MLL5
521			RYK																				C11ORF54	FAM86A														MST4
522			MAPRE3																				UNKL	LOC654189														C10ORF61
523			ZBTB33																				SNX24	NIP7														GSTTP2
524			ERGIC3																				ABLIM1	C6ORF66														ZNF383
525			LIX1L																				CCDC146	LOC651309														LOC728888
526			C1ORF128																				TMF1	TNFAIP8L3														SIVA
527			PTPN23																				DNAJC25-GNG10	MRPL13														KRR1
528			ATP6V0D1																				GEMIN6	EEF1E1														TGFBRAP1
529			SLC25A1																				HAGH	NOB1														FAM115A
530			LOC731999																				TBX19	SLC25A15														KLHL8
531			PNPLA2																				CFLAR	PUF60														IKZF4
532			HACL1																				SLC25A3	HSDL1														PHC1
533			MALT1																				CSF2RB	FOXO4														ZZEF1
534			IMPA1																				YTHDC2	TMEM192														APAF1
535			DUSP2																				STX5	NME2														LAIR1
536			TIPARP																				GGT1	BUD13														PPIC
537			ARSA																				TMEM216	PWP1														FASTKD3
538			STRBP																				BTBD6	FAM131A														WDR23
539			RINT1																				MRPS9	GGA3														TRIM52
540			OSBP																				CYTH1	ZDHHC9														PPIA
541			PLXNB2																				NUDT6	NARG1														HGS
542			CDC42BPB																				LOC728226	OGFRL1														TBL1XR1
543			PRKAB2																				ARNT2	SUPV3L1														CDC2L2
544			TAOK2																				RNF34	FPR3														USP36
545			MORF4L1																				ELP4	AMMECR1														LOC650128
546			RFWD3																				FAM193A	NPIP														LOC653086
547			PGRMC2																				ZNF384	COTL1														TARSL2
548			ADNP																				CLIP4	PTPN2														FKTN
549			PURB																				DOLK	RBM5														FAM39DP
550			PPP1CA																				WDR48	SERINC2														CDAN1
551			B3GAT3																				FLJ38482	TXNDC14														CDC2L6
552			TRAK1																				BIN1	IP6K2														DFFA
553			STK35																				RAD51C	MRPL17														GABARAP
554			C16ORF87																				CTCF	C15ORF17														SULT1A1
555			CDC2L1																				B3GALNT2	SFRS17A														CRNKL1
556			ZNF580																				MFF	PAPOLG														UTP18
557			SYMPK																				LOC388681	SLC25A17														SHQ1
558			LOC440354																				C21ORF51	PIGU														FBXO18
559			MRPL28																				MAP2K1	TMEM5														TSHZ3
560			C1ORF86																				ACN9	CIRH1A														LOC730316
561			WDR44																				NUDT5	N6AMT1														NLRP8
562			LRRC33																				CEP192	REPS1														DMC1
563																							ABCA1	IRAK4														BRD2
564																							GMDS	COX4NB														LOC653635
565																							NDUFB2	SMAP2														IL17RD
566																							WDR18	RABL2A														FAM39E
567																							TNRC6A	RAE1														VPS29
568																							CWF19L2	MYO19														DCUN1D5
569																							LIN37	SLC20A2														SLC44A4
570																							CNDP2	PUM2														FAM177A1
571																							GTF2H5	ATIC														FLJ12078
572																							C20ORF117	HLA-DRB5														USP7
573																							RAB12	ITPKB														ILF2
574																							ATP7A	LSM8														LOC649422
575																							LOC442454	PPP1R2														CD19
576																							MRPL43	C11ORF48														EIF2AK4
577																							MSI2	C2ORF7														LOC441511
578																							IGSF2	ZC3H7A														ATG10
579																							MLL3	SYTL3														PPARBP
580																							SPATA2	MRPL47														SPRYD4
581																							ZCCHC8	NHP2														C9ORF130
582																							TRIP12	CRLS1														SKI
583																							RBM12B	CLCN5														WHAMM
584																							ECHS1	PMEPA1														PSPH
585																							PRPF19	ZZZ3														PCDHB9
586																							LOC653147	LOC732371														LDHA
587																							SAP18	SNORD100														MRPL46
588																							AKNA	ORC5L														ZNF655
589																							SF3B4	PPIL5														SNORD31
590																							LOC649580	IVNS1ABP														PDCD7
591																							LOC727948	NCBP1														LRRC40
592																							CARS2	FAHD1														RPRD1A
593																							LRRC57	PRELID1														EHHADH
594																							FLJ45422	FLJ45032														RN7SK
595																							HERC4	C3ORF26														LOC652481
596																							ZFAND1	RNF24														ZNF446
597																							CNOT6	IPO11														SLC4A5
598																							TMEM14A	ZNF593														MGC40489
599																							MGC3196	PIGG														SLC39A9
600																							HNMT	NBPF10														VRK3
601																							CPSF3	ZNF250														ZRANB1
602																							TMEM118	SESN3														CHCHD3
603																							TIMM8B	HDAC6														FKBP11
604																							MUTYH	ALG2														MRC1
605																							LZIC	MBLAC2														MED29
606																							LOC641798	SPSB3														SLBP
607																							U2AF1	GIYD1														LSP1
608																							BCKDHB	PIAS1														TRA2A
609																							ARPC5L	UBIAD1														OPA1
610																							PPIH	ZNF630														TSPAN31
611																							UBXN6	PAK1IP1														ANAPC4
612																							C17ORF68	DDX31														LOC644642
613																							C11ORF61	LOC203547														GNL3L
614																							HEATR3	EARS2														CBWD5
615																							URM1	KDELR1														KIAA0101
616																							SIAH1	KIAA0355														GNL1
617																							CRYGS	SHPRH														FLJ46309
618																							PSCD1	AKAP10														TMEM69
619																							FBL	POLR2D														DNAJC21
620																							NDUFAF3	POLR2I														RTTN
621																							RP11-529I10.4	MRPL40														C9ORF80
622																							FAM96B	AGPAT5														BNIP1
623																							UQCRQ	ABCE1														NBPF20
624																							ZNF585A	DKFZP564O0523														HCCS
625																							C16ORF42	TWISTNB														LRCH4
626																							C16ORF79	ZNF500														SALL3
627																							NUP160	TAF1L														BLZF1
628																							CD247	DHX40														RIPK1
629																							C14ORF143	PELI2														LOC100132288
630																							KLRG1	APH1B														LOC642489
631																							LOC645489	GAB2														KIAA0831
632																							MARCH6	MMP23B														RABEP1
633																							PIGY	CEBPZ														PIAS4
634																							ARHGEF7	POLR3B														C17ORF95
635																							CCPG1	STRN														CCDC140
636																							DIS3L2	CECR5														C8ORF45
637																							RPL26L1	ZNF195														RXRB
638																							HDHD1A	MAP3K7														DRG1
639																							MOGAT1	SLC25A22														JTB
640																							L2HGDH	EPC1														BBS4
641																							HEXB	SEC16A														CBS
642																							CDK6	POP4														ICA1
643																							FAM45A	UTP15														RRAGC
644																							FAR1	UCHL3														RAD51
645																							SQSTM1	CHRAC1														ANAPC7
646																							BTBD11	FAM110B														GAPVD1
647																							KIAA0226	DUS3L														PIK3R4
648																							PPP2R1A	PRDX4														CORO1C
649																							SCLY	BASP1														FLJ39639
650																							SRR	SNRPC														DYNC2LI1
651																							PRKAB1	PANK3														DTWD2
652																							ASB6	GOT2														ZNF148
653																							C3ORF19	BOLA3														HMHA1
654																							CCDC47	ACOX2														LOC647834
655																							STXBP3	ZNF615														SS18
656																							C20ORF111	PPAT														NFIC
657																							TMEM99	CHCHD4														PNPT1
658																							LGALS1	DPF2														MED30
659																							BANP	TFB2M														MSL3L1
660																							ERMP1	C7ORF36														DYNLL2
661																							ZNF333	DHX37														SKIV2L2
662																							LOC644869	CEP68														LOC613037
663																							KLHL21	ADIPOR1														LOC400464
664																							HRSP12	SERF1B														PPA2
665																							SLC25A5	C19ORF48														PDPR
666																							UTY	PRMT5														RNF216
667																							LOC647037	LAS1L														LOC643790
668																							NDUFA8	MGEA5														API5
669																							BBS1	SFRS15														STMN2
670																							C14ORF166	C1ORF41														MEPCE
671																							MRPS15	FAM86C														SDHALP1
672																							ZCCHC3	MGC27345														GALK2
673																							PHIP	KBTBD7														MCART1
674																							RFFL	TTC27														RECQL5
675																							RNASEL	SLC15A2														ATE1
676																							NDUFA7	LDOC1L														CKAP5
677																							LOC642282	GALE														LRFN4
678																							CTR9	LETM1														CCDC120
679																							GLUD1	ZC3H4														MGST3
680																							ACBD6	AIP														CCDC130
681																							NDUFC1	FOXO3														LOC652864
682																							COG1	C12ORF43														KIAA1012
683																							MAPRE1	HOXD13														LOC729603
684																							LOC645609	KIAA1191														POGZ
685																							STX8	HSPA8														C5ORF44
686																							PDGFRA	NCOA6														ADAT1
687																							FAM100B	EFR3A														KIAA1875
688																							NDUFB6	REST														ATPBD1B
689																							MRPL22	PINX1														MAPK8IP3
690																							ATP5J	MRRF														C20ORF94
691																							MCPH1	C14ORF118														PDSS2
692																							SFRS3	PPP1R14B														LOC642033
693																							GABPA	MTERFD1														C14ORF131
694																							TRMT1	SF3B5														LOC23117
695																							LOC650298	RSAD1														DDX27
696																							INSIG2	LARS														COX19
697																							TPMT	ZMYM5														STK19
698																							FLJ21986	RARS														ARID4B
699																							SATB2	LOC642897														SRGAP3
700																							ANKRD36	ALKBH2														REEP3
701																							POLA1	KBTBD4														MADD
702																							XRCC6	TEX2														SKIV2L
703																							ERH	GCSH														ZNF786
704																							PLEKHM2	ATP5G1														LCMT1
705																							RAGE	CEACAM1														TATDN3
706																							SKA2	GOLPH4														LOC653158
707																							CXCR4	HEATR1														F8A1
708																							HOXB6	KDELC2														GRK5
709																							GLO1	RC3H2														LOC653829
710																							CCDC34	CHCHD6														SLC25A14
711																							PCF11	ENTPD1														LOC645895
712																							ZNF213	WAC														RBM10
713																							FBXW9	TEX261														C8ORF37
714																							C12ORF49	SNRPB														SCP2
715																							PRPF4B	MARCH2														AIM1
716																							ARHGEF2	NEDD4														TIRAP
717																							IER5	DDX55														RIPK5
718																							LOC648638	STAT5B														ALS2CR14
719																							LOC653066	VTI1B														LLGL1
720																							MKL2	LOC643870														LOC643011
721																							C16ORF63	TUBGCP4														NR2F6
722																							ETV5	SLMO1														MGC16703
723																								SOS2														RAXL1
724																								ATF7IP														MGC52000
725																								STAG3L1														BCYRN1
726																								MRPS18C														MLYCD
727																								DCUN1D1														PLEKHA1
728																								LOC647673														ANKRD27
729																								LMBRD1														BTN2A2
730																								DDX10														ZNF160
731																								NUP88														LOC644250
732																								LOC650909														FLJ44124
733																								EXOSC7														ZNF565
734																								RNF146														LOC642947
735																								MAP3K5														SFXN3
736																								LOC652455														GPATCH1
737																								DKFZP586I1420														CC2D1B
738																								MPP6														EDC4
739																								TRNT1														C14ORF179
740																								DHX35														FAM133B
741																								COQ10A														FAM40B
742																								PUM1														RPPH1
743																								RASA1														ZNF653
744																								ZNF525														GANAB
745																								DDX52														CCDC49
746																								C8ORF55														LOC728739
747																								C19ORF6														ARMCX3
748																								FGFRL1														FAM193B
749																								NARS														LOC728505
750																								LYRM1														SNRNP35
751																								C19ORF25														SLC4A8
752																								RPIA														C20ORF194
753																								C2ORF47														GABPB2
754																								PKNOX1														S1PR4
755																								KTI12														MOBKL2A
756																								TPRKB														LOC90586
757																								CD300LB														ZNF430
758																								SSR4														CRCP
759																								CYP4V2														MRPL51
760																								ZNF133														IKBKG
761																								CCNDBP1														PIP5K2B
762																								ANGPTL4														LOC653489
763																								ZNF234														FKBP1A
764																								PRUNE														ILKAP
765																								KCTD20														ATMIN
766																								ACP6														EMD
767																								PEX7														OPA3
768																								MRPL16														NCBP2
769																								WDR26														ISG20L2
770																								LSG1														ZSWIM1
771																								ATRIP														LUC7L2
772																								ZNF225														TMEM137
773																								C16ORF58														IL18
774																								MEF2D														DCP2
775																								MRPL12														WDR79
776																								LOC388969														TNFRSF21
777																								RAB9A														ERCC5
778																								GTF2E2														CALHM2
779																								SP2														RSPO2
780																								BCAP31														ZNF212
781																								RGS2														SFT2D3
782																								GTPBP4														NANP
783																								MRPL35														CEP27
784																								SF4														PTP4A2
785																								NOL11														TARDBP
786																								CCDC58														SIRPG
787																								GNRH1														HMBOX1
788																								CLK3														TDRD3
789																								KRIT1														UBN1
790																								KLHL24														CD79A
791																								C17ORF79														ESD
792																								LOC728499														PDCD4
793																								NUP210														GJC1
794																								RPE														MRPS35
795																								ZNF45														URG4
796																								TOMM40														MRPL55
797																								PSMD8														LOC728153
798																								ALDH1A1														DAPP1
799																								ZDHHC24														DCTD
800																								RAB1B														ANGEL2
801																								PREP														PRDM1
802																								SPOCD1														ZNF223
803																								LOC441124														GALNT3
804																								MAPK14														MSL2
805																								FAM110A														COPZ1
806																								EXOC5														C9ORF119
807																								PRKCI														ATG12
808																								ATP5G3														SLC16A12
809																								AFF1														MTF2
810																								RNF170														SIGLEC7
811																								CBX7														PUS10
812																								BMS1														ZDHHC3
813																								C13ORF34														ZNF652
814																								CKLF														SNRPA
815																								POLR3K														WDR19
816																								KIAA0020														DCLRE1C
817																								FAM136A														CREB1
818																								PGM2														FAM46C
819																								PPIG														TAF13
820																								ULK1														U2AF1L2
821																								LOC440160														PEX16
822																								MRPS2														RANBP3
823																								SUV420H1														RABGAP1
824																								C20ORF55														RAP1GDS1
825																								CDC40														DCUN1D2
826																								ERCC3														C13ORF23
827																								PAN3														HOXB2
828																								SSB														ZNF398
829																								YPEL5														NPEPL1
830																								GFM1														RPL23AP7
831																								LRPPRC														PRCC
832																								PGP														USP30
833																								BRD3														FANCL
834																								DARS2														NUBPL
835																								C1ORF116														LOC643509
836																								MRPS23														TUG1
837																								MRPS12														LOC643913
838																								ODC1														WSB1
839																								INTS7														TMEM115
840																								ALG8														ZFAND2B
841																								PEMT														NUDT21
842																								FDX1L														FLJ10916
843																								C19ORF70														LOC642333
844																								TLE4														C17ORF70
845																								PTBP1														MSH3
846																								LOC728565														PAPSS1
847																								C21ORF70														ARL17P1
848																								FOXO1														ALPP
849																								RANGAP1														U2AF1L4
850																								ZMYND19														ZNF364
851																								DNLZ														RUNX3
852																								SSRP1
853																								HESX1
854																								GOLPH3
855																								LIG3
856																								C7ORF30
857																								GAR1
858																								SMA4
859																								C18ORF22
860																								TMEM173
861																								SIGMAR1
862																								TNFAIP1
863																								MRPL21
864																								C12ORF11
865																								ANKRD32
866																								SULT1A4
867																								NIPBL
868																								C6ORF173
869																								LMAN2
870																								ZMYM2
871																								TMEM126A
872																								VAMP1
873																								ELAC1
874																								TMEM177
875																								SH3RF1
876																								LOC650546
877																								DCLRE1A
878																								HSPA4
879																								HSPD1
880																								TTC4
881																								ISG20L1
882																								MTHFD1
883																								DEPDC5
884																								ZNHIT6
885
886
887
888
889
890
891
892
893
894
895
896
897
898
899
900
901
902
903
904
905
906
907
908
909
910
911
912
913
914
915
916
917
918
919
920
921
922
923
924
925
926
927
928
929
930
931
932
933
934
935
936
937
938
939
940
941
942
943
944
945
946
947
948
949
950
951
952
953
954
955
956
957
958
959
960
961
962
963
964
965
966
967
968
969
970
971
972
973
974
975
976
977
978
979
980
981
982
983
984
985
986
987
988
989
990
991
992
993
994
995
996
997
998
999
1000
1001
1002
1003
1004
1005
1006
1007
1008
1009
1010
1011
1012
1013
1014
1015
1016
1017
1018
1019
1020
1021
1022
1023
1024
1025
1026
1027
1028
1029
1030
1031
1032
1033
1034
1035
1036
1037
1038
1039
1040
1041
1042
1043
1044
1045
1046
1047
1048
1049
1050
1051
1052
1053
1054
1055
1056
1057
1058
1059
1060
1061
1062
1063
1064
1065
1066
1067
1068
1069
1070
1071
1072
1073
1074
1075
1076
1077
1078
1079
1080
1081
1082
1083
1084
1085
1086
1087
1088
1089
1090
1091
1092
1093
1094
1095
1096
1097
1098
1099
1100
1101
1102
1103
1104
1105
1106
1107
1108
1109
1110
1111
1112
1113
1114
1115
1116
1117
1118
1119
1120
1121
1122
1123
1124
1125
1126
1127
1128
1129
1130
1131
1132
1133
1134
1135
1136
1137
1138
1139
1140
1141
1142
1143
1144
1145
1146
1147
1148
1149
1150
1151
1152
1153
1154
1155
1156
1157
1158
1159
1160
1161
1162
1163
1164
1165
1166
1167
1168
1169
1170
1171
1172
1173
1174
1175
1176
1177
1178
1179
1180
1181
1182
1183
1184
1185
1186
1187
1188
1189
1190
1191
1192
1193
1194
1195
1196
1197
1198
1199
1200
1201
1202
1203
1204
1205
1206
1207
1208
1209
1210
1211
1212
1213
1214
1215
1216
1217
1218
1219
1220
1221
1222
1223
1224
1225
1226
1227
1228
1229
1230
1231
1232
1233
1234
1235
1236
1237
1238
1239
1240
1241
1242
1243
1244
1245
1246
1247
1248
1249
1250
1251
1252
1253
1254
1255
1256
1257
1258
1259
1260
1261
1262
1263
1264
1265
1266
1267
1268
1269
1270
1271
1272
1273
1274
1275
1276
1277
1278
1279
1280
1281
1282
1283
1284
1285
1286
1287
1288
1289
1290
1291
1292
1293
1294
1295
1296
1297
1298
1299
1300
1301
1302
1303
1304
1305
1306
1307
1308
1309
1310
1311
1312
1313
1314
1315
1316
1317
1318
1319
1320
1321
1322
1323
1324
1325
1326
1327
1328
1329
1330
1331
1332
1333
1334
1335
1336
1337
1338
1339
1340
1341
1342
1343
1344
1345
1346
1347
1348
1349
1350
1351
1352
1353
1354
1355
1356
1357
1358
1359
1360
1361
1362
1363
1364
1365
1366
1367
1368
1369
1370
1371
1372
1373
1374
1375
1376
1377
1378
1379
1380
1381
1382
1383
1384
1385
1386
1387
1388
1389
1390
1391
1392
1393
1394
1395
1396
1397
1398
1399
1400
1401
1402
1403
1404
1405
1406
1407
1408
1409
1410
1411
1412
1413
1414
1415
1416
1417
1418
1419
1420
1421
1422
1423
1424
1425
1426
1427
1428
1429
1430
1431
1432
1433
1434
1435
1436
1437
1438
1439
1440
1441
1442
1443
1444
1445
1446
1447
1448
1449
1450
1451
1452
1453
1454
1455
1456
1457
1458
1459
1460
1461
1462
1463
1464
1465
1466
1467
1468
1469
1470
1471
1472
1473
1474
1475
1476
1477
1478
1479
1480
1481
1482
1483
1484
1485
1486
1487
1488
1489
1490
1491
1492
1493
1494
1495
1496
1497
1498
1499
1500
1501
1502
1503
1504
1505
1506
1507
1508
1509
1510
1511
1512
1513
1514
1515
1516
1517
1518
1519
1520
1521
1522
1523
1524
1525
1526
1527
1528
1529
1530
1531
1532
1533
1534
1535
1536
1537
1538
1539
1540
1541
1542
1543
1544
1545
1546
1547
1548
1549
1550
1551
1552
1553
1554
1555
1556
1557
1558
1559
1560
1561
1562
1563
1564
1565
1566
1567
1568
1569
1570
1571
1572
1573
1574
1575
1576
1577
1578
1579
1580
1581
1582
1583
1584
1585
1586
1587
1588
1589
1590
1591
1592
1593
1594
1595
1596
1597
1598
1599
1600
1601
1602
1603
1604
1605
1606
1607
1608
1609
1610
1611
1612
1613
1614
1615
1616
1617
1618
1619
1620
1621
1622
1623
1624
1625
1626
1627
1628
1629
1630
1631
1632
1633
1634
1635
1636
1637
1638
1639
1640
1641
1642
1643
1644
1645
1646
1647
1648
1649
1650
1651
1652
1653
1654
1655
1656
1657
1658
1659
1660
1661
1662
1663
1664
1665
1666
1667
1668
1669
1670
1671
1672
1673
1674
1675
1676
1677
1678
1679
1680
1681
1682
1683
1684
1685
1686
1687
1688
1689
1690
1691
1692
1693
1694
1695
1696
1697
1698
1699
1700
1701
1702
1703
1704
1705
1706
1707
1708
1709
1710
1711
1712
1713
1714
1715
1716
1717
1718
1719
1720
1721
1722
1723
1724
1725
1726
1727
1728
1729
1730
1731
1732
1733
1734
1735
1736
1737
1738
1739
1740
1741
1742
1743
1744
1745
1746
1747
1748
1749
1750
1751
1752
1753
1754
1755
1756
1757
1758
1759
1760
1761
1762
1763
1764
1765
1766
1767
1768
1769
1770
1771
1772
1773
1774
1775
1776
1777
1778
1779
1780
1781
1782
1783
1784
1785
1786
1787
1788
1789
1790
1791
1792
1793
1794
1795
1796
1797
1798
1799
1800
1801
1802
1803
1804
1805
1806
1807
1808
1809
1810
1811
1812
1813
1814
1815
1816
1817
1818
1819
1820
1821
1822
1823
1824
1825
1826
1827
1828
1829
1830
1831
1832
1833
1834
1835
1836
1837
1838
1839
1840
1841
1842
1843
1844
1845
1846
1847
1848
1849
1850
1851
1852
1853
1854
1855
1856
1857
1858
1859
1860
1861
1862
1863
1864
1865
1866
1867
1868
1869
1870
1871
1872
1873
1874
1875
1876
1877
1878
1879
1880
1881
1882
1883
1884
1885
1886
1887
1888
1889
1890
1891
1892
1893
1894
1895
1896
1897
1898
1899
1900
1901
1902
1903
1904
1905
1906
1907
1908
1909
1910
1911
1912
1913
1914
1915
1916
1917
1918
1919
1920
1921
1922
1923
1924
1925
1926
1927
1928
1929
1930
1931
1932
1933
1934
1935
1936
1937
1938
1939
1940
1941
1942
1943
1944
1945
1946
1947
1948
1949
1950
1951
1952
1953
1954
1955
1956
1957
1958
1959
1960
1961
1962
1963
1964
1965
1966
1967
1968
1969
1970
1971
1972
1973
1974
1975
1976
1977
1978
1979
1980
1981
1982
1983
1984
1985
1986
1987
1988
1989
1990
1991
1992
1993
1994
1995
1996
1997
[truncated: 240 more rows]

## Sheet: Table S2C
Overrepresented pathways in IFNγ module
Pathway Name	Pathway Id	Source Name	Organism	Pathway uploaded gene count	Genes in InnateDB for this entity	Genes Ratio	Pathway p-value	Pathway p-value (corrected)	Gene Symbols	Genes (Symbol|IDBG-ID|Ensembl|Entrez|Fold Change|P-Value)
Interferon alpha/beta signaling	13074	REACTOME	9606	27	46	0.59	6.72697e-39	1.56738e-36	ADAR ; GBP2 ; HLA-A ; HLA-B ; HLA-C ; HLA-F ; HLA-G ; IFI27 ; IFI35 ; IFI6 ; IFIT1 ; IFIT2 ; IFIT3 ; IFITM1 ; IFITM2 ; IRF7 ; ISG15 ; MX1 ; MX2 ; OAS1 ; OAS2 ; OAS3 ; OASL ; PSMB8 ; STAT1 ; STAT2 ; XAF1 ;	ADAR|IDBG-102968|ENSG00000160710|103|0|<1.0E-5| ; GBP2|IDBG-100168|ENSG00000162645|2634|0|<1.0E-5| ; HLA-A|IDBG-125377|ENSG00000206503|3105|0|<1.0E-5| ; HLA-B|IDBG-302135|ENSG00000234745|3106|0|<1.0E-5| ; HLA-C|IDBG-77290|ENSG00000204525|3107|0|<1.0E-5| ; HLA-F|IDBG-73753|ENSG00000204642|3134|0|<1.0E-5| ; HLA-G|IDBG-73885|ENSG00000204632|3135|0|<1.0E-5| ; IFI27|IDBG-17962|ENSG00000165949|3429|0|<…
Interferon gamma signaling	13077	REACTOME	9606	18	54	0.33	2.01977e-20	2.35303e-18	GBP1 ; GBP2 ; GBP4 ; GBP5 ; HLA-A ; HLA-B ; HLA-C ; HLA-F ; HLA-G ; IRF7 ; JAK2 ; OAS1 ; OAS2 ; OAS3 ; OASL ; PML ; SP100 ; STAT1 ;	GBP1|IDBG-100165|ENSG00000117228|2633|0|<1.0E-5| ; GBP2|IDBG-100168|ENSG00000162645|2634|0|<1.0E-5| ; GBP4|IDBG-100177|ENSG00000162654|115361|0|<1.0E-5| ; GBP5|IDBG-100180|ENSG00000154451|115362|0|<1.0E-5| ; HLA-A|IDBG-125377|ENSG00000206503|3105|0|<1.0E-5| ; HLA-B|IDBG-302135|ENSG00000234745|3106|0|<1.0E-5| ; HLA-C|IDBG-77290|ENSG00000204525|3107|0|<1.0E-5| ; HLA-F|IDBG-73753|ENSG00000204642|313…
RIG-I/MDA5 mediated induction of IFN-alpha/beta pathways	13017	REACTOME	9606	7	13	0.54	2.0672e-10	1.60552e-08	DDX58 ; DHX58 ; HERC5 ; IFIH1 ; ISG15 ; NLRC5 ; UBE2L6 ;	DDX58|IDBG-55854|ENSG00000107201|23586|0|<1.0E-5| ; DHX58|IDBG-50252|ENSG00000108771|79132|0|<1.0E-5| ; HERC5|IDBG-29776|ENSG00000138646|51191|0|<1.0E-5| ; IFIH1|IDBG-73750|ENSG00000115267|64135|0|<1.0E-5| ; ISG15|IDBG-84312|ENSG00000187608|9636|0|<1.0E-5| ; NLRC5|IDBG-32729|ENSG00000140853|84166|0|<1.0E-5| ; UBE2L6|IDBG-46767|ENSG00000156587|9246|0|<1.0E-5| ;
Cytosolic tRNA aminoacylation	13744	REACTOME	9606	8	24	0.33	1.09274e-09	5.09217e-08	AARS ; CARS ; GARS ; MARS ; SARS ; TARS ; WARS ; YARS ;	AARS|IDBG-39794|ENSG00000090861|16|0|<1.0E-5| ; CARS|IDBG-23884|ENSG00000110619|833|0|<1.0E-5| ; GARS|IDBG-11151|ENSG00000106105|2617|0|<1.0E-5| ; MARS|IDBG-42746|ENSG00000166986|4141|0|<1.0E-5| ; SARS|IDBG-100790|ENSG00000031698|6301|0|<1.0E-5| ; TARS|IDBG-14769|ENSG00000113407|6897|0|<1.0E-5| ; WARS|IDBG-20170|ENSG00000140105|7453|0|<1.0E-5| ; YARS|IDBG-95800|ENSG00000134684|8565|0|<1.0E-5| ;
Cytosolic tRNA aminoacylation	15186	PID NCI	9606	8	24	0.33	1.09274e-09	5.09217e-08	AARS ; CARS ; GARS ; MARS ; SARS ; TARS ; WARS ; YARS ;	AARS|IDBG-39794|ENSG00000090861|16|0|<1.0E-5| ; CARS|IDBG-23884|ENSG00000110619|833|0|<1.0E-5| ; GARS|IDBG-11151|ENSG00000106105|2617|0|<1.0E-5| ; MARS|IDBG-42746|ENSG00000166986|4141|0|<1.0E-5| ; SARS|IDBG-100790|ENSG00000031698|6301|0|<1.0E-5| ; TARS|IDBG-14769|ENSG00000113407|6897|0|<1.0E-5| ; WARS|IDBG-20170|ENSG00000140105|7453|0|<1.0E-5| ; YARS|IDBG-95800|ENSG00000134684|8565|0|<1.0E-5| ;
ER-Phagosome pathway	12983	REACTOME	9606	10	63	0.16	2.27628e-08	8.83954e-07	HLA-A ; HLA-B ; HLA-C ; HLA-F ; HLA-G ; PSMB10 ; PSMB8 ; PSMB9 ; TAP1 ; TAP2 ;	HLA-A|IDBG-125377|ENSG00000206503|3105|0|<1.0E-5| ; HLA-B|IDBG-302135|ENSG00000234745|3106|0|<1.0E-5| ; HLA-C|IDBG-77290|ENSG00000204525|3107|0|<1.0E-5| ; HLA-F|IDBG-73753|ENSG00000204642|3134|0|<1.0E-5| ; HLA-G|IDBG-73885|ENSG00000204632|3135|0|<1.0E-5| ; PSMB10|IDBG-37710|ENSG00000205220|5699|0|<1.0E-5| ; PSMB8|IDBG-81522|ENSG00000204264|5696|0|<1.0E-5| ; PSMB9|IDBG-403299|ENSG00000240065|5698|…
Antigen Presentation: Folding, assembly and peptide loading of class I MHC	12980	REACTOME	9606	7	23	0.3	2.61191e-08	8.69394e-07	HLA-A ; HLA-B ; HLA-C ; HLA-F ; HLA-G ; TAP1 ; TAP2 ;	HLA-A|IDBG-125377|ENSG00000206503|3105|0|<1.0E-5| ; HLA-B|IDBG-302135|ENSG00000234745|3106|0|<1.0E-5| ; HLA-C|IDBG-77290|ENSG00000204525|3107|0|<1.0E-5| ; HLA-F|IDBG-73753|ENSG00000204642|3134|0|<1.0E-5| ; HLA-G|IDBG-73885|ENSG00000204632|3135|0|<1.0E-5| ; TAP1|IDBG-81568|ENSG00000168394|6890|0|<1.0E-5| ; TAP2|IDBG-81449|ENSG00000204267|6891|0|<1.0E-5| ;
Endosomal/Vacuolar pathway	12982	REACTOME	9606	5	8	0.63	3.50598e-08	1.02112e-06	HLA-A ; HLA-B ; HLA-C ; HLA-F ; HLA-G ;	HLA-A|IDBG-125377|ENSG00000206503|3105|0|<1.0E-5| ; HLA-B|IDBG-302135|ENSG00000234745|3106|0|<1.0E-5| ; HLA-C|IDBG-77290|ENSG00000204525|3107|0|<1.0E-5| ; HLA-F|IDBG-73753|ENSG00000204642|3134|0|<1.0E-5| ; HLA-G|IDBG-73885|ENSG00000204632|3135|0|<1.0E-5| ;
Aminoacyl-tRNA biosynthesis	583	KEGG	9606	8	41	0.2	1.15032e-07	2.97805e-06	AARS ; CARS ; GARS ; MARS ; SARS ; TARS ; WARS ; YARS ;	AARS|IDBG-39794|ENSG00000090861|16|0|<1.0E-5| ; CARS|IDBG-23884|ENSG00000110619|833|0|<1.0E-5| ; GARS|IDBG-11151|ENSG00000106105|2617|0|<1.0E-5| ; MARS|IDBG-42746|ENSG00000166986|4141|0|<1.0E-5| ; SARS|IDBG-100790|ENSG00000031698|6301|0|<1.0E-5| ; TARS|IDBG-14769|ENSG00000113407|6897|0|<1.0E-5| ; WARS|IDBG-20170|ENSG00000140105|7453|0|<1.0E-5| ; YARS|IDBG-95800|ENSG00000134684|8565|0|<1.0E-5| ;
Antigen processing and presentation	4144	PID BIOCARTA	9606	5	12	0.42	4.72822e-07	1.10167e-05	HLA-A ; PSMB8 ; PSMB9 ; TAP1 ; TAP2 ;	HLA-A|IDBG-125377|ENSG00000206503|3105|0|<1.0E-5| ; PSMB8|IDBG-81522|ENSG00000204264|5696|0|<1.0E-5| ; PSMB9|IDBG-403299|ENSG00000240065|5698|0|<1.0E-5| ; TAP1|IDBG-81568|ENSG00000168394|6890|0|<1.0E-5| ; TAP2|IDBG-81449|ENSG00000204267|6891|0|<1.0E-5| ;
Negative regulators of RIG-I/MDA5 signaling	13013	REACTOME	9606	6	31	0.19	5.00856e-06	0.00010609	DDX58 ; HERC5 ; IFIH1 ; ISG15 ; NLRC5 ; UBE2L6 ;	DDX58|IDBG-55854|ENSG00000107201|23586|0|<1.0E-5| ; HERC5|IDBG-29776|ENSG00000138646|51191|0|<1.0E-5| ; IFIH1|IDBG-73750|ENSG00000115267|64135|0|<1.0E-5| ; ISG15|IDBG-84312|ENSG00000187608|9636|0|<1.0E-5| ; NLRC5|IDBG-32729|ENSG00000140853|84166|0|<1.0E-5| ; UBE2L6|IDBG-46767|ENSG00000156587|9246|0|<1.0E-5| ;
Antigen processing and presentation	493	KEGG	9606	8	66	0.12	5.07713e-06	9.85809e-05	HLA-A ; HLA-B ; HLA-C ; HLA-E ; HLA-F ; HLA-G ; TAP1 ; TAP2 ;	HLA-A|IDBG-125377|ENSG00000206503|3105|0|<1.0E-5| ; HLA-B|IDBG-302135|ENSG00000234745|3106|0|<1.0E-5| ; HLA-C|IDBG-77290|ENSG00000204525|3107|0|<1.0E-5| ; HLA-E|IDBG-76015|ENSG00000204592|3133|0|<1.0E-5| ; HLA-F|IDBG-73753|ENSG00000204642|3134|0|<1.0E-5| ; HLA-G|IDBG-73885|ENSG00000204632|3135|0|<1.0E-5| ; TAP1|IDBG-81568|ENSG00000168394|6890|0|<1.0E-5| ; TAP2|IDBG-81449|ENSG00000204267|6891|0|<1…
Viral myocarditis	8123	KEGG	9606	8	68	0.12	6.37494e-06	0.000114259	DAG1 ; HLA-A ; HLA-B ; HLA-C ; HLA-E ; HLA-F ; HLA-G ; ITGAL ;	DAG1|IDBG-34876|ENSG00000173402|1605|0|<1.0E-5| ; HLA-A|IDBG-125377|ENSG00000206503|3105|0|<1.0E-5| ; HLA-B|IDBG-302135|ENSG00000234745|3106|0|<1.0E-5| ; HLA-C|IDBG-77290|ENSG00000204525|3107|0|<1.0E-5| ; HLA-E|IDBG-76015|ENSG00000204592|3133|0|<1.0E-5| ; HLA-F|IDBG-73753|ENSG00000204642|3134|0|<1.0E-5| ; HLA-G|IDBG-73885|ENSG00000204632|3135|0|<1.0E-5| ; ITGAL|IDBG-26260|ENSG00000005844|3683|0|<…
Allograft rejection	2793	KEGG	9606	6	35	0.17	1.05203e-05	0.000175088	HLA-A ; HLA-B ; HLA-C ; HLA-E ; HLA-F ; HLA-G ;	HLA-A|IDBG-125377|ENSG00000206503|3105|0|<1.0E-5| ; HLA-B|IDBG-302135|ENSG00000234745|3106|0|<1.0E-5| ; HLA-C|IDBG-77290|ENSG00000204525|3107|0|<1.0E-5| ; HLA-E|IDBG-76015|ENSG00000204592|3133|0|<1.0E-5| ; HLA-F|IDBG-73753|ENSG00000204642|3134|0|<1.0E-5| ; HLA-G|IDBG-73885|ENSG00000204632|3135|0|<1.0E-5| ;
Graft-versus-host disease	2807	KEGG	9606	6	36	0.17	1.24727e-05	0.000193743	HLA-A ; HLA-B ; HLA-C ; HLA-E ; HLA-F ; HLA-G ;	HLA-A|IDBG-125377|ENSG00000206503|3105|0|<1.0E-5| ; HLA-B|IDBG-302135|ENSG00000234745|3106|0|<1.0E-5| ; HLA-C|IDBG-77290|ENSG00000204525|3107|0|<1.0E-5| ; HLA-E|IDBG-76015|ENSG00000204592|3133|0|<1.0E-5| ; HLA-F|IDBG-73753|ENSG00000204642|3134|0|<1.0E-5| ; HLA-G|IDBG-73885|ENSG00000204632|3135|0|<1.0E-5| ;
Hepatitis C	10404	KEGG	9606	10	134	0.07	2.68247e-05	0.000390634	CLDN7 ; DDX58 ; EIF2AK2 ; IFIT1 ; IRF7 ; OAS1 ; OAS2 ; OAS3 ; STAT1 ; STAT2 ;	CLDN7|IDBG-24056|ENSG00000181885|1366|0|<1.0E-5| ; DDX58|IDBG-55854|ENSG00000107201|23586|0|<1.0E-5| ; EIF2AK2|IDBG-44867|ENSG00000055332|5610|0|<1.0E-5| ; IFIT1|IDBG-81960|ENSG00000185745|3434|0|<1.0E-5| ; IRF7|IDBG-17225|ENSG00000185507|3665|0|<1.0E-5| ; OAS1|IDBG-58231|ENSG00000089127|4938|0|<1.0E-5| ; OAS2|IDBG-58392|ENSG00000111335|4939|0|<1.0E-5| ; OAS3|IDBG-58353|ENSG00000111331|4940|0|<1.…
Type I diabetes mellitus	525	KEGG	9606	6	41	0.15	2.71052e-05	0.000371501	HLA-A ; HLA-B ; HLA-C ; HLA-E ; HLA-F ; HLA-G ;	HLA-A|IDBG-125377|ENSG00000206503|3105|0|<1.0E-5| ; HLA-B|IDBG-302135|ENSG00000234745|3106|0|<1.0E-5| ; HLA-C|IDBG-77290|ENSG00000204525|3107|0|<1.0E-5| ; HLA-E|IDBG-76015|ENSG00000204592|3133|0|<1.0E-5| ; HLA-F|IDBG-73753|ENSG00000204642|3134|0|<1.0E-5| ; HLA-G|IDBG-73885|ENSG00000204632|3135|0|<1.0E-5| ;
Immunoregulatory interactions between a Lymphoid and a non-Lymphoid cell	13066	REACTOME	9606	7	68	0.1	5.95224e-05	0.000770485	HLA-A ; HLA-B ; HLA-C ; HLA-F ; HLA-G ; IFITM1 ; ITGAL ;	HLA-A|IDBG-125377|ENSG00000206503|3105|0|<1.0E-5| ; HLA-B|IDBG-302135|ENSG00000234745|3106|0|<1.0E-5| ; HLA-C|IDBG-77290|ENSG00000204525|3107|0|<1.0E-5| ; HLA-F|IDBG-73753|ENSG00000204642|3134|0|<1.0E-5| ; HLA-G|IDBG-73885|ENSG00000204632|3135|0|<1.0E-5| ; IFITM1|IDBG-16232|ENSG00000185885|8519|0|<1.0E-5| ; ITGAL|IDBG-26260|ENSG00000005844|3683|0|<1.0E-5| ;
Autoimmune thyroid disease	2799	KEGG	9606	6	50	0.12	8.59372e-05	0.00105386	HLA-A ; HLA-B ; HLA-C ; HLA-E ; HLA-F ; HLA-G ;	HLA-A|IDBG-125377|ENSG00000206503|3105|0|<1.0E-5| ; HLA-B|IDBG-302135|ENSG00000234745|3106|0|<1.0E-5| ; HLA-C|IDBG-77290|ENSG00000204525|3107|0|<1.0E-5| ; HLA-E|IDBG-76015|ENSG00000204592|3133|0|<1.0E-5| ; HLA-F|IDBG-73753|ENSG00000204642|3134|0|<1.0E-5| ; HLA-G|IDBG-73885|ENSG00000204632|3135|0|<1.0E-5| ;
Predicted by orthology: Negative regulators of RIG-I/MDA5 signaling	14470	REACTOME	10090	3	7	0.43	0.000105359	0.00122743	DDX58 ; IFIH1 ; UBE2L6 ;	DDX58|IDBG-55854|ENSG00000107201|23586|0|<1.0E-5| ; IFIH1|IDBG-73750|ENSG00000115267|64135|0|<1.0E-5| ; UBE2L6|IDBG-46767|ENSG00000156587|9246|0|<1.0E-5| ;
Cell adhesion molecules (CAMs)	440	KEGG	9606	9	128	0.07	0.000109142	0.00121095	CLDN7 ; HLA-A ; HLA-B ; HLA-C ; HLA-E ; HLA-F ; HLA-G ; ITGAL ; SIGLEC1 ;	CLDN7|IDBG-24056|ENSG00000181885|1366|0|<1.0E-5| ; HLA-A|IDBG-125377|ENSG00000206503|3105|0|<1.0E-5| ; HLA-B|IDBG-302135|ENSG00000234745|3106|0|<1.0E-5| ; HLA-C|IDBG-77290|ENSG00000204525|3107|0|<1.0E-5| ; HLA-E|IDBG-76015|ENSG00000204592|3133|0|<1.0E-5| ; HLA-F|IDBG-73753|ENSG00000204642|3134|0|<1.0E-5| ; HLA-G|IDBG-73885|ENSG00000204632|3135|0|<1.0E-5| ; ITGAL|IDBG-26260|ENSG00000005844|3683|0|…
Glycine and Serine metabolism ( Glycine and Serine metabolism )	10164	INOH	9606	5	35	0.14	0.000147586	0.00156307	GARS ; PHGDH ; PSAT1 ; SARS ; TARS ;	GARS|IDBG-11151|ENSG00000106105|2617|0|<1.0E-5| ; PHGDH|IDBG-101522|ENSG00000092621|26227|0|<1.0E-5| ; PSAT1|IDBG-72636|ENSG00000135069|29968|0|<1.0E-5| ; SARS|IDBG-100790|ENSG00000031698|6301|0|<1.0E-5| ; TARS|IDBG-14769|ENSG00000113407|6897|0|<1.0E-5| ;
CXCR3-mediated signaling events	15621	PID NCI	9606	4	21	0.19	0.000223281	0.00226193	CXCL10 ; CXCL11 ; CXCL9 ; GNG2 ;	CXCL10|IDBG-25212|ENSG00000169245|3627|0|<1.0E-5| ; CXCL11|IDBG-25238|ENSG00000169248|6373|0|<1.0E-5| ; CXCL9|IDBG-25111|ENSG00000138755|4283|0|<1.0E-5| ; GNG2|IDBG-6595|ENSG00000186469|54331|0|<1.0E-5| ;
Phagosome	10394	KEGG	9606	9	145	0.06	0.000281181	0.0027298	HLA-A ; HLA-B ; HLA-C ; HLA-E ; HLA-F ; HLA-G ; ITGA5 ; TAP1 ; TAP2 ;	HLA-A|IDBG-125377|ENSG00000206503|3105|0|<1.0E-5| ; HLA-B|IDBG-302135|ENSG00000234745|3106|0|<1.0E-5| ; HLA-C|IDBG-77290|ENSG00000204525|3107|0|<1.0E-5| ; HLA-E|IDBG-76015|ENSG00000204592|3133|0|<1.0E-5| ; HLA-F|IDBG-73753|ENSG00000204642|3134|0|<1.0E-5| ; HLA-G|IDBG-73885|ENSG00000204632|3135|0|<1.0E-5| ; ITGA5|IDBG-37894|ENSG00000161638|3678|0|<1.0E-5| ; TAP1|IDBG-81568|ENSG00000168394|6890|0|<…
IL27-mediated signaling events	15133	PID NCI	9606	4	26	0.15	0.000526767	0.00490947	IL27 ; JAK2 ; STAT1 ; STAT2 ;	IL27|IDBG-22826|ENSG00000197272|246778|0|<1.0E-5| ; JAK2|IDBG-47039|ENSG00000096968|3717|0|<1.0E-5| ; STAT1|IDBG-77617|ENSG00000115415|6772|0|<1.0E-5| ; STAT2|IDBG-40906|ENSG00000170581|6773|0|<1.0E-5| ;
RIG-I-like receptor signaling pathway	5713	KEGG	9606	6	71	0.08	0.000601636	0.00539158	CXCL10 ; DDX58 ; DHX58 ; IFIH1 ; IRF7 ; ISG15 ;	CXCL10|IDBG-25212|ENSG00000169245|3627|0|<1.0E-5| ; DDX58|IDBG-55854|ENSG00000107201|23586|0|<1.0E-5| ; DHX58|IDBG-50252|ENSG00000108771|79132|0|<1.0E-5| ; IFIH1|IDBG-73750|ENSG00000115267|64135|0|<1.0E-5| ; IRF7|IDBG-17225|ENSG00000185507|3665|0|<1.0E-5| ; ISG15|IDBG-84312|ENSG00000187608|9636|0|<1.0E-5| ;
Negative feedback regulation of JAK STAT pathway by (JAK degradation signaling) ( JAK-STAT pathway and regulation pathway Diagram )	9989	INOH	9606	3	12	0.25	0.000627336	0.00541367	JAK2 ; STAT1 ; STAT2 ;	JAK2|IDBG-47039|ENSG00000096968|3717|0|<1.0E-5| ; STAT1|IDBG-77617|ENSG00000115415|6772|0|<1.0E-5| ; STAT2|IDBG-40906|ENSG00000170581|6773|0|<1.0E-5| ;
Serine biosynthesis	13577	REACTOME	9606	2	3	0.67	0.000642566	0.00534707	PHGDH ; PSAT1 ;	PHGDH|IDBG-101522|ENSG00000092621|26227|0|<1.0E-5| ; PSAT1|IDBG-72636|ENSG00000135069|29968|0|<1.0E-5| ;
Natural killer cell mediated cytotoxicity	578	KEGG	9606	8	133	0.06	0.000759181	0.00609963	HLA-A ; HLA-B ; HLA-C ; HLA-E ; HLA-F ; HLA-G ; ITGAL ; TNFSF10 ;	HLA-A|IDBG-125377|ENSG00000206503|3105|0|<1.0E-5| ; HLA-B|IDBG-302135|ENSG00000234745|3106|0|<1.0E-5| ; HLA-C|IDBG-77290|ENSG00000204525|3107|0|<1.0E-5| ; HLA-E|IDBG-76015|ENSG00000204592|3133|0|<1.0E-5| ; HLA-F|IDBG-73753|ENSG00000204642|3134|0|<1.0E-5| ; HLA-G|IDBG-73885|ENSG00000204632|3135|0|<1.0E-5| ; ITGAL|IDBG-26260|ENSG00000005844|3683|0|<1.0E-5| ; TNFSF10|IDBG-65161|ENSG00000121858|8743|…
Cytosolic DNA-sensing pathway	8117	KEGG	9606	5	54	0.09	0.00114949	0.00892772	ADAR ; AIM2 ; CXCL10 ; DDX58 ; IRF7 ;	ADAR|IDBG-102968|ENSG00000160710|103|0|<1.0E-5| ; AIM2|IDBG-103863|ENSG00000163568|9447|0|<1.0E-5| ; CXCL10|IDBG-25212|ENSG00000169245|3627|0|<1.0E-5| ; DDX58|IDBG-55854|ENSG00000107201|23586|0|<1.0E-5| ; IRF7|IDBG-17225|ENSG00000185507|3665|0|<1.0E-5| ;
Ifn gamma signaling pathway	4171	PID BIOCARTA	9606	2	5	0.4	0.00210064	0.0157887	JAK2 ; STAT1 ;	JAK2|IDBG-47039|ENSG00000096968|3717|0|<1.0E-5| ; STAT1|IDBG-77617|ENSG00000115415|6772|0|<1.0E-5| ;
Endocytosis	4386	KEGG	9606	9	199	0.05	0.00267398	0.0194699	EHD4 ; HLA-A ; HLA-B ; HLA-C ; HLA-E ; HLA-F ; HLA-G ; PML ; VPS36 ;	EHD4|IDBG-7456|ENSG00000103966|30844|0|<1.0E-5| ; HLA-A|IDBG-125377|ENSG00000206503|3105|0|<1.0E-5| ; HLA-B|IDBG-302135|ENSG00000234745|3106|0|<1.0E-5| ; HLA-C|IDBG-77290|ENSG00000204525|3107|0|<1.0E-5| ; HLA-E|IDBG-76015|ENSG00000204592|3133|0|<1.0E-5| ; HLA-F|IDBG-73753|ENSG00000204642|3134|0|<1.0E-5| ; HLA-G|IDBG-73885|ENSG00000204632|3135|0|<1.0E-5| ; PML|IDBG-21462|ENSG00000140464|5371|0|<1.…
IFN gamma signaling pathway(JAK1 JAK2 STAT1) ( IFN gamma signaling(JAK1 JAK2 STAT1) )	9893	INOH	9606	2	6	0.33	0.00312054	0.0220329	JAK2 ; STAT1 ;	JAK2|IDBG-47039|ENSG00000096968|3717|0|<1.0E-5| ; STAT1|IDBG-77617|ENSG00000115415|6772|0|<1.0E-5| ;
Immunoregulatory interactions between a Lymphoid and a non-Lymphoid cell	15667	PID NCI	9606	4	44	0.09	0.00389805	0.0267131	HLA-A ; HLA-G ; IFITM1 ; ITGAL ;	HLA-A|IDBG-125377|ENSG00000206503|3105|0|<1.0E-5| ; HLA-G|IDBG-73885|ENSG00000204632|3135|0|<1.0E-5| ; IFITM1|IDBG-16232|ENSG00000185885|8519|0|<1.0E-5| ; ITGAL|IDBG-26260|ENSG00000005844|3683|0|<1.0E-5| ;
Toll-like receptor signaling pathway	564	KEGG	9606	6	102	0.06	0.00390378	0.025988	CXCL10 ; CXCL11 ; CXCL9 ; IRF7 ; MAP3K8 ; STAT1 ;	CXCL10|IDBG-25212|ENSG00000169245|3627|0|<1.0E-5| ; CXCL11|IDBG-25238|ENSG00000169248|6373|0|<1.0E-5| ; CXCL9|IDBG-25111|ENSG00000138755|4283|0|<1.0E-5| ; IRF7|IDBG-17225|ENSG00000185507|3665|0|<1.0E-5| ; MAP3K8|IDBG-66703|ENSG00000107968|1326|0|<1.0E-5| ; STAT1|IDBG-77617|ENSG00000115415|6772|0|<1.0E-5| ;
Presenilin action in Notch and Wnt signaling	15094	PID NCI	9606	4	46	0.09	0.00458093	0.0296488	AXIN1 ; DKK2 ; FBXW11 ; HDAC1 ;	AXIN1|IDBG-7404|ENSG00000103126|8312|0|<1.0E-5| ; DKK2|IDBG-33265|ENSG00000155011|27123|0|<1.0E-5| ; FBXW11|IDBG-57611|ENSG00000072803|23291|0|<1.0E-5| ; HDAC1|IDBG-95712|ENSG00000116478|3065|0|<1.0E-5| ;
Degradation of beta-catenin by the destruction complex	15756	PID NCI	9606	4	47	0.09	0.00495074	0.0311763	AXIN1 ; PSMB10 ; PSMB8 ; PSMB9 ;	AXIN1|IDBG-7404|ENSG00000103126|8312|0|<1.0E-5| ; PSMB10|IDBG-37710|ENSG00000205220|5699|0|<1.0E-5| ; PSMB8|IDBG-81522|ENSG00000204264|5696|0|<1.0E-5| ; PSMB9|IDBG-403299|ENSG00000240065|5698|0|<1.0E-5| ;
Methionine and Cysteine metabolism ( Methionine and Cysteine metabolism )	9784	INOH	9606	3	24	0.13	0.00507162	0.031097	AHCYL1 ; CARS ; MARS ;	AHCYL1|IDBG-100935|ENSG00000168710|10768|0|<1.0E-5| ; CARS|IDBG-23884|ENSG00000110619|833|0|<1.0E-5| ; MARS|IDBG-42746|ENSG00000166986|4141|0|<1.0E-5| ;
Gene expression of SOCS1 by STAT dimer ( JAK-STAT pathway and regulation pathway Diagram )	9782	INOH	9606	2	8	0.25	0.00571322	0.0332795	STAT1 ; STAT2 ;	STAT1|IDBG-77617|ENSG00000115415|6772|0|<1.0E-5| ; STAT2|IDBG-40906|ENSG00000170581|6773|0|<1.0E-5| ;
Gene expression of SOCS3 by STAT dimer ( JAK-STAT pathway and regulation pathway Diagram )	10060	INOH	9606	2	8	0.25	0.00571322	0.0332795	STAT1 ; STAT2 ;	STAT1|IDBG-77617|ENSG00000115415|6772|0|<1.0E-5| ; STAT2|IDBG-40906|ENSG00000170581|6773|0|<1.0E-5| ;
Chemokine signaling pathway	4389	KEGG	9606	8	184	0.04	0.00579874	0.0329538	CCL8 ; CXCL10 ; CXCL11 ; CXCL9 ; GNG2 ; JAK2 ; STAT1 ; STAT2 ;	CCL8|IDBG-40686|ENSG00000108700|6355|0|<1.0E-5| ; CXCL10|IDBG-25212|ENSG00000169245|3627|0|<1.0E-5| ; CXCL11|IDBG-25238|ENSG00000169248|6373|0|<1.0E-5| ; CXCL9|IDBG-25111|ENSG00000138755|4283|0|<1.0E-5| ; GNG2|IDBG-6595|ENSG00000186469|54331|0|<1.0E-5| ; JAK2|IDBG-47039|ENSG00000096968|3717|0|<1.0E-5| ; STAT1|IDBG-77617|ENSG00000115415|6772|0|<1.0E-5| ; STAT2|IDBG-40906|ENSG00000170581|6773|0|<1.…
CDT1 association with the CDC6:ORC:origin complex	14938	PID NCI	9606	4	50	0.08	0.0061792	0.0342798	ORC3 ; PSMB10 ; PSMB8 ; PSMB9 ;	ORC3|IDBG-94195|ENSG00000135336|23595|0|<1.0E-5| ; PSMB10|IDBG-37710|ENSG00000205220|5699|0|<1.0E-5| ; PSMB8|IDBG-81522|ENSG00000204264|5696|0|<1.0E-5| ; PSMB9|IDBG-403299|ENSG00000240065|5698|0|<1.0E-5| ;
Integrin family cell surface interactions	15169	PID NCI	9606	3	26	0.12	0.00637672	0.0345529	ITGA5 ; ITGAE ; ITGAL ;	ITGA5|IDBG-37894|ENSG00000161638|3678|0|<1.0E-5| ; ITGAE|IDBG-17793|ENSG00000083457|3682|0|<1.0E-5| ; ITGAL|IDBG-26260|ENSG00000005844|3683|0|<1.0E-5| ;
Multi-step regulation of transcription by pitx2	4152	PID BIOCARTA	9606	3	27	0.11	0.00709739	0.0375839	AXIN1 ; DKK2 ; HDAC1 ;	AXIN1|IDBG-7404|ENSG00000103126|8312|0|<1.0E-5| ; DKK2|IDBG-33265|ENSG00000155011|27123|0|<1.0E-5| ; HDAC1|IDBG-95712|ENSG00000116478|3065|0|<1.0E-5| ;
Amino acid synthesis and interconversion (transamination)	15612	PID NCI	9606	2	9	0.22	0.00727488	0.0368488	ASNS ; OAT ;	ASNS|IDBG-28257|ENSG00000070669|440|0|<1.0E-5| ; OAT|IDBG-92635|ENSG00000065154|4942|0|<1.0E-5| ;
Ifn alpha signaling pathway	3948	PID BIOCARTA	9606	2	9	0.22	0.00727488	0.0368488	STAT1 ; STAT2 ;	STAT1|IDBG-77617|ENSG00000115415|6772|0|<1.0E-5| ; STAT2|IDBG-40906|ENSG00000170581|6773|0|<1.0E-5| ;
ISG15 antiviral mechanism	13075	REACTOME	9606	4	54	0.07	0.00811094	0.0402096	HERC5 ; ISG15 ; NUP50 ; UBE2L6 ;	HERC5|IDBG-29776|ENSG00000138646|51191|0|<1.0E-5| ; ISG15|IDBG-84312|ENSG00000187608|9636|0|<1.0E-5| ; NUP50|IDBG-11282|ENSG00000093000|10762|0|<1.0E-5| ; UBE2L6|IDBG-46767|ENSG00000156587|9246|0|<1.0E-5| ;
Amino acid synthesis and interconversion (transamination)	13578	REACTOME	9606	2	10	0.2	0.00900618	0.0437175	ASNS ; OAT ;	ASNS|IDBG-28257|ENSG00000070669|440|0|<1.0E-5| ; OAT|IDBG-92635|ENSG00000065154|4942|0|<1.0E-5| ;
Orc1 removal from chromatin	15782	PID NCI	9606	4	56	0.07	0.00921008	0.0437948	ORC3 ; PSMB10 ; PSMB8 ; PSMB9 ;	ORC3|IDBG-94195|ENSG00000135336|23595|0|<1.0E-5| ; PSMB10|IDBG-37710|ENSG00000205220|5699|0|<1.0E-5| ; PSMB8|IDBG-81522|ENSG00000204264|5696|0|<1.0E-5| ; PSMB9|IDBG-403299|ENSG00000240065|5698|0|<1.0E-5| ;
Wnt signaling pathway	4172	PID BIOCARTA	9606	3	30	0.1	0.00954036	0.0444581	AXIN1 ; DKK2 ; HDAC1 ;	AXIN1|IDBG-7404|ENSG00000103126|8312|0|<1.0E-5| ; DKK2|IDBG-33265|ENSG00000155011|27123|0|<1.0E-5| ; HDAC1|IDBG-95712|ENSG00000116478|3065|0|<1.0E-5| ;
Removal of licensing factors from origins	15389	PID NCI	9606	4	57	0.07	0.00979429	0.0447465	ORC3 ; PSMB10 ; PSMB8 ; PSMB9 ;	ORC3|IDBG-94195|ENSG00000135336|23595|0|<1.0E-5| ; PSMB10|IDBG-37710|ENSG00000205220|5699|0|<1.0E-5| ; PSMB8|IDBG-81522|ENSG00000204264|5696|0|<1.0E-5| ; PSMB9|IDBG-403299|ENSG00000240065|5698|0|<1.0E-5| ;
CDT1 association with the CDC6:ORC:origin complex	12959	REACTOME	9606	4	58	0.07	0.0104021	0.0466093	ORC3 ; PSMB10 ; PSMB8 ; PSMB9 ;	ORC3|IDBG-94195|ENSG00000135336|23595|0|<1.0E-5| ; PSMB10|IDBG-37710|ENSG00000205220|5699|0|<1.0E-5| ; PSMB8|IDBG-81522|ENSG00000204264|5696|0|<1.0E-5| ; PSMB9|IDBG-403299|ENSG00000240065|5698|0|<1.0E-5| ;
Antigen processing: Ubiquitination & Proteasome degradation	12981	REACTOME	9606	5	90	0.06	0.0104915	0.0461229	PSMB10 ; PSMB8 ; PSMB9 ; UBE2E3 ; UBE2L6 ;	PSMB10|IDBG-37710|ENSG00000205220|5699|0|<1.0E-5| ; PSMB8|IDBG-81522|ENSG00000204264|5696|0|<1.0E-5| ; PSMB9|IDBG-403299|ENSG00000240065|5698|0|<1.0E-5| ; UBE2E3|IDBG-76671|ENSG00000170035|10477|0|<1.0E-5| ; UBE2L6|IDBG-46767|ENSG00000156587|9246|0|<1.0E-5| ;
IL-5 signaling pathway(JAK1 JAK2 STAT1 STAT5) ( IL-5 signaling(JAK1 JAK2 STAT1 STAT5) )	9719	INOH	9606	2	11	0.18	0.0109019	0.0453595	JAK2 ; STAT1 ;	JAK2|IDBG-47039|ENSG00000096968|3717|0|<1.0E-5| ; STAT1|IDBG-77617|ENSG00000115415|6772|0|<1.0E-5| ;
Interleukin-6 signaling	13079	REACTOME	9606	2	11	0.18	0.0109019	0.0453595	JAK2 ; STAT1 ;	JAK2|IDBG-47039|ENSG00000096968|3717|0|<1.0E-5| ; STAT1|IDBG-77617|ENSG00000115415|6772|0|<1.0E-5| ;
Regulation of transcriptional activity by pml	3937	PID BIOCARTA	9606	2	11	0.18	0.0109019	0.0453595	PML ; SP100 ;	PML|IDBG-21462|ENSG00000140464|5371|0|<1.0E-5| ; SP100|IDBG-82951|ENSG00000067066|6672|0|<1.0E-5| ;
CD28 dependent PI3K/Akt signaling	15080	PID NCI	9606	2	12	0.17	0.0129568	0.0520504	MAP3K8 ; TRIB3 ;	MAP3K8|IDBG-66703|ENSG00000107968|1326|0|<1.0E-5| ; TRIB3|IDBG-37170|ENSG00000101255|57761|0|<1.0E-5| ;
Regulation of IFNA signaling	13073	REACTOME	9606	2	12	0.17	0.0129568	0.0520504	STAT1 ; STAT2 ;	STAT1|IDBG-77617|ENSG00000115415|6772|0|<1.0E-5| ; STAT2|IDBG-40906|ENSG00000170581|6773|0|<1.0E-5| ;
Ubiquitin mediated proteolysis	519	KEGG	9606	6	135	0.04	0.0147174	0.0581211	FBXW11 ; MID1 ; PML ; UBE2E3 ; UBE2L6 ; UBE4B ;	FBXW11|IDBG-57611|ENSG00000072803|23291|0|<1.0E-5| ; MID1|IDBG-43046|ENSG00000101871|4281|0|<1.0E-5| ; PML|IDBG-21462|ENSG00000140464|5371|0|<1.0E-5| ; UBE2E3|IDBG-76671|ENSG00000170035|10477|0|<1.0E-5| ; UBE2L6|IDBG-46767|ENSG00000156587|9246|0|<1.0E-5| ; UBE4B|IDBG-88839|ENSG00000130939|10277|0|<1.0E-5| ;
Signaling events mediated by TCPTP	15420	PID NCI	9606	3	36	0.08	0.0157383	0.0611171	CSF1 ; EIF2AK2 ; STAT1 ;	CSF1|IDBG-100920|ENSG00000184371|1435|0|<1.0E-5| ; EIF2AK2|IDBG-44867|ENSG00000055332|5610|0|<1.0E-5| ; STAT1|IDBG-77617|ENSG00000115415|6772|0|<1.0E-5| ;
Degradation of beta-catenin by the destruction complex	13328	REACTOME	9606	4	66	0.06	0.0161523	0.0616964	AXIN1 ; PSMB10 ; PSMB8 ; PSMB9 ;	AXIN1|IDBG-7404|ENSG00000103126|8312|0|<1.0E-5| ; PSMB10|IDBG-37710|ENSG00000205220|5699|0|<1.0E-5| ; PSMB8|IDBG-81522|ENSG00000204264|5696|0|<1.0E-5| ; PSMB9|IDBG-403299|ENSG00000240065|5698|0|<1.0E-5| ;
Hedgehog signaling events mediated by Gli proteins	15614	PID NCI	9606	3	37	0.08	0.0169458	0.0626726	FBXW11 ; GNG2 ; HDAC1 ;	FBXW11|IDBG-57611|ENSG00000072803|23291|0|<1.0E-5| ; GNG2|IDBG-6595|ENSG00000186469|54331|0|<1.0E-5| ; HDAC1|IDBG-95712|ENSG00000116478|3065|0|<1.0E-5| ;
IL23-mediated signaling events	15427	PID NCI	9606	3	37	0.08	0.0169458	0.0626726	CXCL9 ; JAK2 ; STAT1 ;	CXCL9|IDBG-25111|ENSG00000138755|4283|0|<1.0E-5| ; JAK2|IDBG-47039|ENSG00000096968|3717|0|<1.0E-5| ; STAT1|IDBG-77617|ENSG00000115415|6772|0|<1.0E-5| ;
Gene expression of SOCS by STAT dimer ( JAK-STAT pathway and regulation pathway Diagram )	9987	INOH	9606	2	14	0.14	0.0175242	0.0628175	STAT1 ; STAT2 ;	STAT1|IDBG-77617|ENSG00000115415|6772|0|<1.0E-5| ; STAT2|IDBG-40906|ENSG00000170581|6773|0|<1.0E-5| ;
Regulation of IFNG signaling	13076	REACTOME	9606	2	14	0.14	0.0175242	0.0628175	JAK2 ; STAT1 ;	JAK2|IDBG-47039|ENSG00000096968|3717|0|<1.0E-5| ; STAT1|IDBG-77617|ENSG00000115415|6772|0|<1.0E-5| ;
Inactivation of gsk3 by akt causes accumulation of b-catenin in alveolar macrophages	4022	PID BIOCARTA	9606	3	39	0.08	0.0195125	0.0688851	AXIN1 ; DKK2 ; EIF2AK2 ;	AXIN1|IDBG-7404|ENSG00000103126|8312|0|<1.0E-5| ; DKK2|IDBG-33265|ENSG00000155011|27123|0|<1.0E-5| ; EIF2AK2|IDBG-44867|ENSG00000055332|5610|0|<1.0E-5| ;
Orc1 removal from chromatin	12931	REACTOME	9606	4	70	0.06	0.0196489	0.0683314	ORC3 ; PSMB10 ; PSMB8 ; PSMB9 ;	ORC3|IDBG-94195|ENSG00000135336|23595|0|<1.0E-5| ; PSMB10|IDBG-37710|ENSG00000205220|5699|0|<1.0E-5| ; PSMB8|IDBG-81522|ENSG00000204264|5696|0|<1.0E-5| ; PSMB9|IDBG-403299|ENSG00000240065|5698|0|<1.0E-5| ;
Host Interactions of HIV factors	15579	PID NCI	9606	3	41	0.07	0.0222823	0.075243	PSMB10 ; PSMB8 ; PSMB9 ;	PSMB10|IDBG-37710|ENSG00000205220|5699|0|<1.0E-5| ; PSMB8|IDBG-81522|ENSG00000204264|5696|0|<1.0E-5| ; PSMB9|IDBG-403299|ENSG00000240065|5698|0|<1.0E-5| ;
Regulation of activated PAK-2p34 by proteasome mediated degradation	15327	PID NCI	9606	3	41	0.07	0.0222823	0.075243	PSMB10 ; PSMB8 ; PSMB9 ;	PSMB10|IDBG-37710|ENSG00000205220|5699|0|<1.0E-5| ; PSMB8|IDBG-81522|ENSG00000204264|5696|0|<1.0E-5| ; PSMB9|IDBG-403299|ENSG00000240065|5698|0|<1.0E-5| ;
Regulation of activated PAK-2p34 by proteasome mediated degradation	15850	PID NCI	9606	3	42	0.07	0.0237434	0.0790315	PSMB10 ; PSMB8 ; PSMB9 ;	PSMB10|IDBG-37710|ENSG00000205220|5699|0|<1.0E-5| ; PSMB8|IDBG-81522|ENSG00000204264|5696|0|<1.0E-5| ; PSMB9|IDBG-403299|ENSG00000240065|5698|0|<1.0E-5| ;
CDK-mediated phosphorylation and removal of Cdc6	15200	PID NCI	9606	3	43	0.07	0.0252553	0.0806095	PSMB10 ; PSMB8 ; PSMB9 ;	PSMB10|IDBG-37710|ENSG00000205220|5699|0|<1.0E-5| ; PSMB8|IDBG-81522|ENSG00000204264|5696|0|<1.0E-5| ; PSMB9|IDBG-403299|ENSG00000240065|5698|0|<1.0E-5| ;
Proteasome	569	KEGG	9606	3	43	0.07	0.0252553	0.0806095	PSMB10 ; PSMB8 ; PSMB9 ;	PSMB10|IDBG-37710|ENSG00000205220|5699|0|<1.0E-5| ; PSMB8|IDBG-81522|ENSG00000204264|5696|0|<1.0E-5| ; PSMB9|IDBG-403299|ENSG00000240065|5698|0|<1.0E-5| ;
Ubiquitin-dependent degradation of Cyclin D1	15550	PID NCI	9606	3	43	0.07	0.0252553	0.0806095	PSMB10 ; PSMB8 ; PSMB9 ;	PSMB10|IDBG-37710|ENSG00000205220|5699|0|<1.0E-5| ; PSMB8|IDBG-81522|ENSG00000204264|5696|0|<1.0E-5| ; PSMB9|IDBG-403299|ENSG00000240065|5698|0|<1.0E-5| ;
Autodegradation of the E3 ubiquitin ligase COP1	14966	PID NCI	9606	3	44	0.07	0.0268181	0.0801104	PSMB10 ; PSMB8 ; PSMB9 ;	PSMB10|IDBG-37710|ENSG00000205220|5699|0|<1.0E-5| ; PSMB8|IDBG-81522|ENSG00000204264|5696|0|<1.0E-5| ; PSMB9|IDBG-403299|ENSG00000240065|5698|0|<1.0E-5| ;
Cross-presentation of soluble exogenous antigens (endosomes)	12985	REACTOME	9606	3	44	0.07	0.0268181	0.0801104	PSMB10 ; PSMB8 ; PSMB9 ;	PSMB10|IDBG-37710|ENSG00000205220|5699|0|<1.0E-5| ; PSMB8|IDBG-81522|ENSG00000204264|5696|0|<1.0E-5| ; PSMB9|IDBG-403299|ENSG00000240065|5698|0|<1.0E-5| ;
Regulation of ornithine decarboxylase (ODC)	15123	PID NCI	9606	3	44	0.07	0.0268181	0.0801104	PSMB10 ; PSMB8 ; PSMB9 ;	PSMB10|IDBG-37710|ENSG00000205220|5699|0|<1.0E-5| ; PSMB8|IDBG-81522|ENSG00000204264|5696|0|<1.0E-5| ; PSMB9|IDBG-403299|ENSG00000240065|5698|0|<1.0E-5| ;
SCF-beta-TrCP mediated degradation of Emi1	15701	PID NCI	9606	3	44	0.07	0.0268181	0.0801104	PSMB10 ; PSMB8 ; PSMB9 ;	PSMB10|IDBG-37710|ENSG00000205220|5699|0|<1.0E-5| ; PSMB8|IDBG-81522|ENSG00000204264|5696|0|<1.0E-5| ; PSMB9|IDBG-403299|ENSG00000240065|5698|0|<1.0E-5| ;
Vpu mediated degradation of CD4	15762	PID NCI	9606	3	44	0.07	0.0268181	0.0801104	PSMB10 ; PSMB8 ; PSMB9 ;	PSMB10|IDBG-37710|ENSG00000205220|5699|0|<1.0E-5| ; PSMB8|IDBG-81522|ENSG00000204264|5696|0|<1.0E-5| ; PSMB9|IDBG-403299|ENSG00000240065|5698|0|<1.0E-5| ;
CD28 dependent PI3K/Akt signaling	13088	REACTOME	9606	2	18	0.11	0.0283554	0.0825852	MAP3K8 ; TRIB3 ;	MAP3K8|IDBG-66703|ENSG00000107968|1326|0|<1.0E-5| ; TRIB3|IDBG-37170|ENSG00000101255|57761|0|<1.0E-5| ;
IFN alpha signaling pathway((JAK1 TYK2 STAT1 STAT2) ( IFN alpha signaling(JAK1 TYK2 STAT1 STAT2 STAT3) )	9521	INOH	9606	2	18	0.11	0.0283554	0.0825852	STAT1 ; STAT2 ;	STAT1|IDBG-77617|ENSG00000115415|6772|0|<1.0E-5| ; STAT2|IDBG-40906|ENSG00000170581|6773|0|<1.0E-5| ;
SCF(Skp2)-mediated degradation of p27/p21	15735	PID NCI	9606	3	45	0.07	0.0284315	0.0798137	PSMB10 ; PSMB8 ; PSMB9 ;	PSMB10|IDBG-37710|ENSG00000205220|5699|0|<1.0E-5| ; PSMB8|IDBG-81522|ENSG00000204264|5696|0|<1.0E-5| ; PSMB9|IDBG-403299|ENSG00000240065|5698|0|<1.0E-5| ;
Ubiquitin Mediated Degradation of Phosphorylated Cdc25A	15106	PID NCI	9606	3	45	0.07	0.0284315	0.0798137	PSMB10 ; PSMB8 ; PSMB9 ;	PSMB10|IDBG-37710|ENSG00000205220|5699|0|<1.0E-5| ; PSMB8|IDBG-81522|ENSG00000204264|5696|0|<1.0E-5| ; PSMB9|IDBG-403299|ENSG00000240065|5698|0|<1.0E-5| ;
Vif-mediated degradation of APOBEC3G	15367	PID NCI	9606	3	45	0.07	0.0284315	0.0798137	PSMB10 ; PSMB8 ; PSMB9 ;	PSMB10|IDBG-37710|ENSG00000205220|5699|0|<1.0E-5| ; PSMB8|IDBG-81522|ENSG00000204264|5696|0|<1.0E-5| ; PSMB9|IDBG-403299|ENSG00000240065|5698|0|<1.0E-5| ;
Switching of origins to a post-replicative state	15777	PID NCI	9606	3	47	0.06	0.0318099	0.0882346	PSMB10 ; PSMB8 ; PSMB9 ;	PSMB10|IDBG-37710|ENSG00000205220|5699|0|<1.0E-5| ; PSMB8|IDBG-81522|ENSG00000204264|5696|0|<1.0E-5| ; PSMB9|IDBG-403299|ENSG00000240065|5698|0|<1.0E-5| ;
Chemokine receptors bind chemokines	13243	REACTOME	9606	3	48	0.06	0.0335745	0.0920337	CXCL10 ; CXCL11 ; CXCL9 ;	CXCL10|IDBG-25212|ENSG00000169245|3627|0|<1.0E-5| ; CXCL11|IDBG-25238|ENSG00000169248|6373|0|<1.0E-5| ; CXCL9|IDBG-25111|ENSG00000138755|4283|0|<1.0E-5| ;
Alanine,Aspartic acid and Asparagine metabolism ( Alanine,Aspartic acid and Asparagine metabolism )	9677	INOH	9606	2	20	0.1	0.0345464	0.0935966	AARS ; ASNS ;	AARS|IDBG-39794|ENSG00000090861|16|0|<1.0E-5| ; ASNS|IDBG-28257|ENSG00000070669|440|0|<1.0E-5| ;
Regulation of activated PAK-2p34 by proteasome mediated degradation	13414	REACTOME	9606	3	49	0.06	0.0353892	0.094778	PSMB10 ; PSMB8 ; PSMB9 ;	PSMB10|IDBG-37710|ENSG00000205220|5699|0|<1.0E-5| ; PSMB8|IDBG-81522|ENSG00000204264|5696|0|<1.0E-5| ; PSMB9|IDBG-403299|ENSG00000240065|5698|0|<1.0E-5| ;
PDGFR-beta signaling pathway	15816	PID NCI	9606	4	85	0.05	0.036713	0.097206	EIF2AK2 ; JAK2 ; SRF ; STAT1 ;	EIF2AK2|IDBG-44867|ENSG00000055332|5610|0|<1.0E-5| ; JAK2|IDBG-47039|ENSG00000096968|3717|0|<1.0E-5| ; SRF|IDBG-87849|ENSG00000112658|6722|0|<1.0E-5| ; STAT1|IDBG-77617|ENSG00000115415|6772|0|<1.0E-5| ;
CDK-mediated phosphorylation and removal of Cdc6	12930	REACTOME	9606	3	50	0.06	0.0372537	0.094349	PSMB10 ; PSMB8 ; PSMB9 ;	PSMB10|IDBG-37710|ENSG00000205220|5699|0|<1.0E-5| ; PSMB8|IDBG-81522|ENSG00000204264|5696|0|<1.0E-5| ; PSMB9|IDBG-403299|ENSG00000240065|5698|0|<1.0E-5| ;
CXCR4-mediated signaling events	15059	PID NCI	9606	3	50	0.06	0.0372537	0.094349	GNG2 ; JAK2 ; STAT2 ;	GNG2|IDBG-6595|ENSG00000186469|54331|0|<1.0E-5| ; JAK2|IDBG-47039|ENSG00000096968|3717|0|<1.0E-5| ; STAT2|IDBG-40906|ENSG00000170581|6773|0|<1.0E-5| ;
Regulation of ornithine decarboxylase (ODC)	13585	REACTOME	9606	3	50	0.06	0.0372537	0.094349	PSMB10 ; PSMB8 ; PSMB9 ;	PSMB10|IDBG-37710|ENSG00000205220|5699|0|<1.0E-5| ; PSMB8|IDBG-81522|ENSG00000204264|5696|0|<1.0E-5| ; PSMB9|IDBG-403299|ENSG00000240065|5698|0|<1.0E-5| ;
Ubiquitin-dependent degradation of Cyclin D1	12946	REACTOME	9606	3	50	0.06	0.0372537	0.094349	PSMB10 ; PSMB8 ; PSMB9 ;	PSMB10|IDBG-37710|ENSG00000205220|5699|0|<1.0E-5| ; PSMB8|IDBG-81522|ENSG00000204264|5696|0|<1.0E-5| ; PSMB9|IDBG-403299|ENSG00000240065|5698|0|<1.0E-5| ;
Growth hormone signaling pathway	4113	PID BIOCARTA	9606	2	21	0.1	0.0378206	0.0937467	JAK2 ; SRF ;	JAK2|IDBG-47039|ENSG00000096968|3717|0|<1.0E-5| ; SRF|IDBG-87849|ENSG00000112658|6722|0|<1.0E-5| ;
IL3-mediated signaling events	15527	PID NCI	9606	2	21	0.1	0.0378206	0.0937467	HDAC1 ; JAK2 ;	HDAC1|IDBG-95712|ENSG00000116478|3065|0|<1.0E-5| ; JAK2|IDBG-47039|ENSG00000096968|3717|0|<1.0E-5| ;
Autodegradation of the E3 ubiquitin ligase COP1	12906	REACTOME	9606	3	51	0.06	0.0391677	0.0950632	PSMB10 ; PSMB8 ; PSMB9 ;	PSMB10|IDBG-37710|ENSG00000205220|5699|0|<1.0E-5| ; PSMB8|IDBG-81522|ENSG00000204264|5696|0|<1.0E-5| ; PSMB9|IDBG-403299|ENSG00000240065|5698|0|<1.0E-5| ;
Vpu mediated degradation of CD4	13686	REACTOME	9606	3	51	0.06	0.0391677	0.0950632	PSMB10 ; PSMB8 ; PSMB9 ;	PSMB10|IDBG-37710|ENSG00000205220|5699|0|<1.0E-5| ; PSMB8|IDBG-81522|ENSG00000204264|5696|0|<1.0E-5| ; PSMB9|IDBG-403299|ENSG00000240065|5698|0|<1.0E-5| ;
SCF(Skp2)-mediated degradation of p27/p21	12954	REACTOME	9606	3	52	0.06	0.0411309	0.0977908	PSMB10 ; PSMB8 ; PSMB9 ;	PSMB10|IDBG-37710|ENSG00000205220|5699|0|<1.0E-5| ; PSMB8|IDBG-81522|ENSG00000204264|5696|0|<1.0E-5| ; PSMB9|IDBG-403299|ENSG00000240065|5698|0|<1.0E-5| ;
Ubiquitin Mediated Degradation of Phosphorylated Cdc25A	12909	REACTOME	9606	3	52	0.06	0.0411309	0.0977908	PSMB10 ; PSMB8 ; PSMB9 ;	PSMB10|IDBG-37710|ENSG00000205220|5699|0|<1.0E-5| ; PSMB8|IDBG-81522|ENSG00000204264|5696|0|<1.0E-5| ; PSMB9|IDBG-403299|ENSG00000240065|5698|0|<1.0E-5| ;
Growth hormone receptor signaling	13072	REACTOME	9606	2	22	0.09	0.0412084	0.0960155	JAK2 ; STAT1 ;	JAK2|IDBG-47039|ENSG00000096968|3717|0|<1.0E-5| ; STAT1|IDBG-77617|ENSG00000115415|6772|0|<1.0E-5| ;
Inhibition of cellular proliferation by gleevec	3946	PID BIOCARTA	9606	2	22	0.09	0.0412084	0.0960155	JAK2 ; STAT1 ;	JAK2|IDBG-47039|ENSG00000096968|3717|0|<1.0E-5| ; STAT1|IDBG-77617|ENSG00000115415|6772|0|<1.0E-5| ;
Cytokine-cytokine receptor interaction	515	KEGG	9606	8	266	0.03	0.0429823	0.0991573	CCL8 ; CSF1 ; CXCL10 ; CXCL11 ; CXCL9 ; TNFSF10 ; TNFSF13B ; TNFSF14 ;	CCL8|IDBG-40686|ENSG00000108700|6355|0|<1.0E-5| ; CSF1|IDBG-100920|ENSG00000184371|1435|0|<1.0E-5| ; CXCL10|IDBG-25212|ENSG00000169245|3627|0|<1.0E-5| ; CXCL11|IDBG-25238|ENSG00000169248|6373|0|<1.0E-5| ; CXCL9|IDBG-25111|ENSG00000138755|4283|0|<1.0E-5| ; TNFSF10|IDBG-65161|ENSG00000121858|8743|0|<1.0E-5| ; TNFSF13B|IDBG-49841|ENSG00000102524|10673|0|<1.0E-5| ; TNFSF14|IDBG-21748|ENSG00000125735|…
Caspase Cascade in Apoptosis	14995	PID NCI	9606	3	53	0.06	0.043143	0.096657	SATB1 ; SPTAN1 ; TNFSF10 ;	SATB1|IDBG-21555|ENSG00000182568|6304|0|<1.0E-5| ; SPTAN1|IDBG-88280|ENSG00000197694|6709|0|<1.0E-5| ; TNFSF10|IDBG-65161|ENSG00000121858|8743|0|<1.0E-5| ;
SCF-beta-TrCP mediated degradation of Emi1	12927	REACTOME	9606	3	53	0.06	0.043143	0.096657	PSMB10 ; PSMB8 ; PSMB9 ;	PSMB10|IDBG-37710|ENSG00000205220|5699|0|<1.0E-5| ; PSMB8|IDBG-81522|ENSG00000204264|5696|0|<1.0E-5| ; PSMB9|IDBG-403299|ENSG00000240065|5698|0|<1.0E-5| ;
Vif-mediated degradation of APOBEC3G	13678	REACTOME	9606	3	53	0.06	0.043143	0.096657	PSMB10 ; PSMB8 ; PSMB9 ;	PSMB10|IDBG-37710|ENSG00000205220|5699|0|<1.0E-5| ; PSMB8|IDBG-81522|ENSG00000204264|5696|0|<1.0E-5| ; PSMB9|IDBG-403299|ENSG00000240065|5698|0|<1.0E-5| ;
Downregulation of SMAD2/3:SMAD4 transcriptional activity	13269	REACTOME	9606	2	23	0.09	0.0447058	0.09735	HDAC1 ; USP9X ;	HDAC1|IDBG-95712|ENSG00000116478|3065|0|<1.0E-5| ; USP9X|IDBG-57113|ENSG00000124486|8239|0|<1.0E-5| ;
Induction of apoptosis through dr3 and dr4/5 death receptors	4039	PID BIOCARTA	9606	2	23	0.09	0.0447058	0.09735	SPTAN1 ; TNFSF10 ;	SPTAN1|IDBG-88280|ENSG00000197694|6709|0|<1.0E-5| ; TNFSF10|IDBG-65161|ENSG00000121858|8743|0|<1.0E-5| ;
Segmentation clock	3960	PID BIOCARTA	9606	2	23	0.09	0.0447058	0.09735	AXIN1 ; DKK2 ;	AXIN1|IDBG-7404|ENSG00000103126|8312|0|<1.0E-5| ; DKK2|IDBG-33265|ENSG00000155011|27123|0|<1.0E-5| ;
Destabilization of mRNA by AUF1 (hnRNP D0)	13331	REACTOME	9606	3	54	0.06	0.0452037	0.0966282	PSMB10 ; PSMB8 ; PSMB9 ;	PSMB10|IDBG-37710|ENSG00000205220|5699|0|<1.0E-5| ; PSMB8|IDBG-81522|ENSG00000204264|5696|0|<1.0E-5| ; PSMB9|IDBG-403299|ENSG00000240065|5698|0|<1.0E-5| ;
Integrin cell surface interactions	14914	PID NCI	9606	3	54	0.06	0.0452037	0.0966282	ITGA5 ; ITGAE ; ITGAL ;	ITGA5|IDBG-37894|ENSG00000161638|3678|0|<1.0E-5| ; ITGAE|IDBG-17793|ENSG00000083457|3682|0|<1.0E-5| ; ITGAL|IDBG-26260|ENSG00000005844|3683|0|<1.0E-5| ;
SMAD2/SMAD3:SMAD4 heterotrimer regulates transcription	13270	REACTOME	9606	2	24	0.08	0.0483089	0.1005	HDAC1 ; SERPINE1 ;	HDAC1|IDBG-95712|ENSG00000116478|3065|0|<1.0E-5| ; SERPINE1|IDBG-32959|ENSG00000106366|5054|0|<1.0E-5| ;
TSLP	15928	NETPATH	9606	2	24	0.08	0.0483089	0.1005	JAK2 ; STAT1 ;	JAK2|IDBG-47039|ENSG00000096968|3717|0|<1.0E-5| ; STAT1|IDBG-77617|ENSG00000115415|6772|0|<1.0E-5| ;
Tpo signaling pathway	4124	PID BIOCARTA	9606	2	24	0.08	0.0483089	0.1005	JAK2 ; STAT1 ;	JAK2|IDBG-47039|ENSG00000096968|3717|0|<1.0E-5| ; STAT1|IDBG-77617|ENSG00000115415|6772|0|<1.0E-5| ;
APC/C:Cdh1 mediated degradation of Cdc20 and other APC/C:Cdh1 targeted proteins in late mitosis/early G1	15164	PID NCI	9606	3	56	0.05	0.0494694	0.100229	PSMB10 ; PSMB8 ; PSMB9 ;	PSMB10|IDBG-37710|ENSG00000205220|5699|0|<1.0E-5| ; PSMB8|IDBG-81522|ENSG00000204264|5696|0|<1.0E-5| ; PSMB9|IDBG-403299|ENSG00000240065|5698|0|<1.0E-5| ;
Activation of NF-kappaB in B Cells	13094	REACTOME	9606	3	56	0.05	0.0494694	0.100229	PSMB10 ; PSMB8 ; PSMB9 ;	PSMB10|IDBG-37710|ENSG00000205220|5699|0|<1.0E-5| ; PSMB8|IDBG-81522|ENSG00000204264|5696|0|<1.0E-5| ; PSMB9|IDBG-403299|ENSG00000240065|5698|0|<1.0E-5| ;
Autodegradation of Cdh1 by Cdh1:APC/C	15248	PID NCI	9606	3	56	0.05	0.0494694	0.100229	PSMB10 ; PSMB8 ; PSMB9 ;	PSMB10|IDBG-37710|ENSG00000205220|5699|0|<1.0E-5| ; PSMB8|IDBG-81522|ENSG00000204264|5696|0|<1.0E-5| ; PSMB9|IDBG-403299|ENSG00000240065|5698|0|<1.0E-5| ;
APC/C:Cdc20 mediated degradation of Securin	15268	PID NCI	9606	3	57	0.05	0.0516736	0.102906	PSMB10 ; PSMB8 ; PSMB9 ;	PSMB10|IDBG-37710|ENSG00000205220|5699|0|<1.0E-5| ; PSMB8|IDBG-81522|ENSG00000204264|5696|0|<1.0E-5| ; PSMB9|IDBG-403299|ENSG00000240065|5698|0|<1.0E-5| ;
Integrin cell surface interactions	13303	REACTOME	9606	3	57	0.05	0.0516736	0.102906	ITGA5 ; ITGAE ; ITGAL ;	ITGA5|IDBG-37894|ENSG00000161638|3678|0|<1.0E-5| ; ITGAE|IDBG-17793|ENSG00000083457|3682|0|<1.0E-5| ; ITGAL|IDBG-26260|ENSG00000005844|3683|0|<1.0E-5| ;
C-MYC pathway	15452	PID NCI	9606	2	25	0.08	0.0520139	0.101842	AXIN1 ; PML ;	AXIN1|IDBG-7404|ENSG00000103126|8312|0|<1.0E-5| ; PML|IDBG-21462|ENSG00000140464|5371|0|<1.0E-5| ;
Trk receptor signaling mediated by the MAPK pathway	14953	PID NCI	9606	2	25	0.08	0.0520139	0.101842	EHD4 ; SRF ;	EHD4|IDBG-7456|ENSG00000103966|30844|0|<1.0E-5| ; SRF|IDBG-87849|ENSG00000112658|6722|0|<1.0E-5| ;
IL12-mediated signaling events	15185	PID NCI	9606	3	58	0.05	0.0539248	0.104704	HLA-A ; JAK2 ; STAT1 ;	HLA-A|IDBG-125377|ENSG00000206503|3105|0|<1.0E-5| ; JAK2|IDBG-47039|ENSG00000096968|3717|0|<1.0E-5| ; STAT1|IDBG-77617|ENSG00000115415|6772|0|<1.0E-5| ;
Glycosphingolipid metabolism	13513	REACTOME	9606	2	26	0.08	0.055817	0.105735	CERK ; GM2A ;	CERK|IDBG-12219|ENSG00000100422|64781|0|<1.0E-5| ; GM2A|IDBG-54334|ENSG00000196743|2760|0|<1.0E-5| ;
Pdgf signaling pathway	4071	PID BIOCARTA	9606	2	26	0.08	0.055817	0.105735	SRF ; STAT1 ;	SRF|IDBG-87849|ENSG00000112658|6722|0|<1.0E-5| ; STAT1|IDBG-77617|ENSG00000115415|6772|0|<1.0E-5| ;
Selenoamino acid metabolism	550	KEGG	9606	2	26	0.08	0.055817	0.105735	AHCYL1 ; MARS ;	AHCYL1|IDBG-100935|ENSG00000168710|10768|0|<1.0E-5| ; MARS|IDBG-42746|ENSG00000166986|4141|0|<1.0E-5| ;
Autodegradation of Cdh1 by Cdh1:APC/C	12925	REACTOME	9606	3	60	0.05	0.0585663	0.109168	PSMB10 ; PSMB8 ; PSMB9 ;	PSMB10|IDBG-37710|ENSG00000205220|5699|0|<1.0E-5| ; PSMB8|IDBG-81522|ENSG00000204264|5696|0|<1.0E-5| ; PSMB9|IDBG-403299|ENSG00000240065|5698|0|<1.0E-5| ;
Cdc20:Phospho-APC/C mediated degradation of Cyclin A	15664	PID NCI	9606	3	60	0.05	0.0585663	0.109168	PSMB10 ; PSMB8 ; PSMB9 ;	PSMB10|IDBG-37710|ENSG00000205220|5699|0|<1.0E-5| ; PSMB8|IDBG-81522|ENSG00000204264|5696|0|<1.0E-5| ; PSMB9|IDBG-403299|ENSG00000240065|5698|0|<1.0E-5| ;
Prolactin	15931	NETPATH	9606	4	103	0.04	0.0657135	0.121518	FBXW11 ; JAK2 ; SERPINE1 ; STAT1 ;	FBXW11|IDBG-57611|ENSG00000072803|23291|0|<1.0E-5| ; JAK2|IDBG-47039|ENSG00000096968|3717|0|<1.0E-5| ; SERPINE1|IDBG-32959|ENSG00000106366|5054|0|<1.0E-5| ; STAT1|IDBG-77617|ENSG00000115415|6772|0|<1.0E-5| ;
APC/C:Cdc20 mediated degradation of Securin	12922	REACTOME	9606	3	64	0.05	0.0683928	0.124496	PSMB10 ; PSMB8 ; PSMB9 ;	PSMB10|IDBG-37710|ENSG00000205220|5699|0|<1.0E-5| ; PSMB8|IDBG-81522|ENSG00000204264|5696|0|<1.0E-5| ; PSMB9|IDBG-403299|ENSG00000240065|5698|0|<1.0E-5| ;
Validated nuclear estrogen receptor alpha network	15063	PID NCI	9606	3	64	0.05	0.0683928	0.124496	EBAG9 ; HDAC1 ; NCOA7 ;	EBAG9|IDBG-32695|ENSG00000147654|9166|0|<1.0E-5| ; HDAC1|IDBG-95712|ENSG00000116478|3065|0|<1.0E-5| ; NCOA7|IDBG-96130|ENSG00000111912|135112|0|<1.0E-5| ;
Amino acid transport across the plasma membrane	13171	REACTOME	9606	2	30	0.07	0.0719388	0.127952	SLC1A5 ; SLC6A12 ;	SLC1A5|IDBG-59011|ENSG00000105281|6510|0|<1.0E-5| ; SLC6A12|IDBG-11214|ENSG00000111181|6539|0|<1.0E-5| ;
Amino acid transport across the plasma membrane	15306	PID NCI	9606	2	30	0.07	0.0719388	0.127952	SLC1A5 ; SLC6A12 ;	SLC1A5|IDBG-59011|ENSG00000105281|6510|0|<1.0E-5| ; SLC6A12|IDBG-11214|ENSG00000111181|6539|0|<1.0E-5| ;
EPO signaling pathway	15297	PID NCI	9606	2	30	0.07	0.0719388	0.127952	JAK2 ; STAT1 ;	JAK2|IDBG-47039|ENSG00000096968|3717|0|<1.0E-5| ; STAT1|IDBG-77617|ENSG00000115415|6772|0|<1.0E-5| ;
IFN-gamma pathway	15869	PID NCI	9606	2	31	0.06	0.0761793	0.134468	JAK2 ; STAT1 ;	JAK2|IDBG-47039|ENSG00000096968|3717|0|<1.0E-5| ; STAT1|IDBG-77617|ENSG00000115415|6772|0|<1.0E-5| ;
Glycine, serine and threonine metabolism	482	KEGG	9606	2	32	0.06	0.0804974	0.139969	PHGDH ; PSAT1 ;	PHGDH|IDBG-101522|ENSG00000092621|26227|0|<1.0E-5| ; PSAT1|IDBG-72636|ENSG00000135069|29968|0|<1.0E-5| ;
Syndecan-4-mediated signaling events	15533	PID NCI	9606	2	32	0.06	0.0804974	0.139969	ITGA5 ; MDK ;	ITGA5|IDBG-37894|ENSG00000161638|3678|0|<1.0E-5| ; MDK|IDBG-41723|ENSG00000110492|4192|0|<1.0E-5| ;
APC/C:Cdh1 mediated degradation of Cdc20 and other APC/C:Cdh1 targeted proteins in late mitosis/early G1	12920	REACTOME	9606	3	69	0.04	0.0816517	0.138867	PSMB10 ; PSMB8 ; PSMB9 ;	PSMB10|IDBG-37710|ENSG00000205220|5699|0|<1.0E-5| ; PSMB8|IDBG-81522|ENSG00000204264|5696|0|<1.0E-5| ; PSMB9|IDBG-403299|ENSG00000240065|5698|0|<1.0E-5| ;
Cdc20:Phospho-APC/C mediated degradation of Cyclin A	13830	REACTOME	9606	3	69	0.04	0.0816517	0.138867	PSMB10 ; PSMB8 ; PSMB9 ;	PSMB10|IDBG-37710|ENSG00000205220|5699|0|<1.0E-5| ; PSMB8|IDBG-81522|ENSG00000204264|5696|0|<1.0E-5| ; PSMB9|IDBG-403299|ENSG00000240065|5698|0|<1.0E-5| ;
Complement and coagulation cascades	456	KEGG	9606	3	69	0.04	0.0816517	0.138867	CFB ; SERPINE1 ; SERPING1 ;	CFB|IDBG-406018|ENSG00000243649|629|0|<1.0E-5| ; SERPINE1|IDBG-32959|ENSG00000106366|5054|0|<1.0E-5| ; SERPING1|IDBG-46853|ENSG00000149131|710|0|<1.0E-5| ;
Regulation of nuclear SMAD2/3 signaling	15480	PID NCI	9606	3	70	0.04	0.0844279	0.142549	HDAC1 ; IRF7 ; SERPINE1 ;	HDAC1|IDBG-95712|ENSG00000116478|3065|0|<1.0E-5| ; IRF7|IDBG-17225|ENSG00000185507|3665|0|<1.0E-5| ; SERPINE1|IDBG-32959|ENSG00000106366|5054|0|<1.0E-5| ;
Bioactive peptide induced signaling pathway	4135	PID BIOCARTA	9606	2	33	0.06	0.0848897	0.141281	JAK2 ; STAT1 ;	JAK2|IDBG-47039|ENSG00000096968|3717|0|<1.0E-5| ; STAT1|IDBG-77617|ENSG00000115415|6772|0|<1.0E-5| ;
Cell surface interactions at the vascular wall	15048	PID NCI	9606	2	33	0.06	0.0848897	0.141281	ITGA5 ; ITGAL ;	ITGA5|IDBG-37894|ENSG00000161638|3678|0|<1.0E-5| ; ITGAL|IDBG-26260|ENSG00000005844|3683|0|<1.0E-5| ;
Signaling events mediated by HDAC Class II	15366	PID NCI	9606	2	34	0.06	0.0893531	0.147654	GNG2 ; SRF ;	GNG2|IDBG-6595|ENSG00000186469|54331|0|<1.0E-5| ; SRF|IDBG-87849|ENSG00000112658|6722|0|<1.0E-5| ;
Protein processing in endoplasmic reticulum	10363	KEGG	9606	5	162	0.03	0.091429	0.150021	DNAJA1 ; DNAJB1 ; EIF2AK2 ; UBE2E3 ; UBE4B ;	DNAJA1|IDBG-56413|ENSG00000086061|3301|0|<1.0E-5| ; DNAJB1|IDBG-33491|ENSG00000132002|3337|0|<1.0E-5| ; EIF2AK2|IDBG-44867|ENSG00000055332|5610|0|<1.0E-5| ; UBE2E3|IDBG-76671|ENSG00000170035|10477|0|<1.0E-5| ; UBE4B|IDBG-88839|ENSG00000130939|10277|0|<1.0E-5| ;
Primary immunodeficiency	2815	KEGG	9606	2	35	0.06	0.0938848	0.152973	TAP1 ; TAP2 ;	TAP1|IDBG-81568|ENSG00000168394|6890|0|<1.0E-5| ; TAP2|IDBG-81449|ENSG00000204267|6891|0|<1.0E-5| ;
Positive regulation of (transcription by R-smad:smad4 ) in TGF beta super family signaling pathway ( TGF-beta super family signaling pathway(canonical) )	10104	INOH	9606	2	36	0.06	0.0984816	0.15825	PSMB10 ; PSMB9 ;	PSMB10|IDBG-37710|ENSG00000205220|5699|0|<1.0E-5| ; PSMB9|IDBG-403299|ENSG00000240065|5698|0|<1.0E-5| ;
SnoN degradation signaling ( TGF-beta super family signaling pathway(canonical) )	10190	INOH	9606	2	36	0.06	0.0984816	0.15825	PSMB10 ; PSMB9 ;	PSMB10|IDBG-37710|ENSG00000205220|5699|0|<1.0E-5| ; PSMB9|IDBG-403299|ENSG00000240065|5698|0|<1.0E-5| ;
p73 transcription factor network	15377	PID NCI	9606	3	75	0.04	0.0988986	0.157831	PML ; SERPINE1 ; UBE4B ;	PML|IDBG-21462|ENSG00000140464|5371|0|<1.0E-5| ; SERPINE1|IDBG-32959|ENSG00000106366|5054|0|<1.0E-5| ; UBE4B|IDBG-88839|ENSG00000130939|10277|0|<1.0E-5| ;
BMAL1:CLOCK/NPAS2 Activates Circadian Expression	13670	REACTOME	9606	2	37	0.05	0.103141	0.162377	PRIC285 ; SERPINE1 ;	PRIC285|IDBG-86601|ENSG00000130589|85441|0|<1.0E-5| ; SERPINE1|IDBG-32959|ENSG00000106366|5054|0|<1.0E-5| ;
Signaling by SCF-KIT	13325	REACTOME	9606	2	37	0.05	0.103141	0.162377	JAK2 ; STAT1 ;	JAK2|IDBG-47039|ENSG00000096968|3717|0|<1.0E-5| ; STAT1|IDBG-77617|ENSG00000115415|6772|0|<1.0E-5| ;
TNFalpha	15913	NETPATH	9606	7	271	0.03	0.10588	0.165571	FBXW11 ; HDAC1 ; MAP3K8 ; PML ; STAT1 ; TIFA ; TRIB3 ;	FBXW11|IDBG-57611|ENSG00000072803|23291|0|<1.0E-5| ; HDAC1|IDBG-95712|ENSG00000116478|3065|0|<1.0E-5| ; MAP3K8|IDBG-66703|ENSG00000107968|1326|0|<1.0E-5| ; PML|IDBG-21462|ENSG00000140464|5371|0|<1.0E-5| ; STAT1|IDBG-77617|ENSG00000115415|6772|0|<1.0E-5| ; TIFA|IDBG-34438|ENSG00000145365|92610|0|<1.0E-5| ; TRIB3|IDBG-37170|ENSG00000101255|57761|0|<1.0E-5| ;
Urokinase-type plasminogen activator (uPA) and uPAR-mediated signaling	15219	PID NCI	9606	2	38	0.05	0.10786	0.167542	ITGA5 ; SERPINE1 ;	ITGA5|IDBG-37894|ENSG00000161638|3678|0|<1.0E-5| ; SERPINE1|IDBG-32959|ENSG00000106366|5054|0|<1.0E-5| ;
Sphingolipid metabolism	479	KEGG	9606	2	40	0.05	0.117465	0.181253	CERK ; DEGS1 ;	CERK|IDBG-12219|ENSG00000100422|64781|0|<1.0E-5| ; DEGS1|IDBG-106891|ENSG00000143753|8560|0|<1.0E-5| ;
Factors involved in megakaryocyte development and platelet production	13101	REACTOME	9606	3	81	0.04	0.117477	0.178903	HDAC1 ; JAK2 ; JMJD1C ;	HDAC1|IDBG-95712|ENSG00000116478|3065|0|<1.0E-5| ; JAK2|IDBG-47039|ENSG00000096968|3717|0|<1.0E-5| ; JMJD1C|IDBG-75649|ENSG00000171988|221037|0|<1.0E-5| ;
IL2	15918	NETPATH	9606	3	81	0.04	0.117477	0.178903	JAK2 ; NMI ; STAT1 ;	JAK2|IDBG-47039|ENSG00000096968|3717|0|<1.0E-5| ; NMI|IDBG-72072|ENSG00000123609|9111|0|<1.0E-5| ; STAT1|IDBG-77617|ENSG00000115415|6772|0|<1.0E-5| ;
Osteoclast differentiation	10367	KEGG	9606	4	127	0.03	0.118211	0.178852	CSF1 ; OSCAR ; STAT1 ; STAT2 ;	CSF1|IDBG-100920|ENSG00000184371|1435|0|<1.0E-5| ; OSCAR|IDBG-67991|ENSG00000170909|126014|0|<1.0E-5| ; STAT1|IDBG-77617|ENSG00000115415|6772|0|<1.0E-5| ; STAT2|IDBG-40906|ENSG00000170581|6773|0|<1.0E-5| ;
Cell surface interactions at the vascular wall	13112	REACTOME	9606	2	41	0.05	0.122346	0.182735	ITGA5 ; ITGAL ;	ITGA5|IDBG-37894|ENSG00000161638|3678|0|<1.0E-5| ; ITGAL|IDBG-26260|ENSG00000005844|3683|0|<1.0E-5| ;
TGF beta receptor I degradation signaling ( TGF-beta super family signaling pathway(canonical) )	10328	INOH	9606	2	41	0.05	0.122346	0.182735	PSMB10 ; PSMB9 ;	PSMB10|IDBG-37710|ENSG00000205220|5699|0|<1.0E-5| ; PSMB9|IDBG-403299|ENSG00000240065|5698|0|<1.0E-5| ;
RANKL	15925	NETPATH	9606	3	84	0.04	0.127222	0.188807	MAP3K8 ; OSCAR ; STAT1 ;	MAP3K8|IDBG-66703|ENSG00000107968|1326|0|<1.0E-5| ; OSCAR|IDBG-67991|ENSG00000170909|126014|0|<1.0E-5| ; STAT1|IDBG-77617|ENSG00000115415|6772|0|<1.0E-5| ;
IL6	15922	NETPATH	9606	3	85	0.04	0.130533	0.192495	HDAC1 ; JAK2 ; STAT1 ;	HDAC1|IDBG-95712|ENSG00000116478|3065|0|<1.0E-5| ; JAK2|IDBG-47039|ENSG00000096968|3717|0|<1.0E-5| ; STAT1|IDBG-77617|ENSG00000115415|6772|0|<1.0E-5| ;
IL6-mediated signaling events	15826	PID NCI	9606	2	43	0.05	0.132253	0.192593	JAK2 ; STAT1 ;	JAK2|IDBG-47039|ENSG00000096968|3717|0|<1.0E-5| ; STAT1|IDBG-77617|ENSG00000115415|6772|0|<1.0E-5| ;
Notch-mediated HES/HEY network	15284	PID NCI	9606	2	43	0.05	0.132253	0.192593	HDAC1 ; JAK2 ;	HDAC1|IDBG-95712|ENSG00000116478|3065|0|<1.0E-5| ; JAK2|IDBG-47039|ENSG00000096968|3717|0|<1.0E-5| ;
ABC transporters	562	KEGG	9606	2	44	0.05	0.137273	0.197436	TAP1 ; TAP2 ;	TAP1|IDBG-81568|ENSG00000168394|6890|0|<1.0E-5| ; TAP2|IDBG-81449|ENSG00000204267|6891|0|<1.0E-5| ;
SHP2 signaling	15583	PID NCI	9606	2	44	0.05	0.137273	0.197436	JAK2 ; STAT1 ;	JAK2|IDBG-47039|ENSG00000096968|3717|0|<1.0E-5| ; STAT1|IDBG-77617|ENSG00000115415|6772|0|<1.0E-5| ;
Neurotrophic factor-mediated Trk receptor signaling	15320	PID NCI	9606	2	45	0.04	0.142336	0.202221	DYNLT1 ; EHD4 ;	DYNLT1|IDBG-98463|ENSG00000146425|6993|0|<1.0E-5| ; EHD4|IDBG-7456|ENSG00000103966|30844|0|<1.0E-5| ;
Signaling events mediated by PTP1B	15198	PID NCI	9606	2	45	0.04	0.142336	0.202221	CSF1 ; JAK2 ;	CSF1|IDBG-100920|ENSG00000184371|1435|0|<1.0E-5| ; JAK2|IDBG-47039|ENSG00000096968|3717|0|<1.0E-5| ;
Negative feedback regulation of JAK STAT pathway by (cytokine receptor degradation signaling) ( JAK-STAT pathway and regulation pathway Diagram )	9645	INOH	9606	2	46	0.04	0.147438	0.206945	STAT1 ; STAT2 ;	STAT1|IDBG-77617|ENSG00000115415|6772|0|<1.0E-5| ; STAT2|IDBG-40906|ENSG00000170581|6773|0|<1.0E-5| ;
TGF beta receptor complex degradation signaling ( TGF-beta super family signaling pathway(canonical) )	9600	INOH	9606	2	46	0.04	0.147438	0.206945	PSMB10 ; PSMB9 ;	PSMB10|IDBG-37710|ENSG00000205220|5699|0|<1.0E-5| ; PSMB9|IDBG-403299|ENSG00000240065|5698|0|<1.0E-5| ;
Notch signaling pathway	491	KEGG	9606	2	47	0.04	0.152577	0.210357	DTX3L ; HDAC1 ;	DTX3L|IDBG-52646|ENSG00000163840|151636|0|<1.0E-5| ; HDAC1|IDBG-95712|ENSG00000116478|3065|0|<1.0E-5| ;
TCR signaling in naïve CD8+ T cells	14930	PID NCI	9606	2	47	0.04	0.152577	0.210357	HLA-A ; MAP3K8 ;	HLA-A|IDBG-125377|ENSG00000206503|3105|0|<1.0E-5| ; MAP3K8|IDBG-66703|ENSG00000107968|1326|0|<1.0E-5| ;
TGF-beta receptor signaling	15571	PID NCI	9606	2	47	0.04	0.152577	0.210357	AXIN1 ; PML ;	AXIN1|IDBG-7404|ENSG00000103126|8312|0|<1.0E-5| ; PML|IDBG-21462|ENSG00000140464|5371|0|<1.0E-5| ;
Glutathione metabolism	534	KEGG	9606	2	48	0.04	0.157751	0.214947	LAP3 ; TXNDC12 ;	LAP3|IDBG-10959|ENSG00000002549|51056|0|<1.0E-5| ; TXNDC12|IDBG-98579|ENSG00000117862|51060|0|<1.0E-5| ;
Regulation of Androgen receptor activity	15656	PID NCI	9606	2	48	0.04	0.157751	0.214947	DNAJA1 ; HDAC1 ;	DNAJA1|IDBG-56413|ENSG00000086061|3301|0|<1.0E-5| ; HDAC1|IDBG-95712|ENSG00000116478|3065|0|<1.0E-5| ;
Regulation of retinoblastoma protein	15024	PID NCI	9606	2	50	0.04	0.168195	0.225227	AATF ; HDAC1 ;	AATF|IDBG-43309|ENSG00000108270|26574|0|<1.0E-5| ; HDAC1|IDBG-95712|ENSG00000116478|3065|0|<1.0E-5| ;
Transport of Mature mRNA derived from an Intron-Containing Transcript	13747	REACTOME	9606	2	50	0.04	0.168195	0.225227	NUP50 ; RNPS1 ;	NUP50|IDBG-11282|ENSG00000093000|10762|0|<1.0E-5| ; RNPS1|IDBG-10321|ENSG00000205937|10921|0|<1.0E-5| ;
Transport of Mature mRNA derived from an Intron-Containing Transcript	15462	PID NCI	9606	2	50	0.04	0.168195	0.225227	NUP50 ; RNPS1 ;	NUP50|IDBG-11282|ENSG00000093000|10762|0|<1.0E-5| ; RNPS1|IDBG-10321|ENSG00000205937|10921|0|<1.0E-5| ;
Negative feedback regulation of TGF beta superfamily signaling pathway by R-smad degradation ( TGF-beta super family signaling pathway(canonical) )	9596	INOH	9606	2	52	0.04	0.178755	0.236647	PSMB10 ; PSMB9 ;	PSMB10|IDBG-37710|ENSG00000205220|5699|0|<1.0E-5| ; PSMB9|IDBG-403299|ENSG00000240065|5698|0|<1.0E-5| ;
Signaling events mediated by Stem cell factor receptor (c-Kit)	15404	PID NCI	9606	2	52	0.04	0.178755	0.236647	JAK2 ; STAT1 ;	JAK2|IDBG-47039|ENSG00000096968|3717|0|<1.0E-5| ; STAT1|IDBG-77617|ENSG00000115415|6772|0|<1.0E-5| ;
Arginine and proline metabolism	462	KEGG	9606	2	53	0.04	0.184073	0.240949	LAP3 ; OAT ;	LAP3|IDBG-10959|ENSG00000002549|51056|0|<1.0E-5| ; OAT|IDBG-92635|ENSG00000065154|4942|0|<1.0E-5| ;
Staphylococcus aureus infection	10357	KEGG	9606	2	53	0.04	0.184073	0.240949	CFB ; ITGAL ;	CFB|IDBG-406018|ENSG00000243649|629|0|<1.0E-5| ; ITGAL|IDBG-26260|ENSG00000005844|3683|0|<1.0E-5| ;
TGF-beta super family signaling pathway(canonical) ( TGF-beta super family signaling pathway(canonical) )	9542	INOH	9606	3	103	0.03	0.194688	0.253421	HDAC1 ; PSMB10 ; PSMB9 ;	HDAC1|IDBG-95712|ENSG00000116478|3065|0|<1.0E-5| ; PSMB10|IDBG-37710|ENSG00000205220|5699|0|<1.0E-5| ; PSMB9|IDBG-403299|ENSG00000240065|5698|0|<1.0E-5| ;
Mapkinase signaling pathway	4137	PID BIOCARTA	9606	2	56	0.04	0.200158	0.259093	MAP3K8 ; STAT1 ;	MAP3K8|IDBG-66703|ENSG00000107968|1326|0|<1.0E-5| ; STAT1|IDBG-77617|ENSG00000115415|6772|0|<1.0E-5| ;
IL4-mediated signaling events	15439	PID NCI	9606	2	59	0.03	0.216403	0.277043	JAK2 ; PARP14 ;	JAK2|IDBG-47039|ENSG00000096968|3717|0|<1.0E-5| ; PARP14|IDBG-52688|ENSG00000173193|54625|0|<1.0E-5| ;
IL5	15921	NETPATH	9606	2	59	0.03	0.216403	0.277043	JAK2 ; STAT1 ;	JAK2|IDBG-47039|ENSG00000096968|3717|0|<1.0E-5| ; STAT1|IDBG-77617|ENSG00000115415|6772|0|<1.0E-5| ;
Beta1 integrin cell surface interactions	14944	PID NCI	9606	2	60	0.03	0.221845	0.280924	ITGA5 ; MDK ;	ITGA5|IDBG-37894|ENSG00000161638|3678|0|<1.0E-5| ; MDK|IDBG-41723|ENSG00000110492|4192|0|<1.0E-5| ;
Collagen biosynthesis and modifying enzymes	13387	REACTOME	9606	2	60	0.03	0.221845	0.280924	COL22A1 ; SERPINH1 ;	COL22A1|IDBG-36789|ENSG00000169436|169044|0|<1.0E-5| ; SERPINH1|IDBG-64909|ENSG00000149257|871|0|<1.0E-5| ;
Shigellosis	10374	KEGG	9606	2	61	0.03	0.227299	0.286274	FBXW11 ; ITGA5 ;	FBXW11|IDBG-57611|ENSG00000072803|23291|0|<1.0E-5| ; ITGA5|IDBG-37894|ENSG00000161638|3678|0|<1.0E-5| ;
E2F transcription factor network	15410	PID NCI	9606	2	64	0.03	0.243713	0.303664	HDAC1 ; SERPINE1 ;	HDAC1|IDBG-95712|ENSG00000116478|3065|0|<1.0E-5| ; SERPINE1|IDBG-32959|ENSG00000106366|5054|0|<1.0E-5| ;
HIF-1-alpha transcription factor network	15518	PID NCI	9606	2	64	0.03	0.243713	0.303664	PGM1 ; SERPINE1 ;	PGM1|IDBG-99412|ENSG00000079739|5236|0|<1.0E-5| ; SERPINE1|IDBG-32959|ENSG00000106366|5054|0|<1.0E-5| ;
Positive regulation of (Transcription of SOCS by STAT dimer) in JAK STAT pathway ( JAK-STAT pathway and regulation pathway Diagram )	9481	INOH	9606	4	177	0.02	0.265306	0.328811	JAK2 ; MAP3K8 ; STAT1 ; STAT2 ;	JAK2|IDBG-47039|ENSG00000096968|3717|0|<1.0E-5| ; MAP3K8|IDBG-66703|ENSG00000107968|1326|0|<1.0E-5| ; STAT1|IDBG-77617|ENSG00000115415|6772|0|<1.0E-5| ; STAT2|IDBG-40906|ENSG00000170581|6773|0|<1.0E-5| ;
Integrin signaling pathway ( Integrin signaling pathway )	9504	INOH	9606	3	122	0.02	0.26887	0.331465	ITGA5 ; ITGAE ; ITGAL ;	ITGA5|IDBG-37894|ENSG00000161638|3678|0|<1.0E-5| ; ITGAE|IDBG-17793|ENSG00000083457|3682|0|<1.0E-5| ; ITGAL|IDBG-26260|ENSG00000005844|3683|0|<1.0E-5| ;
Glucocorticoid receptor regulatory network	15321	PID NCI	9606	2	69	0.03	0.271163	0.332532	HDAC1 ; STAT1 ;	HDAC1|IDBG-95712|ENSG00000116478|3065|0|<1.0E-5| ; STAT1|IDBG-77617|ENSG00000115415|6772|0|<1.0E-5| ;
Leishmaniasis	10355	KEGG	9606	2	70	0.03	0.276655	0.337491	JAK2 ; STAT1 ;	JAK2|IDBG-47039|ENSG00000096968|3717|0|<1.0E-5| ; STAT1|IDBG-77617|ENSG00000115415|6772|0|<1.0E-5| ;
Direct p53 effectors	15209	PID NCI	9606	3	128	0.02	0.293023	0.355596	PML ; SERPINE1 ; TAP1 ;	PML|IDBG-21462|ENSG00000140464|5371|0|<1.0E-5| ; SERPINE1|IDBG-32959|ENSG00000106366|5054|0|<1.0E-5| ; TAP1|IDBG-81568|ENSG00000168394|6890|0|<1.0E-5| ;
Arrhythmogenic right ventricular cardiomyopathy (ARVC)	4353	KEGG	9606	2	74	0.03	0.298593	0.358619	DAG1 ; ITGA5 ;	DAG1|IDBG-34876|ENSG00000173402|1605|0|<1.0E-5| ; ITGA5|IDBG-37894|ENSG00000161638|3678|0|<1.0E-5| ;
IL4	15920	NETPATH	9606	2	74	0.03	0.298593	0.358619	JAK2 ; STAT1 ;	JAK2|IDBG-47039|ENSG00000096968|3717|0|<1.0E-5| ; STAT1|IDBG-77617|ENSG00000115415|6772|0|<1.0E-5| ;
Notch	15907	NETPATH	9606	2	76	0.03	0.309528	0.369846	HDAC1 ; JAK2 ;	HDAC1|IDBG-95712|ENSG00000116478|3065|0|<1.0E-5| ; JAK2|IDBG-47039|ENSG00000096968|3717|0|<1.0E-5| ;
MRNA surveillance pathway	10376	KEGG	9606	2	78	0.03	0.320429	0.380918	RNMT ; RNPS1 ;	RNMT|IDBG-1256|ENSG00000101654|8731|0|<1.0E-5| ; RNPS1|IDBG-10321|ENSG00000205937|10921|0|<1.0E-5| ;
Mammalian Wnt signaling pathway ( Mammalian Wnt signaling pathway Diagram )	9534	INOH	9606	2	81	0.02	0.336703	0.398232	AXIN1 ; DKK2 ;	AXIN1|IDBG-7404|ENSG00000103126|8312|0|<1.0E-5| ; DKK2|IDBG-33265|ENSG00000155011|27123|0|<1.0E-5| ;
Hematopoietic cell lineage	415	KEGG	9606	2	82	0.02	0.342103	0.400553	CSF1 ; ITGA5 ;	CSF1|IDBG-100920|ENSG00000184371|1435|0|<1.0E-5| ; ITGA5|IDBG-37894|ENSG00000161638|3678|0|<1.0E-5| ;
TSH	15927	NETPATH	9606	2	82	0.02	0.342103	0.400553	JAK2 ; STAT1 ;	JAK2|IDBG-47039|ENSG00000096968|3717|0|<1.0E-5| ; STAT1|IDBG-77617|ENSG00000115415|6772|0|<1.0E-5| ;
ECM-receptor interaction	468	KEGG	9606	2	85	0.02	0.35822	0.41525	DAG1 ; ITGA5 ;	DAG1|IDBG-34876|ENSG00000173402|1605|0|<1.0E-5| ; ITGA5|IDBG-37894|ENSG00000161638|3678|0|<1.0E-5| ;
ErbB1 downstream signaling	15233	PID NCI	9606	2	85	0.02	0.35822	0.41525	SRF ; STAT1 ;	SRF|IDBG-87849|ENSG00000112658|6722|0|<1.0E-5| ; STAT1|IDBG-77617|ENSG00000115415|6772|0|<1.0E-5| ;
Hypertrophic cardiomyopathy (HCM)	4395	KEGG	9606	2	87	0.02	0.368886	0.425497	DAG1 ; ITGA5 ;	DAG1|IDBG-34876|ENSG00000173402|1605|0|<1.0E-5| ; ITGA5|IDBG-37894|ENSG00000161638|3678|0|<1.0E-5| ;
Canonical Wnt signaling pathway ( Canonical Wnt signaling pathway Diagram )	9882	INOH	9606	2	88	0.02	0.374194	0.427388	AXIN1 ; DKK2 ;	AXIN1|IDBG-7404|ENSG00000103126|8312|0|<1.0E-5| ; DKK2|IDBG-33265|ENSG00000155011|27123|0|<1.0E-5| ;
Canonical Wnt signaling pathway ( Mammalian Wnt signaling pathway Diagram )	10351	INOH	9606	2	88	0.02	0.374194	0.427388	AXIN1 ; DKK2 ;	AXIN1|IDBG-7404|ENSG00000103126|8312|0|<1.0E-5| ; DKK2|IDBG-33265|ENSG00000155011|27123|0|<1.0E-5| ;
Jak-STAT signaling pathway	568	KEGG	9606	3	150	0.02	0.382071	0.432149	JAK2 ; STAT1 ; STAT2 ;	JAK2|IDBG-47039|ENSG00000096968|3717|0|<1.0E-5| ; STAT1|IDBG-77617|ENSG00000115415|6772|0|<1.0E-5| ; STAT2|IDBG-40906|ENSG00000170581|6773|0|<1.0E-5| ;
Wnt signaling pathway	445	KEGG	9606	3	150	0.02	0.382071	0.432149	AXIN1 ; DKK2 ; FBXW11 ;	AXIN1|IDBG-7404|ENSG00000103126|8312|0|<1.0E-5| ; DKK2|IDBG-33265|ENSG00000155011|27123|0|<1.0E-5| ; FBXW11|IDBG-57611|ENSG00000072803|23291|0|<1.0E-5| ;
JAK-STAT pathway and regulation pathway ( JAK-STAT pathway and regulation pathway Diagram )	10321	INOH	9606	5	275	0.02	0.383091	0.431209	JAK2 ; MAP3K8 ; STAT1 ; STAT2 ; TNFSF10 ;	JAK2|IDBG-47039|ENSG00000096968|3717|0|<1.0E-5| ; MAP3K8|IDBG-66703|ENSG00000107968|1326|0|<1.0E-5| ; STAT1|IDBG-77617|ENSG00000115415|6772|0|<1.0E-5| ; STAT2|IDBG-40906|ENSG00000170581|6773|0|<1.0E-5| ; TNFSF10|IDBG-65161|ENSG00000121858|8743|0|<1.0E-5| ;
Dilated cardiomyopathy	5714	KEGG	9606	2	90	0.02	0.384756	0.431001	DAG1 ; ITGA5 ;	DAG1|IDBG-34876|ENSG00000173402|1605|0|<1.0E-5| ; ITGA5|IDBG-37894|ENSG00000161638|3678|0|<1.0E-5| ;
Purine metabolism	503	KEGG	9606	3	158	0.02	0.414024	0.461568	GMPR ; NT5C3 ; PGM1 ;	GMPR|IDBG-63076|ENSG00000137198|2766|0|<1.0E-5| ; NT5C3|IDBG-11769|ENSG00000122643|51251|0|<1.0E-5| ; PGM1|IDBG-99412|ENSG00000079739|5236|0|<1.0E-5| ;
Pyrimidine metabolism	409	KEGG	9606	2	96	0.02	0.415966	0.461524	CMPK2 ; NT5C3 ;	CMPK2|IDBG-26891|ENSG00000134326|129607|0|<1.0E-5| ; NT5C3|IDBG-11769|ENSG00000122643|51251|0|<1.0E-5| ;
Separation of Sister Chromatids	12942	REACTOME	9606	3	161	0.02	0.425881	0.470286	PSMB10 ; PSMB8 ; PSMB9 ;	PSMB10|IDBG-37710|ENSG00000205220|5699|0|<1.0E-5| ; PSMB8|IDBG-81522|ENSG00000204264|5696|0|<1.0E-5| ; PSMB9|IDBG-403299|ENSG00000240065|5698|0|<1.0E-5| ;
Leptin	15926	NETPATH	9606	2	98	0.02	0.426196	0.468414	JAK2 ; STAT1 ;	JAK2|IDBG-47039|ENSG00000096968|3717|0|<1.0E-5| ; STAT1|IDBG-77617|ENSG00000115415|6772|0|<1.0E-5| ;
Purine nucleotides and Nucleosides metabolism ( Purine nucleotides and Nucleosides metabolism )	9731	INOH	9606	2	99	0.02	0.431277	0.471773	GMPR ; NT5C3 ;	GMPR|IDBG-63076|ENSG00000137198|2766|0|<1.0E-5| ; NT5C3|IDBG-11769|ENSG00000122643|51251|0|<1.0E-5| ;
KitReceptor	15910	NETPATH	9606	2	104	0.02	0.456319	0.496833	JAK2 ; STAT1 ;	JAK2|IDBG-47039|ENSG00000096968|3717|0|<1.0E-5| ; STAT1|IDBG-77617|ENSG00000115415|6772|0|<1.0E-5| ;
PPARA Activates Gene Expression	13457	REACTOME	9606	2	110	0.02	0.485525	0.526173	PRIC285 ; TRIB3 ;	PRIC285|IDBG-86601|ENSG00000130589|85441|0|<1.0E-5| ; TRIB3|IDBG-37170|ENSG00000101255|57761|0|<1.0E-5| ;
Leukocyte transendothelial migration	510	KEGG	9606	2	114	0.02	0.504454	0.544156	CLDN7 ; ITGAL ;	CLDN7|IDBG-24056|ENSG00000181885|1366|0|<1.0E-5| ; ITGAL|IDBG-26260|ENSG00000005844|3683|0|<1.0E-5| ;
EPO signaling pathway(JAK2 STAT1 STAT3 STAT5) ( EPO signaling pathway(JAK2 STAT1 STAT3 STAT5) )	9767	INOH	9606	3	183	0.02	0.509886	0.547481	JAK2 ; MAP3K8 ; STAT1 ;	JAK2|IDBG-47039|ENSG00000096968|3717|0|<1.0E-5| ; MAP3K8|IDBG-66703|ENSG00000107968|1326|0|<1.0E-5| ; STAT1|IDBG-77617|ENSG00000115415|6772|0|<1.0E-5| ;
TCR	15915	NETPATH	9606	4	256	0.02	0.525872	0.562056	DNAJB1 ; MAP3K8 ; PGM1 ; STAT1 ;	DNAJB1|IDBG-33491|ENSG00000132002|3337|0|<1.0E-5| ; MAP3K8|IDBG-66703|ENSG00000107968|1326|0|<1.0E-5| ; PGM1|IDBG-99412|ENSG00000079739|5236|0|<1.0E-5| ; STAT1|IDBG-77617|ENSG00000115415|6772|0|<1.0E-5| ;
Cell cycle	473	KEGG	9606	2	124	0.02	0.549781	0.584927	HDAC1 ; ORC3 ;	HDAC1|IDBG-95712|ENSG00000116478|3065|0|<1.0E-5| ; ORC3|IDBG-94195|ENSG00000135336|23595|0|<1.0E-5| ;
Toxoplasmosis	10385	KEGG	9606	2	128	0.02	0.567089	0.600599	JAK2 ; STAT1 ;	JAK2|IDBG-47039|ENSG00000096968|3717|0|<1.0E-5| ; STAT1|IDBG-77617|ENSG00000115415|6772|0|<1.0E-5| ;
Tight junction	522	KEGG	9606	2	132	0.02	0.583919	0.615625	CLDN7 ; SPTAN1 ;	CLDN7|IDBG-24056|ENSG00000181885|1366|0|<1.0E-5| ; SPTAN1|IDBG-88280|ENSG00000197694|6709|0|<1.0E-5| ;
Regulation of actin cytoskeleton	404	KEGG	9606	3	211	0.01	0.606826	0.636894	ITGA5 ; ITGAE ; ITGAL ;	ITGA5|IDBG-37894|ENSG00000161638|3678|0|<1.0E-5| ; ITGAE|IDBG-17793|ENSG00000083457|3682|0|<1.0E-5| ; ITGAL|IDBG-26260|ENSG00000005844|3683|0|<1.0E-5| ;
TGF beta Receptor	15911	NETPATH	9606	3	219	0.01	0.632112	0.660458	AXIN1 ; HDAC1 ; PML ;	AXIN1|IDBG-7404|ENSG00000103126|8312|0|<1.0E-5| ; HDAC1|IDBG-95712|ENSG00000116478|3065|0|<1.0E-5| ; PML|IDBG-21462|ENSG00000140464|5371|0|<1.0E-5| ;
RNA transport	10361	KEGG	9606	2	149	0.01	0.650068	0.676187	NUP50 ; RNPS1 ;	NUP50|IDBG-11282|ENSG00000093000|10762|0|<1.0E-5| ; RNPS1|IDBG-10321|ENSG00000205937|10921|0|<1.0E-5| ;
BCR	15916	NETPATH	9606	2	159	0.01	0.684961	0.709315	IFITM1 ; STAT1 ;	IFITM1|IDBG-16232|ENSG00000185885|8519|0|<1.0E-5| ; STAT1|IDBG-77617|ENSG00000115415|6772|0|<1.0E-5| ;
EGFR1	15908	NETPATH	9606	6	472	0.01	0.70422	0.726032	AHCYL1 ; HDAC1 ; JAK2 ; RBCK1 ; STAT1 ; STAT2 ;	AHCYL1|IDBG-100935|ENSG00000168710|10768|0|<1.0E-5| ; HDAC1|IDBG-95712|ENSG00000116478|3065|0|<1.0E-5| ; JAK2|IDBG-47039|ENSG00000096968|3717|0|<1.0E-5| ; RBCK1|IDBG-37270|ENSG00000125826|10616|0|<1.0E-5| ; STAT1|IDBG-77617|ENSG00000115415|6772|0|<1.0E-5| ; STAT2|IDBG-40906|ENSG00000170581|6773|0|<1.0E-5| ;
Pathways in cancer	4397	KEGG	9606	4	323	0.01	0.708138	0.726855	AXIN1 ; HDAC1 ; PML ; STAT1 ;	AXIN1|IDBG-7404|ENSG00000103126|8312|0|<1.0E-5| ; HDAC1|IDBG-95712|ENSG00000116478|3065|0|<1.0E-5| ; PML|IDBG-21462|ENSG00000140464|5371|0|<1.0E-5| ; STAT1|IDBG-77617|ENSG00000115415|6772|0|<1.0E-5| ;
AKT(PKB)-Bad signaling ( EPO signaling pathway(JAK2 STAT1 STAT3 STAT5) )	10323	INOH	9606	2	172	0.01	0.726042	0.738724	JAK2 ; MAP3K8 ;	JAK2|IDBG-47039|ENSG00000096968|3717|0|<1.0E-5| ; MAP3K8|IDBG-66703|ENSG00000107968|1326|0|<1.0E-5| ;
AKT(PKB)-Bad signaling ( IL-7 signaling(JAK1 JAK3 STAT5) )	9859	INOH	9606	2	172	0.01	0.726042	0.738724	JAK2 ; MAP3K8 ;	JAK2|IDBG-47039|ENSG00000096968|3717|0|<1.0E-5| ; MAP3K8|IDBG-66703|ENSG00000107968|1326|0|<1.0E-5| ;
IL-7 signaling pathway(JAK1 JAK3 STAT5) ( IL-7 signaling(JAK1 JAK3 STAT5) )	10157	INOH	9606	2	182	0.01	0.754508	0.76435	JAK2 ; MAP3K8 ;	JAK2|IDBG-47039|ENSG00000096968|3717|0|<1.0E-5| ; MAP3K8|IDBG-66703|ENSG00000107968|1326|0|<1.0E-5| ;
VEGF signaling pathway ( VEGF signaling pathway )	9574	INOH	9606	2	185	0.01	0.762541	0.769143	JAK2 ; MAP3K8 ;	JAK2|IDBG-47039|ENSG00000096968|3717|0|<1.0E-5| ; MAP3K8|IDBG-66703|ENSG00000107968|1326|0|<1.0E-5| ;
Metabolic pathways	4373	KEGG	9606	13	1115	0.01	0.855263	0.85895	AHCYL1 ; ASNS ; CMPK2 ; DEGS1 ; GALNT11 ; GCNT2 ; LAP3 ; MTHFD2 ; NT5C3 ; OAT ; PGM1 ; PHGDH ; PSAT1 ;	AHCYL1|IDBG-100935|ENSG00000168710|10768|0|<1.0E-5| ; ASNS|IDBG-28257|ENSG00000070669|440|0|<1.0E-5| ; CMPK2|IDBG-26891|ENSG00000134326|129607|0|<1.0E-5| ; DEGS1|IDBG-106891|ENSG00000143753|8560|0|<1.0E-5| ; GALNT11|IDBG-49749|ENSG00000178234|63917|0|<1.0E-5| ; GCNT2|IDBG-60908|ENSG00000111846|2651|0|<1.0E-5| ; LAP3|IDBG-10959|ENSG00000002549|51056|0|<1.0E-5| ; MTHFD2|IDBG-57007|ENSG00000065911|1…
MAPK signaling pathway	487	KEGG	9606	2	268	0.01	0.910289	0.910289	MAP3K8 ; SRF ;	MAP3K8|IDBG-66703|ENSG00000107968|1326|0|<1.0E-5| ; SRF|IDBG-87849|ENSG00000112658|6722|0|<1.0E-5| ;

## Sheet: Table S2D
Overrepresented gene ontology in IFNγ module
GO term Name	GO term Id	Source Name	Organism	GO term uploaded gene count	Genes in InnateDB for this entity	Genes Ratio	GO term p-value	GO term p-value (corrected)	Gene Symbols	Genes (Symbol|IDBG-ID|Ensembl|Entrez|Fold Change|P-Value)
type I interferon-mediated signaling pathway [biological_process]	GO:0060337	GO	9606	28	64	0.44	1.16003e-36	1.61128e-33	ADAR ; GBP2 ; HLA-A ; HLA-B ; HLA-C ; HLA-F ; HLA-G ; IFI27 ; IFI35 ; IFI6 ; IFIT1 ; IFIT2 ; IFIT3 ; IFITM1 ; IFITM2 ; IRF7 ; ISG15 ; MX1 ; MX2 ; OAS1 ; OAS2 ; OAS3 ; OASL ; PSMB8 ; SP100 ; STAT1 ; STAT2 ; XAF1 ;	ADAR|IDBG-102968|ENSG00000160710|103|0|<1.0E-5| ; GBP2|IDBG-100168|ENSG00000162645|2634|0|<1.0E-5| ; HLA-A|IDBG-125377|ENSG00000206503|3105|0|<1.0E-5| ; HLA-B|IDBG-302135|ENSG00000234745|3106|0|<1.0E-5| ; HLA-C|IDBG-77290|ENSG00000204525|3107|0|<1.0E-5| ; HLA-F|IDBG-73753|ENSG00000204642|3134|0|<1.0E-5| ; HLA-G|IDBG-73885|ENSG00000204632|3135|0|<1.0E-5| ; IFI27|IDBG-17962|ENSG00000165949|3429|0|<…
cytokine-mediated signaling pathway [biological_process]	GO:0019221	GO	9606	34	221	0.15	4.58522e-27	3.18443e-24	ADAR ; GBP1 ; GBP2 ; HERC5 ; HLA-A ; HLA-B ; HLA-C ; HLA-F ; HLA-G ; IFI27 ; IFI35 ; IFI6 ; IFIT1 ; IFIT2 ; IFIT3 ; IFITM1 ; IFITM2 ; IRF7 ; ISG15 ; JAK2 ; MX1 ; MX2 ; NUP50 ; OAS1 ; OAS2 ; OAS3 ; OASL ; PML ; PSMB8 ; SP100 ; STAT1 ; STAT2 ; UBE2L6 ; XAF1 ;	ADAR|IDBG-102968|ENSG00000160710|103|0|<1.0E-5| ; GBP1|IDBG-100165|ENSG00000117228|2633|0|<1.0E-5| ; GBP2|IDBG-100168|ENSG00000162645|2634|0|<1.0E-5| ; HERC5|IDBG-29776|ENSG00000138646|51191|0|<1.0E-5| ; HLA-A|IDBG-125377|ENSG00000206503|3105|0|<1.0E-5| ; HLA-B|IDBG-302135|ENSG00000234745|3106|0|<1.0E-5| ; HLA-C|IDBG-77290|ENSG00000204525|3107|0|<1.0E-5| ; HLA-F|IDBG-73753|ENSG00000204642|3134|0|…
defense response to virus [biological_process]	GO:0051607	GO	9606	28	136	0.21	4.28217e-26	1.98265e-23	APOBEC3A ; CXCL10 ; CXCL9 ; DDX60 ; DHX58 ; EIF2AK2 ; GBP1 ; HERC5 ; IFIT1 ; IFIT2 ; IFIT3 ; IFIT5 ; IFITM1 ; IFITM2 ; ISG15 ; MX1 ; MX2 ; NLRC5 ; OAS1 ; OAS2 ; OAS3 ; OASL ; PML ; RSAD2 ; STAT1 ; STAT2 ; TRIM22 ; TRIM5 ;	APOBEC3A|IDBG-7865|ENSG00000128383|100913187,200315|0|<1.0E-5| ; CXCL10|IDBG-25212|ENSG00000169245|3627|0|<1.0E-5| ; CXCL9|IDBG-25111|ENSG00000138755|4283|0|<1.0E-5| ; DDX60|IDBG-43861|ENSG00000137628|55601|0|<1.0E-5| ; DHX58|IDBG-50252|ENSG00000108771|79132|0|<1.0E-5| ; EIF2AK2|IDBG-44867|ENSG00000055332|5610|0|<1.0E-5| ; GBP1|IDBG-100165|ENSG00000117228|2633|0|<1.0E-5| ; HERC5|IDBG-29776|ENSG00…
innate immune response [biological_process]	GO:0045087	GO	9606	60	1053	0.06	1.66446e-23	5.77985e-21	ADAR ; AIM2 ; APOBEC3A ; BTN3A1 ; BTN3A2 ; BTN3A3 ; CAMP ; CFB ; CSF1 ; CXCL10 ; CXCL11 ; CXCL9 ; DDX58 ; DDX60 ; DHX58 ; EIF2AK2 ; GBP2 ; HDAC1 ; HERC5 ; IFI27 ; IFI6 ; IFIH1 ; IFIT1 ; IFIT2 ; IFIT3 ; IFIT5 ; IFITM1 ; IFITM2 ; IL27 ; IL37 ; IRF7 ; ISG15 ; MAP3K8 ; MID1 ; MOV10 ; MX1 ; MX2 ; NLRC5 ; OAS1 ; OAS2 ; OAS3 ; PML ; RBCK1 ; RSAD2 ; SERPINE1 ; SERPING1 ; SIGLEC1 ; SLAMF7 ; SLC15A4 ; STAT…	ADAR|IDBG-102968|ENSG00000160710|103|0|<1.0E-5| ; AIM2|IDBG-103863|ENSG00000163568|9447|0|<1.0E-5| ; APOBEC3A|IDBG-7865|ENSG00000128383|100913187,200315|0|<1.0E-5| ; BTN3A1|IDBG-69277|ENSG00000026950|11119|0|<1.0E-5| ; BTN3A2|IDBG-69145|ENSG00000186470|11118|0|<1.0E-5| ; BTN3A3|IDBG-69364|ENSG00000111801|10384|0|<1.0E-5| ; CAMP|IDBG-32341|ENSG00000164047|820|0|<1.0E-5| ; CFB|IDBG-406018|ENSG00000…
response to virus [biological_process]	GO:0009615	GO	9606	21	114	0.18	9.25862e-19	2.57204e-16	ADAR ; CCL8 ; DDX58 ; DDX60 ; DHX58 ; IFI35 ; IFI44 ; IFIH1 ; IFIT1 ; IFIT2 ; IFIT3 ; IFITM1 ; IFITM2 ; IRF7 ; MX1 ; OAS1 ; OAS2 ; OAS3 ; OASL ; RSAD2 ; TRIM22 ;	ADAR|IDBG-102968|ENSG00000160710|103|0|<1.0E-5| ; CCL8|IDBG-40686|ENSG00000108700|6355|0|<1.0E-5| ; DDX58|IDBG-55854|ENSG00000107201|23586|0|<1.0E-5| ; DDX60|IDBG-43861|ENSG00000137628|55601|0|<1.0E-5| ; DHX58|IDBG-50252|ENSG00000108771|79132|0|<1.0E-5| ; IFI35|IDBG-52075|ENSG00000068079|3430|0|<1.0E-5| ; IFI44|IDBG-99879|ENSG00000137965|10561|0|<1.0E-5| ; IFIH1|IDBG-73750|ENSG00000115267|64135|0…
interferon-gamma-mediated signaling pathway [biological_process]	GO:0060333	GO	9606	15	60	0.25	7.32519e-16	1.69578e-13	GBP1 ; GBP2 ; HLA-A ; HLA-B ; HLA-C ; HLA-F ; HLA-G ; IRF7 ; OAS1 ; OAS2 ; OAS3 ; OASL ; PML ; SP100 ; STAT1 ;	GBP1|IDBG-100165|ENSG00000117228|2633|0|<1.0E-5| ; GBP2|IDBG-100168|ENSG00000162645|2634|0|<1.0E-5| ; HLA-A|IDBG-125377|ENSG00000206503|3105|0|<1.0E-5| ; HLA-B|IDBG-302135|ENSG00000234745|3106|0|<1.0E-5| ; HLA-C|IDBG-77290|ENSG00000204525|3107|0|<1.0E-5| ; HLA-F|IDBG-73753|ENSG00000204642|3134|0|<1.0E-5| ; HLA-G|IDBG-73885|ENSG00000204632|3135|0|<1.0E-5| ; IRF7|IDBG-17225|ENSG00000185507|3665|0|<…
immune response [biological_process]	GO:0006955	GO	9606	27	369	0.07	2.2477e-13	4.46009e-11	AIM2 ; CCL8 ; CEBPG ; CXCL10 ; CXCL11 ; CXCL9 ; GBP2 ; GPR183 ; HLA-A ; HLA-B ; HLA-C ; HLA-E ; HLA-F ; HLA-G ; IFI35 ; IFI6 ; IFITM2 ; IL37 ; MR1 ; OAS1 ; OAS2 ; OAS3 ; OASL ; TNFSF10 ; TNFSF13B ; TNFSF14 ; TRIM22 ;	AIM2|IDBG-103863|ENSG00000163568|9447|0|<1.0E-5| ; CCL8|IDBG-40686|ENSG00000108700|6355|0|<1.0E-5| ; CEBPG|IDBG-42640|ENSG00000153879|1054|0|<1.0E-5| ; CXCL10|IDBG-25212|ENSG00000169245|3627|0|<1.0E-5| ; CXCL11|IDBG-25238|ENSG00000169248|6373|0|<1.0E-5| ; CXCL9|IDBG-25111|ENSG00000138755|4283|0|<1.0E-5| ; GBP2|IDBG-100168|ENSG00000162645|2634|0|<1.0E-5| ; GPR183|IDBG-46148|ENSG00000169508|1880|0|…
virus-host interaction [biological_process]	GO:0019048	GO	9606	24	313	0.08	1.92572e-12	3.34353e-10	DAG1 ; DDX58 ; DHX58 ; EIF2AK2 ; HDAC1 ; HLA-A ; HLA-B ; HLA-C ; IFIH1 ; ISG15 ; ITGA5 ; PML ; PSMB10 ; PSMB8 ; PSMB9 ; RBCK1 ; RSAD2 ; SATB1 ; SP100 ; SP110 ; STAT1 ; STAT2 ; TRIM22 ; TRIM5 ;	DAG1|IDBG-34876|ENSG00000173402|1605|0|<1.0E-5| ; DDX58|IDBG-55854|ENSG00000107201|23586|0|<1.0E-5| ; DHX58|IDBG-50252|ENSG00000108771|79132|0|<1.0E-5| ; EIF2AK2|IDBG-44867|ENSG00000055332|5610|0|<1.0E-5| ; HDAC1|IDBG-95712|ENSG00000116478|3065|0|<1.0E-5| ; HLA-A|IDBG-125377|ENSG00000206503|3105|0|<1.0E-5| ; HLA-B|IDBG-302135|ENSG00000234745|3106|0|<1.0E-5| ; HLA-C|IDBG-77290|ENSG00000204525|3107…
negative regulation of viral genome replication [biological_process]	GO:0045071	GO	9606	9	27	0.33	2.81951e-11	4.35144e-09	APOBEC3A ; IFIT1 ; IFITM1 ; IFITM2 ; MX1 ; OAS1 ; OAS3 ; OASL ; RSAD2 ;	APOBEC3A|IDBG-7865|ENSG00000128383|100913187,200315|0|<1.0E-5| ; IFIT1|IDBG-81960|ENSG00000185745|3434|0|<1.0E-5| ; IFITM1|IDBG-16232|ENSG00000185885|8519|0|<1.0E-5| ; IFITM2|IDBG-16199|ENSG00000185201|10581|0|<1.0E-5| ; MX1|IDBG-3941|ENSG00000157601|4599|0|<1.0E-5| ; OAS1|IDBG-58231|ENSG00000089127|4938|0|<1.0E-5| ; OAS3|IDBG-58353|ENSG00000111331|4940|0|<1.0E-5| ; OASL|IDBG-61209|ENSG0000013511…
double-stranded RNA binding [molecular_function]	GO:0003725	GO	9606	10	43	0.23	1.19136e-10	1.65479e-08	ADAR ; DDX58 ; DDX60 ; DHX58 ; EIF2AK2 ; IFIH1 ; OAS1 ; OAS2 ; OAS3 ; OASL ;	ADAR|IDBG-102968|ENSG00000160710|103|0|<1.0E-5| ; DDX58|IDBG-55854|ENSG00000107201|23586|0|<1.0E-5| ; DDX60|IDBG-43861|ENSG00000137628|55601|0|<1.0E-5| ; DHX58|IDBG-50252|ENSG00000108771|79132|0|<1.0E-5| ; EIF2AK2|IDBG-44867|ENSG00000055332|5610|0|<1.0E-5| ; IFIH1|IDBG-73750|ENSG00000115267|64135|0|<1.0E-5| ; OAS1|IDBG-58231|ENSG00000089127|4938|0|<1.0E-5| ; OAS2|IDBG-58392|ENSG00000111335|4939|0…
MHC class I protein complex [cellular_component]	GO:0042612	GO	9606	7	21	0.33	4.85155e-09	6.12618e-07	HLA-A ; HLA-B ; HLA-C ; HLA-E ; HLA-F ; HLA-G ; MR1 ;	HLA-A|IDBG-125377|ENSG00000206503|3105|0|<1.0E-5| ; HLA-B|IDBG-302135|ENSG00000234745|3106|0|<1.0E-5| ; HLA-C|IDBG-77290|ENSG00000204525|3107|0|<1.0E-5| ; HLA-E|IDBG-76015|ENSG00000204592|3133|0|<1.0E-5| ; HLA-F|IDBG-73753|ENSG00000204642|3134|0|<1.0E-5| ; HLA-G|IDBG-73885|ENSG00000204632|3135|0|<1.0E-5| ; MR1|IDBG-105193|ENSG00000153029|3140|0|<1.0E-5| ;
antigen processing and presentation [biological_process]	GO:0019882	GO	9606	9	52	0.17	1.67977e-08	1.94434e-06	HLA-A ; HLA-B ; HLA-C ; HLA-E ; HLA-F ; HLA-G ; MR1 ; PSMB8 ; PSMB9 ;	HLA-A|IDBG-125377|ENSG00000206503|3105|0|<1.0E-5| ; HLA-B|IDBG-302135|ENSG00000234745|3106|0|<1.0E-5| ; HLA-C|IDBG-77290|ENSG00000204525|3107|0|<1.0E-5| ; HLA-E|IDBG-76015|ENSG00000204592|3133|0|<1.0E-5| ; HLA-F|IDBG-73753|ENSG00000204642|3134|0|<1.0E-5| ; HLA-G|IDBG-73885|ENSG00000204632|3135|0|<1.0E-5| ; MR1|IDBG-105193|ENSG00000153029|3140|0|<1.0E-5| ; PSMB8|IDBG-81522|ENSG00000204264|5696|0|<…
antigen processing and presentation of exogenous peptide antigen via MHC class I, TAP-independent [biological_process]	GO:0002480	GO	9606	5	8	0.63	1.71386e-08	1.83119e-06	HLA-A ; HLA-B ; HLA-C ; HLA-F ; HLA-G ;	HLA-A|IDBG-125377|ENSG00000206503|3105|0|<1.0E-5| ; HLA-B|IDBG-302135|ENSG00000234745|3106|0|<1.0E-5| ; HLA-C|IDBG-77290|ENSG00000204525|3107|0|<1.0E-5| ; HLA-F|IDBG-73753|ENSG00000204642|3134|0|<1.0E-5| ; HLA-G|IDBG-73885|ENSG00000204632|3135|0|<1.0E-5| ;
antigen processing and presentation of peptide antigen via MHC class I [biological_process]	GO:0002474	GO	9606	11	95	0.12	3.33807e-08	3.31184e-06	HLA-A ; HLA-B ; HLA-C ; HLA-F ; HLA-G ; MR1 ; PSMB10 ; PSMB8 ; PSMB9 ; TAP1 ; TAP2 ;	HLA-A|IDBG-125377|ENSG00000206503|3105|0|<1.0E-5| ; HLA-B|IDBG-302135|ENSG00000234745|3106|0|<1.0E-5| ; HLA-C|IDBG-77290|ENSG00000204525|3107|0|<1.0E-5| ; HLA-F|IDBG-73753|ENSG00000204642|3134|0|<1.0E-5| ; HLA-G|IDBG-73885|ENSG00000204632|3135|0|<1.0E-5| ; MR1|IDBG-105193|ENSG00000153029|3140|0|<1.0E-5| ; PSMB10|IDBG-37710|ENSG00000205220|5699|0|<1.0E-5| ; PSMB8|IDBG-81522|ENSG00000204264|5696|0|…
antigen processing and presentation of exogenous peptide antigen via MHC class I, TAP-dependent [biological_process]	GO:0002479	GO	9606	10	75	0.13	3.61168e-08	3.34442e-06	HLA-A ; HLA-B ; HLA-C ; HLA-F ; HLA-G ; PSMB10 ; PSMB8 ; PSMB9 ; TAP1 ; TAP2 ;	HLA-A|IDBG-125377|ENSG00000206503|3105|0|<1.0E-5| ; HLA-B|IDBG-302135|ENSG00000234745|3106|0|<1.0E-5| ; HLA-C|IDBG-77290|ENSG00000204525|3107|0|<1.0E-5| ; HLA-F|IDBG-73753|ENSG00000204642|3134|0|<1.0E-5| ; HLA-G|IDBG-73885|ENSG00000204632|3135|0|<1.0E-5| ; PSMB10|IDBG-37710|ENSG00000205220|5699|0|<1.0E-5| ; PSMB8|IDBG-81522|ENSG00000204264|5696|0|<1.0E-5| ; PSMB9|IDBG-403299|ENSG00000240065|5698|…
antigen processing and presentation of exogenous peptide antigen via MHC class I [biological_process]	GO:0042590	GO	9606	10	79	0.13	6.00494e-08	5.21304e-06	HLA-A ; HLA-B ; HLA-C ; HLA-F ; HLA-G ; PSMB10 ; PSMB8 ; PSMB9 ; TAP1 ; TAP2 ;	HLA-A|IDBG-125377|ENSG00000206503|3105|0|<1.0E-5| ; HLA-B|IDBG-302135|ENSG00000234745|3106|0|<1.0E-5| ; HLA-C|IDBG-77290|ENSG00000204525|3107|0|<1.0E-5| ; HLA-F|IDBG-73753|ENSG00000204642|3134|0|<1.0E-5| ; HLA-G|IDBG-73885|ENSG00000204632|3135|0|<1.0E-5| ; PSMB10|IDBG-37710|ENSG00000205220|5699|0|<1.0E-5| ; PSMB8|IDBG-81522|ENSG00000204264|5696|0|<1.0E-5| ; PSMB9|IDBG-403299|ENSG00000240065|5698|…
cytosol [cellular_component]	GO:0005829	GO	9606	60	2370	0.03	8.42792e-08	6.88611e-06	AARS ; AIM2 ; ASNS ; AXIN1 ; BNIP2 ; CAMP ; CARS ; DDX58 ; EIF2AK2 ; FBXW11 ; GARS ; GBP1 ; GBP2 ; GMPR ; HDAC1 ; HERC5 ; HERC6 ; IFI35 ; IFIH1 ; IFIT1 ; IFIT2 ; IFIT3 ; IL37 ; IRF7 ; ISG15 ; JAK2 ; MAP3K8 ; MARS ; MOV10 ; MX1 ; MX2 ; NLRC5 ; NT5C3 ; OAS1 ; OAS2 ; OAS3 ; OASL ; PARP9 ; PGM1 ; PHGDH ; PML ; PSAT1 ; PSMB10 ; PSMB8 ; PSMB9 ; RNPS1 ; SARS ; SPTAN1 ; STAT1 ; STAT2 ; TAP1 ; TARS ; TRIB…	AARS|IDBG-39794|ENSG00000090861|16|0|<1.0E-5| ; AIM2|IDBG-103863|ENSG00000163568|9447|0|<1.0E-5| ; ASNS|IDBG-28257|ENSG00000070669|440|0|<1.0E-5| ; AXIN1|IDBG-7404|ENSG00000103126|8312|0|<1.0E-5| ; BNIP2|IDBG-14641|ENSG00000140299|663|0|<1.0E-5| ; CAMP|IDBG-32341|ENSG00000164047|820|0|<1.0E-5| ; CARS|IDBG-23884|ENSG00000110619|833|0|<1.0E-5| ; DDX58|IDBG-55854|ENSG00000107201|23586|0|<1.0E-5| ; E…
tRNA aminoacylation for protein translation [biological_process]	GO:0006418	GO	9606	8	45	0.18	8.60072e-08	6.63689e-06	AARS ; CARS ; GARS ; MARS ; SARS ; TARS ; WARS ; YARS ;	AARS|IDBG-39794|ENSG00000090861|16|0|<1.0E-5| ; CARS|IDBG-23884|ENSG00000110619|833|0|<1.0E-5| ; GARS|IDBG-11151|ENSG00000106105|2617|0|<1.0E-5| ; MARS|IDBG-42746|ENSG00000166986|4141|0|<1.0E-5| ; SARS|IDBG-100790|ENSG00000031698|6301|0|<1.0E-5| ; TARS|IDBG-14769|ENSG00000113407|6897|0|<1.0E-5| ; WARS|IDBG-20170|ENSG00000140105|7453|0|<1.0E-5| ; YARS|IDBG-95800|ENSG00000134684|8565|0|<1.0E-5| ;
negative regulation of type I interferon production [biological_process]	GO:0032480	GO	9606	7	31	0.23	9.84687e-08	7.19858e-06	DDX58 ; DHX58 ; HERC5 ; IFIH1 ; ISG15 ; NLRC5 ; UBE2L6 ;	DDX58|IDBG-55854|ENSG00000107201|23586|0|<1.0E-5| ; DHX58|IDBG-50252|ENSG00000108771|79132|0|<1.0E-5| ; HERC5|IDBG-29776|ENSG00000138646|51191|0|<1.0E-5| ; IFIH1|IDBG-73750|ENSG00000115267|64135|0|<1.0E-5| ; ISG15|IDBG-84312|ENSG00000187608|9636|0|<1.0E-5| ; NLRC5|IDBG-32729|ENSG00000140853|84166|0|<1.0E-5| ; UBE2L6|IDBG-46767|ENSG00000156587|9246|0|<1.0E-5| ;
intracellular transport of viral proteins in host cell [biological_process]	GO:0019060	GO	9606	4	5	0.8	1.25241e-07	8.69799e-06	DYNLT1 ; IFIT1 ; TAP1 ; TAP2 ;	DYNLT1|IDBG-98463|ENSG00000146425|6993|0|<1.0E-5| ; IFIT1|IDBG-81960|ENSG00000185745|3434|0|<1.0E-5| ; TAP1|IDBG-81568|ENSG00000168394|6890|0|<1.0E-5| ; TAP2|IDBG-81449|ENSG00000204267|6891|0|<1.0E-5| ;
MHC class I receptor activity [molecular_function]	GO:0032393	GO	9606	5	11	0.45	1.3705e-07	9.06489e-06	HLA-A ; HLA-B ; HLA-F ; HLA-G ; MR1 ;	HLA-A|IDBG-125377|ENSG00000206503|3105|0|<1.0E-5| ; HLA-B|IDBG-302135|ENSG00000234745|3106|0|<1.0E-5| ; HLA-F|IDBG-73753|ENSG00000204642|3134|0|<1.0E-5| ; HLA-G|IDBG-73885|ENSG00000204632|3135|0|<1.0E-5| ; MR1|IDBG-105193|ENSG00000153029|3140|0|<1.0E-5| ;
aminoacyl-tRNA ligase activity [molecular_function]	GO:0004812	GO	9606	7	37	0.19	3.61336e-07	2.28134e-05	CARS ; GARS ; MARS ; SARS ; TARS ; WARS ; YARS ;	CARS|IDBG-23884|ENSG00000110619|833|0|<1.0E-5| ; GARS|IDBG-11151|ENSG00000106105|2617|0|<1.0E-5| ; MARS|IDBG-42746|ENSG00000166986|4141|0|<1.0E-5| ; SARS|IDBG-100790|ENSG00000031698|6301|0|<1.0E-5| ; TARS|IDBG-14769|ENSG00000113407|6897|0|<1.0E-5| ; WARS|IDBG-20170|ENSG00000140105|7453|0|<1.0E-5| ; YARS|IDBG-95800|ENSG00000134684|8565|0|<1.0E-5| ;
regulation of immune response [biological_process]	GO:0050776	GO	9606	9	89	0.1	1.93128e-06	0.000116632	HLA-A ; HLA-B ; HLA-C ; HLA-F ; HLA-G ; IFITM1 ; IRF7 ; ITGAL ; TNFSF13B ;	HLA-A|IDBG-125377|ENSG00000206503|3105|0|<1.0E-5| ; HLA-B|IDBG-302135|ENSG00000234745|3106|0|<1.0E-5| ; HLA-C|IDBG-77290|ENSG00000204525|3107|0|<1.0E-5| ; HLA-F|IDBG-73753|ENSG00000204642|3134|0|<1.0E-5| ; HLA-G|IDBG-73885|ENSG00000204632|3135|0|<1.0E-5| ; IFITM1|IDBG-16232|ENSG00000185885|8519|0|<1.0E-5| ; IRF7|IDBG-17225|ENSG00000185507|3665|0|<1.0E-5| ; ITGAL|IDBG-26260|ENSG00000005844|3683|0|…
2'-5'-oligoadenylate synthetase activity [molecular_function]	GO:0001730	GO	9606	3	3	1	2.01877e-06	0.000116836	OAS1 ; OAS2 ; OAS3 ;	OAS1|IDBG-58231|ENSG00000089127|4938|0|<1.0E-5| ; OAS2|IDBG-58392|ENSG00000111335|4939|0|<1.0E-5| ; OAS3|IDBG-58353|ENSG00000111331|4940|0|<1.0E-5| ;
cellular amino acid biosynthetic process [biological_process]	GO:0008652	GO	9606	5	20	0.25	4.18888e-06	0.000232734	AHCYL1 ; ASNS ; OAT ; PHGDH ; PSAT1 ;	AHCYL1|IDBG-100935|ENSG00000168710|10768|0|<1.0E-5| ; ASNS|IDBG-28257|ENSG00000070669|440|0|<1.0E-5| ; OAT|IDBG-92635|ENSG00000065154|4942|0|<1.0E-5| ; PHGDH|IDBG-101522|ENSG00000092621|26227|0|<1.0E-5| ; PSAT1|IDBG-72636|ENSG00000135069|29968|0|<1.0E-5| ;
integral to lumenal side of endoplasmic reticulum membrane [cellular_component]	GO:0071556	GO	9606	5	22	0.23	6.96892e-06	0.000372301	HLA-A ; HLA-B ; HLA-C ; HLA-F ; HLA-G ;	HLA-A|IDBG-125377|ENSG00000206503|3105|0|<1.0E-5| ; HLA-B|IDBG-302135|ENSG00000234745|3106|0|<1.0E-5| ; HLA-C|IDBG-77290|ENSG00000204525|3107|0|<1.0E-5| ; HLA-F|IDBG-73753|ENSG00000204642|3134|0|<1.0E-5| ; HLA-G|IDBG-73885|ENSG00000204632|3135|0|<1.0E-5| ;
protein binding [molecular_function]	GO:0005515	GO	9606	144	8880	0.02	2.70531e-05	0.00139173	AATF ; ADAR ; AHCYL1 ; AIM2 ; ANKRD22 ; AXIN1 ; BATF2 ; BNIP2 ; BTN3A1 ; BTN3A2 ; BTN3A3 ; C6orf106 ; CARS ; CBX1 ; CD300C ; CEBPG ; CFB ; CLCNKA ; CLDN7 ; CNKSR3 ; COL22A1 ; COMMD7 ; CPNE6 ; CPNE8 ; CSF1 ; DAG1 ; DCAF6 ; DDX58 ; DDX60 ; DHX58 ; DTX3L ; DYNLT1 ; DYSF ; EBAG9 ; EHD4 ; EIF2AK2 ; ELF4 ; ETV7 ; FBXO33 ; FBXW11 ; GARS ; HAPLN3 ; HDAC1 ; HERC5 ; HLA-A ; HLA-B ; HLA-C ; HLA-E ; HLA-F ; …	AATF|IDBG-43309|ENSG00000108270|26574|0|<1.0E-5| ; ADAR|IDBG-102968|ENSG00000160710|103|0|<1.0E-5| ; AHCYL1|IDBG-100935|ENSG00000168710|10768|0|<1.0E-5| ; AIM2|IDBG-103863|ENSG00000163568|9447|0|<1.0E-5| ; ANKRD22|IDBG-81547|ENSG00000152766|118932|0|<1.0E-5| ; AXIN1|IDBG-7404|ENSG00000103126|8312|0|<1.0E-5| ; BATF2|IDBG-56081|ENSG00000168062|116071|0|<1.0E-5| ; BNIP2|IDBG-14641|ENSG00000140299|66…
ER to Golgi transport vesicle membrane [cellular_component]	GO:0012507	GO	9606	5	29	0.17	2.92294e-05	0.00144998	HLA-A ; HLA-B ; HLA-C ; HLA-F ; HLA-G ;	HLA-A|IDBG-125377|ENSG00000206503|3105|0|<1.0E-5| ; HLA-B|IDBG-302135|ENSG00000234745|3106|0|<1.0E-5| ; HLA-C|IDBG-77290|ENSG00000204525|3107|0|<1.0E-5| ; HLA-F|IDBG-73753|ENSG00000204642|3134|0|<1.0E-5| ; HLA-G|IDBG-73885|ENSG00000204632|3135|0|<1.0E-5| ;
ATP binding [molecular_function]	GO:0005524	GO	9606	38	1506	0.03	3.44386e-05	0.00164949	AARS ; ALPK1 ; ASNS ; C22orf28 ; CARS ; CERK ; CMPK2 ; DDX58 ; DDX60 ; DHX58 ; DNAJA1 ; EHD4 ; EIF2AK2 ; GARS ; IFIH1 ; JAK2 ; MAP3K8 ; MARS ; MOV10 ; NLRC5 ; OAS1 ; OAS2 ; OAS3 ; OASL ; PRIC285 ; SARS ; TAP1 ; TAP2 ; TARS ; TOR1B ; TRANK1 ; TRIB3 ; TUT1 ; UBE2E3 ; UBE2L6 ; VWA8 ; WARS ; YARS ;	AARS|IDBG-39794|ENSG00000090861|16|0|<1.0E-5| ; ALPK1|IDBG-34471|ENSG00000073331|80216|0|<1.0E-5| ; ASNS|IDBG-28257|ENSG00000070669|440|0|<1.0E-5| ; C22orf28|IDBG-5110|ENSG00000100220|51493|0|<1.0E-5| ; CARS|IDBG-23884|ENSG00000110619|833|0|<1.0E-5| ; CERK|IDBG-12219|ENSG00000100422|64781|0|<1.0E-5| ; CMPK2|IDBG-26891|ENSG00000134326|129607|0|<1.0E-5| ; DDX58|IDBG-55854|ENSG00000107201|23586|0|<1…
ISG15-protein conjugation [biological_process]	GO:0032020	GO	9606	3	6	0.5	3.92481e-05	0.00175857	HERC5 ; ISG15 ; UBE2L6 ;	HERC5|IDBG-29776|ENSG00000138646|51191|0|<1.0E-5| ; ISG15|IDBG-84312|ENSG00000187608|9636|0|<1.0E-5| ; UBE2L6|IDBG-46767|ENSG00000156587|9246|0|<1.0E-5| ;
regulation of defense response to virus [biological_process]	GO:0050688	GO	9606	3	6	0.5	3.92481e-05	0.00175857	HERC5 ; IFIT1 ; IL27 ;	HERC5|IDBG-29776|ENSG00000138646|51191|0|<1.0E-5| ; IFIT1|IDBG-81960|ENSG00000185745|3434|0|<1.0E-5| ; IL27|IDBG-22826|ENSG00000197272|246778|0|<1.0E-5| ;
phagocytic vesicle membrane [cellular_component]	GO:0030670	GO	9606	5	32	0.16	4.80509e-05	0.00208571	HLA-A ; HLA-B ; HLA-C ; HLA-F ; HLA-G ;	HLA-A|IDBG-125377|ENSG00000206503|3105|0|<1.0E-5| ; HLA-B|IDBG-302135|ENSG00000234745|3106|0|<1.0E-5| ; HLA-C|IDBG-77290|ENSG00000204525|3107|0|<1.0E-5| ; HLA-F|IDBG-73753|ENSG00000204642|3134|0|<1.0E-5| ; HLA-G|IDBG-73885|ENSG00000204632|3135|0|<1.0E-5| ;
cellular response to interferon-alpha [biological_process]	GO:0035457	GO	9606	3	7	0.43	6.80397e-05	0.00277962	IFIT2 ; IFIT3 ; OAS1 ;	IFIT2|IDBG-81895|ENSG00000119922|3433|0|<1.0E-5| ; IFIT3|IDBG-81919|ENSG00000119917|3437|0|<1.0E-5| ; OAS1|IDBG-58231|ENSG00000089127|4938|0|<1.0E-5| ;
response to interferon-alpha [biological_process]	GO:0035455	GO	9606	3	7	0.43	6.80397e-05	0.00277962	ADAR ; IFITM1 ; IFITM2 ;	ADAR|IDBG-102968|ENSG00000160710|103|0|<1.0E-5| ; IFITM1|IDBG-16232|ENSG00000185885|8519|0|<1.0E-5| ; IFITM2|IDBG-16199|ENSG00000185201|10581|0|<1.0E-5| ;
early endosome membrane [cellular_component]	GO:0031901	GO	9606	7	84	0.08	9.58626e-05	0.00380437	EHD4 ; HLA-A ; HLA-B ; HLA-C ; HLA-F ; HLA-G ; PML ;	EHD4|IDBG-7456|ENSG00000103966|30844|0|<1.0E-5| ; HLA-A|IDBG-125377|ENSG00000206503|3105|0|<1.0E-5| ; HLA-B|IDBG-302135|ENSG00000234745|3106|0|<1.0E-5| ; HLA-C|IDBG-77290|ENSG00000204525|3107|0|<1.0E-5| ; HLA-F|IDBG-73753|ENSG00000204642|3134|0|<1.0E-5| ; HLA-G|IDBG-73885|ENSG00000204632|3135|0|<1.0E-5| ; PML|IDBG-21462|ENSG00000140464|5371|0|<1.0E-5| ;
cytoplasm [cellular_component]	GO:0005737	GO	9606	84	4586	0.02	0.00010684	0.00412226	AARS ; AATF ; ADAR ; AIM2 ; APOBEC3A ; APOL3 ; APOL6 ; AXIN1 ; BNIP2 ; C22orf28 ; CARS ; CERK ; CNKSR3 ; CRABP2 ; DAG1 ; DDX58 ; DDX60 ; DHX58 ; DNAJB1 ; DTX3L ; FBXW11 ; GARS ; GBP4 ; GLTP ; GM2A ; HDAC1 ; HEBP2 ; HERC5 ; HERC6 ; IFI44 ; IFIH1 ; IFIT1 ; IFIT2 ; IFIT3 ; IRF7 ; ISG15 ; JAK2 ; LAP3 ; LRRCC1 ; MAP3K8 ; MARS ; MX1 ; MX2 ; NLRC5 ; NMI ; NT5C3 ; OAS1 ; OAS2 ; OAS3 ; OASL ; PARP14 ; PAR…	AARS|IDBG-39794|ENSG00000090861|16|0|<1.0E-5| ; AATF|IDBG-43309|ENSG00000108270|26574|0|<1.0E-5| ; ADAR|IDBG-102968|ENSG00000160710|103|0|<1.0E-5| ; AIM2|IDBG-103863|ENSG00000163568|9447|0|<1.0E-5| ; APOBEC3A|IDBG-7865|ENSG00000128383|100913187,200315|0|<1.0E-5| ; APOL3|IDBG-5618|ENSG00000128284|80833|0|<1.0E-5| ; APOL6|IDBG-281551|ENSG00000221963|80830|0|<1.0E-5| ; AXIN1|IDBG-7404|ENSG0000010312…
protein polyubiquitination [biological_process]	GO:0000209	GO	9606	8	115	0.07	0.000110152	0.00413518	AXIN1 ; FBXW11 ; PSMB10 ; PSMB8 ; PSMB9 ; RBCK1 ; TRIM21 ; UBE4B ;	AXIN1|IDBG-7404|ENSG00000103126|8312|0|<1.0E-5| ; FBXW11|IDBG-57611|ENSG00000072803|23291|0|<1.0E-5| ; PSMB10|IDBG-37710|ENSG00000205220|5699|0|<1.0E-5| ; PSMB8|IDBG-81522|ENSG00000204264|5696|0|<1.0E-5| ; PSMB9|IDBG-403299|ENSG00000240065|5698|0|<1.0E-5| ; RBCK1|IDBG-37270|ENSG00000125826|10616|0|<1.0E-5| ; TRIM21|IDBG-24923|ENSG00000132109|6737|0|<1.0E-5| ; UBE4B|IDBG-88839|ENSG00000130939|1027…
response to interferon-gamma [biological_process]	GO:0034341	GO	9606	4	21	0.19	0.000127745	0.00466941	IFITM1 ; IFITM2 ; SP100 ; UBD ;	IFITM1|IDBG-16232|ENSG00000185885|8519|0|<1.0E-5| ; IFITM2|IDBG-16199|ENSG00000185201|10581|0|<1.0E-5| ; SP100|IDBG-82951|ENSG00000067066|6672|0|<1.0E-5| ; UBD|IDBG-236915|ENSG00000213886|10537|0|<1.0E-5| ;
positive regulation of interferon-alpha production [biological_process]	GO:0032727	GO	9606	3	9	0.33	0.000160248	0.0057073	DDX58 ; IFIH1 ; IRF7 ;	DDX58|IDBG-55854|ENSG00000107201|23586|0|<1.0E-5| ; IFIH1|IDBG-73750|ENSG00000115267|64135|0|<1.0E-5| ; IRF7|IDBG-17225|ENSG00000185507|3665|0|<1.0E-5| ;
cytoplasmic pattern recognition receptor signaling pathway in response to virus [biological_process]	GO:0039528	GO	9606	2	2	1	0.000160402	0.00506359	DDX58 ; IFIH1 ;	DDX58|IDBG-55854|ENSG00000107201|23586|0|<1.0E-5| ; IFIH1|IDBG-73750|ENSG00000115267|64135|0|<1.0E-5| ;
cytosol to ER transport [biological_process]	GO:0046967	GO	9606	2	2	1	0.000160402	0.00506359	TAP1 ; TAP2 ;	TAP1|IDBG-81568|ENSG00000168394|6890|0|<1.0E-5| ; TAP2|IDBG-81449|ENSG00000204267|6891|0|<1.0E-5| ;
positive regulation of MDA-5 signaling pathway [biological_process]	GO:1900245	GO	9606	2	2	1	0.000160402	0.00506359	DDX60 ; DHX58 ;	DDX60|IDBG-43861|ENSG00000137628|55601|0|<1.0E-5| ; DHX58|IDBG-50252|ENSG00000108771|79132|0|<1.0E-5| ;
regulation of ribonuclease activity [biological_process]	GO:0060700	GO	9606	2	2	1	0.000160402	0.00506359	OAS1 ; OAS3 ;	OAS1|IDBG-58231|ENSG00000089127|4938|0|<1.0E-5| ; OAS3|IDBG-58353|ENSG00000111331|4940|0|<1.0E-5| ;
regulation of type III interferon production [biological_process]	GO:0034344	GO	9606	2	2	1	0.000160402	0.00506359	DDX58 ; IFIH1 ;	DDX58|IDBG-55854|ENSG00000107201|23586|0|<1.0E-5| ; IFIH1|IDBG-73750|ENSG00000115267|64135|0|<1.0E-5| ;
response to cytokine stimulus [biological_process]	GO:0034097	GO	9606	6	68	0.09	0.000222572	0.00687005	PML ; SERPINE1 ; SP100 ; SRF ; STAT1 ; TRAFD1 ;	PML|IDBG-21462|ENSG00000140464|5371|0|<1.0E-5| ; SERPINE1|IDBG-32959|ENSG00000106366|5054|0|<1.0E-5| ; SP100|IDBG-82951|ENSG00000067066|6672|0|<1.0E-5| ; SRF|IDBG-87849|ENSG00000112658|6722|0|<1.0E-5| ; STAT1|IDBG-77617|ENSG00000115415|6772|0|<1.0E-5| ; TRAFD1|IDBG-57921|ENSG00000135148|10906|0|<1.0E-5| ;
protein trimerization [biological_process]	GO:0070206	GO	9606	3	10	0.3	0.000226782	0.00684782	TRIM21 ; TRIM22 ; TRIM5 ;	TRIM21|IDBG-24923|ENSG00000132109|6737|0|<1.0E-5| ; TRIM22|IDBG-27924|ENSG00000132274|10346|0|<1.0E-5| ; TRIM5|IDBG-27690|ENSG00000132256|85363|0|<1.0E-5| ;
single-stranded RNA binding [molecular_function]	GO:0003727	GO	9606	4	27	0.15	0.000352864	0.0104282	DDX58 ; DDX60 ; DHX58 ; IFIH1 ;	DDX58|IDBG-55854|ENSG00000107201|23586|0|<1.0E-5| ; DDX60|IDBG-43861|ENSG00000137628|55601|0|<1.0E-5| ; DHX58|IDBG-50252|ENSG00000108771|79132|0|<1.0E-5| ; IFIH1|IDBG-73750|ENSG00000115267|64135|0|<1.0E-5| ;
tumor necrosis factor receptor binding [molecular_function]	GO:0005164	GO	9606	4	28	0.14	0.000407601	0.0115542	STAT1 ; TNFSF10 ; TNFSF13B ; TNFSF14 ;	STAT1|IDBG-77617|ENSG00000115415|6772|0|<1.0E-5| ; TNFSF10|IDBG-65161|ENSG00000121858|8743|0|<1.0E-5| ; TNFSF13B|IDBG-49841|ENSG00000102524|10673|0|<1.0E-5| ; TNFSF14|IDBG-21748|ENSG00000125735|8740|0|<1.0E-5| ;
tumor necrosis factor-mediated signaling pathway [biological_process]	GO:0033209	GO	9606	4	28	0.14	0.000407601	0.0115542	AIM2 ; COMMD7 ; JAK2 ; STAT1 ;	AIM2|IDBG-103863|ENSG00000163568|9447|0|<1.0E-5| ; COMMD7|IDBG-65365|ENSG00000149600|149951|0|<1.0E-5| ; JAK2|IDBG-47039|ENSG00000096968|3717|0|<1.0E-5| ; STAT1|IDBG-77617|ENSG00000115415|6772|0|<1.0E-5| ;
JAK-STAT cascade [biological_process]	GO:0007259	GO	9606	4	29	0.14	0.00046814	0.0130049	JAK2 ; NMI ; STAT1 ; STAT2 ;	JAK2|IDBG-47039|ENSG00000096968|3717|0|<1.0E-5| ; NMI|IDBG-72072|ENSG00000123609|9111|0|<1.0E-5| ; STAT1|IDBG-77617|ENSG00000115415|6772|0|<1.0E-5| ; STAT2|IDBG-40906|ENSG00000170581|6773|0|<1.0E-5| ;
cellular response to unfolded protein [biological_process]	GO:0034620	GO	9606	2	3	0.67	0.000477167	0.0120506	AARS ; RHBDD1 ;	AARS|IDBG-39794|ENSG00000090861|16|0|<1.0E-5| ; RHBDD1|IDBG-82417|ENSG00000144468|84236|0|<1.0E-5| ;
detection of virus [biological_process]	GO:0009597	GO	9606	2	3	0.67	0.000477167	0.0120506	DDX58 ; IFIH1 ;	DDX58|IDBG-55854|ENSG00000107201|23586|0|<1.0E-5| ; IFIH1|IDBG-73750|ENSG00000115267|64135|0|<1.0E-5| ;
positive regulation of RIG-I signaling pathway [biological_process]	GO:1900246	GO	9606	2	3	0.67	0.000477167	0.0120506	DDX60 ; DHX58 ;	DDX60|IDBG-43861|ENSG00000137628|55601|0|<1.0E-5| ; DHX58|IDBG-50252|ENSG00000108771|79132|0|<1.0E-5| ;
response to type I interferon [biological_process]	GO:0034340	GO	9606	2	3	0.67	0.000477167	0.0120506	MX1 ; SP100 ;	MX1|IDBG-3941|ENSG00000157601|4599|0|<1.0E-5| ; SP100|IDBG-82951|ENSG00000067066|6672|0|<1.0E-5| ;
tapasin binding [molecular_function]	GO:0046980	GO	9606	2	3	0.67	0.000477167	0.0120506	TAP1 ; TAP2 ;	TAP1|IDBG-81568|ENSG00000168394|6890|0|<1.0E-5| ; TAP2|IDBG-81449|ENSG00000204267|6891|0|<1.0E-5| ;
positive regulation of defense response to virus by host [biological_process]	GO:0002230	GO	9606	3	14	0.21	0.00066253	0.0164331	AIM2 ; DDX58 ; PML ;	AIM2|IDBG-103863|ENSG00000163568|9447|0|<1.0E-5| ; DDX58|IDBG-55854|ENSG00000107201|23586|0|<1.0E-5| ; PML|IDBG-21462|ENSG00000140464|5371|0|<1.0E-5| ;
negative regulation of NF-kappaB transcription factor activity [biological_process]	GO:0032088	GO	9606	5	57	0.09	0.000772267	0.0188189	AIM2 ; COMMD7 ; NLRC5 ; RBCK1 ; TRIM21 ;	AIM2|IDBG-103863|ENSG00000163568|9447|0|<1.0E-5| ; COMMD7|IDBG-65365|ENSG00000149600|149951|0|<1.0E-5| ; NLRC5|IDBG-32729|ENSG00000140853|84166|0|<1.0E-5| ; RBCK1|IDBG-37270|ENSG00000125826|10616|0|<1.0E-5| ; TRIM21|IDBG-24923|ENSG00000132109|6737|0|<1.0E-5| ;
tRNA binding [molecular_function]	GO:0000049	GO	9606	4	33	0.12	0.000775138	0.0185632	AARS ; CARS ; MARS ; YARS ;	AARS|IDBG-39794|ENSG00000090861|16|0|<1.0E-5| ; CARS|IDBG-23884|ENSG00000110619|833|0|<1.0E-5| ; MARS|IDBG-42746|ENSG00000166986|4141|0|<1.0E-5| ; YARS|IDBG-95800|ENSG00000134684|8565|0|<1.0E-5| ;
CD4-positive, alpha-beta T cell differentiation [biological_process]	GO:0043367	GO	9606	2	4	0.5	0.000946336	0.0193303	RSAD2 ; SATB1 ;	RSAD2|IDBG-26912|ENSG00000134321|91543|0|<1.0E-5| ; SATB1|IDBG-21555|ENSG00000182568|6304|0|<1.0E-5| ;
ISG15 ligase activity [molecular_function]	GO:0042296	GO	9606	2	4	0.5	0.000946336	0.0193303	HERC5 ; UBE2L6 ;	HERC5|IDBG-29776|ENSG00000138646|51191|0|<1.0E-5| ; UBE2L6|IDBG-46767|ENSG00000156587|9246|0|<1.0E-5| ;
L-serine biosynthetic process [biological_process]	GO:0006564	GO	9606	2	4	0.5	0.000946336	0.0193303	PHGDH ; PSAT1 ;	PHGDH|IDBG-101522|ENSG00000092621|26227|0|<1.0E-5| ; PSAT1|IDBG-72636|ENSG00000135069|29968|0|<1.0E-5| ;
TAP complex [cellular_component]	GO:0042825	GO	9606	2	4	0.5	0.000946336	0.0193303	TAP1 ; TAP2 ;	TAP1|IDBG-81568|ENSG00000168394|6890|0|<1.0E-5| ; TAP2|IDBG-81449|ENSG00000204267|6891|0|<1.0E-5| ;
TAP1 binding [molecular_function]	GO:0046978	GO	9606	2	4	0.5	0.000946336	0.0193303	TAP1 ; TAP2 ;	TAP1|IDBG-81568|ENSG00000168394|6890|0|<1.0E-5| ; TAP2|IDBG-81449|ENSG00000204267|6891|0|<1.0E-5| ;
TAP2 binding [molecular_function]	GO:0046979	GO	9606	2	4	0.5	0.000946336	0.0193303	TAP1 ; TAP2 ;	TAP1|IDBG-81568|ENSG00000168394|6890|0|<1.0E-5| ; TAP2|IDBG-81449|ENSG00000204267|6891|0|<1.0E-5| ;
modification-dependent protein catabolic process [biological_process]	GO:0019941	GO	9606	2	4	0.5	0.000946336	0.0193303	ISG15 ; UBE2L6 ;	ISG15|IDBG-84312|ENSG00000187608|9636|0|<1.0E-5| ; UBE2L6|IDBG-46767|ENSG00000156587|9246|0|<1.0E-5| ;
negative regulation of viral entry into host cell [biological_process]	GO:0046597	GO	9606	2	4	0.5	0.000946336	0.0193303	IFITM1 ; IFITM2 ;	IFITM1|IDBG-16232|ENSG00000185885|8519|0|<1.0E-5| ; IFITM2|IDBG-16199|ENSG00000185201|10581|0|<1.0E-5| ;
oligopeptide-transporting ATPase activity [molecular_function]	GO:0015421	GO	9606	2	4	0.5	0.000946336	0.0193303	TAP1 ; TAP2 ;	TAP1|IDBG-81568|ENSG00000168394|6890|0|<1.0E-5| ; TAP2|IDBG-81449|ENSG00000204267|6891|0|<1.0E-5| ;
peptide transporter activity [molecular_function]	GO:0015197	GO	9606	2	4	0.5	0.000946336	0.0193303	TAP1 ; TAP2 ;	TAP1|IDBG-81568|ENSG00000168394|6890|0|<1.0E-5| ; TAP2|IDBG-81449|ENSG00000204267|6891|0|<1.0E-5| ;
inflammatory response [biological_process]	GO:0006954	GO	9606	11	295	0.04	0.00142646	0.0287153	AIM2 ; APOL3 ; CCL8 ; CSF1 ; CXCL10 ; CXCL11 ; CXCL9 ; IL27 ; ITGAL ; NMI ; SIGLEC1 ;	AIM2|IDBG-103863|ENSG00000163568|9447|0|<1.0E-5| ; APOL3|IDBG-5618|ENSG00000128284|80833|0|<1.0E-5| ; CCL8|IDBG-40686|ENSG00000108700|6355|0|<1.0E-5| ; CSF1|IDBG-100920|ENSG00000184371|1435|0|<1.0E-5| ; CXCL10|IDBG-25212|ENSG00000169245|3627|0|<1.0E-5| ; CXCL11|IDBG-25238|ENSG00000169248|6373|0|<1.0E-5| ; CXCL9|IDBG-25111|ENSG00000138755|4283|0|<1.0E-5| ; IL27|IDBG-22826|ENSG00000197272|246778|0|…
activated T cell proliferation [biological_process]	GO:0050798	GO	9606	2	5	0.4	0.00156402	0.0301725	ITGAL ; SATB1 ;	ITGAL|IDBG-26260|ENSG00000005844|3683|0|<1.0E-5| ; SATB1|IDBG-21555|ENSG00000182568|6304|0|<1.0E-5| ;
negative regulation of innate immune response [biological_process]	GO:0045824	GO	9606	2	5	0.4	0.00156402	0.0301725	DHX58 ; TRAFD1 ;	DHX58|IDBG-50252|ENSG00000108771|79132|0|<1.0E-5| ; TRAFD1|IDBG-57921|ENSG00000135148|10906|0|<1.0E-5| ;
response to interferon-beta [biological_process]	GO:0035456	GO	9606	2	5	0.4	0.00156402	0.0301725	IFITM1 ; IFITM2 ;	IFITM1|IDBG-16232|ENSG00000185885|8519|0|<1.0E-5| ; IFITM2|IDBG-16199|ENSG00000185201|10581|0|<1.0E-5| ;
transferase activity [molecular_function]	GO:0016740	GO	9606	6	99	0.06	0.00164548	0.0313091	GALNT11 ; GCNT2 ; OAS1 ; OAS2 ; OAS3 ; OASL ;	GALNT11|IDBG-49749|ENSG00000178234|63917|0|<1.0E-5| ; GCNT2|IDBG-60908|ENSG00000111846|2651|0|<1.0E-5| ; OAS1|IDBG-58231|ENSG00000089127|4938|0|<1.0E-5| ; OAS2|IDBG-58392|ENSG00000111335|4939|0|<1.0E-5| ; OAS3|IDBG-58353|ENSG00000111331|4940|0|<1.0E-5| ; OASL|IDBG-61209|ENSG00000135114|8638|0|<1.0E-5| ;
defense response [biological_process]	GO:0006952	GO	9606	6	100	0.06	0.00173229	0.0325155	CAMP ; CXCL9 ; MX1 ; MX2 ; SP140 ; TAP1 ;	CAMP|IDBG-32341|ENSG00000164047|820|0|<1.0E-5| ; CXCL9|IDBG-25111|ENSG00000138755|4283|0|<1.0E-5| ; MX1|IDBG-3941|ENSG00000157601|4599|0|<1.0E-5| ; MX2|IDBG-3922|ENSG00000183486|4600|0|<1.0E-5| ; SP140|IDBG-82911|ENSG00000079263|11262|0|<1.0E-5| ; TAP1|IDBG-81568|ENSG00000168394|6890|0|<1.0E-5| ;
positive regulation of interferon-beta production [biological_process]	GO:0032728	GO	9606	3	20	0.15	0.00196155	0.0363279	DDX58 ; IFIH1 ; IRF7 ;	DDX58|IDBG-55854|ENSG00000107201|23586|0|<1.0E-5| ; IFIH1|IDBG-73750|ENSG00000115267|64135|0|<1.0E-5| ; IRF7|IDBG-17225|ENSG00000185507|3665|0|<1.0E-5| ;
antigen processing and presentation of endogenous peptide antigen via MHC class I [biological_process]	GO:0019885	GO	9606	2	6	0.33	0.00232641	0.0419659	TAP1 ; TAP2 ;	TAP1|IDBG-81568|ENSG00000168394|6890|0|<1.0E-5| ; TAP2|IDBG-81449|ENSG00000204267|6891|0|<1.0E-5| ;
peptide transport [biological_process]	GO:0015833	GO	9606	2	6	0.33	0.00232641	0.0419659	TAP1 ; TAP2 ;	TAP1|IDBG-81568|ENSG00000168394|6890|0|<1.0E-5| ; TAP2|IDBG-81449|ENSG00000204267|6891|0|<1.0E-5| ;
NAD+ ADP-ribosyltransferase activity [molecular_function]	GO:0003950	GO	9606	3	22	0.14	0.00260076	0.0457272	PARP12 ; PARP14 ; PARP9 ;	PARP12|IDBG-43957|ENSG00000059378|64761|0|<1.0E-5| ; PARP14|IDBG-52688|ENSG00000173193|54625|0|<1.0E-5| ; PARP9|IDBG-52594|ENSG00000138496|83666|0|<1.0E-5| ;
hydrolase activity, acting on acid anhydrides [molecular_function]	GO:0016817	GO	9606	3	22	0.14	0.00260076	0.0457272	DDX58 ; DHX58 ; IFIH1 ;	DDX58|IDBG-55854|ENSG00000107201|23586|0|<1.0E-5| ; DHX58|IDBG-50252|ENSG00000108771|79132|0|<1.0E-5| ; IFIH1|IDBG-73750|ENSG00000115267|64135|0|<1.0E-5| ;
negative regulation of cell migration [biological_process]	GO:0030336	GO	9606	5	76	0.07	0.00280533	0.0487076	DAG1 ; IFITM1 ; MIA3 ; SERPINE1 ; SRF ;	DAG1|IDBG-34876|ENSG00000173402|1605|0|<1.0E-5| ; IFITM1|IDBG-16232|ENSG00000185885|8519|0|<1.0E-5| ; MIA3|IDBG-106805|ENSG00000154305|375056|0|<1.0E-5| ; SERPINE1|IDBG-32959|ENSG00000106366|5054|0|<1.0E-5| ; SRF|IDBG-87849|ENSG00000112658|6722|0|<1.0E-5| ;
proteasome core complex [cellular_component]	GO:0005839	GO	9606	3	23	0.13	0.00296308	0.0508113	PSMB10 ; PSMB8 ; PSMB9 ;	PSMB10|IDBG-37710|ENSG00000205220|5699|0|<1.0E-5| ; PSMB8|IDBG-81522|ENSG00000204264|5696|0|<1.0E-5| ; PSMB9|IDBG-403299|ENSG00000240065|5698|0|<1.0E-5| ;
positive regulation of type I interferon-mediated signaling pathway [biological_process]	GO:0060340	GO	9606	2	7	0.29	0.00322975	0.0547088	IRF7 ; NLRC5 ;	IRF7|IDBG-17225|ENSG00000185507|3665|0|<1.0E-5| ; NLRC5|IDBG-32729|ENSG00000140853|84166|0|<1.0E-5| ;
threonine-type endopeptidase activity [molecular_function]	GO:0004298	GO	9606	3	24	0.13	0.00335493	0.0561445	PSMB10 ; PSMB8 ; PSMB9 ;	PSMB10|IDBG-37710|ENSG00000205220|5699|0|<1.0E-5| ; PSMB8|IDBG-81522|ENSG00000204264|5696|0|<1.0E-5| ; PSMB9|IDBG-403299|ENSG00000240065|5698|0|<1.0E-5| ;
RNA binding [molecular_function]	GO:0003723	GO	9606	17	642	0.03	0.00353298	0.0584204	ADAR ; DDX60 ; IFIT1 ; IFIT5 ; LARP1 ; MOV10 ; OAS1 ; OAS2 ; OAS3 ; OASL ; PRIC285 ; RNMT ; RNPS1 ; SARS ; SUGP2 ; TRIM21 ; TUT1 ;	ADAR|IDBG-102968|ENSG00000160710|103|0|<1.0E-5| ; DDX60|IDBG-43861|ENSG00000137628|55601|0|<1.0E-5| ; IFIT1|IDBG-81960|ENSG00000185745|3434|0|<1.0E-5| ; IFIT5|IDBG-81992|ENSG00000152778|24138|0|<1.0E-5| ; LARP1|IDBG-54950|ENSG00000155506|23367|0|<1.0E-5| ; MOV10|IDBG-101151|ENSG00000155363|4343|0|<1.0E-5| ; OAS1|IDBG-58231|ENSG00000089127|4938|0|<1.0E-5| ; OAS2|IDBG-58392|ENSG00000111335|4939|0|<…
response to unfolded protein [biological_process]	GO:0006986	GO	9606	4	51	0.08	0.0039622	0.064747	DNAJA1 ; DNAJB1 ; SERPINH1 ; TOR1B ;	DNAJA1|IDBG-56413|ENSG00000086061|3301|0|<1.0E-5| ; DNAJB1|IDBG-33491|ENSG00000132002|3337|0|<1.0E-5| ; SERPINH1|IDBG-64909|ENSG00000149257|871|0|<1.0E-5| ; TOR1B|IDBG-89253|ENSG00000136816|27348|0|<1.0E-5| ;
activation of cysteine-type endopeptidase activity involved in apoptotic process [biological_process]	GO:0006919	GO	9606	5	83	0.06	0.00410514	0.0663028	BCL2L13 ; IFI27 ; JAK2 ; PML ; TNFSF10 ;	BCL2L13|IDBG-1018|ENSG00000099968|23786|0|<1.0E-5| ; IFI27|IDBG-17962|ENSG00000165949|3429|0|<1.0E-5| ; JAK2|IDBG-47039|ENSG00000096968|3717|0|<1.0E-5| ; PML|IDBG-21462|ENSG00000140464|5371|0|<1.0E-5| ; TNFSF10|IDBG-65161|ENSG00000121858|8743|0|<1.0E-5| ;
RNA polymerase II core promoter sequence-specific DNA binding [molecular_function]	GO:0000979	GO	9606	3	26	0.12	0.0042301	0.0675357	IRF7 ; NLRC5 ; STAT1 ;	IRF7|IDBG-17225|ENSG00000185507|3665|0|<1.0E-5| ; NLRC5|IDBG-32729|ENSG00000140853|84166|0|<1.0E-5| ; STAT1|IDBG-77617|ENSG00000115415|6772|0|<1.0E-5| ;
chemokine activity [molecular_function]	GO:0008009	GO	9606	4	52	0.08	0.00425033	0.0670876	CCL8 ; CXCL10 ; CXCL11 ; CXCL9 ;	CCL8|IDBG-40686|ENSG00000108700|6355|0|<1.0E-5| ; CXCL10|IDBG-25212|ENSG00000169245|3627|0|<1.0E-5| ; CXCL11|IDBG-25238|ENSG00000169248|6373|0|<1.0E-5| ; CXCL9|IDBG-25111|ENSG00000138755|4283|0|<1.0E-5| ;
RNA polymerase II core promoter sequence-specific DNA binding transcription factor activity [molecular_function]	GO:0000983	GO	9606	2	8	0.25	0.00427039	0.0651821	SRF ; STAT1 ;	SRF|IDBG-87849|ENSG00000112658|6722|0|<1.0E-5| ; STAT1|IDBG-77617|ENSG00000115415|6772|0|<1.0E-5| ;
morphogenesis of an epithelial sheet [biological_process]	GO:0002011	GO	9606	2	8	0.25	0.00427039	0.0651821	DAG1 ; SRF ;	DAG1|IDBG-34876|ENSG00000173402|1605|0|<1.0E-5| ; SRF|IDBG-87849|ENSG00000112658|6722|0|<1.0E-5| ;
natural killer cell mediated cytotoxicity [biological_process]	GO:0042267	GO	9606	2	8	0.25	0.00427039	0.0651821	CEBPG ; SLAMF7 ;	CEBPG|IDBG-42640|ENSG00000153879|1054|0|<1.0E-5| ; SLAMF7|IDBG-104088|ENSG00000026751|57823|0|<1.0E-5| ;
helicase activity [molecular_function]	GO:0004386	GO	9606	6	122	0.05	0.00466916	0.0704941	DDX58 ; DDX60 ; DHX58 ; IFIH1 ; MOV10 ; PRIC285 ;	DDX58|IDBG-55854|ENSG00000107201|23586|0|<1.0E-5| ; DDX60|IDBG-43861|ENSG00000137628|55601|0|<1.0E-5| ; DHX58|IDBG-50252|ENSG00000108771|79132|0|<1.0E-5| ; IFIH1|IDBG-73750|ENSG00000115267|64135|0|<1.0E-5| ; MOV10|IDBG-101151|ENSG00000155363|4343|0|<1.0E-5| ; PRIC285|IDBG-86601|ENSG00000130589|85441|0|<1.0E-5| ;
positive regulation of interleukin-1 beta production [biological_process]	GO:0032731	GO	9606	2	9	0.22	0.00544471	0.0813194	AIM2 ; JAK2 ;	AIM2|IDBG-103863|ENSG00000163568|9447|0|<1.0E-5| ; JAK2|IDBG-47039|ENSG00000096968|3717|0|<1.0E-5| ;
ubiquitin-protein ligase activity [molecular_function]	GO:0004842	GO	9606	9	256	0.04	0.00555477	0.0820806	DTX3L ; FBXW11 ; HERC5 ; HERC6 ; RBCK1 ; TRIM21 ; UBE2E3 ; UBE2L6 ; UBE4B ;	DTX3L|IDBG-52646|ENSG00000163840|151636|0|<1.0E-5| ; FBXW11|IDBG-57611|ENSG00000072803|23291|0|<1.0E-5| ; HERC5|IDBG-29776|ENSG00000138646|51191|0|<1.0E-5| ; HERC6|IDBG-29637|ENSG00000138642|55008|0|<1.0E-5| ; RBCK1|IDBG-37270|ENSG00000125826|10616|0|<1.0E-5| ; TRIM21|IDBG-24923|ENSG00000132109|6737|0|<1.0E-5| ; UBE2E3|IDBG-76671|ENSG00000170035|10477|0|<1.0E-5| ; UBE2L6|IDBG-46767|ENSG0000015658…
gene expression [biological_process]	GO:0010467	GO	9606	17	673	0.03	0.005627	0.0822726	AARS ; ADAR ; CARS ; GARS ; HDAC1 ; MARS ; PSMB10 ; PSMB8 ; PSMB9 ; RNMT ; RNPS1 ; SARS ; SERPINE1 ; TARS ; USP9X ; WARS ; YARS ;	AARS|IDBG-39794|ENSG00000090861|16|0|<1.0E-5| ; ADAR|IDBG-102968|ENSG00000160710|103|0|<1.0E-5| ; CARS|IDBG-23884|ENSG00000110619|833|0|<1.0E-5| ; GARS|IDBG-11151|ENSG00000106105|2617|0|<1.0E-5| ; HDAC1|IDBG-95712|ENSG00000116478|3065|0|<1.0E-5| ; MARS|IDBG-42746|ENSG00000166986|4141|0|<1.0E-5| ; PSMB10|IDBG-37710|ENSG00000205220|5699|0|<1.0E-5| ; PSMB8|IDBG-81522|ENSG00000204264|5696|0|<1.0E-5| …
cytokine activity [molecular_function]	GO:0005125	GO	9606	7	168	0.04	0.00571434	0.0826794	CSF1 ; CXCL9 ; IL27 ; IL37 ; TNFSF10 ; TNFSF13B ; TNFSF14 ;	CSF1|IDBG-100920|ENSG00000184371|1435|0|<1.0E-5| ; CXCL9|IDBG-25111|ENSG00000138755|4283|0|<1.0E-5| ; IL27|IDBG-22826|ENSG00000197272|246778|0|<1.0E-5| ; IL37|IDBG-66559|ENSG00000125571|27178|0|<1.0E-5| ; TNFSF10|IDBG-65161|ENSG00000121858|8743|0|<1.0E-5| ; TNFSF13B|IDBG-49841|ENSG00000102524|10673|0|<1.0E-5| ; TNFSF14|IDBG-21748|ENSG00000125735|8740|0|<1.0E-5| ;
integrin complex [cellular_component]	GO:0008305	GO	9606	3	29	0.1	0.00578124	0.082785	ITGA5 ; ITGAE ; ITGAL ;	ITGA5|IDBG-37894|ENSG00000161638|3678|0|<1.0E-5| ; ITGAE|IDBG-17793|ENSG00000083457|3682|0|<1.0E-5| ; ITGAL|IDBG-26260|ENSG00000005844|3683|0|<1.0E-5| ;
cellular defense response [biological_process]	GO:0006968	GO	9606	4	57	0.07	0.00590408	0.0836814	CD300C ; CXCL9 ; HLA-G ; LGALS3BP ;	CD300C|IDBG-67336|ENSG00000167850|10871|0|<1.0E-5| ; CXCL9|IDBG-25111|ENSG00000138755|4283|0|<1.0E-5| ; HLA-G|IDBG-73885|ENSG00000204632|3135|0|<1.0E-5| ; LGALS3BP|IDBG-71005|ENSG00000108679|3959|0|<1.0E-5| ;
cofactor binding [molecular_function]	GO:0048037	GO	9606	3	30	0.1	0.00636418	0.0883984	AHCYL1 ; ASNS ; PHGDH ;	AHCYL1|IDBG-100935|ENSG00000168710|10768|0|<1.0E-5| ; ASNS|IDBG-28257|ENSG00000070669|440|0|<1.0E-5| ; PHGDH|IDBG-101522|ENSG00000092621|26227|0|<1.0E-5| ;
proteolysis involved in cellular protein catabolic process [biological_process]	GO:0051603	GO	9606	3	30	0.1	0.00636418	0.0883984	PSMB10 ; PSMB8 ; PSMB9 ;	PSMB10|IDBG-37710|ENSG00000205220|5699|0|<1.0E-5| ; PSMB8|IDBG-81522|ENSG00000204264|5696|0|<1.0E-5| ; PSMB9|IDBG-403299|ENSG00000240065|5698|0|<1.0E-5| ;
ligase activity, forming aminoacyl-tRNA and related compounds [molecular_function]	GO:0016876	GO	9606	2	10	0.2	0.0067492	0.0901407	AARS ; TARS ;	AARS|IDBG-39794|ENSG00000090861|16|0|<1.0E-5| ; TARS|IDBG-14769|ENSG00000113407|6897|0|<1.0E-5| ;
positive regulation of ubiquitin-protein ligase activity [biological_process]	GO:0051443	GO	9606	2	10	0.2	0.0067492	0.0901407	AXIN1 ; TRIB3 ;	AXIN1|IDBG-7404|ENSG00000103126|8312|0|<1.0E-5| ; TRIB3|IDBG-37170|ENSG00000101255|57761|0|<1.0E-5| ;
regulation of ossification [biological_process]	GO:0030278	GO	9606	2	10	0.2	0.0067492	0.0901407	CSF1 ; RSAD2 ;	CSF1|IDBG-100920|ENSG00000184371|1435|0|<1.0E-5| ; RSAD2|IDBG-26912|ENSG00000134321|91543|0|<1.0E-5| ;
vinculin binding [molecular_function]	GO:0017166	GO	9606	2	10	0.2	0.0067492	0.0901407	C22orf28 ; DAG1 ;	C22orf28|IDBG-5110|ENSG00000100220|51493|0|<1.0E-5| ; DAG1|IDBG-34876|ENSG00000173402|1605|0|<1.0E-5| ;
negative regulation of endopeptidase activity [biological_process]	GO:0010951	GO	9606	4	61	0.07	0.00749977	0.0992113	SERPINE1 ; SERPING1 ; SERPINH1 ; SERPINI1 ;	SERPINE1|IDBG-32959|ENSG00000106366|5054|0|<1.0E-5| ; SERPING1|IDBG-46853|ENSG00000149131|710|0|<1.0E-5| ; SERPINH1|IDBG-64909|ENSG00000149257|871|0|<1.0E-5| ; SERPINI1|IDBG-64026|ENSG00000163536|5274|0|<1.0E-5| ;
nucleotidyltransferase activity [molecular_function]	GO:0016779	GO	9606	3	32	0.09	0.0076319	0.100007	OAS1 ; OAS2 ; OAS3 ;	OAS1|IDBG-58231|ENSG00000089127|4938|0|<1.0E-5| ; OAS2|IDBG-58392|ENSG00000111335|4939|0|<1.0E-5| ; OAS3|IDBG-58353|ENSG00000111331|4940|0|<1.0E-5| ;
chaperone mediated protein folding requiring cofactor [biological_process]	GO:0051085	GO	9606	2	11	0.18	0.00818037	0.106192	DNAJB1 ; TOR1B ;	DNAJB1|IDBG-33491|ENSG00000132002|3337|0|<1.0E-5| ; TOR1B|IDBG-89253|ENSG00000136816|27348|0|<1.0E-5| ;
lateral plasma membrane [cellular_component]	GO:0016328	GO	9606	3	33	0.09	0.00831758	0.106973	AXIN1 ; CLDN7 ; SPTAN1 ;	AXIN1|IDBG-7404|ENSG00000103126|8312|0|<1.0E-5| ; CLDN7|IDBG-24056|ENSG00000181885|1366|0|<1.0E-5| ; SPTAN1|IDBG-88280|ENSG00000197694|6709|0|<1.0E-5| ;
double-stranded DNA binding [molecular_function]	GO:0003690	GO	9606	6	140	0.04	0.0089897	0.114557	AIM2 ; CEBPG ; DDX58 ; DDX60 ; SATB1 ; STAT1 ;	AIM2|IDBG-103863|ENSG00000163568|9447|0|<1.0E-5| ; CEBPG|IDBG-42640|ENSG00000153879|1054|0|<1.0E-5| ; DDX58|IDBG-55854|ENSG00000107201|23586|0|<1.0E-5| ; DDX60|IDBG-43861|ENSG00000137628|55601|0|<1.0E-5| ; SATB1|IDBG-21555|ENSG00000182568|6304|0|<1.0E-5| ; STAT1|IDBG-77617|ENSG00000115415|6772|0|<1.0E-5| ;
positive regulation of T cell mediated cytotoxicity [biological_process]	GO:0001916	GO	9606	2	12	0.17	0.00973484	0.120729	TAP1 ; TAP2 ;	TAP1|IDBG-81568|ENSG00000168394|6890|0|<1.0E-5| ; TAP2|IDBG-81449|ENSG00000204267|6891|0|<1.0E-5| ;
positive regulation of interferon-gamma biosynthetic process [biological_process]	GO:0045078	GO	9606	2	12	0.17	0.00973484	0.120729	CEBPG ; IL27 ;	CEBPG|IDBG-42640|ENSG00000153879|1054|0|<1.0E-5| ; IL27|IDBG-22826|ENSG00000197272|246778|0|<1.0E-5| ;
positive regulation of viral genome replication [biological_process]	GO:0045070	GO	9606	2	12	0.17	0.00973484	0.120729	ADAR ; IFIT1 ;	ADAR|IDBG-102968|ENSG00000160710|103|0|<1.0E-5| ; IFIT1|IDBG-81960|ENSG00000185745|3434|0|<1.0E-5| ;
lipid transport [biological_process]	GO:0006869	GO	9606	4	66	0.06	0.00986279	0.121234	APOL2 ; APOL3 ; APOL6 ; SORL1 ;	APOL2|IDBG-5722|ENSG00000128335|23780|0|<1.0E-5| ; APOL3|IDBG-5618|ENSG00000128284|80833|0|<1.0E-5| ; APOL6|IDBG-281551|ENSG00000221963|80830|0|<1.0E-5| ; SORL1|IDBG-74757|ENSG00000137642|6653|0|<1.0E-5| ;
nucleotide binding [molecular_function]	GO:0000166	GO	9606	17	721	0.02	0.0107752	0.131288	AARS ; CARS ; GARS ; MARS ; MTHFD2 ; NMI ; NT5C3 ; RNPS1 ; SARS ; SRRT ; TAP1 ; TAP2 ; TARS ; TUT1 ; VWA8 ; WARS ; YARS ;	AARS|IDBG-39794|ENSG00000090861|16|0|<1.0E-5| ; CARS|IDBG-23884|ENSG00000110619|833|0|<1.0E-5| ; GARS|IDBG-11151|ENSG00000106105|2617|0|<1.0E-5| ; MARS|IDBG-42746|ENSG00000166986|4141|0|<1.0E-5| ; MTHFD2|IDBG-57007|ENSG00000065911|10797|0|<1.0E-5| ; NMI|IDBG-72072|ENSG00000123609|9111|0|<1.0E-5| ; NT5C3|IDBG-11769|ENSG00000122643|51251|0|<1.0E-5| ; RNPS1|IDBG-10321|ENSG00000205937|10921|0|<1.0E-5…
DNA damage response, signal transduction by p53 class mediator resulting in cell cycle arrest [biological_process]	GO:0006977	GO	9606	4	68	0.06	0.0109287	0.132	PML ; PSMB10 ; PSMB8 ; PSMB9 ;	PML|IDBG-21462|ENSG00000140464|5371|0|<1.0E-5| ; PSMB10|IDBG-37710|ENSG00000205220|5699|0|<1.0E-5| ; PSMB8|IDBG-81522|ENSG00000204264|5696|0|<1.0E-5| ; PSMB9|IDBG-403299|ENSG00000240065|5698|0|<1.0E-5| ;
branching involved in mammary gland duct morphogenesis [biological_process]	GO:0060444	GO	9606	2	13	0.15	0.0114093	0.136616	CSF1 ; PML ;	CSF1|IDBG-100920|ENSG00000184371|1435|0|<1.0E-5| ; PML|IDBG-21462|ENSG00000140464|5371|0|<1.0E-5| ;
nucleoplasm [cellular_component]	GO:0005654	GO	9606	21	969	0.02	0.0119788	0.14221	ADAR ; CBX1 ; DAG1 ; HDAC1 ; IRF7 ; JMJD1C ; NUP50 ; ORC3 ; PML ; PRIC285 ; PSMB10 ; PSMB8 ; PSMB9 ; RNMT ; RNPS1 ; SATB1 ; SP100 ; SP140 ; SRRT ; STAT1 ; STAT2 ;	ADAR|IDBG-102968|ENSG00000160710|103|0|<1.0E-5| ; CBX1|IDBG-56608|ENSG00000108468|10951|0|<1.0E-5| ; DAG1|IDBG-34876|ENSG00000173402|1605|0|<1.0E-5| ; HDAC1|IDBG-95712|ENSG00000116478|3065|0|<1.0E-5| ; IRF7|IDBG-17225|ENSG00000185507|3665|0|<1.0E-5| ; JMJD1C|IDBG-75649|ENSG00000171988|221037|0|<1.0E-5| ; NUP50|IDBG-11282|ENSG00000093000|10762|0|<1.0E-5| ; ORC3|IDBG-94195|ENSG00000135336|23595|0|<…
CD4-positive, alpha-beta T cell activation [biological_process]	GO:0035710	GO	9606	1	1	1	0.0126914	0.0922954	RSAD2 ;	RSAD2|IDBG-26912|ENSG00000134321|91543|0|<1.0E-5| ;
L-asparagine biosynthetic process [biological_process]	GO:0070981	GO	9606	1	1	1	0.0126914	0.0922954	ASNS ;	ASNS|IDBG-28257|ENSG00000070669|440|0|<1.0E-5| ;
O-phospho-L-serine:2-oxoglutarate aminotransferase activity [molecular_function]	GO:0004648	GO	9606	1	1	1	0.0126914	0.0922954	PSAT1 ;	PSAT1|IDBG-72636|ENSG00000135069|29968|0|<1.0E-5| ;
RIG-I signaling pathway [biological_process]	GO:0039529	GO	9606	1	1	1	0.0126914	0.0922954	DDX58 ;	DDX58|IDBG-55854|ENSG00000107201|23586|0|<1.0E-5| ;
RNA ligase (ATP) activity [molecular_function]	GO:0003972	GO	9606	1	1	1	0.0126914	0.0922954	C22orf28 ;	C22orf28|IDBG-5110|ENSG00000100220|51493|0|<1.0E-5| ;
antigen processing and presentation of endogenous peptide antigen via MHC class I via ER pathway, TAP-dependent [biological_process]	GO:0002485	GO	9606	1	1	1	0.0126914	0.0922954	TAP2 ;	TAP2|IDBG-81449|ENSG00000204267|6891|0|<1.0E-5| ;
antigen processing and presentation of endogenous peptide antigen via MHC class Ib via ER pathway, TAP-dependent [biological_process]	GO:0002489	GO	9606	1	1	1	0.0126914	0.0922954	TAP2 ;	TAP2|IDBG-81449|ENSG00000204267|6891|0|<1.0E-5| ;
cell wall [cellular_component]	GO:0005618	GO	9606	1	1	1	0.0126914	0.0922954	CAMP ;	CAMP|IDBG-32341|ENSG00000164047|820|0|<1.0E-5| ;
cellular response to gravity [biological_process]	GO:0071258	GO	9606	1	1	1	0.0126914	0.0922954	SERPINE1 ;	SERPINE1|IDBG-32959|ENSG00000106366|5054|0|<1.0E-5| ;
cellular response to type I interferon [biological_process]	GO:0071357	GO	9606	1	1	1	0.0126914	0.0922954	IFIT1 ;	IFIT1|IDBG-81960|ENSG00000185745|3434|0|<1.0E-5| ;
cellular response to xenobiotic stimulus [biological_process]	GO:0071466	GO	9606	1	1	1	0.0126914	0.0922954	APOBEC3A ;	APOBEC3A|IDBG-7865|ENSG00000128383|100913187,200315|0|<1.0E-5| ;
chorion development [biological_process]	GO:0060717	GO	9606	1	1	1	0.0126914	0.0922954	PAXIP1 ;	PAXIP1|IDBG-50182|ENSG00000157212|22976|0|<1.0E-5| ;
clearance of foreign intracellular DNA by conversion of DNA cytidine to uridine [biological_process]	GO:0044356	GO	9606	1	1	1	0.0126914	0.0922954	APOBEC3A ;	APOBEC3A|IDBG-7865|ENSG00000128383|100913187,200315|0|<1.0E-5| ;
contractile actin filament bundle assembly [biological_process]	GO:0030038	GO	9606	1	1	1	0.0126914	0.0922954	SRF ;	SRF|IDBG-87849|ENSG00000112658|6722|0|<1.0E-5| ;
defecation [biological_process]	GO:0030421	GO	9606	1	1	1	0.0126914	0.0922954	MDK ;	MDK|IDBG-41723|ENSG00000110492|4192|0|<1.0E-5| ;
dystroglycan complex [cellular_component]	GO:0016011	GO	9606	1	1	1	0.0126914	0.0922954	DAG1 ;	DAG1|IDBG-34876|ENSG00000173402|1605|0|<1.0E-5| ;
epinephrine secretion [biological_process]	GO:0048242	GO	9606	1	1	1	0.0126914	0.0922954	LY6E ;	LY6E|IDBG-38103|ENSG00000160932|4061|0|<1.0E-5| ;
evasion or tolerance by virus of host immune response [biological_process]	GO:0030683	GO	9606	1	1	1	0.0126914	0.0922954	EIF2AK2 ;	EIF2AK2|IDBG-44867|ENSG00000055332|5610|0|<1.0E-5| ;
extrinsic to endoplasmic reticulum membrane [cellular_component]	GO:0042406	GO	9606	1	1	1	0.0126914	0.0922954	PML ;	PML|IDBG-21462|ENSG00000140464|5371|0|<1.0E-5| ;
histone H3-Y41 phosphorylation [biological_process]	GO:0035409	GO	9606	1	1	1	0.0126914	0.0922954	JAK2 ;	JAK2|IDBG-47039|ENSG00000096968|3717|0|<1.0E-5| ;
histone kinase activity (H3-Y41 specific) [molecular_function]	GO:0035401	GO	9606	1	1	1	0.0126914	0.0922954	JAK2 ;	JAK2|IDBG-47039|ENSG00000096968|3717|0|<1.0E-5| ;
interferon-alpha production [biological_process]	GO:0032607	GO	9606	1	1	1	0.0126914	0.0922954	IRF7 ;	IRF7|IDBG-17225|ENSG00000185507|3665|0|<1.0E-5| ;
mRNA (guanine-N7-)-methyltransferase activity [molecular_function]	GO:0004482	GO	9606	1	1	1	0.0126914	0.0922954	RNMT ;	RNMT|IDBG-1256|ENSG00000101654|8731|0|<1.0E-5| ;
mammary gland fat development [biological_process]	GO:0060611	GO	9606	1	1	1	0.0126914	0.0922954	CSF1 ;	CSF1|IDBG-100920|ENSG00000184371|1435|0|<1.0E-5| ;
mature B cell differentiation involved in immune response [biological_process]	GO:0002313	GO	9606	1	1	1	0.0126914	0.0922954	GPR183 ;	GPR183|IDBG-46148|ENSG00000169508|1880|0|<1.0E-5| ;
mineralocorticoid receptor signaling pathway [biological_process]	GO:0031959	GO	9606	1	1	1	0.0126914	0.0922954	JAK2 ;	JAK2|IDBG-47039|ENSG00000096968|3717|0|<1.0E-5| ;
multinuclear osteoclast differentiation [biological_process]	GO:0072674	GO	9606	1	1	1	0.0126914	0.0922954	OCSTAMP ;	OCSTAMP|IDBG-79284|ENSG00000149635|128506|0|<1.0E-5| ;
natural killer cell proliferation [biological_process]	GO:0001787	GO	9606	1	1	1	0.0126914	0.0922954	ELF4 ;	ELF4|IDBG-85951|ENSG00000102034|2000|0|<1.0E-5| ;
negative regulation of MDA-5 signaling pathway [biological_process]	GO:0039534	GO	9606	1	1	1	0.0126914	0.0922954	DHX58 ;	DHX58|IDBG-50252|ENSG00000108771|79132|0|<1.0E-5| ;
negative regulation of RIG-I signaling pathway [biological_process]	GO:0039536	GO	9606	1	1	1	0.0126914	0.0922954	DHX58 ;	DHX58|IDBG-50252|ENSG00000108771|79132|0|<1.0E-5| ;
negative regulation of growth of symbiont on or near host surface [biological_process]	GO:0044140	GO	9606	1	1	1	0.0126914	0.0922954	CAMP ;	CAMP|IDBG-32341|ENSG00000164047|820|0|<1.0E-5| ;
negative regulation of mitotic prometaphase [biological_process]	GO:0035417	GO	9606	1	1	1	0.0126914	0.0922954	UBD ;	UBD|IDBG-236915|ENSG00000213886|10537|0|<1.0E-5| ;
negative regulation of protein metabolic process [biological_process]	GO:0051248	GO	9606	1	1	1	0.0126914	0.0922954	AXIN1 ;	AXIN1|IDBG-7404|ENSG00000103126|8312|0|<1.0E-5| ;
negative regulation of translation in response to oxidative stress [biological_process]	GO:0032938	GO	9606	1	1	1	0.0126914	0.0922954	PML ;	PML|IDBG-21462|ENSG00000140464|5371|0|<1.0E-5| ;
negative regulation of vascular wound healing [biological_process]	GO:0061044	GO	9606	1	1	1	0.0126914	0.0922954	SERPINE1 ;	SERPINE1|IDBG-32959|ENSG00000106366|5054|0|<1.0E-5| ;
nerve maturation [biological_process]	GO:0021682	GO	9606	1	1	1	0.0126914	0.0922954	DAG1 ;	DAG1|IDBG-34876|ENSG00000173402|1605|0|<1.0E-5| ;
optic placode formation [biological_process]	GO:0001743	GO	9606	1	1	1	0.0126914	0.0922954	AXIN1 ;	AXIN1|IDBG-7404|ENSG00000103126|8312|0|<1.0E-5| ;
ornithine-oxo-acid transaminase activity [molecular_function]	GO:0004587	GO	9606	1	1	1	0.0126914	0.0922954	OAT ;	OAT|IDBG-92635|ENSG00000065154|4942|0|<1.0E-5| ;
phosphatidylserine exposure on blood platelet [biological_process]	GO:0097045	GO	9606	1	1	1	0.0126914	0.0922954	ANO6 ;	ANO6|IDBG-28318|ENSG00000177119|196527|0|<1.0E-5| ;
phosphoglycerate dehydrogenase activity [molecular_function]	GO:0004617	GO	9606	1	1	1	0.0126914	0.0922954	PHGDH ;	PHGDH|IDBG-101522|ENSG00000092621|26227|0|<1.0E-5| ;
positive regulation of antigen processing and presentation of peptide antigen via MHC class I [biological_process]	GO:0002591	GO	9606	1	1	1	0.0126914	0.0922954	TAP2 ;	TAP2|IDBG-81449|ENSG00000204267|6891|0|<1.0E-5| ;
positive regulation of histone H3-K36 methylation [biological_process]	GO:0000416	GO	9606	1	1	1	0.0126914	0.0922954	PAXIP1 ;	PAXIP1|IDBG-50182|ENSG00000157212|22976|0|<1.0E-5| ;
positive regulation of isotype switching [biological_process]	GO:0045830	GO	9606	1	1	1	0.0126914	0.0922954	PAXIP1 ;	PAXIP1|IDBG-50182|ENSG00000157212|22976|0|<1.0E-5| ;
positive regulation of leukotriene production involved in inflammatory response [biological_process]	GO:0035491	GO	9606	1	1	1	0.0126914	0.0922954	SERPINE1 ;	SERPINE1|IDBG-32959|ENSG00000106366|5054|0|<1.0E-5| ;
positive regulation of mononuclear cell proliferation [biological_process]	GO:0032946	GO	9606	1	1	1	0.0126914	0.0922954	CSF1 ;	CSF1|IDBG-100920|ENSG00000184371|1435|0|<1.0E-5| ;
positive regulation of osteoclast proliferation [biological_process]	GO:0090290	GO	9606	1	1	1	0.0126914	0.0922954	OCSTAMP ;	OCSTAMP|IDBG-79284|ENSG00000149635|128506|0|<1.0E-5| ;
positive regulation of toll-like receptor 7 signaling pathway [biological_process]	GO:0034157	GO	9606	1	1	1	0.0126914	0.0922954	RSAD2 ;	RSAD2|IDBG-26912|ENSG00000134321|91543|0|<1.0E-5| ;
positive regulation of toll-like receptor 9 signaling pathway [biological_process]	GO:0034165	GO	9606	1	1	1	0.0126914	0.0922954	RSAD2 ;	RSAD2|IDBG-26912|ENSG00000134321|91543|0|<1.0E-5| ;
positive regulation of transport [biological_process]	GO:0051050	GO	9606	1	1	1	0.0126914	0.0922954	SLC30A3 ;	SLC30A3|IDBG-37966|ENSG00000115194|7781|0|<1.0E-5| ;
protection from natural killer cell mediated cytotoxicity [biological_process]	GO:0042270	GO	9606	1	1	1	0.0126914	0.0922954	TAP1 ;	TAP1|IDBG-81568|ENSG00000168394|6890|0|<1.0E-5| ;
protein C-terminal methylesterase activity [molecular_function]	GO:0051722	GO	9606	1	1	1	0.0126914	0.0922954	PPME1 ;	PPME1|IDBG-232998|ENSG00000214517|51400|0|<1.0E-5| ;
protein myristoylation [biological_process]	GO:0018377	GO	9606	1	1	1	0.0126914	0.0922954	OAS2 ;	OAS2|IDBG-58392|ENSG00000111335|4939|0|<1.0E-5| ;
protein-disulfide reductase (glutathione) activity [molecular_function]	GO:0019153	GO	9606	1	1	1	0.0126914	0.0922954	TXNDC12 ;	TXNDC12|IDBG-98579|ENSG00000117862|51060|0|<1.0E-5| ;
purine-specific nucleoside:sodium symporter activity [molecular_function]	GO:0015390	GO	9606	1	1	1	0.0126914	0.0922954	SLC28A3 ;	SLC28A3|IDBG-74167|ENSG00000197506|64078|0|<1.0E-5| ;
pyrimidine nucleoside transport [biological_process]	GO:0015864	GO	9606	1	1	1	0.0126914	0.0922954	SLC28A3 ;	SLC28A3|IDBG-74167|ENSG00000197506|64078|0|<1.0E-5| ;
reflex [biological_process]	GO:0060004	GO	9606	1	1	1	0.0126914	0.0922954	SATB1 ;	SATB1|IDBG-21555|ENSG00000182568|6304|0|<1.0E-5| ;
regulation of MyD88-independent toll-like receptor signaling pathway [biological_process]	GO:0034127	GO	9606	1	1	1	0.0126914	0.0922954	IRF7 ;	IRF7|IDBG-17225|ENSG00000185507|3665|0|<1.0E-5| ;
regulation of T cell anergy [biological_process]	GO:0002667	GO	9606	1	1	1	0.0126914	0.0922954	HLA-B ;	HLA-B|IDBG-302135|ENSG00000234745|3106|0|<1.0E-5| ;
regulation of T-helper 1 cell differentiation [biological_process]	GO:0045625	GO	9606	1	1	1	0.0126914	0.0922954	IL27 ;	IL27|IDBG-22826|ENSG00000197272|246778|0|<1.0E-5| ;
regulation of calcium ion transport into cytosol [biological_process]	GO:0010522	GO	9606	1	1	1	0.0126914	0.0922954	PML ;	PML|IDBG-21462|ENSG00000140464|5371|0|<1.0E-5| ;
regulation of interleukin-12 production [biological_process]	GO:0032655	GO	9606	1	1	1	0.0126914	0.0922954	HLA-B ;	HLA-B|IDBG-302135|ENSG00000234745|3106|0|<1.0E-5| ;
regulation of ion transmembrane transporter activity [biological_process]	GO:0032412	GO	9606	1	1	1	0.0126914	0.0922954	AHCYL1 ;	AHCYL1|IDBG-100935|ENSG00000168710|10768|0|<1.0E-5| ;
regulation of mRNA 3'-end processing [biological_process]	GO:0031440	GO	9606	1	1	1	0.0126914	0.0922954	AHCYL1 ;	AHCYL1|IDBG-100935|ENSG00000168710|10768|0|<1.0E-5| ;
regulation of macrophage derived foam cell differentiation [biological_process]	GO:0010743	GO	9606	1	1	1	0.0126914	0.0922954	CSF1 ;	CSF1|IDBG-100920|ENSG00000184371|1435|0|<1.0E-5| ;
regulation of monocyte differentiation [biological_process]	GO:0045655	GO	9606	1	1	1	0.0126914	0.0922954	IRF7 ;	IRF7|IDBG-17225|ENSG00000185507|3665|0|<1.0E-5| ;
regulation of natural killer cell activation [biological_process]	GO:0032814	GO	9606	1	1	1	0.0126914	0.0922954	SLAMF7 ;	SLAMF7|IDBG-104088|ENSG00000026751|57823|0|<1.0E-5| ;
regulation of response to interferon-gamma [biological_process]	GO:0060330	GO	9606	1	1	1	0.0126914	0.0922954	PARP9 ;	PARP9|IDBG-52594|ENSG00000138496|83666|0|<1.0E-5| ;
regulation of type I interferon production [biological_process]	GO:0032479	GO	9606	1	1	1	0.0126914	0.0922954	IRF7 ;	IRF7|IDBG-17225|ENSG00000185507|3665|0|<1.0E-5| ;
renal tubule development [biological_process]	GO:0061326	GO	9606	1	1	1	0.0126914	0.0922954	STAT1 ;	STAT1|IDBG-77617|ENSG00000115415|6772|0|<1.0E-5| ;
sphingolipid activator protein activity [molecular_function]	GO:0030290	GO	9606	1	1	1	0.0126914	0.0922954	GM2A ;	GM2A|IDBG-54334|ENSG00000196743|2760|0|<1.0E-5| ;
spindle pole body organization [biological_process]	GO:0051300	GO	9606	1	1	1	0.0126914	0.0922954	BNIP2 ;	BNIP2|IDBG-14641|ENSG00000140299|663|0|<1.0E-5| ;
threonine metabolic process [biological_process]	GO:0006566	GO	9606	1	1	1	0.0126914	0.0922954	PHGDH ;	PHGDH|IDBG-101522|ENSG00000092621|26227|0|<1.0E-5| ;
uridylate kinase activity [molecular_function]	GO:0009041	GO	9606	1	1	1	0.0126914	0.0922954	CMPK2 ;	CMPK2|IDBG-26891|ENSG00000134326|129607|0|<1.0E-5| ;
zinc transporting ATPase activity [molecular_function]	GO:0015633	GO	9606	1	1	1	0.0126914	0.0922954	SLC30A3 ;	SLC30A3|IDBG-37966|ENSG00000115194|7781|0|<1.0E-5| ;
cellular nitrogen compound metabolic process [biological_process]	GO:0034641	GO	9606	7	196	0.04	0.0127484	0.0922268	ASNS ; OAT ; PHGDH ; PSAT1 ; PSMB10 ; PSMB8 ; PSMB9 ;	ASNS|IDBG-28257|ENSG00000070669|440|0|<1.0E-5| ; OAT|IDBG-92635|ENSG00000065154|4942|0|<1.0E-5| ; PHGDH|IDBG-101522|ENSG00000092621|26227|0|<1.0E-5| ; PSAT1|IDBG-72636|ENSG00000135069|29968|0|<1.0E-5| ; PSMB10|IDBG-37710|ENSG00000205220|5699|0|<1.0E-5| ; PSMB8|IDBG-81522|ENSG00000204264|5696|0|<1.0E-5| ; PSMB9|IDBG-403299|ENSG00000240065|5698|0|<1.0E-5| ;
MHC class I protein binding [molecular_function]	GO:0042288	GO	9606	2	14	0.14	0.0132004	0.0935477	TAP1 ; TAP2 ;	TAP1|IDBG-81568|ENSG00000168394|6890|0|<1.0E-5| ; TAP2|IDBG-81449|ENSG00000204267|6891|0|<1.0E-5| ;
peptide antigen binding [molecular_function]	GO:0042605	GO	9606	2	14	0.14	0.0132004	0.0935477	TAP1 ; TAP2 ;	TAP1|IDBG-81568|ENSG00000168394|6890|0|<1.0E-5| ; TAP2|IDBG-81449|ENSG00000204267|6891|0|<1.0E-5| ;
positive regulation of extrinsic apoptotic signaling pathway [biological_process]	GO:2001238	GO	9606	2	14	0.14	0.0132004	0.0935477	PML ; TNFSF10 ;	PML|IDBG-21462|ENSG00000140464|5371|0|<1.0E-5| ; TNFSF10|IDBG-65161|ENSG00000121858|8743|0|<1.0E-5| ;
tRNA aminoacylation [biological_process]	GO:0043039	GO	9606	2	14	0.14	0.0132004	0.0935477	AARS ; TARS ;	AARS|IDBG-39794|ENSG00000090861|16|0|<1.0E-5| ; TARS|IDBG-14769|ENSG00000113407|6897|0|<1.0E-5| ;
lipoprotein metabolic process [biological_process]	GO:0042157	GO	9606	3	40	0.08	0.0141173	0.099538	APOL2 ; APOL3 ; APOL6 ;	APOL2|IDBG-5722|ENSG00000128335|23780|0|<1.0E-5| ; APOL3|IDBG-5618|ENSG00000128284|80833|0|<1.0E-5| ; APOL6|IDBG-281551|ENSG00000221963|80830|0|<1.0E-5| ;
PML body [cellular_component]	GO:0016605	GO	9606	4	74	0.05	0.0145628	0.10216	ELF4 ; PML ; SATB1 ; SP100 ;	ELF4|IDBG-85951|ENSG00000102034|2000|0|<1.0E-5| ; PML|IDBG-21462|ENSG00000140464|5371|0|<1.0E-5| ; SATB1|IDBG-21555|ENSG00000182568|6304|0|<1.0E-5| ; SP100|IDBG-82951|ENSG00000067066|6672|0|<1.0E-5| ;
nucleotide metabolic process [biological_process]	GO:0009117	GO	9606	2	15	0.13	0.015105	0.104904	GMPR ; NT5C3 ;	GMPR|IDBG-63076|ENSG00000137198|2766|0|<1.0E-5| ; NT5C3|IDBG-11769|ENSG00000122643|51251|0|<1.0E-5| ;
response to biotic stimulus [biological_process]	GO:0009607	GO	9606	2	15	0.13	0.015105	0.104904	IFITM1 ; IFITM2 ;	IFITM1|IDBG-16232|ENSG00000185885|8519|0|<1.0E-5| ; IFITM2|IDBG-16199|ENSG00000185201|10581|0|<1.0E-5| ;
receptor binding [molecular_function]	GO:0005102	GO	9606	10	355	0.03	0.0155925	0.107751	APOL2 ; CXCL10 ; HLA-B ; HLA-G ; IL27 ; JAK2 ; SERPINE1 ; TNFSF10 ; TNFSF13B ; TNFSF14 ;	APOL2|IDBG-5722|ENSG00000128335|23780|0|<1.0E-5| ; CXCL10|IDBG-25212|ENSG00000169245|3627|0|<1.0E-5| ; HLA-B|IDBG-302135|ENSG00000234745|3106|0|<1.0E-5| ; HLA-G|IDBG-73885|ENSG00000204632|3135|0|<1.0E-5| ; IL27|IDBG-22826|ENSG00000197272|246778|0|<1.0E-5| ; JAK2|IDBG-47039|ENSG00000096968|3717|0|<1.0E-5| ; SERPINE1|IDBG-32959|ENSG00000106366|5054|0|<1.0E-5| ; TNFSF10|IDBG-65161|ENSG00000121858|87…
protein homodimerization activity [molecular_function]	GO:0042803	GO	9606	14	581	0.02	0.0167098	0.1149	ASNS ; AXIN1 ; CARS ; CEBPG ; CSF1 ; HLA-G ; MAFA ; PML ; SP100 ; SRF ; STAT1 ; TAP1 ; TARS ; TRIM5 ;	ASNS|IDBG-28257|ENSG00000070669|440|0|<1.0E-5| ; AXIN1|IDBG-7404|ENSG00000103126|8312|0|<1.0E-5| ; CARS|IDBG-23884|ENSG00000110619|833|0|<1.0E-5| ; CEBPG|IDBG-42640|ENSG00000153879|1054|0|<1.0E-5| ; CSF1|IDBG-100920|ENSG00000184371|1435|0|<1.0E-5| ; HLA-G|IDBG-73885|ENSG00000204632|3135|0|<1.0E-5| ; MAFA|IDBG-38414|ENSG00000182759|389692|0|<1.0E-5| ; PML|IDBG-21462|ENSG00000140464|5371|0|<1.0E-5|…
glutamine metabolic process [biological_process]	GO:0006541	GO	9606	2	16	0.13	0.01712	0.114877	ASNS ; PHGDH ;	ASNS|IDBG-28257|ENSG00000070669|440|0|<1.0E-5| ; PHGDH|IDBG-101522|ENSG00000092621|26227|0|<1.0E-5| ;
positive regulation of osteoclast differentiation [biological_process]	GO:0045672	GO	9606	2	16	0.13	0.01712	0.114877	CSF1 ; OCSTAMP ;	CSF1|IDBG-100920|ENSG00000184371|1435|0|<1.0E-5| ; OCSTAMP|IDBG-79284|ENSG00000149635|128506|0|<1.0E-5| ;
purine nucleotide biosynthetic process [biological_process]	GO:0006164	GO	9606	2	16	0.13	0.01712	0.114877	OAS1 ; OAS2 ;	OAS1|IDBG-58231|ENSG00000089127|4938|0|<1.0E-5| ; OAS2|IDBG-58392|ENSG00000111335|4939|0|<1.0E-5| ;
response to exogenous dsRNA [biological_process]	GO:0043330	GO	9606	2	16	0.13	0.01712	0.114877	DDX58 ; STAT1 ;	DDX58|IDBG-55854|ENSG00000107201|23586|0|<1.0E-5| ; STAT1|IDBG-77617|ENSG00000115415|6772|0|<1.0E-5| ;
retinoic acid receptor signaling pathway [biological_process]	GO:0048384	GO	9606	2	16	0.13	0.01712	0.114877	PML ; SP100 ;	PML|IDBG-21462|ENSG00000140464|5371|0|<1.0E-5| ; SP100|IDBG-82951|ENSG00000067066|6672|0|<1.0E-5| ;
ligand-dependent nuclear receptor transcription coactivator activity [molecular_function]	GO:0030374	GO	9606	3	43	0.07	0.0171527	0.114544	DCAF6 ; NCOA7 ; PRIC285 ;	DCAF6|IDBG-104583|ENSG00000143164|55827|0|<1.0E-5| ; NCOA7|IDBG-96130|ENSG00000111912|135112|0|<1.0E-5| ; PRIC285|IDBG-86601|ENSG00000130589|85441|0|<1.0E-5| ;
positive regulation of sequence-specific DNA binding transcription factor activity [biological_process]	GO:0051091	GO	9606	4	78	0.05	0.0173637	0.115398	CEBPG ; DDX58 ; SP100 ; SRF ;	CEBPG|IDBG-42640|ENSG00000153879|1054|0|<1.0E-5| ; DDX58|IDBG-55854|ENSG00000107201|23586|0|<1.0E-5| ; SP100|IDBG-82951|ENSG00000067066|6672|0|<1.0E-5| ; SRF|IDBG-87849|ENSG00000112658|6722|0|<1.0E-5| ;
M/G1 transition of mitotic cell cycle [biological_process]	GO:0000216	GO	9606	4	79	0.05	0.0181128	0.119803	ORC3 ; PSMB10 ; PSMB8 ; PSMB9 ;	ORC3|IDBG-94195|ENSG00000135336|23595|0|<1.0E-5| ; PSMB10|IDBG-37710|ENSG00000205220|5699|0|<1.0E-5| ; PSMB8|IDBG-81522|ENSG00000204264|5696|0|<1.0E-5| ; PSMB9|IDBG-403299|ENSG00000240065|5698|0|<1.0E-5| ;
cytoplasmic mRNA processing body [cellular_component]	GO:0000932	GO	9606	3	44	0.07	0.018239	0.120066	MOV10 ; TRIM21 ; TRIM5 ;	MOV10|IDBG-101151|ENSG00000155363|4343|0|<1.0E-5| ; TRIM21|IDBG-24923|ENSG00000132109|6737|0|<1.0E-5| ; TRIM5|IDBG-27690|ENSG00000132256|85363|0|<1.0E-5| ;
blood circulation [biological_process]	GO:0008015	GO	9606	3	46	0.07	0.020524	0.134471	CXCL10 ; SERPING1 ; STAT1 ;	CXCL10|IDBG-25212|ENSG00000169245|3627|0|<1.0E-5| ; SERPING1|IDBG-46853|ENSG00000149131|710|0|<1.0E-5| ; STAT1|IDBG-77617|ENSG00000115415|6772|0|<1.0E-5| ;
mitochondrion [cellular_component]	GO:0005739	GO	9606	27	1408	0.02	0.0207741	0.13547	AIM2 ; BCL2L13 ; CERK ; CMPK2 ; DEGS1 ; GARS ; GM2A ; HEBP2 ; IFI27 ; IFI6 ; IFIT3 ; LAP3 ; MARS ; MTHFD2 ; NT5C3 ; OAS1 ; OAS2 ; OAT ; RHBDD1 ; RSAD2 ; SARS ; SCO2 ; SLC25A44 ; TAP1 ; VWA8 ; XAF1 ; ZDHHC8 ;	AIM2|IDBG-103863|ENSG00000163568|9447|0|<1.0E-5| ; BCL2L13|IDBG-1018|ENSG00000099968|23786|0|<1.0E-5| ; CERK|IDBG-12219|ENSG00000100422|64781|0|<1.0E-5| ; CMPK2|IDBG-26891|ENSG00000134326|129607|0|<1.0E-5| ; DEGS1|IDBG-106891|ENSG00000143753|8560|0|<1.0E-5| ; GARS|IDBG-11151|ENSG00000106105|2617|0|<1.0E-5| ; GM2A|IDBG-54334|ENSG00000196743|2760|0|<1.0E-5| ; HEBP2|IDBG-97063|ENSG00000051620|23593|…
apoptotic process [biological_process]	GO:0006915	GO	9606	16	719	0.02	0.021459	0.139283	AATF ; AIM2 ; AXIN1 ; BNIP2 ; EBAG9 ; JAK2 ; PSMB10 ; PSMB8 ; PSMB9 ; RHBDD1 ; SATB1 ; SPTAN1 ; TNFSF10 ; UBE4B ; XAF1 ; YARS ;	AATF|IDBG-43309|ENSG00000108270|26574|0|<1.0E-5| ; AIM2|IDBG-103863|ENSG00000163568|9447|0|<1.0E-5| ; AXIN1|IDBG-7404|ENSG00000103126|8312|0|<1.0E-5| ; BNIP2|IDBG-14641|ENSG00000140299|663|0|<1.0E-5| ; EBAG9|IDBG-32695|ENSG00000147654|9166|0|<1.0E-5| ; JAK2|IDBG-47039|ENSG00000096968|3717|0|<1.0E-5| ; PSMB10|IDBG-37710|ENSG00000205220|5699|0|<1.0E-5| ; PSMB8|IDBG-81522|ENSG00000204264|5696|0|<1.0…
defense response to Gram-negative bacterium [biological_process]	GO:0050829	GO	9606	2	18	0.11	0.0214686	0.138055	CAMP ; SERPINE1 ;	CAMP|IDBG-32341|ENSG00000164047|820|0|<1.0E-5| ; SERPINE1|IDBG-32959|ENSG00000106366|5054|0|<1.0E-5| ;
fibrinolysis [biological_process]	GO:0042730	GO	9606	2	18	0.11	0.0214686	0.138055	SERPINE1 ; SERPING1 ;	SERPINE1|IDBG-32959|ENSG00000106366|5054|0|<1.0E-5| ; SERPING1|IDBG-46853|ENSG00000149131|710|0|<1.0E-5| ;
protein ubiquitination involved in ubiquitin-dependent protein catabolic process [biological_process]	GO:0042787	GO	9606	3	47	0.06	0.0217228	0.139046	HERC5 ; HERC6 ; UBE4B ;	HERC5|IDBG-29776|ENSG00000138646|51191|0|<1.0E-5| ; HERC6|IDBG-29637|ENSG00000138642|55008|0|<1.0E-5| ; UBE4B|IDBG-88839|ENSG00000130939|10277|0|<1.0E-5| ;
nuclear matrix [cellular_component]	GO:0016363	GO	9606	4	84	0.05	0.0221578	0.14118	JAK2 ; PAXIP1 ; PML ; SATB1 ;	JAK2|IDBG-47039|ENSG00000096968|3717|0|<1.0E-5| ; PAXIP1|IDBG-50182|ENSG00000157212|22976|0|<1.0E-5| ; PML|IDBG-21462|ENSG00000140464|5371|0|<1.0E-5| ; SATB1|IDBG-21555|ENSG00000182568|6304|0|<1.0E-5| ;
mRNA polyadenylation [biological_process]	GO:0006378	GO	9606	2	19	0.11	0.0237963	0.148888	AHCYL1 ; TUT1 ;	AHCYL1|IDBG-100935|ENSG00000168710|10768|0|<1.0E-5| ; TUT1|IDBG-51191|ENSG00000149016|64852|0|<1.0E-5| ;
nuclear heterochromatin [cellular_component]	GO:0005720	GO	9606	2	19	0.11	0.0237963	0.148888	CBX1 ; SATB1 ;	CBX1|IDBG-56608|ENSG00000108468|10951|0|<1.0E-5| ; SATB1|IDBG-21555|ENSG00000182568|6304|0|<1.0E-5| ;
positive regulation of sodium ion transport [biological_process]	GO:0010765	GO	9606	2	19	0.11	0.0237963	0.148888	AHCYL1 ; CNKSR3 ;	AHCYL1|IDBG-100935|ENSG00000168710|10768|0|<1.0E-5| ; CNKSR3|IDBG-98227|ENSG00000153721|154043|0|<1.0E-5| ;
protein destabilization [biological_process]	GO:0031648	GO	9606	2	19	0.11	0.0237963	0.148888	FBXW11 ; TRIM21 ;	FBXW11|IDBG-57611|ENSG00000072803|23291|0|<1.0E-5| ; TRIM21|IDBG-24923|ENSG00000132109|6737|0|<1.0E-5| ;
2'-phosphotransferase activity [molecular_function]	GO:0008665	GO	9606	1	2	0.5	0.0252225	0.11998	NT5C3 ;	NT5C3|IDBG-11769|ENSG00000122643|51251|0|<1.0E-5| ;
GMP reductase activity [molecular_function]	GO:0003920	GO	9606	1	2	0.5	0.0252225	0.11998	GMPR ;	GMPR|IDBG-63076|ENSG00000137198|2766|0|<1.0E-5| ;
Golgi vesicle fusion to target membrane [biological_process]	GO:0048210	GO	9606	1	2	0.5	0.0252225	0.11998	RAB8A ;	RAB8A|IDBG-35329|ENSG00000167461|4218|0|<1.0E-5| ;
L-histidine transmembrane transporter activity [molecular_function]	GO:0005290	GO	9606	1	2	0.5	0.0252225	0.11998	SLC15A4 ;	SLC15A4|IDBG-64443|ENSG00000139370|121260|0|<1.0E-5| ;
MDA-5 signaling pathway [biological_process]	GO:0039530	GO	9606	1	2	0.5	0.0252225	0.11998	IRF7 ;	IRF7|IDBG-17225|ENSG00000185507|3665|0|<1.0E-5| ;
NK T cell proliferation [biological_process]	GO:0001866	GO	9606	1	2	0.5	0.0252225	0.11998	ELF4 ;	ELF4|IDBG-85951|ENSG00000102034|2000|0|<1.0E-5| ;
T cell activation via T cell receptor contact with antigen bound to MHC molecule on antigen presenting cell [biological_process]	GO:0002291	GO	9606	1	2	0.5	0.0252225	0.11998	ITGAL ;	ITGAL|IDBG-26260|ENSG00000005844|3683|0|<1.0E-5| ;
UMP kinase activity [molecular_function]	GO:0033862	GO	9606	1	2	0.5	0.0252225	0.11998	CMPK2 ;	CMPK2|IDBG-26891|ENSG00000134326|129607|0|<1.0E-5| ;
Wnt receptor signaling pathway involved in forebrain neuron fate commitment [biological_process]	GO:0021881	GO	9606	1	2	0.5	0.0252225	0.11998	AXIN1 ;	AXIN1|IDBG-7404|ENSG00000103126|8312|0|<1.0E-5| ;
activation of blood coagulation via clotting cascade [biological_process]	GO:0002543	GO	9606	1	2	0.5	0.0252225	0.11998	ANO6 ;	ANO6|IDBG-28318|ENSG00000177119|196527|0|<1.0E-5| ;
adenosine to inosine editing [biological_process]	GO:0006382	GO	9606	1	2	0.5	0.0252225	0.11998	ADAR ;	ADAR|IDBG-102968|ENSG00000160710|103|0|<1.0E-5| ;
antigen processing and presentation of exogenous protein antigen via MHC class Ib, TAP-dependent [biological_process]	GO:0002481	GO	9606	1	2	0.5	0.0252225	0.11998	TAP2 ;	TAP2|IDBG-81449|ENSG00000204267|6891|0|<1.0E-5| ;
axial mesoderm formation [biological_process]	GO:0048320	GO	9606	1	2	0.5	0.0252225	0.11998	AXIN1 ;	AXIN1|IDBG-7404|ENSG00000103126|8312|0|<1.0E-5| ;
calcium-dependent cell-matrix adhesion [biological_process]	GO:0016340	GO	9606	1	2	0.5	0.0252225	0.11998	DAG1 ;	DAG1|IDBG-34876|ENSG00000173402|1605|0|<1.0E-5| ;
cellular response to chemical stimulus [biological_process]	GO:0070887	GO	9606	1	2	0.5	0.0252225	0.11998	SERPINE1 ;	SERPINE1|IDBG-32959|ENSG00000106366|5054|0|<1.0E-5| ;
cellular water homeostasis [biological_process]	GO:0009992	GO	9606	1	2	0.5	0.0252225	0.11998	SLC6A12 ;	SLC6A12|IDBG-11214|ENSG00000111181|6539|0|<1.0E-5| ;
ceramide kinase activity [molecular_function]	GO:0001729	GO	9606	1	2	0.5	0.0252225	0.11998	CERK ;	CERK|IDBG-12219|ENSG00000100422|64781|0|<1.0E-5| ;
cerebellar granular layer development [biological_process]	GO:0021681	GO	9606	1	2	0.5	0.0252225	0.11998	MDK ;	MDK|IDBG-41723|ENSG00000110492|4192|0|<1.0E-5| ;
chronological cell aging [biological_process]	GO:0001300	GO	9606	1	2	0.5	0.0252225	0.11998	SERPINE1 ;	SERPINE1|IDBG-32959|ENSG00000106366|5054|0|<1.0E-5| ;
contractile ring [cellular_component]	GO:0070938	GO	9606	1	2	0.5	0.0252225	0.11998	DAG1 ;	DAG1|IDBG-34876|ENSG00000173402|1605|0|<1.0E-5| ;
cysteine-tRNA ligase activity [molecular_function]	GO:0004817	GO	9606	1	2	0.5	0.0252225	0.11998	CARS ;	CARS|IDBG-23884|ENSG00000110619|833|0|<1.0E-5| ;
cysteinyl-tRNA aminoacylation [biological_process]	GO:0006423	GO	9606	1	2	0.5	0.0252225	0.11998	CARS ;	CARS|IDBG-23884|ENSG00000110619|833|0|<1.0E-5| ;
dTDP biosynthetic process [biological_process]	GO:0006233	GO	9606	1	2	0.5	0.0252225	0.11998	CMPK2 ;	CMPK2|IDBG-26891|ENSG00000134326|129607|0|<1.0E-5| ;
dUDP biosynthetic process [biological_process]	GO:0006227	GO	9606	1	2	0.5	0.0252225	0.11998	CMPK2 ;	CMPK2|IDBG-26891|ENSG00000134326|129607|0|<1.0E-5| ;
diadenosine tetraphosphate biosynthetic process [biological_process]	GO:0015966	GO	9606	1	2	0.5	0.0252225	0.11998	GARS ;	GARS|IDBG-11151|ENSG00000106105|2617|0|<1.0E-5| ;
endoplasmic reticulum quality control compartment [cellular_component]	GO:0044322	GO	9606	1	2	0.5	0.0252225	0.11998	RHBDD1 ;	RHBDD1|IDBG-82417|ENSG00000144468|84236|0|<1.0E-5| ;
establishment of viral latency [biological_process]	GO:0019043	GO	9606	1	2	0.5	0.0252225	0.11998	IRF7 ;	IRF7|IDBG-17225|ENSG00000185507|3665|0|<1.0E-5| ;
glycine-tRNA ligase activity [molecular_function]	GO:0004820	GO	9606	1	2	0.5	0.0252225	0.11998	GARS ;	GARS|IDBG-11151|ENSG00000106105|2617|0|<1.0E-5| ;
glycolipid catabolic process [biological_process]	GO:0019377	GO	9606	1	2	0.5	0.0252225	0.11998	GM2A ;	GM2A|IDBG-54334|ENSG00000196743|2760|0|<1.0E-5| ;
glycyl-tRNA aminoacylation [biological_process]	GO:0006426	GO	9606	1	2	0.5	0.0252225	0.11998	GARS ;	GARS|IDBG-11151|ENSG00000106105|2617|0|<1.0E-5| ;
histidine transport [biological_process]	GO:0015817	GO	9606	1	2	0.5	0.0252225	0.11998	SLC15A4 ;	SLC15A4|IDBG-64443|ENSG00000139370|121260|0|<1.0E-5| ;
interleukin-27 receptor binding [molecular_function]	GO:0045523	GO	9606	1	2	0.5	0.0252225	0.11998	IL27 ;	IL27|IDBG-22826|ENSG00000197272|246778|0|<1.0E-5| ;
interleukin-8 receptor binding [molecular_function]	GO:0005153	GO	9606	1	2	0.5	0.0252225	0.11998	YARS ;	YARS|IDBG-95800|ENSG00000134684|8565|0|<1.0E-5| ;
ketol-acid reductoisomerase activity [molecular_function]	GO:0004455	GO	9606	1	2	0.5	0.0252225	0.11998	AHCYL1 ;	AHCYL1|IDBG-100935|ENSG00000168710|10768|0|<1.0E-5| ;
killing by host of symbiont cells [biological_process]	GO:0051873	GO	9606	1	2	0.5	0.0252225	0.11998	CAMP ;	CAMP|IDBG-32341|ENSG00000164047|820|0|<1.0E-5| ;
mRNA cleavage involved in gene silencing by miRNA [biological_process]	GO:0035279	GO	9606	1	2	0.5	0.0252225	0.11998	MOV10 ;	MOV10|IDBG-101151|ENSG00000155363|4343|0|<1.0E-5| ;
macrophage colony-stimulating factor receptor binding [molecular_function]	GO:0005157	GO	9606	1	2	0.5	0.0252225	0.11998	CSF1 ;	CSF1|IDBG-100920|ENSG00000184371|1435|0|<1.0E-5| ;
methionine-tRNA ligase activity [molecular_function]	GO:0004825	GO	9606	1	2	0.5	0.0252225	0.11998	MARS ;	MARS|IDBG-42746|ENSG00000166986|4141|0|<1.0E-5| ;
methionyl-tRNA aminoacylation [biological_process]	GO:0006431	GO	9606	1	2	0.5	0.0252225	0.11998	MARS ;	MARS|IDBG-42746|ENSG00000166986|4141|0|<1.0E-5| ;
methylenetetrahydrofolate dehydrogenase (NAD+) activity [molecular_function]	GO:0004487	GO	9606	1	2	0.5	0.0252225	0.11998	MTHFD2 ;	MTHFD2|IDBG-57007|ENSG00000065911|10797|0|<1.0E-5| ;
muscle system process [biological_process]	GO:0003012	GO	9606	1	2	0.5	0.0252225	0.11998	SCO2 ;	SCO2|IDBG-13796|ENSG00000130489|9997|0|<1.0E-5| ;
negative regulation of complement activation, lectin pathway [biological_process]	GO:0001869	GO	9606	1	2	0.5	0.0252225	0.11998	SERPING1 ;	SERPING1|IDBG-46853|ENSG00000149131|710|0|<1.0E-5| ;
negative regulation of metanephric nephron tubule epithelial cell differentiation [biological_process]	GO:0072308	GO	9606	1	2	0.5	0.0252225	0.11998	STAT1 ;	STAT1|IDBG-77617|ENSG00000115415|6772|0|<1.0E-5| ;
negative regulation of protein deubiquitination [biological_process]	GO:0090086	GO	9606	1	2	0.5	0.0252225	0.11998	TRIM21 ;	TRIM21|IDBG-24923|ENSG00000132109|6737|0|<1.0E-5| ;
negative regulation of smooth muscle cell-matrix adhesion [biological_process]	GO:2000098	GO	9606	1	2	0.5	0.0252225	0.11998	SERPINE1 ;	SERPINE1|IDBG-32959|ENSG00000106366|5054|0|<1.0E-5| ;
negative regulation of superoxide anion generation [biological_process]	GO:0032929	GO	9606	1	2	0.5	0.0252225	0.11998	AATF ;	AATF|IDBG-43309|ENSG00000108270|26574|0|<1.0E-5| ;
negative regulation of type I interferon-mediated signaling pathway [biological_process]	GO:0060339	GO	9606	1	2	0.5	0.0252225	0.11998	NLRC5 ;	NLRC5|IDBG-32729|ENSG00000140853|84166|0|<1.0E-5| ;
peptide antigen-transporting ATPase activity [molecular_function]	GO:0015433	GO	9606	1	2	0.5	0.0252225	0.11998	TAP2 ;	TAP2|IDBG-81449|ENSG00000204267|6891|0|<1.0E-5| ;
positive regulation of circadian rhythm [biological_process]	GO:0042753	GO	9606	1	2	0.5	0.0252225	0.11998	FBXW11 ;	FBXW11|IDBG-57611|ENSG00000072803|23291|0|<1.0E-5| ;
positive regulation of odontogenesis of dentin-containing tooth [biological_process]	GO:0042488	GO	9606	1	2	0.5	0.0252225	0.11998	CSF1 ;	CSF1|IDBG-100920|ENSG00000184371|1435|0|<1.0E-5| ;
positive regulation of transcription via serum response element binding [biological_process]	GO:0010735	GO	9606	1	2	0.5	0.0252225	0.11998	SRF ;	SRF|IDBG-87849|ENSG00000112658|6722|0|<1.0E-5| ;
protein tag [molecular_function]	GO:0031386	GO	9606	1	2	0.5	0.0252225	0.11998	ISG15 ;	ISG15|IDBG-84312|ENSG00000187608|9636|0|<1.0E-5| ;
purine nucleoside transmembrane transport [biological_process]	GO:0015860	GO	9606	1	2	0.5	0.0252225	0.11998	SLC28A3 ;	SLC28A3|IDBG-74167|ENSG00000197506|64078|0|<1.0E-5| ;
pyridoxine biosynthetic process [biological_process]	GO:0008615	GO	9606	1	2	0.5	0.0252225	0.11998	PSAT1 ;	PSAT1|IDBG-72636|ENSG00000135069|29968|0|<1.0E-5| ;
pyrimidine- and adenine-specific:sodium symporter activity [molecular_function]	GO:0015389	GO	9606	1	2	0.5	0.0252225	0.11998	SLC28A3 ;	SLC28A3|IDBG-74167|ENSG00000197506|64078|0|<1.0E-5| ;
pyroptosis [biological_process]	GO:0070269	GO	9606	1	2	0.5	0.0252225	0.11998	AIM2 ;	AIM2|IDBG-103863|ENSG00000163568|9447|0|<1.0E-5| ;
regulation of MHC class I biosynthetic process [biological_process]	GO:0045343	GO	9606	1	2	0.5	0.0252225	0.11998	PML ;	PML|IDBG-21462|ENSG00000140464|5371|0|<1.0E-5| ;
regulation of MyD88-dependent toll-like receptor signaling pathway [biological_process]	GO:0034124	GO	9606	1	2	0.5	0.0252225	0.11998	IRF7 ;	IRF7|IDBG-17225|ENSG00000185507|3665|0|<1.0E-5| ;
regulation of cardiac muscle cell action potential [biological_process]	GO:0086001	GO	9606	1	2	0.5	0.0252225	0.11998	KCNJ2 ;	KCNJ2|IDBG-66556|ENSG00000123700|3759|0|<1.0E-5| ;
regulation of dendritic cell differentiation [biological_process]	GO:2001198	GO	9606	1	2	0.5	0.0252225	0.11998	HLA-B ;	HLA-B|IDBG-302135|ENSG00000234745|3106|0|<1.0E-5| ;
regulation of kinase activity [biological_process]	GO:0043549	GO	9606	1	2	0.5	0.0252225	0.11998	NLRC5 ;	NLRC5|IDBG-32729|ENSG00000140853|84166|0|<1.0E-5| ;
regulation of water loss via skin [biological_process]	GO:0033561	GO	9606	1	2	0.5	0.0252225	0.11998	SRF ;	SRF|IDBG-87849|ENSG00000112658|6722|0|<1.0E-5| ;
serum response element binding [molecular_function]	GO:0010736	GO	9606	1	2	0.5	0.0252225	0.11998	SRF ;	SRF|IDBG-87849|ENSG00000112658|6722|0|<1.0E-5| ;
thymidylate kinase activity [molecular_function]	GO:0004798	GO	9606	1	2	0.5	0.0252225	0.11998	CMPK2 ;	CMPK2|IDBG-26891|ENSG00000134326|129607|0|<1.0E-5| ;
thyroid hormone transmembrane transporter activity [molecular_function]	GO:0015349	GO	9606	1	2	0.5	0.0252225	0.11998	SLCO4A1 ;	SLCO4A1|IDBG-85265|ENSG00000101187|28231|0|<1.0E-5| ;
tryptophan-tRNA ligase activity [molecular_function]	GO:0004830	GO	9606	1	2	0.5	0.0252225	0.11998	WARS ;	WARS|IDBG-20170|ENSG00000140105|7453|0|<1.0E-5| ;
tryptophanyl-tRNA aminoacylation [biological_process]	GO:0006436	GO	9606	1	2	0.5	0.0252225	0.11998	WARS ;	WARS|IDBG-20170|ENSG00000140105|7453|0|<1.0E-5| ;
tyrosine phosphorylation of Stat1 protein [biological_process]	GO:0042508	GO	9606	1	2	0.5	0.0252225	0.11998	JAK2 ;	JAK2|IDBG-47039|ENSG00000096968|3717|0|<1.0E-5| ;
tyrosine-tRNA ligase activity [molecular_function]	GO:0004831	GO	9606	1	2	0.5	0.0252225	0.11998	YARS ;	YARS|IDBG-95800|ENSG00000134684|8565|0|<1.0E-5| ;
tyrosyl-tRNA aminoacylation [biological_process]	GO:0006437	GO	9606	1	2	0.5	0.0252225	0.11998	YARS ;	YARS|IDBG-95800|ENSG00000134684|8565|0|<1.0E-5| ;
protein ubiquitination [biological_process]	GO:0016567	GO	9606	8	278	0.03	0.0259616	0.123074	DCAF6 ; FBXO33 ; FBXW11 ; TRIM21 ; TRIM22 ; TRIM5 ; UBD ; UBE4B ;	DCAF6|IDBG-104583|ENSG00000143164|55827|0|<1.0E-5| ; FBXO33|IDBG-5413|ENSG00000165355|254170|0|<1.0E-5| ; FBXW11|IDBG-57611|ENSG00000072803|23291|0|<1.0E-5| ; TRIM21|IDBG-24923|ENSG00000132109|6737|0|<1.0E-5| ; TRIM22|IDBG-27924|ENSG00000132274|10346|0|<1.0E-5| ; TRIM5|IDBG-27690|ENSG00000132256|85363|0|<1.0E-5| ; UBD|IDBG-236915|ENSG00000213886|10537|0|<1.0E-5| ; UBE4B|IDBG-88839|ENSG00000130939…
T cell proliferation [biological_process]	GO:0042098	GO	9606	2	20	0.1	0.0262224	0.123468	PSMB10 ; TNFSF14 ;	PSMB10|IDBG-37710|ENSG00000205220|5699|0|<1.0E-5| ; TNFSF14|IDBG-21748|ENSG00000125735|8740|0|<1.0E-5| ;
lipid transporter activity [molecular_function]	GO:0005319	GO	9606	2	20	0.1	0.0262224	0.123468	APOL3 ; APOL6 ;	APOL3|IDBG-5618|ENSG00000128284|80833|0|<1.0E-5| ; APOL6|IDBG-281551|ENSG00000221963|80830|0|<1.0E-5| ;
negative regulation of angiogenesis [biological_process]	GO:0016525	GO	9606	3	51	0.06	0.0268934	0.126199	CXCL10 ; PML ; STAT1 ;	CXCL10|IDBG-25212|ENSG00000169245|3627|0|<1.0E-5| ; PML|IDBG-21462|ENSG00000140464|5371|0|<1.0E-5| ; STAT1|IDBG-77617|ENSG00000115415|6772|0|<1.0E-5| ;
regulation of cellular amino acid metabolic process [biological_process]	GO:0006521	GO	9606	3	52	0.06	0.0282797	0.132257	PSMB10 ; PSMB8 ; PSMB9 ;	PSMB10|IDBG-37710|ENSG00000205220|5699|0|<1.0E-5| ; PSMB8|IDBG-81522|ENSG00000204264|5696|0|<1.0E-5| ; PSMB9|IDBG-403299|ENSG00000240065|5698|0|<1.0E-5| ;
signal transducer activity [molecular_function]	GO:0004871	GO	9606	8	283	0.03	0.0284524	0.132619	APOL3 ; AXIN1 ; GNG2 ; SLC44A2 ; SP110 ; STAT1 ; STAT2 ; YARS ;	APOL3|IDBG-5618|ENSG00000128284|80833|0|<1.0E-5| ; AXIN1|IDBG-7404|ENSG00000103126|8312|0|<1.0E-5| ; GNG2|IDBG-6595|ENSG00000186469|54331|0|<1.0E-5| ; SLC44A2|IDBG-27872|ENSG00000129353|57153|0|<1.0E-5| ; SP110|IDBG-82818|ENSG00000135899|3431|0|<1.0E-5| ; STAT1|IDBG-77617|ENSG00000115415|6772|0|<1.0E-5| ; STAT2|IDBG-40906|ENSG00000170581|6773|0|<1.0E-5| ; YARS|IDBG-95800|ENSG00000134684|8565|0|<1…
protein phosphatase type 2A regulator activity [molecular_function]	GO:0008601	GO	9606	2	21	0.1	0.028744	0.13353	EIF2AK2 ; PPME1 ;	EIF2AK2|IDBG-44867|ENSG00000055332|5610|0|<1.0E-5| ; PPME1|IDBG-232998|ENSG00000214517|51400|0|<1.0E-5| ;
magnesium ion binding [molecular_function]	GO:0000287	GO	9606	6	183	0.03	0.0295494	0.136814	CERK ; LAP3 ; MAP3K8 ; MTHFD2 ; NT5C3 ; PGM1 ;	CERK|IDBG-12219|ENSG00000100422|64781|0|<1.0E-5| ; LAP3|IDBG-10959|ENSG00000002549|51056|0|<1.0E-5| ; MAP3K8|IDBG-66703|ENSG00000107968|1326|0|<1.0E-5| ; MTHFD2|IDBG-57007|ENSG00000065911|10797|0|<1.0E-5| ; NT5C3|IDBG-11769|ENSG00000122643|51251|0|<1.0E-5| ; PGM1|IDBG-99412|ENSG00000079739|5236|0|<1.0E-5| ;
positive regulation of DNA binding [biological_process]	GO:0043388	GO	9606	2	22	0.09	0.0313584	0.144707	CEBPG ; JAK2 ;	CEBPG|IDBG-42640|ENSG00000153879|1054|0|<1.0E-5| ; JAK2|IDBG-47039|ENSG00000096968|3717|0|<1.0E-5| ;
GTPase activity [molecular_function]	GO:0003924	GO	9606	8	289	0.03	0.0316541	0.145588	EHD4 ; GBP1 ; GBP2 ; GBP4 ; GBP5 ; MX1 ; MX2 ; RAB8A ;	EHD4|IDBG-7456|ENSG00000103966|30844|0|<1.0E-5| ; GBP1|IDBG-100165|ENSG00000117228|2633|0|<1.0E-5| ; GBP2|IDBG-100168|ENSG00000162645|2634|0|<1.0E-5| ; GBP4|IDBG-100177|ENSG00000162654|115361|0|<1.0E-5| ; GBP5|IDBG-100180|ENSG00000154451|115362|0|<1.0E-5| ; MX1|IDBG-3941|ENSG00000157601|4599|0|<1.0E-5| ; MX2|IDBG-3922|ENSG00000183486|4600|0|<1.0E-5| ; RAB8A|IDBG-35329|ENSG00000167461|4218|0|<1.0E…
serine-type endopeptidase inhibitor activity [molecular_function]	GO:0004867	GO	9606	4	96	0.04	0.0339678	0.155714	SERPINE1 ; SERPING1 ; SERPINH1 ; SERPINI1 ;	SERPINE1|IDBG-32959|ENSG00000106366|5054|0|<1.0E-5| ; SERPING1|IDBG-46853|ENSG00000149131|710|0|<1.0E-5| ; SERPINH1|IDBG-64909|ENSG00000149257|871|0|<1.0E-5| ; SERPINI1|IDBG-64026|ENSG00000163536|5274|0|<1.0E-5| ;
cytoplasmic part [cellular_component]	GO:0044444	GO	9606	2	23	0.09	0.0340627	0.155125	AIM2 ; SLC30A3 ;	AIM2|IDBG-103863|ENSG00000163568|9447|0|<1.0E-5| ; SLC30A3|IDBG-37966|ENSG00000115194|7781|0|<1.0E-5| ;
protein export from nucleus [biological_process]	GO:0006611	GO	9606	2	23	0.09	0.0340627	0.155125	ADAR ; AHCYL1 ;	ADAR|IDBG-102968|ENSG00000160710|103|0|<1.0E-5| ; AHCYL1|IDBG-100935|ENSG00000168710|10768|0|<1.0E-5| ;
ATP-dependent helicase activity [molecular_function]	GO:0008026	GO	9606	4	97	0.04	0.0350888	0.159276	DDX58 ; DDX60 ; DHX58 ; IFIH1 ;	DDX58|IDBG-55854|ENSG00000107201|23586|0|<1.0E-5| ; DDX60|IDBG-43861|ENSG00000137628|55601|0|<1.0E-5| ; DHX58|IDBG-50252|ENSG00000108771|79132|0|<1.0E-5| ; IFIH1|IDBG-73750|ENSG00000115267|64135|0|<1.0E-5| ;
enzyme binding [molecular_function]	GO:0019899	GO	9606	7	243	0.03	0.0358809	0.16234	AXIN1 ; CBX1 ; HDAC1 ; STAT1 ; TRIB3 ; TUT1 ; UBE4B ;	AXIN1|IDBG-7404|ENSG00000103126|8312|0|<1.0E-5| ; CBX1|IDBG-56608|ENSG00000108468|10951|0|<1.0E-5| ; HDAC1|IDBG-95712|ENSG00000116478|3065|0|<1.0E-5| ; STAT1|IDBG-77617|ENSG00000115415|6772|0|<1.0E-5| ; TRIB3|IDBG-37170|ENSG00000101255|57761|0|<1.0E-5| ; TUT1|IDBG-51191|ENSG00000149016|64852|0|<1.0E-5| ; UBE4B|IDBG-88839|ENSG00000130939|10277|0|<1.0E-5| ;
positive regulation of I-kappaB kinase/NF-kappaB cascade [biological_process]	GO:0043123	GO	9606	5	144	0.03	0.0367781	0.16586	APOL3 ; RBCK1 ; SLC44A2 ; TNFSF10 ; UBD ;	APOL3|IDBG-5618|ENSG00000128284|80833|0|<1.0E-5| ; RBCK1|IDBG-37270|ENSG00000125826|10616|0|<1.0E-5| ; SLC44A2|IDBG-27872|ENSG00000129353|57153|0|<1.0E-5| ; TNFSF10|IDBG-65161|ENSG00000121858|8743|0|<1.0E-5| ; UBD|IDBG-236915|ENSG00000213886|10537|0|<1.0E-5| ;
myeloid cell differentiation [biological_process]	GO:0030099	GO	9606	2	24	0.08	0.0368543	0.165131	JAK2 ; PML ;	JAK2|IDBG-47039|ENSG00000096968|3717|0|<1.0E-5| ; PML|IDBG-21462|ENSG00000140464|5371|0|<1.0E-5| ;
regulation of angiogenesis [biological_process]	GO:0045765	GO	9606	2	24	0.08	0.0368543	0.165131	SERPINE1 ; WARS ;	SERPINE1|IDBG-32959|ENSG00000106366|5054|0|<1.0E-5| ; WARS|IDBG-20170|ENSG00000140105|7453|0|<1.0E-5| ;
nucleus [cellular_component]	GO:0005634	GO	9606	79	5210	0.02	0.0372845	0.166521	AATF ; ADAR ; AIM2 ; APOBEC3A ; AXIN1 ; BATF2 ; BCL2L13 ; CBX1 ; CEBPG ; CERK ; CMPK2 ; CRABP2 ; DCAF6 ; DKK2 ; DTX3L ; EHD4 ; ELF4 ; ETV7 ; FBXW11 ; GBP2 ; GBP4 ; HDAC1 ; HERC5 ; HERC6 ; IFI35 ; IFIH1 ; IL37 ; IRF7 ; JAK2 ; LAP3 ; LRRCC1 ; MAFA ; MX1 ; MX2 ; NCOA7 ; NFIX ; NGRN ; NLRC5 ; NMI ; OAS1 ; OAS2 ; OAS3 ; PARP12 ; PARP14 ; PARP9 ; PAXIP1 ; PHF11 ; PLEKHA7 ; PML ; PRPF3 ; PSMB9 ; RAB8A ;…	AATF|IDBG-43309|ENSG00000108270|26574|0|<1.0E-5| ; ADAR|IDBG-102968|ENSG00000160710|103|0|<1.0E-5| ; AIM2|IDBG-103863|ENSG00000163568|9447|0|<1.0E-5| ; APOBEC3A|IDBG-7865|ENSG00000128383|100913187,200315|0|<1.0E-5| ; AXIN1|IDBG-7404|ENSG00000103126|8312|0|<1.0E-5| ; BATF2|IDBG-56081|ENSG00000168062|116071|0|<1.0E-5| ; BCL2L13|IDBG-1018|ENSG00000099968|23786|0|<1.0E-5| ; CBX1|IDBG-56608|ENSG000001…
AIM2 inflammasome complex [cellular_component]	GO:0097169	GO	9606	1	3	0.33	0.0375951	0.144253	AIM2 ;	AIM2|IDBG-103863|ENSG00000163568|9447|0|<1.0E-5| ;
B cell costimulation [biological_process]	GO:0031296	GO	9606	1	3	0.33	0.0375951	0.144253	TNFSF13B ;	TNFSF13B|IDBG-49841|ENSG00000102524|10673|0|<1.0E-5| ;
DNA cytosine deamination [biological_process]	GO:0070383	GO	9606	1	3	0.33	0.0375951	0.144253	APOBEC3A ;	APOBEC3A|IDBG-7865|ENSG00000128383|100913187,200315|0|<1.0E-5| ;
N-acetyllactosaminide beta-1,6-N-acetylglucosaminyltransferase activity [molecular_function]	GO:0008109	GO	9606	1	3	0.33	0.0375951	0.144253	GCNT2 ;	GCNT2|IDBG-60908|ENSG00000111846|2651|0|<1.0E-5| ;
RNA (guanine-N7)-methylation [biological_process]	GO:0036265	GO	9606	1	3	0.33	0.0375951	0.144253	RNMT ;	RNMT|IDBG-1256|ENSG00000101654|8731|0|<1.0E-5| ;
RNA uridylyltransferase activity [molecular_function]	GO:0050265	GO	9606	1	3	0.33	0.0375951	0.144253	TUT1 ;	TUT1|IDBG-51191|ENSG00000149016|64852|0|<1.0E-5| ;
activation of JAK2 kinase activity [biological_process]	GO:0042977	GO	9606	1	3	0.33	0.0375951	0.144253	JAK2 ;	JAK2|IDBG-47039|ENSG00000096968|3717|0|<1.0E-5| ;
adenosylhomocysteinase activity [molecular_function]	GO:0004013	GO	9606	1	3	0.33	0.0375951	0.144253	AHCYL1 ;	AHCYL1|IDBG-100935|ENSG00000168710|10768|0|<1.0E-5| ;
alphav-beta3 integrin-vitronectin complex [cellular_component]	GO:0071062	GO	9606	1	3	0.33	0.0375951	0.144253	ITGA5 ;	ITGA5|IDBG-37894|ENSG00000161638|3678|0|<1.0E-5| ;
cell outer membrane [cellular_component]	GO:0009279	GO	9606	1	3	0.33	0.0375951	0.144253	DAG1 ;	DAG1|IDBG-34876|ENSG00000173402|1605|0|<1.0E-5| ;
developmental process involved in reproduction [biological_process]	GO:0003006	GO	9606	1	3	0.33	0.0375951	0.144253	CSF1 ;	CSF1|IDBG-100920|ENSG00000184371|1435|0|<1.0E-5| ;
double-stranded RNA adenosine deaminase activity [molecular_function]	GO:0003726	GO	9606	1	3	0.33	0.0375951	0.144253	ADAR ;	ADAR|IDBG-102968|ENSG00000160710|103|0|<1.0E-5| ;
fungiform papilla formation [biological_process]	GO:0061198	GO	9606	1	3	0.33	0.0375951	0.144253	HDAC1 ;	HDAC1|IDBG-95712|ENSG00000116478|3065|0|<1.0E-5| ;
gamma-aminobutyric acid metabolic process [biological_process]	GO:0009448	GO	9606	1	3	0.33	0.0375951	0.144253	PHGDH ;	PHGDH|IDBG-101522|ENSG00000092621|26227|0|<1.0E-5| ;
glial cell development [biological_process]	GO:0021782	GO	9606	1	3	0.33	0.0375951	0.144253	PHGDH ;	PHGDH|IDBG-101522|ENSG00000092621|26227|0|<1.0E-5| ;
immune response-inhibiting cell surface receptor signaling pathway [biological_process]	GO:0002767	GO	9606	1	3	0.33	0.0375951	0.144253	HLA-G ;	HLA-G|IDBG-73885|ENSG00000204632|3135|0|<1.0E-5| ;
interferon-beta production [biological_process]	GO:0032608	GO	9606	1	3	0.33	0.0375951	0.144253	IRF7 ;	IRF7|IDBG-17225|ENSG00000185507|3665|0|<1.0E-5| ;
interleukin-12-mediated signaling pathway [biological_process]	GO:0035722	GO	9606	1	3	0.33	0.0375951	0.144253	JAK2 ;	JAK2|IDBG-47039|ENSG00000096968|3717|0|<1.0E-5| ;
leukocyte differentiation [biological_process]	GO:0002521	GO	9606	1	3	0.33	0.0375951	0.144253	SRF ;	SRF|IDBG-87849|ENSG00000112658|6722|0|<1.0E-5| ;
metanephric mesenchymal cell proliferation involved in metanephros development [biological_process]	GO:0072136	GO	9606	1	3	0.33	0.0375951	0.144253	STAT1 ;	STAT1|IDBG-77617|ENSG00000115415|6772|0|<1.0E-5| ;
methenyltetrahydrofolate cyclohydrolase activity [molecular_function]	GO:0004477	GO	9606	1	3	0.33	0.0375951	0.144253	MTHFD2 ;	MTHFD2|IDBG-57007|ENSG00000065911|10797|0|<1.0E-5| ;
modulation by virus of host cellular process [biological_process]	GO:0019054	GO	9606	1	3	0.33	0.0375951	0.144253	EIF2AK2 ;	EIF2AK2|IDBG-44867|ENSG00000055332|5610|0|<1.0E-5| ;
negative regulation of amyloid precursor protein biosynthetic process [biological_process]	GO:0042985	GO	9606	1	3	0.33	0.0375951	0.144253	AATF ;	AATF|IDBG-43309|ENSG00000108270|26574|0|<1.0E-5| ;
negative regulation of helicase activity [biological_process]	GO:0051097	GO	9606	1	3	0.33	0.0375951	0.144253	IFIT1 ;	IFIT1|IDBG-81960|ENSG00000185745|3434|0|<1.0E-5| ;
negative regulation of macrophage apoptotic process [biological_process]	GO:2000110	GO	9606	1	3	0.33	0.0375951	0.144253	IRF7 ;	IRF7|IDBG-17225|ENSG00000185507|3665|0|<1.0E-5| ;
negative regulation of mesenchymal to epithelial transition involved in metanephros morphogenesis [biological_process]	GO:0003340	GO	9606	1	3	0.33	0.0375951	0.144253	STAT1 ;	STAT1|IDBG-77617|ENSG00000115415|6772|0|<1.0E-5| ;
negative regulation of mitochondrial depolarization [biological_process]	GO:0051902	GO	9606	1	3	0.33	0.0375951	0.144253	IFI6 ;	IFI6|IDBG-94975|ENSG00000126709|2537|0|<1.0E-5| ;
negative regulation of protein kinase activity by regulation of protein phosphorylation [biological_process]	GO:0044387	GO	9606	1	3	0.33	0.0375951	0.144253	ADAR ;	ADAR|IDBG-102968|ENSG00000160710|103|0|<1.0E-5| ;
negative regulation of protein ubiquitination involved in ubiquitin-dependent protein catabolic process [biological_process]	GO:2000059	GO	9606	1	3	0.33	0.0375951	0.144253	PML ;	PML|IDBG-21462|ENSG00000140464|5371|0|<1.0E-5| ;
negative regulation of viral transcription [biological_process]	GO:0032897	GO	9606	1	3	0.33	0.0375951	0.144253	SP100 ;	SP100|IDBG-82951|ENSG00000067066|6672|0|<1.0E-5| ;
norepinephrine metabolic process [biological_process]	GO:0042415	GO	9606	1	3	0.33	0.0375951	0.144253	LY6E ;	LY6E|IDBG-38103|ENSG00000160932|4061|0|<1.0E-5| ;
nuclear membrane organization [biological_process]	GO:0071763	GO	9606	1	3	0.33	0.0375951	0.144253	TOR1B ;	TOR1B|IDBG-89253|ENSG00000136816|27348|0|<1.0E-5| ;
nucleoside:sodium symporter activity [molecular_function]	GO:0005415	GO	9606	1	3	0.33	0.0375951	0.144253	SLC28A3 ;	SLC28A3|IDBG-74167|ENSG00000197506|64078|0|<1.0E-5| ;
oligosaccharide catabolic process [biological_process]	GO:0009313	GO	9606	1	3	0.33	0.0375951	0.144253	GM2A ;	GM2A|IDBG-54334|ENSG00000196743|2760|0|<1.0E-5| ;
oxysterol binding [molecular_function]	GO:0008142	GO	9606	1	3	0.33	0.0375951	0.144253	GPR183 ;	GPR183|IDBG-46148|ENSG00000169508|1880|0|<1.0E-5| ;
peptide antigen transport [biological_process]	GO:0046968	GO	9606	1	3	0.33	0.0375951	0.144253	TAP2 ;	TAP2|IDBG-81449|ENSG00000204267|6891|0|<1.0E-5| ;
positive regulation of T-helper 2 cell cytokine production [biological_process]	GO:2000553	GO	9606	1	3	0.33	0.0375951	0.144253	RSAD2 ;	RSAD2|IDBG-26912|ENSG00000134321|91543|0|<1.0E-5| ;
positive regulation of small GTPase mediated signal transduction [biological_process]	GO:0051057	GO	9606	1	3	0.33	0.0375951	0.144253	BNIP2 ;	BNIP2|IDBG-14641|ENSG00000140299|663|0|<1.0E-5| ;
protein demethylation [biological_process]	GO:0006482	GO	9606	1	3	0.33	0.0375951	0.144253	PPME1 ;	PPME1|IDBG-232998|ENSG00000214517|51400|0|<1.0E-5| ;
protein linear polyubiquitination [biological_process]	GO:0097039	GO	9606	1	3	0.33	0.0375951	0.144253	RBCK1 ;	RBCK1|IDBG-37270|ENSG00000125826|10616|0|<1.0E-5| ;
protein modification by small protein conjugation [biological_process]	GO:0032446	GO	9606	1	3	0.33	0.0375951	0.144253	UBD ;	UBD|IDBG-236915|ENSG00000213886|10537|0|<1.0E-5| ;
pyrimidine nucleoside metabolic process [biological_process]	GO:0006213	GO	9606	1	3	0.33	0.0375951	0.144253	NT5C3 ;	NT5C3|IDBG-11769|ENSG00000122643|51251|0|<1.0E-5| ;
regulation of interleukin-6 production [biological_process]	GO:0032675	GO	9606	1	3	0.33	0.0375951	0.144253	HLA-B ;	HLA-B|IDBG-302135|ENSG00000234745|3106|0|<1.0E-5| ;
response to auditory stimulus [biological_process]	GO:0010996	GO	9606	1	3	0.33	0.0375951	0.144253	CXCL10 ;	CXCL10|IDBG-25212|ENSG00000169245|3627|0|<1.0E-5| ;
sphingolipid catabolic process [biological_process]	GO:0030149	GO	9606	1	3	0.33	0.0375951	0.144253	GM2A ;	GM2A|IDBG-54334|ENSG00000196743|2760|0|<1.0E-5| ;
strictosidine synthase activity [molecular_function]	GO:0016844	GO	9606	1	3	0.33	0.0375951	0.144253	APMAP ;	APMAP|IDBG-60770|ENSG00000101474|57136|0|<1.0E-5| ;
supraspliceosomal complex [cellular_component]	GO:0044530	GO	9606	1	3	0.33	0.0375951	0.144253	ADAR ;	ADAR|IDBG-102968|ENSG00000160710|103|0|<1.0E-5| ;
threonine-tRNA ligase activity [molecular_function]	GO:0004829	GO	9606	1	3	0.33	0.0375951	0.144253	TARS ;	TARS|IDBG-14769|ENSG00000113407|6897|0|<1.0E-5| ;
threonyl-tRNA aminoacylation [biological_process]	GO:0006435	GO	9606	1	3	0.33	0.0375951	0.144253	TARS ;	TARS|IDBG-14769|ENSG00000113407|6897|0|<1.0E-5| ;
ubiquitin-protein ligase regulator activity [molecular_function]	GO:0055106	GO	9606	1	3	0.33	0.0375951	0.144253	TRIB3 ;	TRIB3|IDBG-37170|ENSG00000101255|57761|0|<1.0E-5| ;
zonula adherens maintenance [biological_process]	GO:0045218	GO	9606	1	3	0.33	0.0375951	0.144253	PLEKHA7 ;	PLEKHA7|IDBG-33615|ENSG00000166689|144100|0|<1.0E-5| ;
proteasome complex [cellular_component]	GO:0000502	GO	9606	3	59	0.05	0.0390226	0.149318	PSMB10 ; PSMB8 ; PSMB9 ;	PSMB10|IDBG-37710|ENSG00000205220|5699|0|<1.0E-5| ; PSMB8|IDBG-81522|ENSG00000204264|5696|0|<1.0E-5| ; PSMB9|IDBG-403299|ENSG00000240065|5698|0|<1.0E-5| ;
identical protein binding [molecular_function]	GO:0042802	GO	9606	9	357	0.03	0.0390952	0.149185	AIM2 ; AXIN1 ; CBX1 ; CLDN7 ; DDX58 ; DYNLT1 ; KCNJ2 ; SP100 ; TRIM5 ;	AIM2|IDBG-103863|ENSG00000163568|9447|0|<1.0E-5| ; AXIN1|IDBG-7404|ENSG00000103126|8312|0|<1.0E-5| ; CBX1|IDBG-56608|ENSG00000108468|10951|0|<1.0E-5| ; CLDN7|IDBG-24056|ENSG00000181885|1366|0|<1.0E-5| ; DDX58|IDBG-55854|ENSG00000107201|23586|0|<1.0E-5| ; DYNLT1|IDBG-98463|ENSG00000146425|6993|0|<1.0E-5| ; KCNJ2|IDBG-66556|ENSG00000123700|3759|0|<1.0E-5| ; SP100|IDBG-82951|ENSG00000067066|6672|0|<…
SCF ubiquitin ligase complex [cellular_component]	GO:0019005	GO	9606	2	25	0.08	0.0397306	0.149555	FBXW11 ; TRIM21 ;	FBXW11|IDBG-57611|ENSG00000072803|23291|0|<1.0E-5| ; TRIM21|IDBG-24923|ENSG00000132109|6737|0|<1.0E-5| ;
adrenal gland development [biological_process]	GO:0030325	GO	9606	2	25	0.08	0.0397306	0.149555	LY6E ; MDK ;	LY6E|IDBG-38103|ENSG00000160932|4061|0|<1.0E-5| ; MDK|IDBG-41723|ENSG00000110492|4192|0|<1.0E-5| ;
mRNA 3'-UTR binding [molecular_function]	GO:0003730	GO	9606	2	25	0.08	0.0397306	0.149555	RNPS1 ; TUT1 ;	RNPS1|IDBG-10321|ENSG00000205937|10921|0|<1.0E-5| ; TUT1|IDBG-51191|ENSG00000149016|64852|0|<1.0E-5| ;
negative regulation of protein binding [biological_process]	GO:0032091	GO	9606	2	25	0.08	0.0397306	0.149555	IFIT1 ; IFIT2 ;	IFIT1|IDBG-81960|ENSG00000185745|3434|0|<1.0E-5| ; IFIT2|IDBG-81895|ENSG00000119922|3433|0|<1.0E-5| ;
response to endoplasmic reticulum stress [biological_process]	GO:0034976	GO	9606	2	25	0.08	0.0397306	0.149555	TRIB3 ; UBE4B ;	TRIB3|IDBG-37170|ENSG00000101255|57761|0|<1.0E-5| ; UBE4B|IDBG-88839|ENSG00000130939|10277|0|<1.0E-5| ;
extracellular space [cellular_component]	GO:0005615	GO	9606	17	848	0.02	0.0426888	0.160256	CCL8 ; CSF1 ; CXCL10 ; CXCL11 ; CXCL9 ; DAG1 ; DKK2 ; IL27 ; IL37 ; ISG15 ; LGALS3BP ; SERPINE1 ; SERPING1 ; TNFSF10 ; TNFSF13B ; TNFSF14 ; YARS ;	CCL8|IDBG-40686|ENSG00000108700|6355|0|<1.0E-5| ; CSF1|IDBG-100920|ENSG00000184371|1435|0|<1.0E-5| ; CXCL10|IDBG-25212|ENSG00000169245|3627|0|<1.0E-5| ; CXCL11|IDBG-25238|ENSG00000169248|6373|0|<1.0E-5| ; CXCL9|IDBG-25111|ENSG00000138755|4283|0|<1.0E-5| ; DAG1|IDBG-34876|ENSG00000173402|1605|0|<1.0E-5| ; DKK2|IDBG-33265|ENSG00000155011|27123|0|<1.0E-5| ; IL27|IDBG-22826|ENSG00000197272|246778|0|<…
leukocyte cell-cell adhesion [biological_process]	GO:0007159	GO	9606	2	27	0.07	0.0457269	0.169825	ITGA5 ; ITGAL ;	ITGA5|IDBG-37894|ENSG00000161638|3678|0|<1.0E-5| ; ITGAL|IDBG-26260|ENSG00000005844|3683|0|<1.0E-5| ;
one-carbon metabolic process [biological_process]	GO:0006730	GO	9606	2	27	0.07	0.0457269	0.169825	AHCYL1 ; MTHFD2 ;	AHCYL1|IDBG-100935|ENSG00000168710|10768|0|<1.0E-5| ; MTHFD2|IDBG-57007|ENSG00000065911|10797|0|<1.0E-5| ;
regulation of type I interferon-mediated signaling pathway [biological_process]	GO:0060338	GO	9606	2	27	0.07	0.0457269	0.169825	STAT1 ; STAT2 ;	STAT1|IDBG-77617|ENSG00000115415|6772|0|<1.0E-5| ; STAT2|IDBG-40906|ENSG00000170581|6773|0|<1.0E-5| ;
response to tumor necrosis factor [biological_process]	GO:0034612	GO	9606	2	27	0.07	0.0457269	0.169825	JAK2 ; UBD ;	JAK2|IDBG-47039|ENSG00000096968|3717|0|<1.0E-5| ; UBD|IDBG-236915|ENSG00000213886|10537|0|<1.0E-5| ;
integral to endoplasmic reticulum membrane [cellular_component]	GO:0030176	GO	9606	3	63	0.05	0.0459637	0.169797	RHBDD1 ; TAP1 ; TAP2 ;	RHBDD1|IDBG-82417|ENSG00000144468|84236|0|<1.0E-5| ; TAP1|IDBG-81568|ENSG00000168394|6890|0|<1.0E-5| ; TAP2|IDBG-81449|ENSG00000204267|6891|0|<1.0E-5| ;
ubiquitin ligase complex [cellular_component]	GO:0000151	GO	9606	3	63	0.05	0.0459637	0.169797	FBXW11 ; TRIM21 ; UBE4B ;	FBXW11|IDBG-57611|ENSG00000072803|23291|0|<1.0E-5| ; TRIM21|IDBG-24923|ENSG00000132109|6737|0|<1.0E-5| ; UBE4B|IDBG-88839|ENSG00000130939|10277|0|<1.0E-5| ;
induction of apoptosis [biological_process]	GO:0006917	GO	9606	6	204	0.03	0.0461628	0.17008	BCL2L13 ; MX1 ; PML ; STAT1 ; TNFSF10 ; TNFSF14 ;	BCL2L13|IDBG-1018|ENSG00000099968|23786|0|<1.0E-5| ; MX1|IDBG-3941|ENSG00000157601|4599|0|<1.0E-5| ; PML|IDBG-21462|ENSG00000140464|5371|0|<1.0E-5| ; STAT1|IDBG-77617|ENSG00000115415|6772|0|<1.0E-5| ; TNFSF10|IDBG-65161|ENSG00000121858|8743|0|<1.0E-5| ; TNFSF14|IDBG-21748|ENSG00000125735|8740|0|<1.0E-5| ;
T cell costimulation [biological_process]	GO:0031295	GO	9606	3	64	0.05	0.0477882	0.175139	MAP3K8 ; TNFSF13B ; TNFSF14 ;	MAP3K8|IDBG-66703|ENSG00000107968|1326|0|<1.0E-5| ; TNFSF13B|IDBG-49841|ENSG00000102524|10673|0|<1.0E-5| ; TNFSF14|IDBG-21748|ENSG00000125735|8740|0|<1.0E-5| ;
acid-amino acid ligase activity [molecular_function]	GO:0016881	GO	9606	3	64	0.05	0.0477882	0.175139	HERC5 ; UBE2E3 ; UBE2L6 ;	HERC5|IDBG-29776|ENSG00000138646|51191|0|<1.0E-5| ; UBE2E3|IDBG-76671|ENSG00000170035|10477|0|<1.0E-5| ; UBE2L6|IDBG-46767|ENSG00000156587|9246|0|<1.0E-5| ;
heterophilic cell-cell adhesion [biological_process]	GO:0007157	GO	9606	2	28	0.07	0.0488419	0.178061	ITGA5 ; ITGAL ;	ITGA5|IDBG-37894|ENSG00000161638|3678|0|<1.0E-5| ; ITGAL|IDBG-26260|ENSG00000005844|3683|0|<1.0E-5| ;
response to bacterium [biological_process]	GO:0009617	GO	9606	2	28	0.07	0.0488419	0.178061	IL27 ; STAT1 ;	IL27|IDBG-22826|ENSG00000197272|246778|0|<1.0E-5| ; STAT1|IDBG-77617|ENSG00000115415|6772|0|<1.0E-5| ;
CD8-positive, alpha-beta T cell differentiation [biological_process]	GO:0043374	GO	9606	1	4	0.25	0.0498114	0.159419	SATB1 ;	SATB1|IDBG-21555|ENSG00000182568|6304|0|<1.0E-5| ;
L-glutamine transmembrane transporter activity [molecular_function]	GO:0015186	GO	9606	1	4	0.25	0.0498114	0.159419	SLC1A5 ;	SLC1A5|IDBG-59011|ENSG00000105281|6510|0|<1.0E-5| ;
LUBAC complex [cellular_component]	GO:0071797	GO	9606	1	4	0.25	0.0498114	0.159419	RBCK1 ;	RBCK1|IDBG-37270|ENSG00000125826|10616|0|<1.0E-5| ;
NAD+ kinase activity [molecular_function]	GO:0003951	GO	9606	1	4	0.25	0.0498114	0.159419	CERK ;	CERK|IDBG-12219|ENSG00000100422|64781|0|<1.0E-5| ;
PML body organization [biological_process]	GO:0030578	GO	9606	1	4	0.25	0.0498114	0.159419	PML ;	PML|IDBG-21462|ENSG00000140464|5371|0|<1.0E-5| ;
RNA polymerase II transcription regulatory region sequence-specific DNA binding transcription factor activity involved in positive regulation of transcription [molecular_function]	GO:0001228	GO	9606	1	4	0.25	0.0498114	0.159419	SRF ;	SRF|IDBG-87849|ENSG00000112658|6722|0|<1.0E-5| ;
alanine-tRNA ligase activity [molecular_function]	GO:0004813	GO	9606	1	4	0.25	0.0498114	0.159419	AARS ;	AARS|IDBG-39794|ENSG00000090861|16|0|<1.0E-5| ;
alanyl-tRNA aminoacylation [biological_process]	GO:0006419	GO	9606	1	4	0.25	0.0498114	0.159419	AARS ;	AARS|IDBG-39794|ENSG00000090861|16|0|<1.0E-5| ;
apoptotic protease activator activity [molecular_function]	GO:0016505	GO	9606	1	4	0.25	0.0498114	0.159419	EBAG9 ;	EBAG9|IDBG-32695|ENSG00000147654|9166|0|<1.0E-5| ;
arylesterase activity [molecular_function]	GO:0004064	GO	9606	1	4	0.25	0.0498114	0.159419	APMAP ;	APMAP|IDBG-60770|ENSG00000101474|57136|0|<1.0E-5| ;
axial mesoderm development [biological_process]	GO:0048318	GO	9606	1	4	0.25	0.0498114	0.159419	AXIN1 ;	AXIN1|IDBG-7404|ENSG00000103126|8312|0|<1.0E-5| ;
base conversion or substitution editing [biological_process]	GO:0016553	GO	9606	1	4	0.25	0.0498114	0.159419	ADAR ;	ADAR|IDBG-102968|ENSG00000160710|103|0|<1.0E-5| ;
beta-N-acetylhexosaminidase activity [molecular_function]	GO:0004563	GO	9606	1	4	0.25	0.0498114	0.159419	GM2A ;	GM2A|IDBG-54334|ENSG00000196743|2760|0|<1.0E-5| ;
cellular hyperosmotic response [biological_process]	GO:0071474	GO	9606	1	4	0.25	0.0498114	0.159419	SLC6A12 ;	SLC6A12|IDBG-11214|ENSG00000111181|6539|0|<1.0E-5| ;
common-partner SMAD protein phosphorylation [biological_process]	GO:0007182	GO	9606	1	4	0.25	0.0498114	0.159419	PML ;	PML|IDBG-21462|ENSG00000140464|5371|0|<1.0E-5| ;
complement binding [molecular_function]	GO:0001848	GO	9606	1	4	0.25	0.0498114	0.159419	CFB ;	CFB|IDBG-406018|ENSG00000243649|629|0|<1.0E-5| ;
copper ion homeostasis [biological_process]	GO:0055070	GO	9606	1	4	0.25	0.0498114	0.159419	SCO2 ;	SCO2|IDBG-13796|ENSG00000130489|9997|0|<1.0E-5| ;
cuticular plate [cellular_component]	GO:0032437	GO	9606	1	4	0.25	0.0498114	0.159419	SPTAN1 ;	SPTAN1|IDBG-88280|ENSG00000197694|6709|0|<1.0E-5| ;
cytidylate kinase activity [molecular_function]	GO:0004127	GO	9606	1	4	0.25	0.0498114	0.159419	CMPK2 ;	CMPK2|IDBG-26891|ENSG00000134326|129607|0|<1.0E-5| ;
epithelial structure maintenance [biological_process]	GO:0010669	GO	9606	1	4	0.25	0.0498114	0.159419	SRF ;	SRF|IDBG-87849|ENSG00000112658|6722|0|<1.0E-5| ;
eukaryotic translation initiation factor 2alpha kinase activity [molecular_function]	GO:0004694	GO	9606	1	4	0.25	0.0498114	0.159419	EIF2AK2 ;	EIF2AK2|IDBG-44867|ENSG00000055332|5610|0|<1.0E-5| ;
gamma-aminobutyric acid:sodium symporter activity [molecular_function]	GO:0005332	GO	9606	1	4	0.25	0.0498114	0.159419	SLC6A12 ;	SLC6A12|IDBG-11214|ENSG00000111181|6539|0|<1.0E-5| ;
ganglioside catabolic process [biological_process]	GO:0006689	GO	9606	1	4	0.25	0.0498114	0.159419	GM2A ;	GM2A|IDBG-54334|ENSG00000196743|2760|0|<1.0E-5| ;
glutamine transport [biological_process]	GO:0006868	GO	9606	1	4	0.25	0.0498114	0.159419	SLC1A5 ;	SLC1A5|IDBG-59011|ENSG00000105281|6510|0|<1.0E-5| ;
glycolipid transporter activity [molecular_function]	GO:0017089	GO	9606	1	4	0.25	0.0498114	0.159419	GLTP ;	GLTP|IDBG-56477|ENSG00000139433|51228|0|<1.0E-5| ;
interleukin-1 beta secretion [biological_process]	GO:0050702	GO	9606	1	4	0.25	0.0498114	0.159419	AIM2 ;	AIM2|IDBG-103863|ENSG00000163568|9447|0|<1.0E-5| ;
methylenetetrahydrofolate dehydrogenase (NADP+) activity [molecular_function]	GO:0004488	GO	9606	1	4	0.25	0.0498114	0.159419	MTHFD2 ;	MTHFD2|IDBG-57007|ENSG00000065911|10797|0|<1.0E-5| ;
negative regulation of defense response to virus by host [biological_process]	GO:0050689	GO	9606	1	4	0.25	0.0498114	0.159419	IFIT1 ;	IFIT1|IDBG-81960|ENSG00000185745|3434|0|<1.0E-5| ;
negative regulation of dendritic cell differentiation [biological_process]	GO:2001199	GO	9606	1	4	0.25	0.0498114	0.159419	HLA-G ;	HLA-G|IDBG-73885|ENSG00000204632|3135|0|<1.0E-5| ;
negative regulation of plasminogen activation [biological_process]	GO:0010757	GO	9606	1	4	0.25	0.0498114	0.159419	SERPINE1 ;	SERPINE1|IDBG-32959|ENSG00000106366|5054|0|<1.0E-5| ;
olfactory placode formation [biological_process]	GO:0030910	GO	9606	1	4	0.25	0.0498114	0.159419	AXIN1 ;	AXIN1|IDBG-7404|ENSG00000103126|8312|0|<1.0E-5| ;
oligopeptide transport [biological_process]	GO:0006857	GO	9606	1	4	0.25	0.0498114	0.159419	SLC15A4 ;	SLC15A4|IDBG-64443|ENSG00000139370|121260|0|<1.0E-5| ;
phosphoglucomutase activity [molecular_function]	GO:0004614	GO	9606	1	4	0.25	0.0498114	0.159419	PGM1 ;	PGM1|IDBG-99412|ENSG00000079739|5236|0|<1.0E-5| ;
positive regulation of MHC class I biosynthetic process [biological_process]	GO:0045345	GO	9606	1	4	0.25	0.0498114	0.159419	NLRC5 ;	NLRC5|IDBG-32729|ENSG00000140853|84166|0|<1.0E-5| ;
positive regulation of cysteine-type endopeptidase activity [biological_process]	GO:2001056	GO	9606	1	4	0.25	0.0498114	0.159419	AIM2 ;	AIM2|IDBG-103863|ENSG00000163568|9447|0|<1.0E-5| ;
positive regulation of germinal center formation [biological_process]	GO:0002636	GO	9606	1	4	0.25	0.0498114	0.159419	TNFSF13B ;	TNFSF13B|IDBG-49841|ENSG00000102524|10673|0|<1.0E-5| ;
positive regulation of interferon-gamma-mediated signaling pathway [biological_process]	GO:0060335	GO	9606	1	4	0.25	0.0498114	0.159419	NLRC5 ;	NLRC5|IDBG-32729|ENSG00000140853|84166|0|<1.0E-5| ;
positive regulation of regulatory T cell differentiation [biological_process]	GO:0045591	GO	9606	1	4	0.25	0.0498114	0.159419	HLA-G ;	HLA-G|IDBG-73885|ENSG00000204632|3135|0|<1.0E-5| ;
positive regulation of transcription from RNA polymerase II promoter involved in myocardial precursor cell differentiation [biological_process]	GO:0003257	GO	9606	1	4	0.25	0.0498114	0.159419	SRF ;	SRF|IDBG-87849|ENSG00000112658|6722|0|<1.0E-5| ;
regulation of T cell proliferation [biological_process]	GO:0042129	GO	9606	1	4	0.25	0.0498114	0.159419	IL27 ;	IL27|IDBG-22826|ENSG00000197272|246778|0|<1.0E-5| ;
regulation of adaptive immune response [biological_process]	GO:0002819	GO	9606	1	4	0.25	0.0498114	0.159419	IRF7 ;	IRF7|IDBG-17225|ENSG00000185507|3665|0|<1.0E-5| ;
regulation of catenin import into nucleus [biological_process]	GO:0035412	GO	9606	1	4	0.25	0.0498114	0.159419	AXIN1 ;	AXIN1|IDBG-7404|ENSG00000103126|8312|0|<1.0E-5| ;
regulation of sequestering of zinc ion [biological_process]	GO:0061088	GO	9606	1	4	0.25	0.0498114	0.159419	SLC30A3 ;	SLC30A3|IDBG-37966|ENSG00000115194|7781|0|<1.0E-5| ;
release of cytoplasmic sequestered NF-kappaB [biological_process]	GO:0008588	GO	9606	1	4	0.25	0.0498114	0.159419	TNFSF14 ;	TNFSF14|IDBG-21748|ENSG00000125735|8740|0|<1.0E-5| ;
response to methotrexate [biological_process]	GO:0031427	GO	9606	1	4	0.25	0.0498114	0.159419	ASNS ;	ASNS|IDBG-28257|ENSG00000070669|440|0|<1.0E-5| ;
selenocysteinyl-tRNA(Sec) biosynthetic process [biological_process]	GO:0097056	GO	9606	1	4	0.25	0.0498114	0.159419	SARS ;	SARS|IDBG-100790|ENSG00000031698|6301|0|<1.0E-5| ;
serine-tRNA ligase activity [molecular_function]	GO:0004828	GO	9606	1	4	0.25	0.0498114	0.159419	SARS ;	SARS|IDBG-100790|ENSG00000031698|6301|0|<1.0E-5| ;
seryl-tRNA aminoacylation [biological_process]	GO:0006434	GO	9606	1	4	0.25	0.0498114	0.159419	SARS ;	SARS|IDBG-100790|ENSG00000031698|6301|0|<1.0E-5| ;
tangential migration from the subventricular zone to the olfactory bulb [biological_process]	GO:0022028	GO	9606	1	4	0.25	0.0498114	0.159419	SRF ;	SRF|IDBG-87849|ENSG00000112658|6722|0|<1.0E-5| ;
tyrosine phosphorylation of STAT protein [biological_process]	GO:0007260	GO	9606	1	4	0.25	0.0498114	0.159419	JAK2 ;	JAK2|IDBG-47039|ENSG00000096968|3717|0|<1.0E-5| ;
tyrosine phosphorylation of Stat5 protein [biological_process]	GO:0042506	GO	9606	1	4	0.25	0.0498114	0.159419	JAK2 ;	JAK2|IDBG-47039|ENSG00000096968|3717|0|<1.0E-5| ;
vascular endothelial growth factor receptor 2 binding [molecular_function]	GO:0043184	GO	9606	1	4	0.25	0.0498114	0.159419	ITGA5 ;	ITGA5|IDBG-37894|ENSG00000161638|3678|0|<1.0E-5| ;
virus-infected cell apoptotic process [biological_process]	GO:0006926	GO	9606	1	4	0.25	0.0498114	0.159419	EIF2AK2 ;	EIF2AK2|IDBG-44867|ENSG00000055332|5610|0|<1.0E-5| ;
negative regulation of ubiquitin-protein ligase activity involved in mitotic cell cycle [biological_process]	GO:0051436	GO	9606	3	66	0.05	0.0515423	0.16458	PSMB10 ; PSMB8 ; PSMB9 ;	PSMB10|IDBG-37710|ENSG00000205220|5699|0|<1.0E-5| ; PSMB8|IDBG-81522|ENSG00000204264|5696|0|<1.0E-5| ; PSMB9|IDBG-403299|ENSG00000240065|5698|0|<1.0E-5| ;
membrane [cellular_component]	GO:0016020	GO	9606	37	2230	0.02	0.0530851	0.169117	APMAP ; CLCNKA ; CLDN7 ; CNKSR3 ; CPNE6 ; CSF1 ; DAG1 ; DEGS1 ; DNAJA1 ; GBP5 ; GCNT2 ; GLTP ; GNG2 ; HLA-A ; HLA-B ; HLA-C ; HLA-E ; HLA-F ; HLA-G ; JAK2 ; LGALS3BP ; MR1 ; OAS2 ; RAB8A ; SLAMF7 ; SLC15A4 ; SLC1A5 ; SLC28A3 ; SLC30A3 ; SLCO4A1 ; SPTAN1 ; TNFSF10 ; TNFSF13B ; TNFSF14 ; TSPAN9 ; VPS36 ; ZDHHC8 ;	APMAP|IDBG-60770|ENSG00000101474|57136|0|<1.0E-5| ; CLCNKA|IDBG-91284|ENSG00000186510|1187|0|<1.0E-5| ; CLDN7|IDBG-24056|ENSG00000181885|1366|0|<1.0E-5| ; CNKSR3|IDBG-98227|ENSG00000153721|154043|0|<1.0E-5| ; CPNE6|IDBG-3473|ENSG00000100884|9362|0|<1.0E-5| ; CSF1|IDBG-100920|ENSG00000184371|1435|0|<1.0E-5| ; DAG1|IDBG-34876|ENSG00000173402|1605|0|<1.0E-5| ; DEGS1|IDBG-106891|ENSG00000143753|8560|…
thyroid hormone receptor binding [molecular_function]	GO:0046966	GO	9606	2	30	0.07	0.0552935	0.17575	JMJD1C ; OASL ;	JMJD1C|IDBG-75649|ENSG00000171988|221037|0|<1.0E-5| ; OASL|IDBG-61209|ENSG00000135114|8638|0|<1.0E-5| ;
nucleolus [cellular_component]	GO:0005730	GO	9606	13	629	0.02	0.0585141	0.185562	AATF ; ADAR ; DNAJB1 ; GM2A ; MIDN ; OASL ; PML ; RNMT ; SP100 ; SP110 ; SP140 ; STAT1 ; TUT1 ;	AATF|IDBG-43309|ENSG00000108270|26574|0|<1.0E-5| ; ADAR|IDBG-102968|ENSG00000160710|103|0|<1.0E-5| ; DNAJB1|IDBG-33491|ENSG00000132002|3337|0|<1.0E-5| ; GM2A|IDBG-54334|ENSG00000196743|2760|0|<1.0E-5| ; MIDN|IDBG-14078|ENSG00000167470|90007|0|<1.0E-5| ; OASL|IDBG-61209|ENSG00000135114|8638|0|<1.0E-5| ; PML|IDBG-21462|ENSG00000140464|5371|0|<1.0E-5| ; RNMT|IDBG-1256|ENSG00000101654|8731|0|<1.0E-5|…
regulation of glucose transport [biological_process]	GO:0010827	GO	9606	2	31	0.06	0.0586255	0.185491	NUP50 ; TRIB3 ;	NUP50|IDBG-11282|ENSG00000093000|10762|0|<1.0E-5| ; TRIB3|IDBG-37170|ENSG00000101255|57761|0|<1.0E-5| ;
S phase of mitotic cell cycle [biological_process]	GO:0000084	GO	9606	4	115	0.03	0.0589061	0.185956	ORC3 ; PSMB10 ; PSMB8 ; PSMB9 ;	ORC3|IDBG-94195|ENSG00000135336|23595|0|<1.0E-5| ; PSMB10|IDBG-37710|ENSG00000205220|5699|0|<1.0E-5| ; PSMB8|IDBG-81522|ENSG00000204264|5696|0|<1.0E-5| ; PSMB9|IDBG-403299|ENSG00000240065|5698|0|<1.0E-5| ;
L-proline biosynthetic process [biological_process]	GO:0055129	GO	9606	1	5	0.2	0.0618733	0.177934	OAT ;	OAT|IDBG-92635|ENSG00000065154|4942|0|<1.0E-5| ;
STAT protein import into nucleus [biological_process]	GO:0007262	GO	9606	1	5	0.2	0.0618733	0.177934	JAK2 ;	JAK2|IDBG-47039|ENSG00000096968|3717|0|<1.0E-5| ;
acetylcholine receptor binding [molecular_function]	GO:0033130	GO	9606	1	5	0.2	0.0618733	0.177934	JAK2 ;	JAK2|IDBG-47039|ENSG00000096968|3717|0|<1.0E-5| ;
adenosine metabolic process [biological_process]	GO:0046085	GO	9606	1	5	0.2	0.0618733	0.177934	NT5C3 ;	NT5C3|IDBG-11769|ENSG00000122643|51251|0|<1.0E-5| ;
aggresome assembly [biological_process]	GO:0070842	GO	9606	1	5	0.2	0.0618733	0.177934	UBD ;	UBD|IDBG-236915|ENSG00000213886|10537|0|<1.0E-5| ;
asparagine biosynthetic process [biological_process]	GO:0006529	GO	9606	1	5	0.2	0.0618733	0.177934	ASNS ;	ASNS|IDBG-28257|ENSG00000070669|440|0|<1.0E-5| ;
asparagine synthase (glutamine-hydrolyzing) activity [molecular_function]	GO:0004066	GO	9606	1	5	0.2	0.0618733	0.177934	ASNS ;	ASNS|IDBG-28257|ENSG00000070669|440|0|<1.0E-5| ;
cell cycle process [biological_process]	GO:0022402	GO	9606	1	5	0.2	0.0618733	0.177934	PHGDH ;	PHGDH|IDBG-101522|ENSG00000092621|26227|0|<1.0E-5| ;
cell-cell adhesion mediated by integrin [biological_process]	GO:0033631	GO	9606	1	5	0.2	0.0618733	0.177934	ITGA5 ;	ITGA5|IDBG-37894|ENSG00000161638|3678|0|<1.0E-5| ;
cell-substrate junction assembly [biological_process]	GO:0007044	GO	9606	1	5	0.2	0.0618733	0.177934	ITGA5 ;	ITGA5|IDBG-37894|ENSG00000161638|3678|0|<1.0E-5| ;
chaperone cofactor-dependent protein refolding [biological_process]	GO:0070389	GO	9606	1	5	0.2	0.0618733	0.177934	DNAJB1 ;	DNAJB1|IDBG-33491|ENSG00000132002|3337|0|<1.0E-5| ;
choline transmembrane transporter activity [molecular_function]	GO:0015220	GO	9606	1	5	0.2	0.0618733	0.177934	SLC44A2 ;	SLC44A2|IDBG-27872|ENSG00000129353|57153|0|<1.0E-5| ;
cobalt ion binding [molecular_function]	GO:0050897	GO	9606	1	5	0.2	0.0618733	0.177934	PML ;	PML|IDBG-21462|ENSG00000140464|5371|0|<1.0E-5| ;
dorsal aorta morphogenesis [biological_process]	GO:0035912	GO	9606	1	5	0.2	0.0618733	0.177934	SRF ;	SRF|IDBG-87849|ENSG00000112658|6722|0|<1.0E-5| ;
endosome lumen [cellular_component]	GO:0031904	GO	9606	1	5	0.2	0.0618733	0.177934	JAK2 ;	JAK2|IDBG-47039|ENSG00000096968|3717|0|<1.0E-5| ;
galactose catabolic process [biological_process]	GO:0019388	GO	9606	1	5	0.2	0.0618733	0.177934	PGM1 ;	PGM1|IDBG-99412|ENSG00000079739|5236|0|<1.0E-5| ;
glycolipid transport [biological_process]	GO:0046836	GO	9606	1	5	0.2	0.0618733	0.177934	GLTP ;	GLTP|IDBG-56477|ENSG00000139433|51228|0|<1.0E-5| ;
growth hormone receptor binding [molecular_function]	GO:0005131	GO	9606	1	5	0.2	0.0618733	0.177934	JAK2 ;	JAK2|IDBG-47039|ENSG00000096968|3717|0|<1.0E-5| ;
hair follicle placode formation [biological_process]	GO:0060789	GO	9606	1	5	0.2	0.0618733	0.177934	HDAC1 ;	HDAC1|IDBG-95712|ENSG00000116478|3065|0|<1.0E-5| ;
immunoglobulin secretion [biological_process]	GO:0048305	GO	9606	1	5	0.2	0.0618733	0.177934	TNFSF13B ;	TNFSF13B|IDBG-49841|ENSG00000102524|10673|0|<1.0E-5| ;
interleukin-12 receptor binding [molecular_function]	GO:0005143	GO	9606	1	5	0.2	0.0618733	0.177934	JAK2 ;	JAK2|IDBG-47039|ENSG00000096968|3717|0|<1.0E-5| ;
male pronucleus [cellular_component]	GO:0001940	GO	9606	1	5	0.2	0.0618733	0.177934	CBX1 ;	CBX1|IDBG-56608|ENSG00000108468|10951|0|<1.0E-5| ;
mammary duct terminal end bud growth [biological_process]	GO:0060763	GO	9606	1	5	0.2	0.0618733	0.177934	CSF1 ;	CSF1|IDBG-100920|ENSG00000184371|1435|0|<1.0E-5| ;
membrane protein proteolysis [biological_process]	GO:0033619	GO	9606	1	5	0.2	0.0618733	0.177934	RHBDD1 ;	RHBDD1|IDBG-82417|ENSG00000144468|84236|0|<1.0E-5| ;
metanephric mesenchymal cell differentiation [biological_process]	GO:0072162	GO	9606	1	5	0.2	0.0618733	0.177934	STAT1 ;	STAT1|IDBG-77617|ENSG00000115415|6772|0|<1.0E-5| ;
negative regulation of cell adhesion mediated by integrin [biological_process]	GO:0033629	GO	9606	1	5	0.2	0.0618733	0.177934	SERPINE1 ;	SERPINE1|IDBG-32959|ENSG00000106366|5054|0|<1.0E-5| ;
negative regulation of telomere maintenance via telomerase [biological_process]	GO:0032211	GO	9606	1	5	0.2	0.0618733	0.177934	PML ;	PML|IDBG-21462|ENSG00000140464|5371|0|<1.0E-5| ;
negative regulation of wound healing [biological_process]	GO:0061045	GO	9606	1	5	0.2	0.0618733	0.177934	SERPINE1 ;	SERPINE1|IDBG-32959|ENSG00000106366|5054|0|<1.0E-5| ;
nuclear periphery [cellular_component]	GO:0034399	GO	9606	1	5	0.2	0.0618733	0.177934	SP100 ;	SP100|IDBG-82951|ENSG00000067066|6672|0|<1.0E-5| ;
pinocytosis [biological_process]	GO:0006907	GO	9606	1	5	0.2	0.0618733	0.177934	EHD4 ;	EHD4|IDBG-7456|ENSG00000103966|30844|0|<1.0E-5| ;
positive regulation of T cell tolerance induction [biological_process]	GO:0002666	GO	9606	1	5	0.2	0.0618733	0.177934	HLA-G ;	HLA-G|IDBG-73885|ENSG00000204632|3135|0|<1.0E-5| ;
positive regulation of monocyte differentiation [biological_process]	GO:0045657	GO	9606	1	5	0.2	0.0618733	0.177934	CSF1 ;	CSF1|IDBG-100920|ENSG00000184371|1435|0|<1.0E-5| ;
positive regulation of protein processing [biological_process]	GO:0010954	GO	9606	1	5	0.2	0.0618733	0.177934	RHBDD1 ;	RHBDD1|IDBG-82417|ENSG00000144468|84236|0|<1.0E-5| ;
positive regulation of secretion [biological_process]	GO:0051047	GO	9606	1	5	0.2	0.0618733	0.177934	RHBDD1 ;	RHBDD1|IDBG-82417|ENSG00000144468|84236|0|<1.0E-5| ;
primary miRNA processing [biological_process]	GO:0031053	GO	9606	1	5	0.2	0.0618733	0.177934	SRRT ;	SRRT|IDBG-32276|ENSG00000087087|51593|0|<1.0E-5| ;
pyrimidine nucleotide biosynthetic process [biological_process]	GO:0006221	GO	9606	1	5	0.2	0.0618733	0.177934	CMPK2 ;	CMPK2|IDBG-26891|ENSG00000134326|129607|0|<1.0E-5| ;
regulation of translational fidelity [biological_process]	GO:0006450	GO	9606	1	5	0.2	0.0618733	0.177934	AARS ;	AARS|IDBG-39794|ENSG00000090861|16|0|<1.0E-5| ;
response to follicle-stimulating hormone stimulus [biological_process]	GO:0032354	GO	9606	1	5	0.2	0.0618733	0.177934	ASNS ;	ASNS|IDBG-28257|ENSG00000070669|440|0|<1.0E-5| ;
tRNA-splicing ligase complex [cellular_component]	GO:0072669	GO	9606	1	5	0.2	0.0618733	0.177934	C22orf28 ;	C22orf28|IDBG-5110|ENSG00000100220|51493|0|<1.0E-5| ;
taurine metabolic process [biological_process]	GO:0019530	GO	9606	1	5	0.2	0.0618733	0.177934	PHGDH ;	PHGDH|IDBG-101522|ENSG00000092621|26227|0|<1.0E-5| ;
type I interferon biosynthetic process [biological_process]	GO:0045351	GO	9606	1	5	0.2	0.0618733	0.177934	IRF7 ;	IRF7|IDBG-17225|ENSG00000185507|3665|0|<1.0E-5| ;
tyrosine phosphorylation of Stat3 protein [biological_process]	GO:0042503	GO	9606	1	5	0.2	0.0618733	0.177934	JAK2 ;	JAK2|IDBG-47039|ENSG00000096968|3717|0|<1.0E-5| ;
unsaturated fatty acid biosynthetic process [biological_process]	GO:0006636	GO	9606	1	5	0.2	0.0618733	0.177934	DEGS1 ;	DEGS1|IDBG-106891|ENSG00000143753|8560|0|<1.0E-5| ;
negative regulation of fat cell differentiation [biological_process]	GO:0045599	GO	9606	2	32	0.06	0.062025	0.177635	AXIN1 ; TRIB3 ;	AXIN1|IDBG-7404|ENSG00000103126|8312|0|<1.0E-5| ; TRIB3|IDBG-37170|ENSG00000101255|57761|0|<1.0E-5| ;
regulation of protein phosphorylation [biological_process]	GO:0001932	GO	9606	2	32	0.06	0.062025	0.177635	AXIN1 ; PML ;	AXIN1|IDBG-7404|ENSG00000103126|8312|0|<1.0E-5| ; PML|IDBG-21462|ENSG00000140464|5371|0|<1.0E-5| ;
lipid binding [molecular_function]	GO:0008289	GO	9606	4	118	0.03	0.0635403	0.1816	APOL2 ; APOL3 ; APOL6 ; GLTP ;	APOL2|IDBG-5722|ENSG00000128335|23780|0|<1.0E-5| ; APOL3|IDBG-5618|ENSG00000128284|80833|0|<1.0E-5| ; APOL6|IDBG-281551|ENSG00000221963|80830|0|<1.0E-5| ; GLTP|IDBG-56477|ENSG00000139433|51228|0|<1.0E-5| ;
positive regulation of ubiquitin-protein ligase activity involved in mitotic cell cycle [biological_process]	GO:0051437	GO	9606	3	72	0.04	0.0636265	0.181473	PSMB10 ; PSMB8 ; PSMB9 ;	PSMB10|IDBG-37710|ENSG00000205220|5699|0|<1.0E-5| ; PSMB8|IDBG-81522|ENSG00000204264|5696|0|<1.0E-5| ; PSMB9|IDBG-403299|ENSG00000240065|5698|0|<1.0E-5| ;
SH2 domain binding [molecular_function]	GO:0042169	GO	9606	2	33	0.06	0.06549	0.186024	DAG1 ; JAK2 ;	DAG1|IDBG-34876|ENSG00000173402|1605|0|<1.0E-5| ; JAK2|IDBG-47039|ENSG00000096968|3717|0|<1.0E-5| ;
protein self-association [molecular_function]	GO:0043621	GO	9606	2	33	0.06	0.06549	0.186024	AXIN1 ; RSAD2 ;	AXIN1|IDBG-7404|ENSG00000103126|8312|0|<1.0E-5| ; RSAD2|IDBG-26912|ENSG00000134321|91543|0|<1.0E-5| ;
integrin-mediated signaling pathway [biological_process]	GO:0007229	GO	9606	3	73	0.04	0.0657572	0.186402	ITGA5 ; ITGAE ; ITGAL ;	ITGA5|IDBG-37894|ENSG00000161638|3678|0|<1.0E-5| ; ITGAE|IDBG-17793|ENSG00000083457|3682|0|<1.0E-5| ; ITGAL|IDBG-26260|ENSG00000005844|3683|0|<1.0E-5| ;
Golgi membrane [cellular_component]	GO:0000139	GO	9606	10	459	0.02	0.0686871	0.19431	EBAG9 ; GALNT11 ; GBP1 ; GBP2 ; GCNT2 ; HLA-A ; HLA-B ; HLA-C ; HLA-F ; HLA-G ;	EBAG9|IDBG-32695|ENSG00000147654|9166|0|<1.0E-5| ; GALNT11|IDBG-49749|ENSG00000178234|63917|0|<1.0E-5| ; GBP1|IDBG-100165|ENSG00000117228|2633|0|<1.0E-5| ; GBP2|IDBG-100168|ENSG00000162645|2634|0|<1.0E-5| ; GCNT2|IDBG-60908|ENSG00000111846|2651|0|<1.0E-5| ; HLA-A|IDBG-125377|ENSG00000206503|3105|0|<1.0E-5| ; HLA-B|IDBG-302135|ENSG00000234745|3106|0|<1.0E-5| ; HLA-C|IDBG-77290|ENSG00000204525|3107…
transforming growth factor beta receptor signaling pathway [biological_process]	GO:0007179	GO	9606	4	122	0.03	0.0700083	0.197645	HDAC1 ; PML ; SERPINE1 ; USP9X ;	HDAC1|IDBG-95712|ENSG00000116478|3065|0|<1.0E-5| ; PML|IDBG-21462|ENSG00000140464|5371|0|<1.0E-5| ; SERPINE1|IDBG-32959|ENSG00000106366|5054|0|<1.0E-5| ; USP9X|IDBG-57113|ENSG00000124486|8239|0|<1.0E-5| ;
endoplasmic reticulum [cellular_component]	GO:0005783	GO	9606	13	649	0.02	0.0710174	0.200088	AHCYL1 ; CRABP2 ; DEGS1 ; EHD4 ; IFIT2 ; MR1 ; NT5C3 ; OAS1 ; OAS2 ; RSAD2 ; SERPINH1 ; TAP2 ; TOR1B ;	AHCYL1|IDBG-100935|ENSG00000168710|10768|0|<1.0E-5| ; CRABP2|IDBG-103584|ENSG00000143320|1382|0|<1.0E-5| ; DEGS1|IDBG-106891|ENSG00000143753|8560|0|<1.0E-5| ; EHD4|IDBG-7456|ENSG00000103966|30844|0|<1.0E-5| ; IFIT2|IDBG-81895|ENSG00000119922|3433|0|<1.0E-5| ; MR1|IDBG-105193|ENSG00000153029|3140|0|<1.0E-5| ; NT5C3|IDBG-11769|ENSG00000122643|51251|0|<1.0E-5| ; OAS1|IDBG-58231|ENSG00000089127|4938|…
chemotaxis [biological_process]	GO:0006935	GO	9606	4	123	0.03	0.0716763	0.201535	CCL8 ; CXCL10 ; CXCL11 ; CXCL9 ;	CCL8|IDBG-40686|ENSG00000108700|6355|0|<1.0E-5| ; CXCL10|IDBG-25212|ENSG00000169245|3627|0|<1.0E-5| ; CXCL11|IDBG-25238|ENSG00000169248|6373|0|<1.0E-5| ; CXCL9|IDBG-25111|ENSG00000138755|4283|0|<1.0E-5| ;
regulation of ubiquitin-protein ligase activity involved in mitotic cell cycle [biological_process]	GO:0051439	GO	9606	3	76	0.04	0.0723427	0.202589	PSMB10 ; PSMB8 ; PSMB9 ;	PSMB10|IDBG-37710|ENSG00000205220|5699|0|<1.0E-5| ; PSMB8|IDBG-81522|ENSG00000204264|5696|0|<1.0E-5| ; PSMB9|IDBG-403299|ENSG00000240065|5698|0|<1.0E-5| ;
sphingolipid metabolic process [biological_process]	GO:0006665	GO	9606	3	76	0.04	0.0723427	0.202589	CERK ; DEGS1 ; GM2A ;	CERK|IDBG-12219|ENSG00000100422|64781|0|<1.0E-5| ; DEGS1|IDBG-106891|ENSG00000143753|8560|0|<1.0E-5| ; GM2A|IDBG-54334|ENSG00000196743|2760|0|<1.0E-5| ;
cytoplasmic microtubule [cellular_component]	GO:0005881	GO	9606	2	35	0.06	0.0726076	0.202108	AXIN1 ; MID1 ;	AXIN1|IDBG-7404|ENSG00000103126|8312|0|<1.0E-5| ; MID1|IDBG-43046|ENSG00000101871|4281|0|<1.0E-5| ;
positive regulation of protein catabolic process [biological_process]	GO:0045732	GO	9606	2	35	0.06	0.0726076	0.202108	AXIN1 ; RHBDD1 ;	AXIN1|IDBG-7404|ENSG00000103126|8312|0|<1.0E-5| ; RHBDD1|IDBG-82417|ENSG00000144468|84236|0|<1.0E-5| ;
response to gamma radiation [biological_process]	GO:0010332	GO	9606	2	35	0.06	0.0726076	0.202108	CXCL10 ; PML ;	CXCL10|IDBG-25212|ENSG00000169245|3627|0|<1.0E-5| ; PML|IDBG-21462|ENSG00000140464|5371|0|<1.0E-5| ;
unfolded protein binding [molecular_function]	GO:0051082	GO	9606	4	124	0.03	0.0733646	0.203807	DNAJA1 ; DNAJB1 ; SERPINH1 ; TOR1B ;	DNAJA1|IDBG-56413|ENSG00000086061|3301|0|<1.0E-5| ; DNAJB1|IDBG-33491|ENSG00000132002|3337|0|<1.0E-5| ; SERPINH1|IDBG-64909|ENSG00000149257|871|0|<1.0E-5| ; TOR1B|IDBG-89253|ENSG00000136816|27348|0|<1.0E-5| ;
DNA replication origin binding [molecular_function]	GO:0003688	GO	9606	1	6	0.17	0.0737826	0.192639	ORC3 ;	ORC3|IDBG-94195|ENSG00000135336|23595|0|<1.0E-5| ;
L-serine metabolic process [biological_process]	GO:0006563	GO	9606	1	6	0.17	0.0737826	0.192639	PHGDH ;	PHGDH|IDBG-101522|ENSG00000092621|26227|0|<1.0E-5| ;
RNA polymerase II transcription factor binding transcription factor activity [molecular_function]	GO:0001076	GO	9606	1	6	0.17	0.0737826	0.192639	SRF ;	SRF|IDBG-87849|ENSG00000112658|6722|0|<1.0E-5| ;
Schwann cell development [biological_process]	GO:0014044	GO	9606	1	6	0.17	0.0737826	0.192639	DAG1 ;	DAG1|IDBG-34876|ENSG00000173402|1605|0|<1.0E-5| ;
cellular response to catecholamine stimulus [biological_process]	GO:0071870	GO	9606	1	6	0.17	0.0737826	0.192639	GNG2 ;	GNG2|IDBG-6595|ENSG00000186469|54331|0|<1.0E-5| ;
cellular response to exogenous dsRNA [biological_process]	GO:0071360	GO	9606	1	6	0.17	0.0737826	0.192639	IFIT1 ;	IFIT1|IDBG-81960|ENSG00000185745|3434|0|<1.0E-5| ;
choline transport [biological_process]	GO:0015871	GO	9606	1	6	0.17	0.0737826	0.192639	SLC44A2 ;	SLC44A2|IDBG-27872|ENSG00000129353|57153|0|<1.0E-5| ;
chromo shadow domain binding [molecular_function]	GO:0070087	GO	9606	1	6	0.17	0.0737826	0.192639	SP100 ;	SP100|IDBG-82951|ENSG00000067066|6672|0|<1.0E-5| ;
collagen biosynthetic process [biological_process]	GO:0032964	GO	9606	1	6	0.17	0.0737826	0.192639	SERPINH1 ;	SERPINH1|IDBG-64909|ENSG00000149257|871|0|<1.0E-5| ;
embryonic eye morphogenesis [biological_process]	GO:0048048	GO	9606	1	6	0.17	0.0737826	0.192639	AXIN1 ;	AXIN1|IDBG-7404|ENSG00000103126|8312|0|<1.0E-5| ;
endoplasmic reticulum calcium ion homeostasis [biological_process]	GO:0032469	GO	9606	1	6	0.17	0.0737826	0.192639	PML ;	PML|IDBG-21462|ENSG00000140464|5371|0|<1.0E-5| ;
enucleate erythrocyte differentiation [biological_process]	GO:0043353	GO	9606	1	6	0.17	0.0737826	0.192639	CEBPG ;	CEBPG|IDBG-42640|ENSG00000153879|1054|0|<1.0E-5| ;
epidermal cell differentiation [biological_process]	GO:0009913	GO	9606	1	6	0.17	0.0737826	0.192639	HDAC1 ;	HDAC1|IDBG-95712|ENSG00000116478|3065|0|<1.0E-5| ;
forebrain anterior/posterior pattern specification [biological_process]	GO:0021797	GO	9606	1	6	0.17	0.0737826	0.192639	AXIN1 ;	AXIN1|IDBG-7404|ENSG00000103126|8312|0|<1.0E-5| ;
glycolipid binding [molecular_function]	GO:0051861	GO	9606	1	6	0.17	0.0737826	0.192639	GLTP ;	GLTP|IDBG-56477|ENSG00000139433|51228|0|<1.0E-5| ;
interleukin-1 receptor antagonist activity [molecular_function]	GO:0005152	GO	9606	1	6	0.17	0.0737826	0.192639	IL37 ;	IL37|IDBG-66559|ENSG00000125571|27178|0|<1.0E-5| ;
mRNA modification [biological_process]	GO:0016556	GO	9606	1	6	0.17	0.0737826	0.192639	ADAR ;	ADAR|IDBG-102968|ENSG00000160710|103|0|<1.0E-5| ;
megakaryocyte development [biological_process]	GO:0035855	GO	9606	1	6	0.17	0.0737826	0.192639	SRF ;	SRF|IDBG-87849|ENSG00000112658|6722|0|<1.0E-5| ;
negative regulation of cellular component movement [biological_process]	GO:0051271	GO	9606	1	6	0.17	0.0737826	0.192639	SP100 ;	SP100|IDBG-82951|ENSG00000067066|6672|0|<1.0E-5| ;
origin recognition complex [cellular_component]	GO:0000808	GO	9606	1	6	0.17	0.0737826	0.192639	ORC3 ;	ORC3|IDBG-94195|ENSG00000135336|23595|0|<1.0E-5| ;
phospholipase activator activity [molecular_function]	GO:0016004	GO	9606	1	6	0.17	0.0737826	0.192639	CCL8 ;	CCL8|IDBG-40686|ENSG00000108700|6355|0|<1.0E-5| ;
polynucleotide adenylyltransferase activity [molecular_function]	GO:0004652	GO	9606	1	6	0.17	0.0737826	0.192639	TUT1 ;	TUT1|IDBG-51191|ENSG00000149016|64852|0|<1.0E-5| ;
positive regulation of phosphoprotein phosphatase activity [biological_process]	GO:0032516	GO	9606	1	6	0.17	0.0737826	0.192639	JAK2 ;	JAK2|IDBG-47039|ENSG00000096968|3717|0|<1.0E-5| ;
positive regulation of transcription initiation from RNA polymerase II promoter [biological_process]	GO:0060261	GO	9606	1	6	0.17	0.0737826	0.192639	PAXIP1 ;	PAXIP1|IDBG-50182|ENSG00000157212|22976|0|<1.0E-5| ;
regulation of MAP kinase activity [biological_process]	GO:0043405	GO	9606	1	6	0.17	0.0737826	0.192639	TRIB3 ;	TRIB3|IDBG-37170|ENSG00000101255|57761|0|<1.0E-5| ;
regulation of protein transport [biological_process]	GO:0051223	GO	9606	1	6	0.17	0.0737826	0.192639	RAB8A ;	RAB8A|IDBG-35329|ENSG00000167461|4218|0|<1.0E-5| ;
regulation of smooth muscle cell differentiation [biological_process]	GO:0051150	GO	9606	1	6	0.17	0.0737826	0.192639	SRF ;	SRF|IDBG-87849|ENSG00000112658|6722|0|<1.0E-5| ;
response to hydroperoxide [biological_process]	GO:0033194	GO	9606	1	6	0.17	0.0737826	0.192639	JAK2 ;	JAK2|IDBG-47039|ENSG00000096968|3717|0|<1.0E-5| ;
short-term memory [biological_process]	GO:0007614	GO	9606	1	6	0.17	0.0737826	0.192639	MDK ;	MDK|IDBG-41723|ENSG00000110492|4192|0|<1.0E-5| ;
small conjugating protein ligase activity [molecular_function]	GO:0019787	GO	9606	1	6	0.17	0.0737826	0.192639	UBE2L6 ;	UBE2L6|IDBG-46767|ENSG00000156587|9246|0|<1.0E-5| ;
spermatid differentiation [biological_process]	GO:0048515	GO	9606	1	6	0.17	0.0737826	0.192639	RHBDD1 ;	RHBDD1|IDBG-82417|ENSG00000144468|84236|0|<1.0E-5| ;
tRNA splicing, via endonucleolytic cleavage and ligation [biological_process]	GO:0006388	GO	9606	1	6	0.17	0.0737826	0.192639	C22orf28 ;	C22orf28|IDBG-5110|ENSG00000100220|51493|0|<1.0E-5| ;
positive regulation of transcription from RNA polymerase II promoter [biological_process]	GO:0045944	GO	9606	14	718	0.02	0.0743423	0.193736	AATF ; DCAF6 ; DDX58 ; ELF4 ; HDAC1 ; IRF7 ; MAFA ; NCOA7 ; NFIX ; NLRC5 ; PRIC285 ; SERPINE1 ; SRF ; STAT1 ;	AATF|IDBG-43309|ENSG00000108270|26574|0|<1.0E-5| ; DCAF6|IDBG-104583|ENSG00000143164|55827|0|<1.0E-5| ; DDX58|IDBG-55854|ENSG00000107201|23586|0|<1.0E-5| ; ELF4|IDBG-85951|ENSG00000102034|2000|0|<1.0E-5| ; HDAC1|IDBG-95712|ENSG00000116478|3065|0|<1.0E-5| ; IRF7|IDBG-17225|ENSG00000185507|3665|0|<1.0E-5| ; MAFA|IDBG-38414|ENSG00000182759|389692|0|<1.0E-5| ; NCOA7|IDBG-96130|ENSG00000111912|135112|…
amino acid transport [biological_process]	GO:0006865	GO	9606	2	36	0.06	0.0762559	0.197243	SLC1A5 ; SLC6A12 ;	SLC1A5|IDBG-59011|ENSG00000105281|6510|0|<1.0E-5| ; SLC6A12|IDBG-11214|ENSG00000111181|6539|0|<1.0E-5| ;
positive regulation of B cell proliferation [biological_process]	GO:0030890	GO	9606	2	36	0.06	0.0762559	0.197243	GPR183 ; TNFSF13B ;	GPR183|IDBG-46148|ENSG00000169508|1880|0|<1.0E-5| ; TNFSF13B|IDBG-49841|ENSG00000102524|10673|0|<1.0E-5| ;
response to amino acid stimulus [biological_process]	GO:0043200	GO	9606	2	36	0.06	0.0762559	0.197243	AARS ; ASNS ;	AARS|IDBG-39794|ENSG00000090861|16|0|<1.0E-5| ; ASNS|IDBG-28257|ENSG00000070669|440|0|<1.0E-5| ;
response to cold [biological_process]	GO:0009409	GO	9606	2	36	0.06	0.0762559	0.197243	CXCL10 ; GMPR ;	CXCL10|IDBG-25212|ENSG00000169245|3627|0|<1.0E-5| ; GMPR|IDBG-63076|ENSG00000137198|2766|0|<1.0E-5| ;
regulation of apoptotic process [biological_process]	GO:0042981	GO	9606	6	234	0.03	0.0783565	0.2023	BCL2L13 ; IFIH1 ; PSMB10 ; PSMB8 ; PSMB9 ; STAT1 ;	BCL2L13|IDBG-1018|ENSG00000099968|23786|0|<1.0E-5| ; IFIH1|IDBG-73750|ENSG00000115267|64135|0|<1.0E-5| ; PSMB10|IDBG-37710|ENSG00000205220|5699|0|<1.0E-5| ; PSMB8|IDBG-81522|ENSG00000204264|5696|0|<1.0E-5| ; PSMB9|IDBG-403299|ENSG00000240065|5698|0|<1.0E-5| ; STAT1|IDBG-77617|ENSG00000115415|6772|0|<1.0E-5| ;
focal adhesion [cellular_component]	GO:0005925	GO	9606	4	129	0.03	0.0821056	0.211586	AATF ; DAG1 ; EBAG9 ; ITGA5 ;	AATF|IDBG-43309|ENSG00000108270|26574|0|<1.0E-5| ; DAG1|IDBG-34876|ENSG00000173402|1605|0|<1.0E-5| ; EBAG9|IDBG-32695|ENSG00000147654|9166|0|<1.0E-5| ; ITGA5|IDBG-37894|ENSG00000161638|3678|0|<1.0E-5| ;
regulation of proteolysis [biological_process]	GO:0030162	GO	9606	2	38	0.05	0.0837212	0.214952	SERPINH1 ; SERPINI1 ;	SERPINH1|IDBG-64909|ENSG00000149257|871|0|<1.0E-5| ; SERPINI1|IDBG-64026|ENSG00000163536|5274|0|<1.0E-5| ;
ubiquitin binding [molecular_function]	GO:0043130	GO	9606	2	38	0.05	0.0837212	0.214952	RBCK1 ; VPS36 ;	RBCK1|IDBG-37270|ENSG00000125826|10616|0|<1.0E-5| ; VPS36|IDBG-35281|ENSG00000136100|51028|0|<1.0E-5| ;
anaphase-promoting complex-dependent proteasomal ubiquitin-dependent protein catabolic process [biological_process]	GO:0031145	GO	9606	3	81	0.04	0.0839417	0.214724	PSMB10 ; PSMB8 ; PSMB9 ;	PSMB10|IDBG-37710|ENSG00000205220|5699|0|<1.0E-5| ; PSMB8|IDBG-81522|ENSG00000204264|5696|0|<1.0E-5| ; PSMB9|IDBG-403299|ENSG00000240065|5698|0|<1.0E-5| ;
cell-matrix adhesion [biological_process]	GO:0007160	GO	9606	3	81	0.04	0.0839417	0.214724	C22orf28 ; SIGLEC1 ; SRF ;	C22orf28|IDBG-5110|ENSG00000100220|51493|0|<1.0E-5| ; SIGLEC1|IDBG-47695|ENSG00000088827|6614|0|<1.0E-5| ; SRF|IDBG-87849|ENSG00000112658|6722|0|<1.0E-5| ;
SUMO binding [molecular_function]	GO:0032183	GO	9606	1	7	0.14	0.0855414	0.207722	PML ;	PML|IDBG-21462|ENSG00000140464|5371|0|<1.0E-5| ;
beta-catenin destruction complex [cellular_component]	GO:0030877	GO	9606	1	7	0.14	0.0855414	0.207722	AXIN1 ;	AXIN1|IDBG-7404|ENSG00000103126|8312|0|<1.0E-5| ;
cellular response to interferon-beta [biological_process]	GO:0035458	GO	9606	1	7	0.14	0.0855414	0.207722	AIM2 ;	AIM2|IDBG-103863|ENSG00000163568|9447|0|<1.0E-5| ;
cellular response to prostaglandin E stimulus [biological_process]	GO:0071380	GO	9606	1	7	0.14	0.0855414	0.207722	GNG2 ;	GNG2|IDBG-6595|ENSG00000186469|54331|0|<1.0E-5| ;
cytidine deamination [biological_process]	GO:0009972	GO	9606	1	7	0.14	0.0855414	0.207722	APOBEC3A ;	APOBEC3A|IDBG-7865|ENSG00000128383|100913187,200315|0|<1.0E-5| ;
delta-catenin binding [molecular_function]	GO:0070097	GO	9606	1	7	0.14	0.0855414	0.207722	PLEKHA7 ;	PLEKHA7|IDBG-33615|ENSG00000166689|144100|0|<1.0E-5| ;
embryonic cleavage [biological_process]	GO:0040016	GO	9606	1	7	0.14	0.0855414	0.207722	AATF ;	AATF|IDBG-43309|ENSG00000108270|26574|0|<1.0E-5| ;
glycine metabolic process [biological_process]	GO:0006544	GO	9606	1	7	0.14	0.0855414	0.207722	PHGDH ;	PHGDH|IDBG-101522|ENSG00000092621|26227|0|<1.0E-5| ;
high-density lipoprotein particle binding [molecular_function]	GO:0008035	GO	9606	1	7	0.14	0.0855414	0.207722	APOL2 ;	APOL2|IDBG-5722|ENSG00000128335|23780|0|<1.0E-5| ;
histone H4 deacetylation [biological_process]	GO:0070933	GO	9606	1	7	0.14	0.0855414	0.207722	HDAC1 ;	HDAC1|IDBG-95712|ENSG00000116478|3065|0|<1.0E-5| ;
laminin-1 binding [molecular_function]	GO:0043237	GO	9606	1	7	0.14	0.0855414	0.207722	DAG1 ;	DAG1|IDBG-34876|ENSG00000173402|1605|0|<1.0E-5| ;
monocyte activation [biological_process]	GO:0042117	GO	9606	1	7	0.14	0.0855414	0.207722	CSF1 ;	CSF1|IDBG-100920|ENSG00000184371|1435|0|<1.0E-5| ;
muscle cell development [biological_process]	GO:0055001	GO	9606	1	7	0.14	0.0855414	0.207722	AXIN1 ;	AXIN1|IDBG-7404|ENSG00000103126|8312|0|<1.0E-5| ;
negative regulation of NF-kappaB import into nucleus [biological_process]	GO:0042347	GO	9606	1	7	0.14	0.0855414	0.207722	FBXW11 ;	FBXW11|IDBG-57611|ENSG00000072803|23291|0|<1.0E-5| ;
negative regulation of reactive oxygen species metabolic process [biological_process]	GO:2000378	GO	9606	1	7	0.14	0.0855414	0.207722	AATF ;	AATF|IDBG-43309|ENSG00000108270|26574|0|<1.0E-5| ;
negative regulation of telomerase activity [biological_process]	GO:0051974	GO	9606	1	7	0.14	0.0855414	0.207722	PML ;	PML|IDBG-21462|ENSG00000140464|5371|0|<1.0E-5| ;
negative regulation of transcription elongation from RNA polymerase II promoter [biological_process]	GO:0034244	GO	9606	1	7	0.14	0.0855414	0.207722	AXIN1 ;	AXIN1|IDBG-7404|ENSG00000103126|8312|0|<1.0E-5| ;
negative regulation of transposition [biological_process]	GO:0010529	GO	9606	1	7	0.14	0.0855414	0.207722	APOBEC3A ;	APOBEC3A|IDBG-7865|ENSG00000128383|100913187,200315|0|<1.0E-5| ;
nonmotile primary cilium [cellular_component]	GO:0031513	GO	9606	1	7	0.14	0.0855414	0.207722	RAB8A ;	RAB8A|IDBG-35329|ENSG00000167461|4218|0|<1.0E-5| ;
nucleoside binding [molecular_function]	GO:0001882	GO	9606	1	7	0.14	0.0855414	0.207722	SLC28A3 ;	SLC28A3|IDBG-74167|ENSG00000197506|64078|0|<1.0E-5| ;
plasma membrane part [cellular_component]	GO:0044459	GO	9606	1	7	0.14	0.0855414	0.207722	AXIN1 ;	AXIN1|IDBG-7404|ENSG00000103126|8312|0|<1.0E-5| ;
plasma membrane repair [biological_process]	GO:0001778	GO	9606	1	7	0.14	0.0855414	0.207722	DYSF ;	DYSF|IDBG-56039|ENSG00000135636|8291|0|<1.0E-5| ;
positive regulation of receptor biosynthetic process [biological_process]	GO:0010870	GO	9606	1	7	0.14	0.0855414	0.207722	HDAC1 ;	HDAC1|IDBG-95712|ENSG00000116478|3065|0|<1.0E-5| ;
positive regulation of transcription factor import into nucleus [biological_process]	GO:0042993	GO	9606	1	7	0.14	0.0855414	0.207722	DDX58 ;	DDX58|IDBG-55854|ENSG00000107201|23586|0|<1.0E-5| ;
protein acetylation [biological_process]	GO:0006473	GO	9606	1	7	0.14	0.0855414	0.207722	IRF7 ;	IRF7|IDBG-17225|ENSG00000185507|3665|0|<1.0E-5| ;
regulation of behavior [biological_process]	GO:0050795	GO	9606	1	7	0.14	0.0855414	0.207722	MDK ;	MDK|IDBG-41723|ENSG00000110492|4192|0|<1.0E-5| ;
regulation of nucleocytoplasmic transport [biological_process]	GO:0046822	GO	9606	1	7	0.14	0.0855414	0.207722	MX2 ;	MX2|IDBG-3922|ENSG00000183486|4600|0|<1.0E-5| ;
skin morphogenesis [biological_process]	GO:0043589	GO	9606	1	7	0.14	0.0855414	0.207722	SRF ;	SRF|IDBG-87849|ENSG00000112658|6722|0|<1.0E-5| ;
thyroid hormone metabolic process [biological_process]	GO:0042403	GO	9606	1	7	0.14	0.0855414	0.207722	SLCO4A1 ;	SLCO4A1|IDBG-85265|ENSG00000101187|28231|0|<1.0E-5| ;
cell cycle checkpoint [biological_process]	GO:0000075	GO	9606	4	131	0.03	0.0857398	0.207841	ORC3 ; PSMB10 ; PSMB8 ; PSMB9 ;	ORC3|IDBG-94195|ENSG00000135336|23595|0|<1.0E-5| ; PSMB10|IDBG-37710|ENSG00000205220|5699|0|<1.0E-5| ; PSMB8|IDBG-81522|ENSG00000204264|5696|0|<1.0E-5| ; PSMB9|IDBG-403299|ENSG00000240065|5698|0|<1.0E-5| ;
external side of plasma membrane [cellular_component]	GO:0009897	GO	9606	5	185	0.03	0.0871723	0.210945	CXCL10 ; CXCL9 ; ITGA5 ; ITGAE ; ITGAL ;	CXCL10|IDBG-25212|ENSG00000169245|3627|0|<1.0E-5| ; CXCL9|IDBG-25111|ENSG00000138755|4283|0|<1.0E-5| ; ITGA5|IDBG-37894|ENSG00000161638|3678|0|<1.0E-5| ; ITGAE|IDBG-17793|ENSG00000083457|3682|0|<1.0E-5| ; ITGAL|IDBG-26260|ENSG00000005844|3683|0|<1.0E-5| ;
regulation of cell adhesion [biological_process]	GO:0030155	GO	9606	2	40	0.05	0.0913983	0.220787	SERPINI1 ; SRF ;	SERPINI1|IDBG-64026|ENSG00000163536|5274|0|<1.0E-5| ; SRF|IDBG-87849|ENSG00000112658|6722|0|<1.0E-5| ;
endoplasmic reticulum unfolded protein response [biological_process]	GO:0030968	GO	9606	3	85	0.04	0.0937549	0.226086	AARS ; ASNS ; EIF2AK2 ;	AARS|IDBG-39794|ENSG00000090861|16|0|<1.0E-5| ; ASNS|IDBG-28257|ENSG00000070669|440|0|<1.0E-5| ; EIF2AK2|IDBG-44867|ENSG00000055332|5610|0|<1.0E-5| ;
positive regulation of transcription, DNA-dependent [biological_process]	GO:0045893	GO	9606	11	553	0.02	0.0952581	0.229313	AATF ; AXIN1 ; ELF4 ; FBXW11 ; HDAC1 ; IRF7 ; MAFA ; MDK ; SP100 ; SRF ; STAT1 ;	AATF|IDBG-43309|ENSG00000108270|26574|0|<1.0E-5| ; AXIN1|IDBG-7404|ENSG00000103126|8312|0|<1.0E-5| ; ELF4|IDBG-85951|ENSG00000102034|2000|0|<1.0E-5| ; FBXW11|IDBG-57611|ENSG00000072803|23291|0|<1.0E-5| ; HDAC1|IDBG-95712|ENSG00000116478|3065|0|<1.0E-5| ; IRF7|IDBG-17225|ENSG00000185507|3665|0|<1.0E-5| ; MAFA|IDBG-38414|ENSG00000182759|389692|0|<1.0E-5| ; MDK|IDBG-41723|ENSG00000110492|4192|0|<1.0…
ATPase activity, coupled to transmembrane movement of substances [molecular_function]	GO:0042626	GO	9606	2	41	0.05	0.0953115	0.229044	TAP1 ; TAP2 ;	TAP1|IDBG-81568|ENSG00000168394|6890|0|<1.0E-5| ; TAP2|IDBG-81449|ENSG00000204267|6891|0|<1.0E-5| ;
SMAD protein import into nucleus [biological_process]	GO:0007184	GO	9606	1	8	0.13	0.0971516	0.223416	PML ;	PML|IDBG-21462|ENSG00000140464|5371|0|<1.0E-5| ;
activation of innate immune response [biological_process]	GO:0002218	GO	9606	1	8	0.13	0.0971516	0.223416	AIM2 ;	AIM2|IDBG-103863|ENSG00000163568|9447|0|<1.0E-5| ;
aminoacyl-tRNA editing activity [molecular_function]	GO:0002161	GO	9606	1	8	0.13	0.0971516	0.223416	AARS ;	AARS|IDBG-39794|ENSG00000090861|16|0|<1.0E-5| ;
cellular response to estrogen stimulus [biological_process]	GO:0071391	GO	9606	1	8	0.13	0.0971516	0.223416	OCSTAMP ;	OCSTAMP|IDBG-79284|ENSG00000149635|128506|0|<1.0E-5| ;
centromeric heterochromatin [cellular_component]	GO:0005721	GO	9606	1	8	0.13	0.0971516	0.223416	CBX1 ;	CBX1|IDBG-56608|ENSG00000108468|10951|0|<1.0E-5| ;
cytidine deaminase activity [molecular_function]	GO:0004126	GO	9606	1	8	0.13	0.0971516	0.223416	APOBEC3A ;	APOBEC3A|IDBG-7865|ENSG00000128383|100913187,200315|0|<1.0E-5| ;
epithelial cell-cell adhesion [biological_process]	GO:0090136	GO	9606	1	8	0.13	0.0971516	0.223416	PLEKHA7 ;	PLEKHA7|IDBG-33615|ENSG00000166689|144100|0|<1.0E-5| ;
female pronucleus [cellular_component]	GO:0001939	GO	9606	1	8	0.13	0.0971516	0.223416	CBX1 ;	CBX1|IDBG-56608|ENSG00000108468|10951|0|<1.0E-5| ;
histone H3 deacetylation [biological_process]	GO:0070932	GO	9606	1	8	0.13	0.0971516	0.223416	HDAC1 ;	HDAC1|IDBG-95712|ENSG00000116478|3065|0|<1.0E-5| ;
leucine zipper domain binding [molecular_function]	GO:0043522	GO	9606	1	8	0.13	0.0971516	0.223416	AATF ;	AATF|IDBG-43309|ENSG00000108270|26574|0|<1.0E-5| ;
mRNA transcription from RNA polymerase II promoter [biological_process]	GO:0042789	GO	9606	1	8	0.13	0.0971516	0.223416	SRF ;	SRF|IDBG-87849|ENSG00000112658|6722|0|<1.0E-5| ;
microfibril [cellular_component]	GO:0001527	GO	9606	1	8	0.13	0.0971516	0.223416	MFAP1 ;	MFAP1|IDBG-9513|ENSG00000140259|4236|0|<1.0E-5| ;
myelination in peripheral nervous system [biological_process]	GO:0022011	GO	9606	1	8	0.13	0.0971516	0.223416	DAG1 ;	DAG1|IDBG-34876|ENSG00000173402|1605|0|<1.0E-5| ;
negative regulation of osteoblast proliferation [biological_process]	GO:0033689	GO	9606	1	8	0.13	0.0971516	0.223416	EIF2AK2 ;	EIF2AK2|IDBG-44867|ENSG00000055332|5610|0|<1.0E-5| ;
positive regulation of macrophage differentiation [biological_process]	GO:0045651	GO	9606	1	8	0.13	0.0971516	0.223416	CSF1 ;	CSF1|IDBG-100920|ENSG00000184371|1435|0|<1.0E-5| ;
proteasome binding [molecular_function]	GO:0070628	GO	9606	1	8	0.13	0.0971516	0.223416	UBD ;	UBD|IDBG-236915|ENSG00000213886|10537|0|<1.0E-5| ;
protein deacetylase activity [molecular_function]	GO:0033558	GO	9606	1	8	0.13	0.0971516	0.223416	HDAC1 ;	HDAC1|IDBG-95712|ENSG00000116478|3065|0|<1.0E-5| ;
protein maturation [biological_process]	GO:0051604	GO	9606	1	8	0.13	0.0971516	0.223416	SERPINH1 ;	SERPINH1|IDBG-64909|ENSG00000149257|871|0|<1.0E-5| ;
respiratory chain complex IV assembly [biological_process]	GO:0008535	GO	9606	1	8	0.13	0.0971516	0.223416	SCO2 ;	SCO2|IDBG-13796|ENSG00000130489|9997|0|<1.0E-5| ;
retina homeostasis [biological_process]	GO:0001895	GO	9606	1	8	0.13	0.0971516	0.223416	SLC28A3 ;	SLC28A3|IDBG-74167|ENSG00000197506|64078|0|<1.0E-5| ;
sodium:dicarboxylate symporter activity [molecular_function]	GO:0017153	GO	9606	1	8	0.13	0.0971516	0.223416	SLC1A5 ;	SLC1A5|IDBG-59011|ENSG00000105281|6510|0|<1.0E-5| ;
spindle pole centrosome [cellular_component]	GO:0031616	GO	9606	1	8	0.13	0.0971516	0.223416	BNIP2 ;	BNIP2|IDBG-14641|ENSG00000140299|663|0|<1.0E-5| ;
tau protein binding [molecular_function]	GO:0048156	GO	9606	1	8	0.13	0.0971516	0.223416	AATF ;	AATF|IDBG-43309|ENSG00000108270|26574|0|<1.0E-5| ;
tetrahydrofolate metabolic process [biological_process]	GO:0046653	GO	9606	1	8	0.13	0.0971516	0.223416	MTHFD2 ;	MTHFD2|IDBG-57007|ENSG00000065911|10797|0|<1.0E-5| ;
ubiquitin-ubiquitin ligase activity [molecular_function]	GO:0034450	GO	9606	1	8	0.13	0.0971516	0.223416	UBE4B ;	UBE4B|IDBG-88839|ENSG00000130939|10277|0|<1.0E-5| ;
zonula adherens [cellular_component]	GO:0005915	GO	9606	1	8	0.13	0.0971516	0.223416	PLEKHA7 ;	PLEKHA7|IDBG-33615|ENSG00000166689|144100|0|<1.0E-5| ;
transporter activity [molecular_function]	GO:0005215	GO	9606	6	249	0.02	0.0982251	0.225512	CPNE6 ; CRABP2 ; SLC15A4 ; SLCO4A1 ; TAP1 ; TAP2 ;	CPNE6|IDBG-3473|ENSG00000100884|9362|0|<1.0E-5| ; CRABP2|IDBG-103584|ENSG00000143320|1382|0|<1.0E-5| ; SLC15A4|IDBG-64443|ENSG00000139370|121260|0|<1.0E-5| ; SLCO4A1|IDBG-85265|ENSG00000101187|28231|0|<1.0E-5| ; TAP1|IDBG-81568|ENSG00000168394|6890|0|<1.0E-5| ; TAP2|IDBG-81449|ENSG00000204267|6891|0|<1.0E-5| ;
SMAD binding [molecular_function]	GO:0046332	GO	9606	2	42	0.05	0.0992719	0.22679	AXIN1 ; PML ;	AXIN1|IDBG-7404|ENSG00000103126|8312|0|<1.0E-5| ; PML|IDBG-21462|ENSG00000140464|5371|0|<1.0E-5| ;
humoral immune response [biological_process]	GO:0006959	GO	9606	2	42	0.05	0.0992719	0.22679	GPR183 ; PSMB10 ;	GPR183|IDBG-46148|ENSG00000169508|1880|0|<1.0E-5| ; PSMB10|IDBG-37710|ENSG00000205220|5699|0|<1.0E-5| ;
neuromuscular process controlling balance [biological_process]	GO:0050885	GO	9606	2	42	0.05	0.0992719	0.22679	AARS ; GM2A ;	AARS|IDBG-39794|ENSG00000090861|16|0|<1.0E-5| ; GM2A|IDBG-54334|ENSG00000196743|2760|0|<1.0E-5| ;
cell-cell signaling [biological_process]	GO:0007267	GO	9606	6	250	0.02	0.099637	0.227251	CCL8 ; CXCL10 ; CXCL11 ; CXCL9 ; ISG15 ; TNFSF10 ;	CCL8|IDBG-40686|ENSG00000108700|6355|0|<1.0E-5| ; CXCL10|IDBG-25212|ENSG00000169245|3627|0|<1.0E-5| ; CXCL11|IDBG-25238|ENSG00000169248|6373|0|<1.0E-5| ; CXCL9|IDBG-25111|ENSG00000138755|4283|0|<1.0E-5| ; ISG15|IDBG-84312|ENSG00000187608|9636|0|<1.0E-5| ; TNFSF10|IDBG-65161|ENSG00000121858|8743|0|<1.0E-5| ;
neuron projection development [biological_process]	GO:0031175	GO	9606	3	88	0.03	0.10141	0.230915	PHGDH ; SRF ; UBE4B ;	PHGDH|IDBG-101522|ENSG00000092621|26227|0|<1.0E-5| ; SRF|IDBG-87849|ENSG00000112658|6722|0|<1.0E-5| ; UBE4B|IDBG-88839|ENSG00000130939|10277|0|<1.0E-5| ;
response to UV [biological_process]	GO:0009411	GO	9606	2	43	0.05	0.103278	0.234783	PML ; UBE4B ;	PML|IDBG-21462|ENSG00000140464|5371|0|<1.0E-5| ; UBE4B|IDBG-88839|ENSG00000130939|10277|0|<1.0E-5| ;
ossification [biological_process]	GO:0001503	GO	9606	3	89	0.03	0.104016	0.236075	CSF1 ; IFITM1 ; RSAD2 ;	CSF1|IDBG-100920|ENSG00000184371|1435|0|<1.0E-5| ; IFITM1|IDBG-16232|ENSG00000185885|8519|0|<1.0E-5| ; RSAD2|IDBG-26912|ENSG00000134321|91543|0|<1.0E-5| ;
glycosphingolipid metabolic process [biological_process]	GO:0006687	GO	9606	2	44	0.05	0.107327	0.243193	CERK ; GM2A ;	CERK|IDBG-12219|ENSG00000100422|64781|0|<1.0E-5| ; GM2A|IDBG-54334|ENSG00000196743|2760|0|<1.0E-5| ;
adenosine deaminase activity [molecular_function]	GO:0004000	GO	9606	1	9	0.11	0.108615	0.237211	ADAR ;	ADAR|IDBG-102968|ENSG00000160710|103|0|<1.0E-5| ;
chromocenter [cellular_component]	GO:0010369	GO	9606	1	9	0.11	0.108615	0.237211	CBX1 ;	CBX1|IDBG-56608|ENSG00000108468|10951|0|<1.0E-5| ;
detection of chemical stimulus involved in sensory perception of bitter taste [biological_process]	GO:0001580	GO	9606	1	9	0.11	0.108615	0.237211	RTP4 ;	RTP4|IDBG-69322|ENSG00000136514|64108|0|<1.0E-5| ;
dicarboxylic acid transport [biological_process]	GO:0006835	GO	9606	1	9	0.11	0.108615	0.237211	SLC1A5 ;	SLC1A5|IDBG-59011|ENSG00000105281|6510|0|<1.0E-5| ;
enzyme linked receptor protein signaling pathway [biological_process]	GO:0007167	GO	9606	1	9	0.11	0.108615	0.237211	JAK2 ;	JAK2|IDBG-47039|ENSG00000096968|3717|0|<1.0E-5| ;
folic acid-containing compound biosynthetic process [biological_process]	GO:0009396	GO	9606	1	9	0.11	0.108615	0.237211	MTHFD2 ;	MTHFD2|IDBG-57007|ENSG00000065911|10797|0|<1.0E-5| ;
intramolecular transferase activity, phosphotransferases [molecular_function]	GO:0016868	GO	9606	1	9	0.11	0.108615	0.237211	PGM1 ;	PGM1|IDBG-99412|ENSG00000079739|5236|0|<1.0E-5| ;
mRNA cleavage and polyadenylation specificity factor complex [cellular_component]	GO:0005847	GO	9606	1	9	0.11	0.108615	0.237211	TUT1 ;	TUT1|IDBG-51191|ENSG00000149016|64852|0|<1.0E-5| ;
negative regulation of fatty acid biosynthetic process [biological_process]	GO:0045717	GO	9606	1	9	0.11	0.108615	0.237211	TRIB3 ;	TRIB3|IDBG-37170|ENSG00000101255|57761|0|<1.0E-5| ;
negative regulation of smooth muscle cell migration [biological_process]	GO:0014912	GO	9606	1	9	0.11	0.108615	0.237211	SERPINE1 ;	SERPINE1|IDBG-32959|ENSG00000106366|5054|0|<1.0E-5| ;
nuclear origin of replication recognition complex [cellular_component]	GO:0005664	GO	9606	1	9	0.11	0.108615	0.237211	ORC3 ;	ORC3|IDBG-94195|ENSG00000135336|23595|0|<1.0E-5| ;
positive regulation of histone H3-K4 methylation [biological_process]	GO:0051571	GO	9606	1	9	0.11	0.108615	0.237211	PAXIP1 ;	PAXIP1|IDBG-50182|ENSG00000157212|22976|0|<1.0E-5| ;
positive regulation of histone deacetylation [biological_process]	GO:0031065	GO	9606	1	9	0.11	0.108615	0.237211	PML ;	PML|IDBG-21462|ENSG00000140464|5371|0|<1.0E-5| ;
positive regulation of leukocyte chemotaxis [biological_process]	GO:0002690	GO	9606	1	9	0.11	0.108615	0.237211	CXCL10 ;	CXCL10|IDBG-25212|ENSG00000169245|3627|0|<1.0E-5| ;
positive regulation of protein oligomerization [biological_process]	GO:0032461	GO	9606	1	9	0.11	0.108615	0.237211	AIM2 ;	AIM2|IDBG-103863|ENSG00000163568|9447|0|<1.0E-5| ;
positive thymic T cell selection [biological_process]	GO:0045059	GO	9606	1	9	0.11	0.108615	0.237211	SRF ;	SRF|IDBG-87849|ENSG00000112658|6722|0|<1.0E-5| ;
protein deacetylation [biological_process]	GO:0006476	GO	9606	1	9	0.11	0.108615	0.237211	HDAC1 ;	HDAC1|IDBG-95712|ENSG00000116478|3065|0|<1.0E-5| ;
regulation of anion transport [biological_process]	GO:0044070	GO	9606	1	9	0.11	0.108615	0.237211	AHCYL1 ;	AHCYL1|IDBG-100935|ENSG00000168710|10768|0|<1.0E-5| ;
retinoid binding [molecular_function]	GO:0005501	GO	9606	1	9	0.11	0.108615	0.237211	CRABP2 ;	CRABP2|IDBG-103584|ENSG00000143320|1382|0|<1.0E-5| ;
spectrin [cellular_component]	GO:0008091	GO	9606	1	9	0.11	0.108615	0.237211	SPTAN1 ;	SPTAN1|IDBG-88280|ENSG00000197694|6709|0|<1.0E-5| ;
stress fiber assembly [biological_process]	GO:0043149	GO	9606	1	9	0.11	0.108615	0.237211	SRF ;	SRF|IDBG-87849|ENSG00000112658|6722|0|<1.0E-5| ;
type 1 angiotensin receptor binding [molecular_function]	GO:0031702	GO	9606	1	9	0.11	0.108615	0.237211	JAK2 ;	JAK2|IDBG-47039|ENSG00000096968|3717|0|<1.0E-5| ;
wound healing, spreading of epidermal cells [biological_process]	GO:0035313	GO	9606	1	9	0.11	0.108615	0.237211	ITGA5 ;	ITGA5|IDBG-37894|ENSG00000161638|3678|0|<1.0E-5| ;
non-membrane spanning protein tyrosine kinase activity [molecular_function]	GO:0004715	GO	9606	2	45	0.04	0.111419	0.242952	EIF2AK2 ; JAK2 ;	EIF2AK2|IDBG-44867|ENSG00000055332|5610|0|<1.0E-5| ; JAK2|IDBG-47039|ENSG00000096968|3717|0|<1.0E-5| ;
ligase activity [molecular_function]	GO:0016874	GO	9606	3	92	0.03	0.111989	0.243813	MID1 ; TRIM22 ; TRIM5 ;	MID1|IDBG-43046|ENSG00000101871|4281|0|<1.0E-5| ; TRIM22|IDBG-27924|ENSG00000132274|10346|0|<1.0E-5| ; TRIM5|IDBG-27690|ENSG00000132256|85363|0|<1.0E-5| ;
negative regulation of cell proliferation [biological_process]	GO:0008285	GO	9606	8	382	0.02	0.114457	0.248797	EIF2AK2 ; IFIT3 ; IFITM1 ; JAK2 ; PML ; RARRES3 ; SRF ; WARS ;	EIF2AK2|IDBG-44867|ENSG00000055332|5610|0|<1.0E-5| ; IFIT3|IDBG-81919|ENSG00000119917|3437|0|<1.0E-5| ; IFITM1|IDBG-16232|ENSG00000185885|8519|0|<1.0E-5| ; JAK2|IDBG-47039|ENSG00000096968|3717|0|<1.0E-5| ; PML|IDBG-21462|ENSG00000140464|5371|0|<1.0E-5| ; RARRES3|IDBG-52511|ENSG00000133321|5920|0|<1.0E-5| ; SRF|IDBG-87849|ENSG00000112658|6722|0|<1.0E-5| ; WARS|IDBG-20170|ENSG00000140105|7453|0|<1.…
T cell activation [biological_process]	GO:0042110	GO	9606	2	46	0.04	0.11555	0.249999	SATB1 ; TNFSF14 ;	SATB1|IDBG-21555|ENSG00000182568|6304|0|<1.0E-5| ; TNFSF14|IDBG-21748|ENSG00000125735|8740|0|<1.0E-5| ;
positive regulation of T cell proliferation [biological_process]	GO:0042102	GO	9606	2	46	0.04	0.11555	0.249999	ITGAL ; TNFSF13B ;	ITGAL|IDBG-26260|ENSG00000005844|3683|0|<1.0E-5| ; TNFSF13B|IDBG-49841|ENSG00000102524|10673|0|<1.0E-5| ;
positive regulation of protein ubiquitination [biological_process]	GO:0031398	GO	9606	2	46	0.04	0.11555	0.249999	AXIN1 ; PAXIP1 ;	AXIN1|IDBG-7404|ENSG00000103126|8312|0|<1.0E-5| ; PAXIP1|IDBG-50182|ENSG00000157212|22976|0|<1.0E-5| ;
nucleoside-triphosphatase activity [molecular_function]	GO:0017111	GO	9606	4	148	0.03	0.119639	0.258442	TAP1 ; TAP2 ; TOR1B ; VWA8 ;	TAP1|IDBG-81568|ENSG00000168394|6890|0|<1.0E-5| ; TAP2|IDBG-81449|ENSG00000204267|6891|0|<1.0E-5| ; TOR1B|IDBG-89253|ENSG00000136816|27348|0|<1.0E-5| ; VWA8|IDBG-27829|ENSG00000102763|23078|0|<1.0E-5| ;
platelet alpha granule lumen [cellular_component]	GO:0031093	GO	9606	2	47	0.04	0.11972	0.258216	SERPINE1 ; SERPING1 ;	SERPINE1|IDBG-32959|ENSG00000106366|5054|0|<1.0E-5| ; SERPING1|IDBG-46853|ENSG00000149131|710|0|<1.0E-5| ;
DNA damage response, signal transduction by p53 class mediator [biological_process]	GO:0030330	GO	9606	1	10	0.1	0.119933	0.250885	PAXIP1 ;	PAXIP1|IDBG-50182|ENSG00000157212|22976|0|<1.0E-5| ;
RNA polymerase II core promoter proximal region sequence-specific DNA binding transcription factor activity [molecular_function]	GO:0000982	GO	9606	1	10	0.1	0.119933	0.250885	IRF7 ;	IRF7|IDBG-17225|ENSG00000185507|3665|0|<1.0E-5| ;
adenylate cyclase-activating dopamine receptor signaling pathway [biological_process]	GO:0007191	GO	9606	1	10	0.1	0.119933	0.250885	GNG2 ;	GNG2|IDBG-6595|ENSG00000186469|54331|0|<1.0E-5| ;
bacterial cell surface binding [molecular_function]	GO:0051635	GO	9606	1	10	0.1	0.119933	0.250885	DAG1 ;	DAG1|IDBG-34876|ENSG00000173402|1605|0|<1.0E-5| ;
cerebellar Purkinje cell layer development [biological_process]	GO:0021680	GO	9606	1	10	0.1	0.119933	0.250885	AARS ;	AARS|IDBG-39794|ENSG00000090861|16|0|<1.0E-5| ;
cytoskeletal anchoring at plasma membrane [biological_process]	GO:0007016	GO	9606	1	10	0.1	0.119933	0.250885	DAG1 ;	DAG1|IDBG-34876|ENSG00000173402|1605|0|<1.0E-5| ;
eyelid development in camera-type eye [biological_process]	GO:0061029	GO	9606	1	10	0.1	0.119933	0.250885	HDAC1 ;	HDAC1|IDBG-95712|ENSG00000116478|3065|0|<1.0E-5| ;
histone monoubiquitination [biological_process]	GO:0010390	GO	9606	1	10	0.1	0.119933	0.250885	DTX3L ;	DTX3L|IDBG-52646|ENSG00000163840|151636|0|<1.0E-5| ;
negative regulation of fibrinolysis [biological_process]	GO:0051918	GO	9606	1	10	0.1	0.119933	0.250885	SERPINE1 ;	SERPINE1|IDBG-32959|ENSG00000106366|5054|0|<1.0E-5| ;
neuronal stem cell maintenance [biological_process]	GO:0097150	GO	9606	1	10	0.1	0.119933	0.250885	SRRT ;	SRRT|IDBG-32276|ENSG00000087087|51593|0|<1.0E-5| ;
platelet formation [biological_process]	GO:0030220	GO	9606	1	10	0.1	0.119933	0.250885	SRF ;	SRF|IDBG-87849|ENSG00000112658|6722|0|<1.0E-5| ;
positive regulation of blood coagulation [biological_process]	GO:0030194	GO	9606	1	10	0.1	0.119933	0.250885	SERPINE1 ;	SERPINE1|IDBG-32959|ENSG00000106366|5054|0|<1.0E-5| ;
positive regulation of leukocyte migration [biological_process]	GO:0002687	GO	9606	1	10	0.1	0.119933	0.250885	MIA3 ;	MIA3|IDBG-106805|ENSG00000154305|375056|0|<1.0E-5| ;
positive regulation of macroautophagy [biological_process]	GO:0016239	GO	9606	1	10	0.1	0.119933	0.250885	LARP1 ;	LARP1|IDBG-54950|ENSG00000155506|23367|0|<1.0E-5| ;
positive regulation of monocyte chemotaxis [biological_process]	GO:0090026	GO	9606	1	10	0.1	0.119933	0.250885	SERPINE1 ;	SERPINE1|IDBG-32959|ENSG00000106366|5054|0|<1.0E-5| ;
regulation of cell-cell adhesion [biological_process]	GO:0022407	GO	9606	1	10	0.1	0.119933	0.250885	ITGAL ;	ITGAL|IDBG-26260|ENSG00000005844|3683|0|<1.0E-5| ;
regulation of receptor activity [biological_process]	GO:0010469	GO	9606	1	10	0.1	0.119933	0.250885	SERPINE1 ;	SERPINE1|IDBG-32959|ENSG00000106366|5054|0|<1.0E-5| ;
retinal binding [molecular_function]	GO:0016918	GO	9606	1	10	0.1	0.119933	0.250885	CRABP2 ;	CRABP2|IDBG-103584|ENSG00000143320|1382|0|<1.0E-5| ;
specific granule [cellular_component]	GO:0042581	GO	9606	1	10	0.1	0.119933	0.250885	CAMP ;	CAMP|IDBG-32341|ENSG00000164047|820|0|<1.0E-5| ;
ventricular trabecula myocardium morphogenesis [biological_process]	GO:0003222	GO	9606	1	10	0.1	0.119933	0.250885	UBE4B ;	UBE4B|IDBG-88839|ENSG00000130939|10277|0|<1.0E-5| ;
transcription from RNA polymerase II promoter [biological_process]	GO:0006366	GO	9606	7	325	0.02	0.120907	0.252541	ETV7 ; IRF7 ; NFIX ; NMI ; RNMT ; RNPS1 ; SRF ;	ETV7|IDBG-84882|ENSG00000010030|51513|0|<1.0E-5| ; IRF7|IDBG-17225|ENSG00000185507|3665|0|<1.0E-5| ; NFIX|IDBG-31627|ENSG00000008441|4784|0|<1.0E-5| ; NMI|IDBG-72072|ENSG00000123609|9111|0|<1.0E-5| ; RNMT|IDBG-1256|ENSG00000101654|8731|0|<1.0E-5| ; RNPS1|IDBG-10321|ENSG00000205937|10921|0|<1.0E-5| ; SRF|IDBG-87849|ENSG00000112658|6722|0|<1.0E-5| ;
GTP binding [molecular_function]	GO:0005525	GO	9606	8	389	0.02	0.1233	0.257153	EHD4 ; GBP1 ; GBP2 ; GBP4 ; GBP5 ; MX1 ; MX2 ; RAB8A ;	EHD4|IDBG-7456|ENSG00000103966|30844|0|<1.0E-5| ; GBP1|IDBG-100165|ENSG00000117228|2633|0|<1.0E-5| ; GBP2|IDBG-100168|ENSG00000162645|2634|0|<1.0E-5| ; GBP4|IDBG-100177|ENSG00000162654|115361|0|<1.0E-5| ; GBP5|IDBG-100180|ENSG00000154451|115362|0|<1.0E-5| ; MX1|IDBG-3941|ENSG00000157601|4599|0|<1.0E-5| ; MX2|IDBG-3922|ENSG00000183486|4600|0|<1.0E-5| ; RAB8A|IDBG-35329|ENSG00000167461|4218|0|<1.0E…
Cajal body [cellular_component]	GO:0015030	GO	9606	2	48	0.04	0.123927	0.257302	PRPF3 ; TRIM22 ;	PRPF3|IDBG-102101|ENSG00000117360|9129|0|<1.0E-5| ; TRIM22|IDBG-27924|ENSG00000132274|10346|0|<1.0E-5| ;
hippocampus development [biological_process]	GO:0021766	GO	9606	2	48	0.04	0.123927	0.257302	MDK ; SRF ;	MDK|IDBG-41723|ENSG00000110492|4192|0|<1.0E-5| ; SRF|IDBG-87849|ENSG00000112658|6722|0|<1.0E-5| ;
oxidoreductase activity, acting on the CH-OH group of donors, NAD or NADP as acceptor [molecular_function]	GO:0016616	GO	9606	2	48	0.04	0.123927	0.257302	AHCYL1 ; PHGDH ;	AHCYL1|IDBG-100935|ENSG00000168710|10768|0|<1.0E-5| ; PHGDH|IDBG-101522|ENSG00000092621|26227|0|<1.0E-5| ;
nuclear speck [cellular_component]	GO:0016607	GO	9606	4	151	0.03	0.126147	0.261519	PRPF3 ; RNPS1 ; TRIM22 ; TUT1 ;	PRPF3|IDBG-102101|ENSG00000117360|9129|0|<1.0E-5| ; RNPS1|IDBG-10321|ENSG00000205937|10921|0|<1.0E-5| ; TRIM22|IDBG-27924|ENSG00000132274|10346|0|<1.0E-5| ; TUT1|IDBG-51191|ENSG00000149016|64852|0|<1.0E-5| ;
cellular component disassembly involved in execution phase of apoptosis [biological_process]	GO:0006921	GO	9606	2	49	0.04	0.128169	0.264922	SATB1 ; SPTAN1 ;	SATB1|IDBG-21555|ENSG00000182568|6304|0|<1.0E-5| ; SPTAN1|IDBG-88280|ENSG00000197694|6709|0|<1.0E-5| ;
negative regulation of Wnt receptor signaling pathway [biological_process]	GO:0030178	GO	9606	2	49	0.04	0.128169	0.264922	AXIN1 ; DKK2 ;	AXIN1|IDBG-7404|ENSG00000103126|8312|0|<1.0E-5| ; DKK2|IDBG-33265|ENSG00000155011|27123|0|<1.0E-5| ;
G1/S transition of mitotic cell cycle [biological_process]	GO:0000082	GO	9606	4	152	0.03	0.128349	0.264898	ORC3 ; PSMB10 ; PSMB8 ; PSMB9 ;	ORC3|IDBG-94195|ENSG00000135336|23595|0|<1.0E-5| ; PSMB10|IDBG-37710|ENSG00000205220|5699|0|<1.0E-5| ; PSMB8|IDBG-81522|ENSG00000204264|5696|0|<1.0E-5| ; PSMB9|IDBG-403299|ENSG00000240065|5698|0|<1.0E-5| ;
5'-nucleotidase activity [molecular_function]	GO:0008253	GO	9606	1	11	0.09	0.131109	0.263165	NT5C3 ;	NT5C3|IDBG-11769|ENSG00000122643|51251|0|<1.0E-5| ;
NAD-dependent histone deacetylase activity (H3-K14 specific) [molecular_function]	GO:0032041	GO	9606	1	11	0.09	0.131109	0.263165	HDAC1 ;	HDAC1|IDBG-95712|ENSG00000116478|3065|0|<1.0E-5| ;
NAD-dependent histone deacetylase activity (H4-K16 specific) [molecular_function]	GO:0046970	GO	9606	1	11	0.09	0.131109	0.263165	HDAC1 ;	HDAC1|IDBG-95712|ENSG00000116478|3065|0|<1.0E-5| ;
axon regeneration [biological_process]	GO:0031103	GO	9606	1	11	0.09	0.131109	0.263165	JAK2 ;	JAK2|IDBG-47039|ENSG00000096968|3717|0|<1.0E-5| ;
cellular copper ion homeostasis [biological_process]	GO:0006878	GO	9606	1	11	0.09	0.131109	0.263165	SCO2 ;	SCO2|IDBG-13796|ENSG00000130489|9997|0|<1.0E-5| ;
co-SMAD binding [molecular_function]	GO:0070410	GO	9606	1	11	0.09	0.131109	0.263165	USP9X ;	USP9X|IDBG-57113|ENSG00000124486|8239|0|<1.0E-5| ;
cytoplasmic microtubule organization [biological_process]	GO:0031122	GO	9606	1	11	0.09	0.131109	0.263165	AXIN1 ;	AXIN1|IDBG-7404|ENSG00000103126|8312|0|<1.0E-5| ;
endocytic recycling [biological_process]	GO:0032456	GO	9606	1	11	0.09	0.131109	0.263165	EHD4 ;	EHD4|IDBG-7456|ENSG00000103966|30844|0|<1.0E-5| ;
exon-exon junction complex [cellular_component]	GO:0035145	GO	9606	1	11	0.09	0.131109	0.263165	RNPS1 ;	RNPS1|IDBG-10321|ENSG00000205937|10921|0|<1.0E-5| ;
hydrolase activity, acting on carbon-nitrogen (but not peptide) bonds, in cyclic amidines [molecular_function]	GO:0016814	GO	9606	1	11	0.09	0.131109	0.263165	APOBEC3A ;	APOBEC3A|IDBG-7865|ENSG00000128383|100913187,200315|0|<1.0E-5| ;
intrinsic apoptotic signaling pathway in response to oxidative stress [biological_process]	GO:0008631	GO	9606	1	11	0.09	0.131109	0.263165	JAK2 ;	JAK2|IDBG-47039|ENSG00000096968|3717|0|<1.0E-5| ;
maintenance of protein location in nucleus [biological_process]	GO:0051457	GO	9606	1	11	0.09	0.131109	0.263165	PML ;	PML|IDBG-21462|ENSG00000140464|5371|0|<1.0E-5| ;
metalloexopeptidase activity [molecular_function]	GO:0008235	GO	9606	1	11	0.09	0.131109	0.263165	LAP3 ;	LAP3|IDBG-10959|ENSG00000002549|51056|0|<1.0E-5| ;
microtubule anchoring [biological_process]	GO:0034453	GO	9606	1	11	0.09	0.131109	0.263165	DAG1 ;	DAG1|IDBG-34876|ENSG00000173402|1605|0|<1.0E-5| ;
negative regulation of protein secretion [biological_process]	GO:0050709	GO	9606	1	11	0.09	0.131109	0.263165	RSAD2 ;	RSAD2|IDBG-26912|ENSG00000134321|91543|0|<1.0E-5| ;
neutral amino acid transmembrane transporter activity [molecular_function]	GO:0015175	GO	9606	1	11	0.09	0.131109	0.263165	SLC1A5 ;	SLC1A5|IDBG-59011|ENSG00000105281|6510|0|<1.0E-5| ;
nuclear hormone receptor binding [molecular_function]	GO:0035257	GO	9606	1	11	0.09	0.131109	0.263165	NCOA7 ;	NCOA7|IDBG-96130|ENSG00000111912|135112|0|<1.0E-5| ;
positive regulation of cellular protein metabolic process [biological_process]	GO:0032270	GO	9606	1	11	0.09	0.131109	0.263165	CSF1 ;	CSF1|IDBG-100920|ENSG00000184371|1435|0|<1.0E-5| ;
positive regulation of protein import into nucleus, translocation [biological_process]	GO:0033160	GO	9606	1	11	0.09	0.131109	0.263165	JAK2 ;	JAK2|IDBG-47039|ENSG00000096968|3717|0|<1.0E-5| ;
chloride transport [biological_process]	GO:0006821	GO	9606	2	51	0.04	0.136754	0.273705	ANO6 ; CLCNKA ;	ANO6|IDBG-28318|ENSG00000177119|196527|0|<1.0E-5| ; CLCNKA|IDBG-91284|ENSG00000186510|1187|0|<1.0E-5| ;
response to heat [biological_process]	GO:0009408	GO	9606	2	51	0.04	0.136754	0.273705	DNAJA1 ; MTHFD2 ;	DNAJA1|IDBG-56413|ENSG00000086061|3301|0|<1.0E-5| ; MTHFD2|IDBG-57007|ENSG00000065911|10797|0|<1.0E-5| ;
ubiquitin protein ligase binding [molecular_function]	GO:0031625	GO	9606	4	156	0.03	0.137316	0.274434	AXIN1 ; MID1 ; PML ; TRIB3 ;	AXIN1|IDBG-7404|ENSG00000103126|8312|0|<1.0E-5| ; MID1|IDBG-43046|ENSG00000101871|4281|0|<1.0E-5| ; PML|IDBG-21462|ENSG00000140464|5371|0|<1.0E-5| ; TRIB3|IDBG-37170|ENSG00000101255|57761|0|<1.0E-5| ;
positive regulation of protein kinase activity [biological_process]	GO:0045860	GO	9606	2	52	0.04	0.141093	0.281577	AXIN1 ; CSF1 ;	AXIN1|IDBG-7404|ENSG00000103126|8312|0|<1.0E-5| ; CSF1|IDBG-100920|ENSG00000184371|1435|0|<1.0E-5| ;
NAD-dependent histone deacetylase activity (H3-K18 specific) [molecular_function]	GO:0097372	GO	9606	1	12	0.08	0.142143	0.276521	HDAC1 ;	HDAC1|IDBG-95712|ENSG00000116478|3065|0|<1.0E-5| ;
Sin3 complex [cellular_component]	GO:0016580	GO	9606	1	12	0.08	0.142143	0.276521	HDAC1 ;	HDAC1|IDBG-95712|ENSG00000116478|3065|0|<1.0E-5| ;
cellular protein catabolic process [biological_process]	GO:0044257	GO	9606	1	12	0.08	0.142143	0.276521	UBE4B ;	UBE4B|IDBG-88839|ENSG00000130939|10277|0|<1.0E-5| ;
cellular protein complex assembly [biological_process]	GO:0043623	GO	9606	1	12	0.08	0.142143	0.276521	AXIN1 ;	AXIN1|IDBG-7404|ENSG00000103126|8312|0|<1.0E-5| ;
embryonic skeletal joint morphogenesis [biological_process]	GO:0060272	GO	9606	1	12	0.08	0.142143	0.276521	AXIN1 ;	AXIN1|IDBG-7404|ENSG00000103126|8312|0|<1.0E-5| ;
mRNA cap binding complex [cellular_component]	GO:0005845	GO	9606	1	12	0.08	0.142143	0.276521	RNMT ;	RNMT|IDBG-1256|ENSG00000101654|8731|0|<1.0E-5| ;
mRNA cleavage [biological_process]	GO:0006379	GO	9606	1	12	0.08	0.142143	0.276521	TUT1 ;	TUT1|IDBG-51191|ENSG00000149016|64852|0|<1.0E-5| ;
myeloid dendritic cell differentiation [biological_process]	GO:0043011	GO	9606	1	12	0.08	0.142143	0.276521	UBD ;	UBD|IDBG-236915|ENSG00000213886|10537|0|<1.0E-5| ;
negative regulation by host of viral transcription [biological_process]	GO:0043922	GO	9606	1	12	0.08	0.142143	0.276521	HDAC1 ;	HDAC1|IDBG-95712|ENSG00000116478|3065|0|<1.0E-5| ;
negative regulation of peptidyl-serine phosphorylation [biological_process]	GO:0033137	GO	9606	1	12	0.08	0.142143	0.276521	CNKSR3 ;	CNKSR3|IDBG-98227|ENSG00000153721|154043|0|<1.0E-5| ;
podosome [cellular_component]	GO:0002102	GO	9606	1	12	0.08	0.142143	0.276521	SH3PXD2A ;	SH3PXD2A|IDBG-88609|ENSG00000107957|9644|0|<1.0E-5| ;
pyrimidine nucleoside catabolic process [biological_process]	GO:0046135	GO	9606	1	12	0.08	0.142143	0.276521	NT5C3 ;	NT5C3|IDBG-11769|ENSG00000122643|51251|0|<1.0E-5| ;
regulatory region DNA binding [molecular_function]	GO:0000975	GO	9606	1	12	0.08	0.142143	0.276521	IRF7 ;	IRF7|IDBG-17225|ENSG00000185507|3665|0|<1.0E-5| ;
response to arsenic-containing substance [biological_process]	GO:0046685	GO	9606	1	12	0.08	0.142143	0.276521	SRRT ;	SRRT|IDBG-32276|ENSG00000087087|51593|0|<1.0E-5| ;
retinol binding [molecular_function]	GO:0019841	GO	9606	1	12	0.08	0.142143	0.276521	CRABP2 ;	CRABP2|IDBG-103584|ENSG00000143320|1382|0|<1.0E-5| ;
snRNA processing [biological_process]	GO:0016180	GO	9606	1	12	0.08	0.142143	0.276521	TUT1 ;	TUT1|IDBG-51191|ENSG00000149016|64852|0|<1.0E-5| ;
sodium-independent organic anion transport [biological_process]	GO:0043252	GO	9606	1	12	0.08	0.142143	0.276521	SLCO4A1 ;	SLCO4A1|IDBG-85265|ENSG00000101187|28231|0|<1.0E-5| ;
tRNA modification [biological_process]	GO:0006400	GO	9606	1	12	0.08	0.142143	0.276521	AARS ;	AARS|IDBG-39794|ENSG00000090861|16|0|<1.0E-5| ;
transmembrane transport [biological_process]	GO:0055085	GO	9606	12	668	0.02	0.144155	0.280045	CLCNKA ; NUP50 ; SLC15A4 ; SLC1A5 ; SLC25A44 ; SLC28A3 ; SLC30A3 ; SLC44A2 ; SLC6A12 ; SLCO4A1 ; TAP1 ; TAP2 ;	CLCNKA|IDBG-91284|ENSG00000186510|1187|0|<1.0E-5| ; NUP50|IDBG-11282|ENSG00000093000|10762|0|<1.0E-5| ; SLC15A4|IDBG-64443|ENSG00000139370|121260|0|<1.0E-5| ; SLC1A5|IDBG-59011|ENSG00000105281|6510|0|<1.0E-5| ; SLC25A44|IDBG-103412|ENSG00000160785|9673|0|<1.0E-5| ; SLC28A3|IDBG-74167|ENSG00000197506|64078|0|<1.0E-5| ; SLC30A3|IDBG-37966|ENSG00000115194|7781|0|<1.0E-5| ; SLC44A2|IDBG-27872|ENSG000…
chloride channel complex [cellular_component]	GO:0034707	GO	9606	2	54	0.04	0.149857	0.290714	ANO6 ; CLCNKA ;	ANO6|IDBG-28318|ENSG00000177119|196527|0|<1.0E-5| ; CLCNKA|IDBG-91284|ENSG00000186510|1187|0|<1.0E-5| ;
positive regulation of apoptotic process [biological_process]	GO:0043065	GO	9606	5	222	0.02	0.152743	0.295899	IFIT2 ; JAK2 ; RBCK1 ; TNFSF10 ; UBD ;	IFIT2|IDBG-81895|ENSG00000119922|3433|0|<1.0E-5| ; JAK2|IDBG-47039|ENSG00000096968|3717|0|<1.0E-5| ; RBCK1|IDBG-37270|ENSG00000125826|10616|0|<1.0E-5| ; TNFSF10|IDBG-65161|ENSG00000121858|8743|0|<1.0E-5| ; UBD|IDBG-236915|ENSG00000213886|10537|0|<1.0E-5| ;
DNA demethylation [biological_process]	GO:0080111	GO	9606	1	13	0.08	0.153037	0.286481	APOBEC3A ;	APOBEC3A|IDBG-7865|ENSG00000128383|100913187,200315|0|<1.0E-5| ;
NAD-dependent histone deacetylase activity (H3-K9 specific) [molecular_function]	GO:0046969	GO	9606	1	13	0.08	0.153037	0.286481	HDAC1 ;	HDAC1|IDBG-95712|ENSG00000116478|3065|0|<1.0E-5| ;
alpha-actinin binding [molecular_function]	GO:0051393	GO	9606	1	13	0.08	0.153037	0.286481	DAG1 ;	DAG1|IDBG-34876|ENSG00000173402|1605|0|<1.0E-5| ;
branching involved in salivary gland morphogenesis [biological_process]	GO:0060445	GO	9606	1	13	0.08	0.153037	0.286481	DAG1 ;	DAG1|IDBG-34876|ENSG00000173402|1605|0|<1.0E-5| ;
complement activation, alternative pathway [biological_process]	GO:0006957	GO	9606	1	13	0.08	0.153037	0.286481	CFB ;	CFB|IDBG-406018|ENSG00000243649|629|0|<1.0E-5| ;
cytoplasmic dynein complex [cellular_component]	GO:0005868	GO	9606	1	13	0.08	0.153037	0.286481	DYNLT1 ;	DYNLT1|IDBG-98463|ENSG00000146425|6993|0|<1.0E-5| ;
erythrocyte development [biological_process]	GO:0048821	GO	9606	1	13	0.08	0.153037	0.286481	SRF ;	SRF|IDBG-87849|ENSG00000112658|6722|0|<1.0E-5| ;
fascia adherens [cellular_component]	GO:0005916	GO	9606	1	13	0.08	0.153037	0.286481	SPTAN1 ;	SPTAN1|IDBG-88280|ENSG00000197694|6709|0|<1.0E-5| ;
immunoglobulin mediated immune response [biological_process]	GO:0016064	GO	9606	1	13	0.08	0.153037	0.286481	IRF7 ;	IRF7|IDBG-17225|ENSG00000185507|3665|0|<1.0E-5| ;
interleukin-1 receptor binding [molecular_function]	GO:0005149	GO	9606	1	13	0.08	0.153037	0.286481	IL37 ;	IL37|IDBG-66559|ENSG00000125571|27178|0|<1.0E-5| ;
membrane protein intracellular domain proteolysis [biological_process]	GO:0031293	GO	9606	1	13	0.08	0.153037	0.286481	RHBDD1 ;	RHBDD1|IDBG-82417|ENSG00000144468|84236|0|<1.0E-5| ;
natural killer cell activation [biological_process]	GO:0030101	GO	9606	1	13	0.08	0.153037	0.286481	SLAMF7 ;	SLAMF7|IDBG-104088|ENSG00000026751|57823|0|<1.0E-5| ;
negative regulation of androgen receptor signaling pathway [biological_process]	GO:0060766	GO	9606	1	13	0.08	0.153037	0.286481	HDAC1 ;	HDAC1|IDBG-95712|ENSG00000116478|3065|0|<1.0E-5| ;
negative regulation of blood coagulation [biological_process]	GO:0030195	GO	9606	1	13	0.08	0.153037	0.286481	SERPINE1 ;	SERPINE1|IDBG-32959|ENSG00000106366|5054|0|<1.0E-5| ;
neutral amino acid transport [biological_process]	GO:0015804	GO	9606	1	13	0.08	0.153037	0.286481	SLC1A5 ;	SLC1A5|IDBG-59011|ENSG00000105281|6510|0|<1.0E-5| ;
nitric oxide mediated signal transduction [biological_process]	GO:0007263	GO	9606	1	13	0.08	0.153037	0.286481	MAFA ;	MAFA|IDBG-38414|ENSG00000182759|389692|0|<1.0E-5| ;
platelet-derived growth factor receptor binding [molecular_function]	GO:0005161	GO	9606	1	13	0.08	0.153037	0.286481	ITGA5 ;	ITGA5|IDBG-37894|ENSG00000161638|3678|0|<1.0E-5| ;
positive regulation of cell-cell adhesion [biological_process]	GO:0022409	GO	9606	1	13	0.08	0.153037	0.286481	ITGAL ;	ITGAL|IDBG-26260|ENSG00000005844|3683|0|<1.0E-5| ;
purine-containing compound salvage [biological_process]	GO:0043101	GO	9606	1	13	0.08	0.153037	0.286481	GMPR ;	GMPR|IDBG-63076|ENSG00000137198|2766|0|<1.0E-5| ;
regulation of complement activation [biological_process]	GO:0030449	GO	9606	1	13	0.08	0.153037	0.286481	CFB ;	CFB|IDBG-406018|ENSG00000243649|629|0|<1.0E-5| ;
regulation of innate immune response [biological_process]	GO:0045088	GO	9606	1	13	0.08	0.153037	0.286481	DHX58 ;	DHX58|IDBG-50252|ENSG00000108771|79132|0|<1.0E-5| ;
selenium binding [molecular_function]	GO:0008430	GO	9606	1	13	0.08	0.153037	0.286481	SELT ;	SELT|IDBG-61227|ENSG00000198843|51714|0|<1.0E-5| ;
spectrin binding [molecular_function]	GO:0030507	GO	9606	1	13	0.08	0.153037	0.286481	SPTAN1 ;	SPTAN1|IDBG-88280|ENSG00000197694|6709|0|<1.0E-5| ;
transaminase activity [molecular_function]	GO:0008483	GO	9606	1	13	0.08	0.153037	0.286481	OAT ;	OAT|IDBG-92635|ENSG00000065154|4942|0|<1.0E-5| ;
viral entry into host cell [biological_process]	GO:0046718	GO	9606	1	13	0.08	0.153037	0.286481	DYNLT1 ;	DYNLT1|IDBG-98463|ENSG00000146425|6993|0|<1.0E-5| ;
endoplasmic reticulum lumen [cellular_component]	GO:0005788	GO	9606	4	163	0.02	0.153592	0.286747	COL22A1 ; SERPINH1 ; TOR1B ; TXNDC12 ;	COL22A1|IDBG-36789|ENSG00000169436|169044|0|<1.0E-5| ; SERPINH1|IDBG-64909|ENSG00000149257|871|0|<1.0E-5| ; TOR1B|IDBG-89253|ENSG00000136816|27348|0|<1.0E-5| ; TXNDC12|IDBG-98579|ENSG00000117862|51060|0|<1.0E-5| ;
response to DNA damage stimulus [biological_process]	GO:0006974	GO	9606	4	163	0.02	0.153592	0.286747	AATF ; DTX3L ; IRF7 ; PAXIP1 ;	AATF|IDBG-43309|ENSG00000108270|26574|0|<1.0E-5| ; DTX3L|IDBG-52646|ENSG00000163840|151636|0|<1.0E-5| ; IRF7|IDBG-17225|ENSG00000185507|3665|0|<1.0E-5| ; PAXIP1|IDBG-50182|ENSG00000157212|22976|0|<1.0E-5| ;
pyridoxal phosphate binding [molecular_function]	GO:0030170	GO	9606	2	55	0.04	0.154279	0.287643	OAT ; PSAT1 ;	OAT|IDBG-92635|ENSG00000065154|4942|0|<1.0E-5| ; PSAT1|IDBG-72636|ENSG00000135069|29968|0|<1.0E-5| ;
phospholipid metabolic process [biological_process]	GO:0006644	GO	9606	5	225	0.02	0.158787	0.29565	CERK ; DEGS1 ; GM2A ; RARRES3 ; SLC44A2 ;	CERK|IDBG-12219|ENSG00000100422|64781|0|<1.0E-5| ; DEGS1|IDBG-106891|ENSG00000143753|8560|0|<1.0E-5| ; GM2A|IDBG-54334|ENSG00000196743|2760|0|<1.0E-5| ; RARRES3|IDBG-52511|ENSG00000133321|5920|0|<1.0E-5| ; SLC44A2|IDBG-27872|ENSG00000129353|57153|0|<1.0E-5| ;
extracellular region [cellular_component]	GO:0005576	GO	9606	25	1600	0.02	0.163024	0.303134	ADM2 ; APOL2 ; APOL3 ; APOL6 ; CAMP ; CCL8 ; CFB ; COL22A1 ; CXCL10 ; CXCL11 ; CXCL9 ; DKK2 ; GBP1 ; IL37 ; MDK ; MR1 ; NGRN ; OAS1 ; OSCAR ; SERPINE1 ; SERPING1 ; SERPINI1 ; SIGLEC1 ; TNFSF10 ; VWA8 ;	ADM2|IDBG-13523|ENSG00000128165|79924|0|<1.0E-5| ; APOL2|IDBG-5722|ENSG00000128335|23780|0|<1.0E-5| ; APOL3|IDBG-5618|ENSG00000128284|80833|0|<1.0E-5| ; APOL6|IDBG-281551|ENSG00000221963|80830|0|<1.0E-5| ; CAMP|IDBG-32341|ENSG00000164047|820|0|<1.0E-5| ; CCL8|IDBG-40686|ENSG00000108700|6355|0|<1.0E-5| ; CFB|IDBG-406018|ENSG00000243649|629|0|<1.0E-5| ; COL22A1|IDBG-36789|ENSG00000169436|169044|0|<…
histone binding [molecular_function]	GO:0042393	GO	9606	2	57	0.04	0.163198	0.302243	DTX3L ; JAK2 ;	DTX3L|IDBG-52646|ENSG00000163840|151636|0|<1.0E-5| ; JAK2|IDBG-47039|ENSG00000096968|3717|0|<1.0E-5| ;
negative regulation of sequence-specific DNA binding transcription factor activity [biological_process]	GO:0043433	GO	9606	2	57	0.04	0.163198	0.302243	CEBPG ; SP100 ;	CEBPG|IDBG-42640|ENSG00000153879|1054|0|<1.0E-5| ; SP100|IDBG-82951|ENSG00000067066|6672|0|<1.0E-5| ;
ruffle membrane [cellular_component]	GO:0032587	GO	9606	2	57	0.04	0.163198	0.302243	DDX58 ; ITGA5 ;	DDX58|IDBG-55854|ENSG00000107201|23586|0|<1.0E-5| ; ITGA5|IDBG-37894|ENSG00000161638|3678|0|<1.0E-5| ;
DNA damage response, signal transduction by p53 class mediator resulting in transcription of p21 class mediator [biological_process]	GO:0006978	GO	9606	1	14	0.07	0.163794	0.295084	SP100 ;	SP100|IDBG-82951|ENSG00000067066|6672|0|<1.0E-5| ;
NLS-bearing substrate import into nucleus [biological_process]	GO:0006607	GO	9606	1	14	0.07	0.163794	0.295084	DAG1 ;	DAG1|IDBG-34876|ENSG00000173402|1605|0|<1.0E-5| ;
cell migration involved in sprouting angiogenesis [biological_process]	GO:0002042	GO	9606	1	14	0.07	0.163794	0.295084	SRF ;	SRF|IDBG-87849|ENSG00000112658|6722|0|<1.0E-5| ;
dentate gyrus development [biological_process]	GO:0021542	GO	9606	1	14	0.07	0.163794	0.295084	MDK ;	MDK|IDBG-41723|ENSG00000110492|4192|0|<1.0E-5| ;
diacylglycerol kinase activity [molecular_function]	GO:0004143	GO	9606	1	14	0.07	0.163794	0.295084	CERK ;	CERK|IDBG-12219|ENSG00000100422|64781|0|<1.0E-5| ;
establishment of mitotic spindle orientation [biological_process]	GO:0000132	GO	9606	1	14	0.07	0.163794	0.295084	DYNLT1 ;	DYNLT1|IDBG-98463|ENSG00000146425|6993|0|<1.0E-5| ;
histone deacetylase activity [molecular_function]	GO:0004407	GO	9606	1	14	0.07	0.163794	0.295084	HDAC1 ;	HDAC1|IDBG-95712|ENSG00000116478|3065|0|<1.0E-5| ;
low-density lipoprotein particle [cellular_component]	GO:0034362	GO	9606	1	14	0.07	0.163794	0.295084	SORL1 ;	SORL1|IDBG-74757|ENSG00000137642|6653|0|<1.0E-5| ;
low-density lipoprotein particle receptor binding [molecular_function]	GO:0050750	GO	9606	1	14	0.07	0.163794	0.295084	DNAJA1 ;	DNAJA1|IDBG-56413|ENSG00000086061|3301|0|<1.0E-5| ;
macrophage differentiation [biological_process]	GO:0030225	GO	9606	1	14	0.07	0.163794	0.295084	CSF1 ;	CSF1|IDBG-100920|ENSG00000184371|1435|0|<1.0E-5| ;
magnesium ion transport [biological_process]	GO:0015693	GO	9606	1	14	0.07	0.163794	0.295084	KCNJ2 ;	KCNJ2|IDBG-66556|ENSG00000123700|3759|0|<1.0E-5| ;
negative regulation of anoikis [biological_process]	GO:2000811	GO	9606	1	14	0.07	0.163794	0.295084	ITGA5 ;	ITGA5|IDBG-37894|ENSG00000161638|3678|0|<1.0E-5| ;
negative regulation of cell-cell adhesion [biological_process]	GO:0022408	GO	9606	1	14	0.07	0.163794	0.295084	JAK2 ;	JAK2|IDBG-47039|ENSG00000096968|3717|0|<1.0E-5| ;
node of Ranvier [cellular_component]	GO:0033268	GO	9606	1	14	0.07	0.163794	0.295084	DAG1 ;	DAG1|IDBG-34876|ENSG00000173402|1605|0|<1.0E-5| ;
phosphate ion binding [molecular_function]	GO:0042301	GO	9606	1	14	0.07	0.163794	0.295084	MTHFD2 ;	MTHFD2|IDBG-57007|ENSG00000065911|10797|0|<1.0E-5| ;
positive regulation of histone acetylation [biological_process]	GO:0035066	GO	9606	1	14	0.07	0.163794	0.295084	PAXIP1 ;	PAXIP1|IDBG-50182|ENSG00000157212|22976|0|<1.0E-5| ;
positive regulation of macrophage derived foam cell differentiation [biological_process]	GO:0010744	GO	9606	1	14	0.07	0.163794	0.295084	CSF1 ;	CSF1|IDBG-100920|ENSG00000184371|1435|0|<1.0E-5| ;
positive regulation of receptor-mediated endocytosis [biological_process]	GO:0048260	GO	9606	1	14	0.07	0.163794	0.295084	SERPINE1 ;	SERPINE1|IDBG-32959|ENSG00000106366|5054|0|<1.0E-5| ;
positive regulation of stress-activated MAPK cascade [biological_process]	GO:0032874	GO	9606	1	14	0.07	0.163794	0.295084	MID1 ;	MID1|IDBG-43046|ENSG00000101871|4281|0|<1.0E-5| ;
trophectodermal cell differentiation [biological_process]	GO:0001829	GO	9606	1	14	0.07	0.163794	0.295084	SRF ;	SRF|IDBG-87849|ENSG00000112658|6722|0|<1.0E-5| ;
vesicle fusion [biological_process]	GO:0006906	GO	9606	1	14	0.07	0.163794	0.295084	DYSF ;	DYSF|IDBG-56039|ENSG00000135636|8291|0|<1.0E-5| ;
mRNA metabolic process [biological_process]	GO:0016071	GO	9606	5	228	0.02	0.164927	0.296741	CEBPG ; PSMB10 ; PSMB8 ; PSMB9 ; RNPS1 ;	CEBPG|IDBG-42640|ENSG00000153879|1054|0|<1.0E-5| ; PSMB10|IDBG-37710|ENSG00000205220|5699|0|<1.0E-5| ; PSMB8|IDBG-81522|ENSG00000204264|5696|0|<1.0E-5| ; PSMB9|IDBG-403299|ENSG00000240065|5698|0|<1.0E-5| ; RNPS1|IDBG-10321|ENSG00000205937|10921|0|<1.0E-5| ;
spindle [cellular_component]	GO:0005819	GO	9606	3	112	0.03	0.170363	0.306124	CBX1 ; DYNLT1 ; MID1 ;	CBX1|IDBG-56608|ENSG00000108468|10951|0|<1.0E-5| ; DYNLT1|IDBG-98463|ENSG00000146425|6993|0|<1.0E-5| ; MID1|IDBG-43046|ENSG00000101871|4281|0|<1.0E-5| ;
positive regulation of GTPase activity [biological_process]	GO:0043547	GO	9606	2	59	0.03	0.172206	0.309037	AXIN1 ; BNIP2 ;	AXIN1|IDBG-7404|ENSG00000103126|8312|0|<1.0E-5| ; BNIP2|IDBG-14641|ENSG00000140299|663|0|<1.0E-5| ;
Cul4-RING ubiquitin ligase complex [cellular_component]	GO:0080008	GO	9606	1	15	0.07	0.174414	0.3055	DCAF6 ;	DCAF6|IDBG-104583|ENSG00000143164|55827|0|<1.0E-5| ;
SCF-dependent proteasomal ubiquitin-dependent protein catabolic process [biological_process]	GO:0031146	GO	9606	1	15	0.07	0.174414	0.3055	FBXW11 ;	FBXW11|IDBG-57611|ENSG00000072803|23291|0|<1.0E-5| ;
apoptotic mitochondrial changes [biological_process]	GO:0008637	GO	9606	1	15	0.07	0.174414	0.3055	IFIT2 ;	IFIT2|IDBG-81895|ENSG00000119922|3433|0|<1.0E-5| ;
cellular response to glucose starvation [biological_process]	GO:0042149	GO	9606	1	15	0.07	0.174414	0.3055	ASNS ;	ASNS|IDBG-28257|ENSG00000070669|440|0|<1.0E-5| ;
copper ion transport [biological_process]	GO:0006825	GO	9606	1	15	0.07	0.174414	0.3055	SCO2 ;	SCO2|IDBG-13796|ENSG00000130489|9997|0|<1.0E-5| ;
dorsal/ventral axis specification [biological_process]	GO:0009950	GO	9606	1	15	0.07	0.174414	0.3055	AXIN1 ;	AXIN1|IDBG-7404|ENSG00000103126|8312|0|<1.0E-5| ;
epithelial tube branching involved in lung morphogenesis [biological_process]	GO:0060441	GO	9606	1	15	0.07	0.174414	0.3055	DAG1 ;	DAG1|IDBG-34876|ENSG00000173402|1605|0|<1.0E-5| ;
low-density lipoprotein particle binding [molecular_function]	GO:0030169	GO	9606	1	15	0.07	0.174414	0.3055	SORL1 ;	SORL1|IDBG-74757|ENSG00000137642|6653|0|<1.0E-5| ;
neurological system process [biological_process]	GO:0050877	GO	9606	1	15	0.07	0.174414	0.3055	GM2A ;	GM2A|IDBG-54334|ENSG00000196743|2760|0|<1.0E-5| ;
organ growth [biological_process]	GO:0035265	GO	9606	1	15	0.07	0.174414	0.3055	LY6E ;	LY6E|IDBG-38103|ENSG00000160932|4061|0|<1.0E-5| ;
phosphatidylserine binding [molecular_function]	GO:0001786	GO	9606	1	15	0.07	0.174414	0.3055	CPNE6 ;	CPNE6|IDBG-3473|ENSG00000100884|9362|0|<1.0E-5| ;
positive regulation of peptidyl-threonine phosphorylation [biological_process]	GO:0010800	GO	9606	1	15	0.07	0.174414	0.3055	AXIN1 ;	AXIN1|IDBG-7404|ENSG00000103126|8312|0|<1.0E-5| ;
positive regulation of proteolysis [biological_process]	GO:0045862	GO	9606	1	15	0.07	0.174414	0.3055	FBXW11 ;	FBXW11|IDBG-57611|ENSG00000072803|23291|0|<1.0E-5| ;
positive regulation of smooth muscle contraction [biological_process]	GO:0045987	GO	9606	1	15	0.07	0.174414	0.3055	SRF ;	SRF|IDBG-87849|ENSG00000112658|6722|0|<1.0E-5| ;
regulation of Rac GTPase activity [biological_process]	GO:0032314	GO	9606	1	15	0.07	0.174414	0.3055	DYNLT1 ;	DYNLT1|IDBG-98463|ENSG00000146425|6993|0|<1.0E-5| ;
regulation of cytoskeleton organization [biological_process]	GO:0051493	GO	9606	1	15	0.07	0.174414	0.3055	DYNLT1 ;	DYNLT1|IDBG-98463|ENSG00000146425|6993|0|<1.0E-5| ;
retinoic acid binding [molecular_function]	GO:0001972	GO	9606	1	15	0.07	0.174414	0.3055	CRABP2 ;	CRABP2|IDBG-103584|ENSG00000143320|1382|0|<1.0E-5| ;
ribonucleoprotein complex binding [molecular_function]	GO:0043021	GO	9606	1	15	0.07	0.174414	0.3055	IFIH1 ;	IFIH1|IDBG-73750|ENSG00000115267|64135|0|<1.0E-5| ;
voltage-gated chloride channel activity [molecular_function]	GO:0005247	GO	9606	1	15	0.07	0.174414	0.3055	CLCNKA ;	CLCNKA|IDBG-91284|ENSG00000186510|1187|0|<1.0E-5| ;
cytoplasmic vesicle [cellular_component]	GO:0031410	GO	9606	3	114	0.03	0.176621	0.308976	AXIN1 ; DYSF ; GBP5 ;	AXIN1|IDBG-7404|ENSG00000103126|8312|0|<1.0E-5| ; DYSF|IDBG-56039|ENSG00000135636|8291|0|<1.0E-5| ; GBP5|IDBG-100180|ENSG00000154451|115362|0|<1.0E-5| ;
chromatin remodeling [biological_process]	GO:0006338	GO	9606	2	60	0.03	0.176741	0.308409	HDAC1 ; SATB1 ;	HDAC1|IDBG-95712|ENSG00000116478|3065|0|<1.0E-5| ; SATB1|IDBG-21555|ENSG00000182568|6304|0|<1.0E-5| ;
exocytosis [biological_process]	GO:0006887	GO	9606	2	60	0.03	0.176741	0.308409	CCL8 ; MIA3 ;	CCL8|IDBG-40686|ENSG00000108700|6355|0|<1.0E-5| ; MIA3|IDBG-106805|ENSG00000154305|375056|0|<1.0E-5| ;
in utero embryonic development [biological_process]	GO:0001701	GO	9606	5	235	0.02	0.179615	0.31303	AXIN1 ; C22orf28 ; LY6E ; SCO2 ; SRF ;	AXIN1|IDBG-7404|ENSG00000103126|8312|0|<1.0E-5| ; C22orf28|IDBG-5110|ENSG00000100220|51493|0|<1.0E-5| ; LY6E|IDBG-38103|ENSG00000160932|4061|0|<1.0E-5| ; SCO2|IDBG-13796|ENSG00000130489|9997|0|<1.0E-5| ; SRF|IDBG-87849|ENSG00000112658|6722|0|<1.0E-5| ;
centriole [cellular_component]	GO:0005814	GO	9606	2	61	0.03	0.181294	0.315561	BNIP2 ; LRRCC1 ;	BNIP2|IDBG-14641|ENSG00000140299|663|0|<1.0E-5| ; LRRCC1|IDBG-27023|ENSG00000133739|85444|0|<1.0E-5| ;
B cell homeostasis [biological_process]	GO:0001782	GO	9606	1	16	0.06	0.184901	0.31707	TNFSF13B ;	TNFSF13B|IDBG-49841|ENSG00000102524|10673|0|<1.0E-5| ;
NuRD complex [cellular_component]	GO:0016581	GO	9606	1	16	0.06	0.184901	0.31707	HDAC1 ;	HDAC1|IDBG-95712|ENSG00000116478|3065|0|<1.0E-5| ;
acetylglucosaminyltransferase activity [molecular_function]	GO:0008375	GO	9606	1	16	0.06	0.184901	0.31707	GCNT2 ;	GCNT2|IDBG-60908|ENSG00000111846|2651|0|<1.0E-5| ;
dystrophin-associated glycoprotein complex [cellular_component]	GO:0016010	GO	9606	1	16	0.06	0.184901	0.31707	DAG1 ;	DAG1|IDBG-34876|ENSG00000173402|1605|0|<1.0E-5| ;
negative regulation of MAPK cascade [biological_process]	GO:0043409	GO	9606	1	16	0.06	0.184901	0.31707	DAG1 ;	DAG1|IDBG-34876|ENSG00000173402|1605|0|<1.0E-5| ;
negative regulation of neurogenesis [biological_process]	GO:0050768	GO	9606	1	16	0.06	0.184901	0.31707	DYNLT1 ;	DYNLT1|IDBG-98463|ENSG00000146425|6993|0|<1.0E-5| ;
positive regulation of Ras protein signal transduction [biological_process]	GO:0046579	GO	9606	1	16	0.06	0.184901	0.31707	CSF1 ;	CSF1|IDBG-100920|ENSG00000184371|1435|0|<1.0E-5| ;
positive regulation of tyrosine phosphorylation of Stat5 protein [biological_process]	GO:0042523	GO	9606	1	16	0.06	0.184901	0.31707	JAK2 ;	JAK2|IDBG-47039|ENSG00000096968|3717|0|<1.0E-5| ;
positive regulation of vascular endothelial growth factor receptor signaling pathway [biological_process]	GO:0030949	GO	9606	1	16	0.06	0.184901	0.31707	ITGA5 ;	ITGA5|IDBG-37894|ENSG00000161638|3678|0|<1.0E-5| ;
protein targeting to membrane [biological_process]	GO:0006612	GO	9606	1	16	0.06	0.184901	0.31707	RTP4 ;	RTP4|IDBG-69322|ENSG00000136514|64108|0|<1.0E-5| ;
regulation of interferon-gamma-mediated signaling pathway [biological_process]	GO:0060334	GO	9606	1	16	0.06	0.184901	0.31707	STAT1 ;	STAT1|IDBG-77617|ENSG00000115415|6772|0|<1.0E-5| ;
striated muscle cell differentiation [biological_process]	GO:0051146	GO	9606	1	16	0.06	0.184901	0.31707	BNIP2 ;	BNIP2|IDBG-14641|ENSG00000140299|663|0|<1.0E-5| ;
zinc ion binding [molecular_function]	GO:0008270	GO	9606	30	1993	0.02	0.184934	0.316736	APOBEC3A ; DDX58 ; DHX58 ; DKK2 ; DTX3L ; IFIH1 ; LAP3 ; MID1 ; OAS1 ; OAS2 ; PARP12 ; PHF11 ; PML ; PRIC285 ; RBCK1 ; SP100 ; SP110 ; SP140 ; TRAFD1 ; TRIM21 ; TRIM22 ; TRIM26 ; TRIM5 ; TUT1 ; WDFY1 ; XAF1 ; ZDHHC8 ; ZNF511 ; ZNF598 ; ZNF668 ;	APOBEC3A|IDBG-7865|ENSG00000128383|100913187,200315|0|<1.0E-5| ; DDX58|IDBG-55854|ENSG00000107201|23586|0|<1.0E-5| ; DHX58|IDBG-50252|ENSG00000108771|79132|0|<1.0E-5| ; DKK2|IDBG-33265|ENSG00000155011|27123|0|<1.0E-5| ; DTX3L|IDBG-52646|ENSG00000163840|151636|0|<1.0E-5| ; IFIH1|IDBG-73750|ENSG00000115267|64135|0|<1.0E-5| ; LAP3|IDBG-10959|ENSG00000002549|51056|0|<1.0E-5| ; MID1|IDBG-43046|ENSG000…
cell redox homeostasis [biological_process]	GO:0045454	GO	9606	2	62	0.03	0.185865	0.317939	SELT ; TXNDC12 ;	SELT|IDBG-61227|ENSG00000198843|51714|0|<1.0E-5| ; TXNDC12|IDBG-98579|ENSG00000117862|51060|0|<1.0E-5| ;
positive regulation of cell migration [biological_process]	GO:0030335	GO	9606	3	118	0.03	0.189324	0.323458	CSF1 ; CXCL10 ; JAK2 ;	CSF1|IDBG-100920|ENSG00000184371|1435|0|<1.0E-5| ; CXCL10|IDBG-25212|ENSG00000169245|3627|0|<1.0E-5| ; JAK2|IDBG-47039|ENSG00000096968|3717|0|<1.0E-5| ;
proteasomal ubiquitin-dependent protein catabolic process [biological_process]	GO:0043161	GO	9606	2	63	0.03	0.190452	0.324586	FBXW11 ; RBCK1 ;	FBXW11|IDBG-57611|ENSG00000072803|23291|0|<1.0E-5| ; RBCK1|IDBG-37270|ENSG00000125826|10616|0|<1.0E-5| ;
tRNA processing [biological_process]	GO:0008033	GO	9606	2	63	0.03	0.190452	0.324586	AARS ; SARS ;	AARS|IDBG-39794|ENSG00000090861|16|0|<1.0E-5| ; SARS|IDBG-100790|ENSG00000031698|6301|0|<1.0E-5| ;
transcription, DNA-dependent [biological_process]	GO:0006351	GO	9606	28	1854	0.02	0.190646	0.324519	AATF ; CEBPG ; ELF4 ; HDAC1 ; JMJD1C ; MAFA ; MOV10 ; NCOA7 ; NFIX ; PARP14 ; PAXIP1 ; PHF11 ; PML ; PRIC285 ; RBCK1 ; RNPS1 ; SATB1 ; SERPINE1 ; SP110 ; SRRT ; STAT1 ; STAT2 ; TRIB3 ; TRIM22 ; USP9X ; VPS36 ; ZNF511 ; ZNF668 ;	AATF|IDBG-43309|ENSG00000108270|26574|0|<1.0E-5| ; CEBPG|IDBG-42640|ENSG00000153879|1054|0|<1.0E-5| ; ELF4|IDBG-85951|ENSG00000102034|2000|0|<1.0E-5| ; HDAC1|IDBG-95712|ENSG00000116478|3065|0|<1.0E-5| ; JMJD1C|IDBG-75649|ENSG00000171988|221037|0|<1.0E-5| ; MAFA|IDBG-38414|ENSG00000182759|389692|0|<1.0E-5| ; MOV10|IDBG-101151|ENSG00000155363|4343|0|<1.0E-5| ; NCOA7|IDBG-96130|ENSG00000111912|13511…
Golgi to plasma membrane protein transport [biological_process]	GO:0043001	GO	9606	1	17	0.06	0.195254	0.326364	VAMP5 ;	VAMP5|IDBG-59274|ENSG00000168899|10791|0|<1.0E-5| ;
actin filament capping [biological_process]	GO:0051693	GO	9606	1	17	0.06	0.195254	0.326364	SPTAN1 ;	SPTAN1|IDBG-88280|ENSG00000197694|6709|0|<1.0E-5| ;
cell wall macromolecule catabolic process [biological_process]	GO:0016998	GO	9606	1	17	0.06	0.195254	0.326364	NCOA7 ;	NCOA7|IDBG-96130|ENSG00000111912|135112|0|<1.0E-5| ;
cellular response to interferon-gamma [biological_process]	GO:0071346	GO	9606	1	17	0.06	0.195254	0.326364	GBP5 ;	GBP5|IDBG-100180|ENSG00000154451|115362|0|<1.0E-5| ;
gene silencing by RNA [biological_process]	GO:0031047	GO	9606	1	17	0.06	0.195254	0.326364	ADAR ;	ADAR|IDBG-102968|ENSG00000160710|103|0|<1.0E-5| ;
glycogen biosynthetic process [biological_process]	GO:0005978	GO	9606	1	17	0.06	0.195254	0.326364	PGM1 ;	PGM1|IDBG-99412|ENSG00000079739|5236|0|<1.0E-5| ;
histone H3-K4 methylation [biological_process]	GO:0051568	GO	9606	1	17	0.06	0.195254	0.326364	PAXIP1 ;	PAXIP1|IDBG-50182|ENSG00000157212|22976|0|<1.0E-5| ;
lipid storage [biological_process]	GO:0019915	GO	9606	1	17	0.06	0.195254	0.326364	GM2A ;	GM2A|IDBG-54334|ENSG00000196743|2760|0|<1.0E-5| ;
negative regulation of growth of symbiont in host [biological_process]	GO:0044130	GO	9606	1	17	0.06	0.195254	0.326364	CAMP ;	CAMP|IDBG-32341|ENSG00000164047|820|0|<1.0E-5| ;
negative regulation of mitotic cell cycle [biological_process]	GO:0045930	GO	9606	1	17	0.06	0.195254	0.326364	PML ;	PML|IDBG-21462|ENSG00000140464|5371|0|<1.0E-5| ;
positive regulation of cell-matrix adhesion [biological_process]	GO:0001954	GO	9606	1	17	0.06	0.195254	0.326364	CSF1 ;	CSF1|IDBG-100920|ENSG00000184371|1435|0|<1.0E-5| ;
positive regulation of interleukin-1 beta secretion [biological_process]	GO:0050718	GO	9606	1	17	0.06	0.195254	0.326364	AIM2 ;	AIM2|IDBG-103863|ENSG00000163568|9447|0|<1.0E-5| ;
response to reactive oxygen species [biological_process]	GO:0000302	GO	9606	1	17	0.06	0.195254	0.326364	SERPINE1 ;	SERPINE1|IDBG-32959|ENSG00000106366|5054|0|<1.0E-5| ;
retinoic acid metabolic process [biological_process]	GO:0042573	GO	9606	1	17	0.06	0.195254	0.326364	CRABP2 ;	CRABP2|IDBG-103584|ENSG00000143320|1382|0|<1.0E-5| ;
rhythmic process [biological_process]	GO:0048511	GO	9606	1	17	0.06	0.195254	0.326364	FBXW11 ;	FBXW11|IDBG-57611|ENSG00000072803|23291|0|<1.0E-5| ;
negative regulation of apoptotic process [biological_process]	GO:0043066	GO	9606	9	506	0.02	0.195474	0.326338	AATF ; ADAR ; ASNS ; BNIP2 ; HDAC1 ; IFI6 ; IFIT3 ; RHBDD1 ; SERPINE1 ;	AATF|IDBG-43309|ENSG00000108270|26574|0|<1.0E-5| ; ADAR|IDBG-102968|ENSG00000160710|103|0|<1.0E-5| ; ASNS|IDBG-28257|ENSG00000070669|440|0|<1.0E-5| ; BNIP2|IDBG-14641|ENSG00000140299|663|0|<1.0E-5| ; HDAC1|IDBG-95712|ENSG00000116478|3065|0|<1.0E-5| ; IFI6|IDBG-94975|ENSG00000126709|2537|0|<1.0E-5| ; IFIT3|IDBG-81919|ENSG00000119917|3437|0|<1.0E-5| ; RHBDD1|IDBG-82417|ENSG00000144468|84236|0|<1.0E…
nuclear envelope [cellular_component]	GO:0005635	GO	9606	3	121	0.02	0.199001	0.331828	BNIP2 ; SP140 ; TOR1B ;	BNIP2|IDBG-14641|ENSG00000140299|663|0|<1.0E-5| ; SP140|IDBG-82911|ENSG00000079263|11262|0|<1.0E-5| ; TOR1B|IDBG-89253|ENSG00000136816|27348|0|<1.0E-5| ;
response to hormone stimulus [biological_process]	GO:0009725	GO	9606	2	65	0.03	0.19967	0.332544	MDK ; SRF ;	MDK|IDBG-41723|ENSG00000110492|4192|0|<1.0E-5| ; SRF|IDBG-87849|ENSG00000112658|6722|0|<1.0E-5| ;
negative regulation of cysteine-type endopeptidase activity involved in apoptotic process [biological_process]	GO:0043154	GO	9606	2	66	0.03	0.204299	0.339846	IFI6 ; TNFSF14 ;	IFI6|IDBG-94975|ENSG00000126709|2537|0|<1.0E-5| ; TNFSF14|IDBG-21748|ENSG00000125735|8740|0|<1.0E-5| ;
RNA polymerase II transcription corepressor activity [molecular_function]	GO:0001106	GO	9606	1	18	0.06	0.205477	0.336566	HDAC1 ;	HDAC1|IDBG-95712|ENSG00000116478|3065|0|<1.0E-5| ;
actin filament polymerization [biological_process]	GO:0030041	GO	9606	1	18	0.06	0.205477	0.336566	JAK2 ;	JAK2|IDBG-47039|ENSG00000096968|3717|0|<1.0E-5| ;
blood coagulation, intrinsic pathway [biological_process]	GO:0007597	GO	9606	1	18	0.06	0.205477	0.336566	SERPING1 ;	SERPING1|IDBG-46853|ENSG00000149131|710|0|<1.0E-5| ;
ceramide metabolic process [biological_process]	GO:0006672	GO	9606	1	18	0.06	0.205477	0.336566	CERK ;	CERK|IDBG-12219|ENSG00000100422|64781|0|<1.0E-5| ;
costamere [cellular_component]	GO:0043034	GO	9606	1	18	0.06	0.205477	0.336566	DAG1 ;	DAG1|IDBG-34876|ENSG00000173402|1605|0|<1.0E-5| ;
intrinsic apoptotic signaling pathway in response to endoplasmic reticulum stress [biological_process]	GO:0070059	GO	9606	1	18	0.06	0.205477	0.336566	TRIB3 ;	TRIB3|IDBG-37170|ENSG00000101255|57761|0|<1.0E-5| ;
membrane protein ectodomain proteolysis [biological_process]	GO:0006509	GO	9606	1	18	0.06	0.205477	0.336566	DAG1 ;	DAG1|IDBG-34876|ENSG00000173402|1605|0|<1.0E-5| ;
muscle cell homeostasis [biological_process]	GO:0046716	GO	9606	1	18	0.06	0.205477	0.336566	SRF ;	SRF|IDBG-87849|ENSG00000112658|6722|0|<1.0E-5| ;
phosphatidylinositol-3-phosphate binding [molecular_function]	GO:0032266	GO	9606	1	18	0.06	0.205477	0.336566	VPS36 ;	VPS36|IDBG-35281|ENSG00000136100|51028|0|<1.0E-5| ;
positive regulation of NF-kappaB import into nucleus [biological_process]	GO:0042346	GO	9606	1	18	0.06	0.205477	0.336566	RBCK1 ;	RBCK1|IDBG-37270|ENSG00000125826|10616|0|<1.0E-5| ;
positive regulation of type I interferon production [biological_process]	GO:0032481	GO	9606	1	18	0.06	0.205477	0.336566	DHX58 ;	DHX58|IDBG-50252|ENSG00000108771|79132|0|<1.0E-5| ;
post-anal tail morphogenesis [biological_process]	GO:0036342	GO	9606	1	18	0.06	0.205477	0.336566	AXIN1 ;	AXIN1|IDBG-7404|ENSG00000103126|8312|0|<1.0E-5| ;
protein phosphatase 2A binding [molecular_function]	GO:0051721	GO	9606	1	18	0.06	0.205477	0.336566	PPME1 ;	PPME1|IDBG-232998|ENSG00000214517|51400|0|<1.0E-5| ;
transport [biological_process]	GO:0006810	GO	9606	9	514	0.02	0.207572	0.339597	CLCNKA ; SLC15A4 ; SLC28A3 ; SLC30A3 ; SLC6A12 ; SLCO4A1 ; TAP1 ; TAP2 ; TM9SF2 ;	CLCNKA|IDBG-91284|ENSG00000186510|1187|0|<1.0E-5| ; SLC15A4|IDBG-64443|ENSG00000139370|121260|0|<1.0E-5| ; SLC28A3|IDBG-74167|ENSG00000197506|64078|0|<1.0E-5| ; SLC30A3|IDBG-37966|ENSG00000115194|7781|0|<1.0E-5| ; SLC6A12|IDBG-11214|ENSG00000111181|6539|0|<1.0E-5| ; SLCO4A1|IDBG-85265|ENSG00000101187|28231|0|<1.0E-5| ; TAP1|IDBG-81568|ENSG00000168394|6890|0|<1.0E-5| ; TAP2|IDBG-81449|ENSG00000204…
nucleobase-containing compound metabolic process [biological_process]	GO:0006139	GO	9606	2	67	0.03	0.20894	0.341031	OAS2 ; OAS3 ;	OAS2|IDBG-58392|ENSG00000111335|4939|0|<1.0E-5| ; OAS3|IDBG-58353|ENSG00000111331|4940|0|<1.0E-5| ;
positive regulation of peptidyl-tyrosine phosphorylation [biological_process]	GO:0050731	GO	9606	2	67	0.03	0.20894	0.341031	EHD4 ; ITGA5 ;	EHD4|IDBG-7456|ENSG00000103966|30844|0|<1.0E-5| ; ITGA5|IDBG-37894|ENSG00000161638|3678|0|<1.0E-5| ;
cholesterol metabolic process [biological_process]	GO:0008203	GO	9606	2	68	0.03	0.213591	0.348214	APOL2 ; SORL1 ;	APOL2|IDBG-5722|ENSG00000128335|23780|0|<1.0E-5| ; SORL1|IDBG-74757|ENSG00000137642|6653|0|<1.0E-5| ;
MAP kinase kinase kinase activity [molecular_function]	GO:0004709	GO	9606	1	19	0.05	0.21557	0.345759	MAP3K8 ;	MAP3K8|IDBG-66703|ENSG00000107968|1326|0|<1.0E-5| ;
RNA catabolic process [biological_process]	GO:0006401	GO	9606	1	19	0.05	0.21557	0.345759	OAS2 ;	OAS2|IDBG-58392|ENSG00000111335|4939|0|<1.0E-5| ;
activating transcription factor binding [molecular_function]	GO:0033613	GO	9606	1	19	0.05	0.21557	0.345759	HDAC1 ;	HDAC1|IDBG-95712|ENSG00000116478|3065|0|<1.0E-5| ;
adipose tissue development [biological_process]	GO:0060612	GO	9606	1	19	0.05	0.21557	0.345759	PAXIP1 ;	PAXIP1|IDBG-50182|ENSG00000157212|22976|0|<1.0E-5| ;
behavioral fear response [biological_process]	GO:0001662	GO	9606	1	19	0.05	0.21557	0.345759	MDK ;	MDK|IDBG-41723|ENSG00000110492|4192|0|<1.0E-5| ;
cellular response to heat [biological_process]	GO:0034605	GO	9606	1	19	0.05	0.21557	0.345759	CXCL10 ;	CXCL10|IDBG-25212|ENSG00000169245|3627|0|<1.0E-5| ;
core promoter binding [molecular_function]	GO:0001047	GO	9606	1	19	0.05	0.21557	0.345759	HDAC1 ;	HDAC1|IDBG-95712|ENSG00000116478|3065|0|<1.0E-5| ;
hyaluronic acid binding [molecular_function]	GO:0005540	GO	9606	1	19	0.05	0.21557	0.345759	HAPLN3 ;	HAPLN3|IDBG-28926|ENSG00000140511|145864|0|<1.0E-5| ;
maternal process involved in female pregnancy [biological_process]	GO:0060135	GO	9606	1	19	0.05	0.21557	0.345759	APOL2 ;	APOL2|IDBG-5722|ENSG00000128335|23780|0|<1.0E-5| ;
neurotransmitter:sodium symporter activity [molecular_function]	GO:0005328	GO	9606	1	19	0.05	0.21557	0.345759	SLC6A12 ;	SLC6A12|IDBG-11214|ENSG00000111181|6539|0|<1.0E-5| ;
protein monoubiquitination [biological_process]	GO:0006513	GO	9606	1	19	0.05	0.21557	0.345759	TRIM21 ;	TRIM21|IDBG-24923|ENSG00000132109|6737|0|<1.0E-5| ;
response to vitamin D [biological_process]	GO:0033280	GO	9606	1	19	0.05	0.21557	0.345759	CXCL10 ;	CXCL10|IDBG-25212|ENSG00000169245|3627|0|<1.0E-5| ;
ribonuclease activity [molecular_function]	GO:0004540	GO	9606	1	19	0.05	0.21557	0.345759	PRIC285 ;	PRIC285|IDBG-86601|ENSG00000130589|85441|0|<1.0E-5| ;
superoxide metabolic process [biological_process]	GO:0006801	GO	9606	1	19	0.05	0.21557	0.345759	SH3PXD2A ;	SH3PXD2A|IDBG-88609|ENSG00000107957|9644|0|<1.0E-5| ;
nuclear pore [cellular_component]	GO:0005643	GO	9606	2	70	0.03	0.222923	0.35714	MX2 ; NUP50 ;	MX2|IDBG-3922|ENSG00000183486|4600|0|<1.0E-5| ; NUP50|IDBG-11282|ENSG00000093000|10762|0|<1.0E-5| ;
T cell homeostasis [biological_process]	GO:0043029	GO	9606	1	20	0.05	0.225536	0.355584	TNFSF14 ;	TNFSF14|IDBG-21748|ENSG00000125735|8740|0|<1.0E-5| ;
cation transmembrane transporter activity [molecular_function]	GO:0008324	GO	9606	1	20	0.05	0.225536	0.355584	SLC30A3 ;	SLC30A3|IDBG-37966|ENSG00000115194|7781|0|<1.0E-5| ;
cysteine-type endopeptidase activator activity involved in apoptotic process [molecular_function]	GO:0008656	GO	9606	1	20	0.05	0.225536	0.355584	BCL2L13 ;	BCL2L13|IDBG-1018|ENSG00000099968|23786|0|<1.0E-5| ;
glycogen catabolic process [biological_process]	GO:0005980	GO	9606	1	20	0.05	0.225536	0.355584	PGM1 ;	PGM1|IDBG-99412|ENSG00000079739|5236|0|<1.0E-5| ;
histone deacetylation [biological_process]	GO:0016575	GO	9606	1	20	0.05	0.225536	0.355584	HDAC1 ;	HDAC1|IDBG-95712|ENSG00000116478|3065|0|<1.0E-5| ;
histone methyltransferase complex [cellular_component]	GO:0035097	GO	9606	1	20	0.05	0.225536	0.355584	PAXIP1 ;	PAXIP1|IDBG-50182|ENSG00000157212|22976|0|<1.0E-5| ;
inward rectifier potassium channel activity [molecular_function]	GO:0005242	GO	9606	1	20	0.05	0.225536	0.355584	KCNJ2 ;	KCNJ2|IDBG-66556|ENSG00000123700|3759|0|<1.0E-5| ;
negative regulation of protein kinase B signaling cascade [biological_process]	GO:0051898	GO	9606	1	20	0.05	0.225536	0.355584	DAG1 ;	DAG1|IDBG-34876|ENSG00000173402|1605|0|<1.0E-5| ;
osteoclast differentiation [biological_process]	GO:0030316	GO	9606	1	20	0.05	0.225536	0.355584	CSF1 ;	CSF1|IDBG-100920|ENSG00000184371|1435|0|<1.0E-5| ;
polypeptide N-acetylgalactosaminyltransferase activity [molecular_function]	GO:0004653	GO	9606	1	20	0.05	0.225536	0.355584	GALNT11 ;	GALNT11|IDBG-49749|ENSG00000178234|63917|0|<1.0E-5| ;
positive regulation of interleukin-8 production [biological_process]	GO:0032757	GO	9606	1	20	0.05	0.225536	0.355584	SERPINE1 ;	SERPINE1|IDBG-32959|ENSG00000106366|5054|0|<1.0E-5| ;
protein kinase inhibitor activity [molecular_function]	GO:0004860	GO	9606	1	20	0.05	0.225536	0.355584	TRIB3 ;	TRIB3|IDBG-37170|ENSG00000101255|57761|0|<1.0E-5| ;
response to light stimulus [biological_process]	GO:0009416	GO	9606	1	20	0.05	0.225536	0.355584	ASNS ;	ASNS|IDBG-28257|ENSG00000070669|440|0|<1.0E-5| ;
vesicle docking involved in exocytosis [biological_process]	GO:0006904	GO	9606	1	20	0.05	0.225536	0.355584	RAB8A ;	RAB8A|IDBG-35329|ENSG00000167461|4218|0|<1.0E-5| ;
hydrolase activity [molecular_function]	GO:0016787	GO	9606	6	322	0.02	0.226319	0.356414	DDX58 ; DDX60 ; DHX58 ; IFIH1 ; MTHFD2 ; TRANK1 ;	DDX58|IDBG-55854|ENSG00000107201|23586|0|<1.0E-5| ; DDX60|IDBG-43861|ENSG00000137628|55601|0|<1.0E-5| ; DHX58|IDBG-50252|ENSG00000108771|79132|0|<1.0E-5| ; IFIH1|IDBG-73750|ENSG00000115267|64135|0|<1.0E-5| ; MTHFD2|IDBG-57007|ENSG00000065911|10797|0|<1.0E-5| ; TRANK1|IDBG-24549|ENSG00000168016|9881|0|<1.0E-5| ;
signal transduction [biological_process]	GO:0007165	GO	9606	21	1384	0.02	0.226989	0.357065	APOL3 ; CCL8 ; CRABP2 ; CXCL10 ; CXCL11 ; CXCL9 ; ITGAL ; JAK2 ; LGALS3BP ; MDK ; MX1 ; RAB8A ; RASSF2 ; SLC44A2 ; SP110 ; STAT1 ; STAT2 ; TNFSF10 ; TNFSF13B ; TNFSF14 ; YARS ;	APOL3|IDBG-5618|ENSG00000128284|80833|0|<1.0E-5| ; CCL8|IDBG-40686|ENSG00000108700|6355|0|<1.0E-5| ; CRABP2|IDBG-103584|ENSG00000143320|1382|0|<1.0E-5| ; CXCL10|IDBG-25212|ENSG00000169245|3627|0|<1.0E-5| ; CXCL11|IDBG-25238|ENSG00000169248|6373|0|<1.0E-5| ; CXCL9|IDBG-25111|ENSG00000138755|4283|0|<1.0E-5| ; ITGAL|IDBG-26260|ENSG00000005844|3683|0|<1.0E-5| ; JAK2|IDBG-47039|ENSG00000096968|3717|0|…
[truncated: 506 more rows]

## Sheet: Table S2E
Overrepresented transcription factors in IFNγ module
TF Name	TF Id	Source Name	Organism	TF uploaded gene count	Genes in InnateDB for this entity	Genes Ratio	TF p-value	TF p-value (corrected)	Gene Symbols	Genes (Symbol|IDBG-ID|Ensembl|Entrez|Fold Change|P-Value)
[truncated: 213 more rows]

## Sheet: Table S2F
Overrepresented pathways in IL4 module
Pathway Name	Pathway Id	Source Name	Organism	Pathway uploaded gene count	Genes in InnateDB for this entity	Genes Ratio	Pathway p-value	Pathway p-value (corrected)	Gene Symbols	Genes (Symbol|IDBG-ID|Ensembl|Entrez|Fold Change|P-Value)
[truncated: 517 more rows]

## Sheet: Table S2G
Overrepresented gene ontology in IL4 module
[truncated: 2,734 more rows]

## Sheet: Table S2H
Overrepresented transcription factors in IL4 module
[truncated: 215 more rows]

[truncated: 3 more sheets: Table S2I, Table S2J, Table S2K]
