# Supplementary material for: Transcriptome-Based Network Analysis Reveals a Spectrum Model of Human Macrophage Activation
Source: Immunity. 2014 Feb 20;40(2):274–88. doi: 10.1016/j.immuni.2014.01.006 (PMC3991396; doi:10.1016/j.immuni.2014.01.006)
Supplement: Table S3. Reverse Engineering of Regulatory Networks by ARACNe and TINGe, Related to Figure 6 [file mmc4.xlsx]

## Sheet: Table S3A
Parameters and result summary for reverse engineered networks
Setting #	Condition	No. of samples	Background (mean log2 expression)	No. of probes	Algorithm	Parameters			Nodes	Edges	Avg. Degree	Regression of degree-node ditribution(R-squared)	10 % largest hubs
						p-value	p-value adjustment	DPI tolerance					Degree cutoff	No. Of hubs	No. of interactions	No. Of combined genes (percentage)*
i	all conditions	299	6.74743	9498	ARACNe	1e-07	Bonferroni	0.1	9073	66744	14.713	0.767	30	869	30431	0.876777
ii						1e-07	no	0.1	9475	76075	16.058	0.685	31	882	31759	0.89066
iii					TINGe	1e-07	no	0.1	9485	79646	16.794	0.71	39	909	35705	0.884871
* Genes are involved in the interactions with 10% hubs. Percentage out of all network genes.

## Sheet: Table S3B
All genes involved in the ARACNE based network (Bonferroni corrected) and their parameters (degree of connectivity, expression values)
		Mean expression values in the 10 clusters as determined in Figure 1I
Gene	Degree	Mean(Cluster0)	Mean(Cluster1)	Mean(Cluster2)	Mean(Cluster3)	Mean(Cluster4)	Mean(Cluster5)	Mean(Cluster6)	Mean(Cluster7)	Mean(Cluster8)	Mean(Cluster9)
FABP5	164	7.9394	7.85275	8.0782	7.87737	7.87277	8.28703	8.075	8.08293	7.84307	7.83301
NME1	114	9.04952	8.8018	9.23829	8.20789	8.09627	10.4655	8.72174	8.10753	7.57429	7.45761
DCTPP1	107	8.32574	8.25091	8.5197	7.67712	7.79093	8.65287	7.94758	7.68236	7.15332	7.32229
MRPL24	104	6.78929	6.77779	6.67426	6.7398	6.87507	6.71072	6.70796	6.72897	6.68444	6.81537
RRP15	101	6.87562	6.82929	7.4331	6.82908	6.75509	6.95622	6.87288	6.87033	6.68673	6.70651
TNFAIP6	101	8.90875	8.77119	9.00243	8.6326	8.81999	8.55641	9.20491	8.74591	9.52629	9.36202
ATIC	98	9.17847	9.08791	9.49645	8.68732	8.10531	9.9043	9.03015	8.50993	7.88899	7.7208
CXCR7	97	6.68012	6.48592	6.29707	7.35741	8.44904	7.23898	6.87802	9.70103	11.0967	10.8768
ACOT7	96	7.93416	7.98914	9.69796	7.44015	7.1265	8.35643	8.7195	7.67094	7.03363	6.79704
GPD1L	94	7.02184	6.94387	6.92901	7.00063	6.97775	7.24826	7.33247	7.39517	7.33353	7.16583
HADH	92	7.27794	7.21673	7.1914	7.08503	7.1965	7.38596	7.11534	6.9757	6.95818	7.02676
HSP90AB1	92	11.5704	11.8008	11.6972	11.432	11.743	12.2991	11.3906	11.155	10.996	11.3359
MRPL3	91	8.13445	8.14958	8.34462	8.26902	8.10655	8.45484	8.48324	8.17957	8.18707	8.05741
YPEL3	90	6.6421	6.66864	6.94274	6.89131	6.65772	6.69263	7.16342	7.0382	7.0284	6.82228
TRAF3IP2	89	7.4335	7.28909	7.55427	7.13002	7.03148	6.55139	7.17518	7.28124	7.34814	7.37282
SLC40A1	87	7.47335	7.32691	7.42706	7.67747	7.5575	8.241	7.98616	8.15265	8.37014	8.17948
CBX7	86	7.3506	7.45307	7.32544	7.75992	7.44353	6.64025	7.16726	7.91124	8.10452	7.95828
TUBA1C	84	7.20733	7.26029	7.31263	6.91522	6.97296	7.04964	6.94706	6.66011	6.69225	6.81094
ALG8	82	8.42507	8.42776	8.71821	8.21175	7.95864	8.82051	8.4476	7.96076	7.63224	7.58055
PAICS	81	6.67235	6.75338	6.69579	6.75088	6.7222	6.76476	6.76584	6.77948	6.8294	6.74711
C19ORF70	78	8.11478	7.97881	8.04549	7.54727	7.59879	8.31281	7.86165	7.31816	7.20485	7.27095
KYNU	77	6.71308	6.79592	6.74973	6.68721	6.70797	6.81277	6.65833	6.64499	6.61838	6.61373
MXD4	77	6.87571	6.96596	6.51395	6.62995	6.50918	6.84276	6.49325	6.34727	6.61646	6.49302
GRAMD1A	76	6.7682	6.8361	6.71124	6.62979	6.70619	6.70248	6.79765	6.94897	6.8888	6.87466
EBNA1BP2	75	7.50577	7.48958	7.30092	6.93236	7.10053	7.32632	7.19198	6.86988	7.08476	7.0907
SRPRB	75	6.75615	6.69481	6.73831	6.6003	6.73294	6.76853	6.63533	6.64586	6.42948	6.59113
WDR12	75	7.66086	7.70923	7.58925	7.61423	7.62712	7.6524	7.58379	7.66845	7.67624	7.67423
WARS	74	11.1184	11.19	10.6943	10.9923	11.2583	10.3496	10.4862	10.9936	10.7338	11.0716
DUSP23	73	6.7092	6.82396	6.8009	6.71677	6.71942	6.78318	6.77869	6.73931	6.73236	6.6916
ZSWIM4	73	9.28037	9.19241	9.22683	9.11878	9.46754	9.04863	9.01215	8.7047	9.14553	9.26508
DPH2	71	7.94494	7.9119	8.12715	7.94155	8.03912	8.14421	8.36505	7.67065	7.72316	7.77577
PCNX	71	7.29766	7.27292	7.23019	7.24119	7.42839	7.29607	7.3057	7.4945	7.36435	7.40496
ETFA	70	9.01912	9.32765	9.29097	9.474	9.37815	9.41614	8.98978	9.50536	9.09025	9.17578
IL2RA	70	6.82634	6.5467	6.79231	6.94914	6.59172	7.07238	7.2975	7.37126	7.05797	6.73487
MS4A6A	70	10.4092	10.5814	10.0199	11.175	12.0072	10.482	9.95545	11.1566	11.188	11.6485
AIMP2	68	8.65621	8.65808	8.85638	8.31749	8.12565	9.20859	8.55123	8.0512	7.95034	7.92737
PTPRO	68	6.57255	6.54999	7.41856	6.65024	6.38198	6.89357	7.0261	6.6851	6.43965	6.39809
RPP40	67	7.63798	7.84604	7.56631	7.71082	7.80801	6.70967	7.27214	7.41255	7.92638	7.80511
ABCE1	66	8.29292	8.18166	8.58265	8.09053	7.46866	8.93345	8.47312	7.7777	7.45875	7.26087
ADAM15	66	10.036	10.1301	10.9894	9.43349	9.23758	9.67976	10.0659	9.15763	8.51211	8.59714
AQP9	66	9.90498	9.91837	10.0281	11.5587	10.7828	13.0374	10.9918	12.427	12.6128	11.8383
ARHGEF6	66	10.6156	10.7229	10.4271	10.0546	10.4167	9.57089	9.80273	9.89898	9.92996	10.1672
BTG3	66	8.59667	8.46973	8.64692	9.30449	9.17433	9.95146	9.61966	10.1219	10.7998	10.1976
EVL	66	10.0132	10.2273	10.0855	10.1312	10.1636	9.89656	9.87796	10.1605	9.98796	10.1104
C15ORF48	65	9.81548	9.25983	10.0074	10.1774	10.5489	12.3572	11.3576	11.4292	11.6928	11.2685
MATK	65	6.92417	6.88916	7.01557	6.93822	6.98596	6.78561	7.13585	6.93753	6.88858	6.9411
NUDT1	65	8.36028	8.32129	7.93759	7.82093	8.31568	7.66696	7.63271	7.12692	7.27388	7.60604
RNH1	65	8.21662	8.11784	8.42103	8.3524	8.14289	8.24275	8.40958	8.2648	8.25638	8.15201
TOMM40	65	7.1346	7.01746	7.04821	7.03841	7.16955	7.03232	7.12912	7.31028	7.1479	7.21484
UBR4	65	8.07452	8.13684	8.09271	8.22335	8.14093	7.84304	7.9873	7.91763	8.1655	8.18421
ATP5G1	64	9.46926	9.50997	9.70627	9.04129	8.76346	9.77492	9.39554	8.60093	8.59875	8.53955
BOLA3	64	8.864	8.83506	9.22199	8.70535	8.51197	9.92056	9.38388	8.59961	8.20044	8.08616
C1QTNF1	64	10.1449	10.5677	9.70148	10.1102	10.5955	9.16216	9.40776	9.3892	8.8429	9.45527
SNX17	64	7.44444	7.44188	7.41853	7.48776	7.55573	7.51794	7.42156	7.71115	7.44018	7.51286
ANAPC1	63	7.9162	7.95845	8.10114	7.63733	7.45388	8.20643	7.81688	7.59414	7.30178	7.3264
FCER1A	63	12.4542	12.1558	11.5852	12.3343	12.7316	12.2225	12.4363	12.6259	12.542	12.6235
KIAA0020	63	6.83977	6.80163	6.82803	6.75849	6.79876	6.71804	7.01459	6.80167	6.75828	6.77933
TM7SF4	63	8.0439	7.96564	7.86203	8.0444	8.15932	8.14789	7.80118	7.99152	8.01258	8.10913
ULK1	63	6.70348	6.57292	6.56295	6.55137	6.60127	6.77383	6.57586	6.57938	6.37881	6.49102
ATP5A1	62	12.1551	12.1617	12.2201	11.7052	11.499	12.1845	12.0398	11.3021	11.282	11.2892
FAM108C1	62	7.07191	7.07291	7.22209	6.84471	6.83546	6.98416	6.90173	6.89436	6.72496	6.75307
ATG2A	61	7.1502	7.18966	7.12356	7.50239	7.56971	6.97891	7.39052	7.96318	7.92782	7.8485
C6ORF125	61	8.25134	8.11894	8.10247	7.97494	7.83513	8.46712	7.95572	7.75046	7.27547	7.36441
CARD9	61	9.63273	9.65192	10.5512	8.90552	8.89253	9.49891	9.10841	8.95247	8.5762	8.56454
FGD3	61	6.77812	6.82252	6.75828	6.58997	6.72763	6.65593	6.68465	6.62927	6.77676	6.78937
FOXO3	61	7.26286	7.43916	7.02583	7.32297	7.38841	7.00888	7.1394	7.49068	7.40176	7.51333
TLR5	61	8.53092	8.59983	7.90539	8.56901	8.61597	8.25722	8.58261	8.58546	8.56793	8.6907
ACN9	60	7.57773	7.57029	7.60707	7.43551	7.16432	7.71747	7.4624	7.15189	7.13549	7.11548
CRISPLD2	60	6.78485	7.09144	7.0107	8.35211	7.22839	6.64864	8.43333	10.3333	9.98642	9.0496
KIAA0196	60	6.82524	6.79508	6.86344	6.8323	6.93096	6.79117	6.80419	6.91997	6.93254	6.89203
SOD2	60	6.90143	6.81126	6.93542	6.85831	6.88086	7.06204	6.85725	6.86329	6.74844	6.77774
FGL2	59	10.1694	10.3446	10.3549	10.5187	9.65548	11.4479	10.9451	10.1607	10.5317	9.95478
STX10	59	9.46754	9.42288	9.42109	9.96865	10.1227	10.3099	10.9648	10.3052	10.6729	10.4054
TBL1X	59	6.80998	6.68027	6.76033	6.77913	6.75792	6.89306	6.72043	6.99748	6.722	6.73788
UQCRQ	59	7.47072	7.42452	7.65631	7.64517	7.69995	7.38799	7.58998	7.71516	7.82347	7.80895
C9ORF80	58	10.2762	10.4716	10.468	10.664	10.8437	9.91739	10.6964	10.8681	10.9175	10.9407
GPATCH4	58	7.67384	7.89759	7.70748	7.25037	8.4139	6.15077	8.09078	7.2572	6.43801	7.02338
KIAA1199	58	8.4429	8.4722	8.40649	8.40743	8.55649	8.17794	8.38852	8.50723	8.71274	8.69687
LIPA	58	7.18025	7.10823	7.0756	7.39332	7.27345	6.95348	7.15953	7.38161	7.34756	7.34834
SSBP2	58	6.98483	6.87735	6.97776	6.95544	7.0034	6.93395	6.90863	7.07604	7.097	7.10939
GLT25D1	57	6.8168	6.74858	6.80397	6.88869	6.84254	6.97135	6.73005	6.94588	6.84968	6.93993
MRPL23	57	7.77816	7.7521	7.75849	7.61763	7.69149	8.02884	7.72972	7.59654	7.45519	7.48318
PHF21A	57	6.93693	6.93079	6.92472	7.00939	6.99047	6.82731	6.81942	6.95185	6.79648	6.93844
QPRT	57	9.51822	9.63654	9.66018	9.66079	9.66905	9.36244	9.48493	9.58138	9.69434	9.71251
SLC7A11	57	7.47507	7.27074	7.74029	7.74233	8.44439	8.36194	8.1892	8.73081	8.96671	8.7226
STAT4	57	9.14878	9.2378	9.22268	9.0638	9.15197	8.6337	9.21152	9.12122	9.681	9.51987
COMMD8	56	8.90043	8.79123	8.46327	8.42529	8.5506	8.76816	8.31705	8.02126	7.98141	8.28952
FER1L3	56	6.36884	6.30849	6.41158	6.44317	6.68125	6.4652	6.51604	6.66835	6.73433	6.84527
GNAI2	56	7.8451	7.99187	7.98645	7.83552	7.87412	7.73744	7.80107	7.36795	7.52257	7.67281
HNRNPAB	56	9.06509	9.18639	9.22645	9.00421	9.13356	9.05922	9.02409	8.87572	9.16265	9.20621
ST3GAL1	56	7.34704	7.44676	7.48425	7.39735	7.60889	7.31938	7.4032	7.6851	7.82979	7.86585
WAS	56	7.73522	7.74997	7.56955	7.58164	7.40203	7.27834	7.64476	7.44356	7.27575	7.23483
APH1B	55	8.3512	8.49728	8.0279	8.75999	9.18502	7.91552	8.04309	8.57926	9.0033	9.24839
CTPS2	55	7.72337	7.75884	7.67959	7.71066	7.63271	7.21673	7.34429	7.75956	7.72627	7.71486
ANXA2	54	13.4228	13.3104	13.2057	12.8287	13.144	13.6984	13.0084	12.3042	12.3732	12.6145
BRIX1	54	8.12142	8.1296	8.4389	8.07529	7.77876	8.78612	8.14758	8.06326	7.8146	7.6904
HMBS	54	6.98444	6.93231	7.0387	7.04726	7.11381	6.81664	6.91133	7.06286	6.95987	7.05647
LOC653778	54	6.6243	6.58025	6.66674	6.68378	6.78308	6.45936	6.70704	6.84952	6.7706	6.78498
NAMPT	54	8.09445	8.02011	7.57358	8.31013	9.78537	8.1583	8.36771	9.04914	10.74	10.9924
PUS7	54	6.85655	6.89821	6.82566	6.72931	6.82669	6.94293	6.72784	6.70006	6.66169	6.76483
SLC12A9	54	6.94375	7.0419	7.00562	6.92021	6.97033	6.90649	7.01731	6.89726	7.02917	7.02584
SPG11	54	6.78369	6.77399	6.76503	6.8056	6.71768	6.84075	6.90792	7.00933	6.86652	6.8034
YPEL2	54	8.05684	7.96251	7.65013	8.4509	8.28877	6.96487	7.8218	8.88965	8.86558	8.77396
CCT3	53	8.80927	8.75546	8.70007	8.47748	8.60941	9.07804	8.4311	8.44644	8.35873	8.33053
STK36	53	9.21418	9.16453	8.6645	9.09348	8.94407	8.41723	8.75312	8.78702	8.68153	8.84394
TMEM126A	53	9.45832	9.58191	9.42027	9.56336	9.34999	9.34809	9.50401	8.95781	8.98519	9.05671
TUBB6	53	6.77196	6.61529	6.86889	6.72621	6.88937	6.89961	7.05811	7.47537	7.12594	7.08865
UCHL3	53	8.0316	7.85916	8.10885	7.89005	7.80131	8.29111	8.04894	7.88736	7.78238	7.73814
ACTL6A	52	8.79124	8.68552	8.7566	8.47689	8.46564	8.95721	8.40125	8.27827	8.06821	8.14007
ATP6V0D1	52	9.58209	9.43921	8.87042	9.51572	9.60191	9.40865	8.97812	9.2234	8.97766	9.12711
C6ORF66	52	7.06711	7.04273	7.32279	6.86347	6.69668	7.45976	7.31249	6.96398	6.70814	6.57098
GGA2	52	7.49768	7.51557	7.38581	7.51247	7.43647	7.2245	7.50222	7.49285	7.44275	7.46413
MRPL11	52	7.85956	7.77392	7.87175	7.57353	7.56445	8.17546	7.71238	7.37263	7.4227	7.42763
PDE4B	52	11.6659	11.8254	11.8922	12.0337	12.1016	11.389	12.1001	12.2782	12.1961	12.2092
PPARGC1B	52	6.80369	6.79974	6.97675	6.75816	6.56663	7.06441	6.76689	6.74837	6.64358	6.54286
VKORC1L1	52	6.85712	7.01503	7.08274	7.90283	9.23869	7.22211	6.99924	7.86303	8.18681	8.30551
ADORA2A	51	6.99705	6.80823	6.96464	7.11609	7.51527	7.62175	7.85309	8.67774	9.93424	9.3234
BOP1	51	7.88505	7.95684	8.22591	7.63497	7.49477	8.43098	7.68555	7.55278	7.3254	7.25703
CEP135	51	7.70693	7.59809	7.4623	7.58177	8.2194	7.95817	7.73111	8.39436	8.89919	8.82411
FAM136A	51	7.49192	7.7291	7.23292	7.59137	7.77859	7.15765	7.23366	7.03706	6.73301	6.99367
FLJ20021	51	6.9005	6.74272	6.84535	6.83836	6.87855	7.01285	6.936	6.92972	6.84712	6.83412
GK	51	7.13379	7.266	7.47885	7.15829	7.13977	7.15355	7.19805	6.99123	7.06671	6.97468
GNL3	51	8.3903	8.50364	8.47359	8.50411	8.34988	8.2843	8.29625	8.60257	8.1378	8.29024
GPR34	51	6.33832	6.40696	6.40479	6.43597	6.59782	6.52853	6.43749	7.0268	7.25605	6.9256
OPRL1	51	7.20019	7.06572	7.1882	7.28035	7.46157	7.59633	8.16022	7.73355	7.56587	7.48627
RGS18	51	9.91092	9.80567	9.54999	9.24563	9.75514	9.60831	9.03512	8.99948	8.98584	9.25632
SURF4	51	8.04059	8.19291	8.32413	8.04375	7.80044	8.32373	8.02823	8.07971	7.85708	7.7937
TOM1	51	6.79476	6.95876	6.71466	6.70728	6.97194	6.8939	6.70658	6.71768	6.77349	6.80907
TXNL2	51	9.12661	9.11858	9.35607	9.63863	9.55507	10.0486	9.37889	9.52076	9.46351	9.39164
USP5	51	7.18056	7.08211	7.22792	7.07501	7.4143	7.17563	7.61421	7.01511	7.22965	7.28896
WDR4	51	8.69832	8.54505	7.89124	8.34777	8.4852	8.2644	8.09325	8.08743	7.90196	8.21147
ZFP90	51	9.93734	10.1422	10.0934	10.2339	10.1815	9.89797	10.0212	10.2406	10.1777	10.1756
ZNF467	51	6.67733	6.73956	6.68812	6.7104	6.7078	6.68005	6.66652	6.66933	6.56805	6.66775
C14ORF159	50	9.05564	9.24788	9.13442	8.69388	8.21728	8.69255	8.97893	8.40231	7.86589	7.91178
FES	50	7.00292	7.07909	7.12225	7.08143	7.10783	6.955	7.15374	6.98028	7.13799	7.13338
HIF1A	50	7.44724	7.28951	7.3358	7.30448	7.48692	7.55707	7.38069	7.40222	7.27676	7.36551
IL11RA	50	10.6129	10.824	10.2791	10.8141	10.6157	9.84702	10.3348	10.9774	11.5163	11.2492
MAPK3	50	7.63713	7.60562	7.46255	7.62822	7.80986	7.60272	7.68019	7.57279	7.58483	7.56009
MCM3	50	7.41209	7.34066	7.04914	7.29412	7.96017	7.62097	7.26228	7.47051	7.76323	7.79589
MDH1	50	6.3627	6.34064	6.45376	6.5507	6.48454	6.40788	6.77604	6.75577	6.48265	6.3984
PGAM1	50	9.88852	9.6042	9.38478	9.53398	9.27286	10.069	9.87448	9.30045	9.28243	9.14386
PTPN1	50	8.77657	8.84548	8.8145	8.74796	8.81684	8.89489	8.66809	8.62584	8.79871	8.83744
PYCARD	50	7.97172	7.90821	7.90395	7.93004	7.95039	7.97517	8.0353	8.20675	7.93062	7.8991
S100A4	50	11.2336	11.2385	11.1563	10.8514	10.9296	11.0422	11.1289	10.2706	10.5505	10.6554
SELM	50	7.29494	7.24109	7.30451	7.37949	7.55316	7.31908	7.21315	7.41898	7.39555	7.42583
SLC16A10	50	10.7273	10.8642	10.9052	11.0748	11.2896	10.5192	11.0279	11.2158	11.2067	11.2734
SMPDL3A	50	10.165	10.0833	9.83348	10.1701	10.5959	10.0476	9.86583	9.71499	10.6333	10.558
SRC	50	6.89741	6.92675	6.9625	6.84893	6.60571	6.91464	7.15231	6.77211	7.08742	6.87158
TRPC4AP	50	6.73144	6.80917	6.51147	6.63562	6.95839	6.7052	6.70335	6.93983	6.86921	7.06088
ANKRD30B	49	9.45042	9.60146	9.67593	9.73558	9.95472	9.08129	9.89782	10.0199	10.0018	9.99374
BANF1	49	9.53087	9.02135	9.31197	8.98726	8.83575	9.71013	9.30525	9.05072	8.49318	8.45426
CD82	49	7.743	7.56576	7.34074	8.58936	8.14982	9.15508	8.42989	10.295	9.87801	9.3308
NCF4	49	9.03978	9.08744	8.06333	8.86428	9.53013	7.83827	8.29705	8.61645	8.14179	8.73942
PFKFB3	49	9.34989	9.35704	9.41666	9.99598	8.86887	9.32518	9.56324	10.3331	9.56577	9.15856
REPS2	49	7.89826	8.05615	8.12774	7.78396	7.76262	8.06607	7.95019	7.59962	7.52693	7.5568
SAMM50	49	9.86435	9.72309	9.76875	10.1517	11.2312	9.8508	9.66266	10.582	11.3475	11.6044
SMARCA2	49	8.19872	8.14192	8.25476	8.01201	8.1416	8.357	8.04554	8.148	8.12928	8.11873
BAZ1A	48	9.34263	9.14504	9.68181	9.3616	9.46397	9.56892	10.0215	9.61298	9.67942	9.49863
DENND3	48	7.73389	7.66468	7.07567	7.71495	7.62178	7.23775	7.66826	8.02107	8.80094	8.42035
ENG	48	12.6153	12.3743	12.6395	12.5332	12.2678	13.0309	12.7877	12.7292	12.6353	12.3536
FPR2	48	10.684	10.6236	10.8863	10.4033	10.8203	11.3232	10.7636	10.58	10.1292	10.1033
MAP4K1	48	7.14828	7.12813	7.20525	7.20025	7.14375	7.70469	7.56402	6.96236	7.05027	7.05777
MXD1	48	10.1143	9.62251	10.0884	10.2815	9.90886	10.2034	10.2464	10.0097	10.1306	9.98864
NDUFB2	48	10.3998	10.4865	10.3521	10.0569	10.067	10.4955	10.1305	9.44544	9.42096	9.49763
PRDM8	48	12.1609	12.0744	11.9835	11.9535	12.0761	12.4975	11.9513	11.5798	11.7414	11.7631
PRKCH	48	6.74705	6.72412	6.83602	6.79799	6.74068	6.83817	6.75767	6.75297	6.63243	6.76647
PVRL2	48	8.48142	8.4173	8.63827	8.4458	8.33898	8.73058	8.48533	8.322	8.21114	8.21746
SAMSN1	48	8.19552	8.06153	8.17191	8.1897	8.23764	8.02561	8.20413	8.16411	8.04658	8.12324
SLC25A37	48	6.84186	6.8227	6.85859	6.71939	6.69168	6.82358	6.76161	6.90115	6.80887	6.77647
TFB2M	48	8.48909	8.45233	8.44931	8.32306	8.28472	8.19035	8.23916	8.23989	8.46626	8.33301
TNFRSF1A	48	8.35652	8.55401	8.56695	9.06666	10.2301	8.69359	8.77832	9.33305	10.7105	10.8712
TUBA1B	48	12.2662	11.9224	11.7411	10.7854	11.5055	12.112	11.1693	10.4107	10.2811	10.6336
CRYL1	47	8.11449	8.20163	7.7674	7.94649	8.19717	7.05632	7.46902	7.6178	7.75164	8.01574
LOC255809	47	7.50536	7.44466	7.97685	8.53638	7.98693	9.22482	8.64697	8.90789	8.81832	8.25766
LRMP	47	6.76165	6.74372	6.58752	6.72785	6.72826	6.73798	6.62413	6.7547	6.67618	6.619
METAP1	47	10.3493	10.1755	10.6173	10.5108	11.2002	10.1518	10.1082	10.597	10.8904	11.0878
NAT5	47	11.0418	11.1849	11.0271	11.0167	10.8951	11.2139	10.7686	10.312	10.1737	10.288
PTGS2	47	7.98737	8.04056	8.11394	8.01036	7.56579	8.0024	8.0471	7.88695	7.65559	7.66135
RASAL3	47	6.51406	6.36529	6.56088	6.59756	6.50769	6.58616	7.14932	7.64025	7.28909	7.0114
RFTN1	47	10.008	9.94465	10.0031	9.94167	9.96381	9.84805	9.89024	9.7524	9.77437	9.83266
RPE	47	7.40361	7.41397	7.51409	7.3628	7.24564	7.66174	7.52637	7.3276	7.19977	7.22722
SLC43A3	47	10.0178	10.2225	10.019	11.3359	10.8974	10.6595	9.74294	10.8897	11.2492	11.2824
TBC1D14	47	8.94353	9.19839	8.70183	9.21157	8.94832	8.47288	8.57754	8.73377	8.69949	8.88746
TBC1D2B	47	6.84165	6.80802	6.87489	6.94521	6.85721	6.72941	6.93176	7.02794	7.10481	6.9929
TSPAN32	47	7.65101	7.59582	8.27081	7.82909	7.89655	7.6433	7.82066	8.93595	9.03925	8.72885
ZC3H3	47	8.5981	8.42688	8.43276	8.55538	8.75166	8.38619	8.47275	8.63997	8.60154	8.64902
ANKRA2	46	7.89421	7.94382	7.93372	8.17389	7.99131	7.83884	8.13465	8.49479	8.63536	8.41075
BCAT2	46	7.93617	7.87065	7.95034	7.60134	7.48197	7.82087	7.68094	7.43799	7.28257	7.30379
C17ORF87	46	7.57183	7.52627	8.84855	7.62946	6.88015	7.86451	8.49328	7.82382	6.82935	6.69458
F13A1	46	13.2012	13.3684	13.3932	13.4853	13.4873	13.0308	13.4536	13.3779	13.5078	13.5129
GLRX5	46	7.29019	7.3767	7.63082	7.01733	7.40386	7.59486	7.13873	7.40301	7.68265	7.57404
KLHL24	46	6.86893	6.7652	6.91687	6.85859	6.89097	7.01042	6.95534	6.95512	6.93553	6.93837
LOC388524	46	9.19473	9.42198	9.46436	9.33894	8.91939	8.75328	9.17109	8.80046	9.21005	9.13906
LOC732007	46	6.64526	6.74886	6.7914	6.66311	6.64848	6.48966	6.52586	6.65081	6.75211	6.65317
NDUFAF2	46	7.72326	7.62392	7.85912	7.52286	7.28434	8.30474	7.65317	7.37809	7.25962	7.19543
PID1	46	8.36421	8.28729	8.20628	8.61328	8.75176	8.39687	8.73038	8.8635	9.22731	9.1167
RGS19	46	10.3501	10.0796	9.23214	10.0198	11.5721	8.61291	9.39591	9.96197	11.4258	12.0692
RHBDF2	46	6.84614	6.92547	6.93423	6.93639	7.10716	6.76221	7.0046	7.12286	7.20705	7.23368
TWF2	46	6.8768	6.93604	7.01189	7.31885	6.82132	7.18272	7.04962	7.9941	8.03877	7.46463
ATG4C	45	8.86329	8.79939	8.55003	8.57559	8.65771	8.16827	8.25876	8.24396	8.05007	8.28476
CD302	45	9.09316	9.20742	8.55142	8.74653	8.71123	7.71302	7.67808	7.36474	7.92796	8.3206
CHCHD10	45	10.3764	10.3345	10.5834	9.81803	9.02512	10.4247	10.4442	9.322	9.08424	8.77933
CLDND1	45	8.92772	8.81673	8.83506	9.18764	9.52944	8.98774	9.10715	9.23684	9.75109	9.77514
CORO1A	45	8.59019	8.39004	7.79464	7.55612	8.34285	7.68814	7.50086	7.21927	7.11761	7.69133
DMXL2	45	7.06054	7.21187	6.99853	7.17298	7.20207	6.80418	6.95563	7.11664	7.10877	7.16263
ETS2	45	7.46352	7.6456	7.82262	7.34354	8.06854	7.45887	7.28343	7.52973	8.55229	8.46982
FTH1	45	8.63883	8.43509	8.52407	9.27035	9.45836	9.26307	9.34671	10.1686	10.2138	9.91025
GJB2	45	10.7997	11.0285	10.9799	11.1419	11.3174	10.4481	11.1085	11.3072	11.314	11.4014
IDH1	45	8.79609	8.74692	8.51617	8.09913	8.67878	8.29365	8.16364	7.55559	7.47713	7.87261
IRAK2	45	9.23105	9.33324	8.71686	9.8474	9.44137	9.07871	9.55004	9.91741	10.0007	9.99094
ISG20	45	7.23421	7.4269	7.62272	7.33933	7.13219	7.8841	7.37199	7.26847	7.01803	6.99276
KEAP1	45	10.0887	9.93832	10.0282	9.88901	9.94393	9.77812	9.86222	9.64354	9.82817	9.91099
LEMD3	45	6.77496	6.58407	6.6892	6.76326	6.71114	6.6115	6.85232	6.87968	6.69567	6.63444
LOC654103	45	7.27702	7.31894	7.12256	7.15851	7.28496	7.23176	7.11036	7.14375	7.29617	7.27979
MAP1LC3A	45	6.7664	6.80637	6.65139	6.91355	7.31335	6.68242	6.64818	7.00575	7.21304	7.17377
MFSD3	45	6.71757	6.70305	6.77803	6.66435	6.6718	6.97741	6.82716	6.85241	6.39376	6.44944
MNDA	45	8.30095	8.43214	8.21257	8.16484	8.57441	8.10296	8.14886	8.32487	8.49668	8.54343
PPP3CC	45	7.88831	7.83697	7.90882	7.95855	8.12901	7.53959	7.81329	7.9034	7.90338	7.96061
RAB11FIP1	45	8.29331	8.39565	8.09527	8.31004	8.3001	8.3379	8.26629	8.33929	8.07333	8.16547
SAPS2	45	8.33537	8.35817	8.28709	8.36755	8.44873	8.47489	8.288	8.60199	8.63771	8.57631
ST14	45	8.65626	8.51695	8.02386	8.92785	9.49915	8.67183	8.49016	9.40785	9.69832	9.83605
STARD13	45	6.65546	6.74764	6.67681	6.64219	6.76459	6.76505	6.65612	6.69317	6.65201	6.64478
TJAP1	45	6.85422	6.86008	7.25076	7.08414	6.7212	6.85957	7.14467	6.8636	7.53795	7.22318
TMEM43	45	6.77293	6.46782	6.81041	6.82277	6.50259	7.04523	6.921	6.61689	7.01413	6.7382
VEGFA	45	9.97865	10.3479	10.0036	10.5125	10.0035	9.59746	9.57611	9.11272	9.44401	9.44261
C16ORF61	44	9.74208	9.76838	10.0664	9.87649	9.43922	10.195	10.3596	9.68935	9.47184	9.28396
CALR	44	8.24268	8.14159	7.99096	7.81972	8.20369	8.63442	7.91121	7.56583	7.40623	7.68894
CD93	44	9.61878	9.39719	9.44219	8.93792	11.2139	8.77789	8.00834	9.11954	10.5691	11.3679
CLEC4D	44	6.89676	6.63602	6.38181	6.97454	6.91471	6.85862	7.2737	7.87277	7.72455	7.53822
FAM116B	44	7.87901	8.05142	8.02784	7.81563	7.21587	7.03359	7.54187	7.11634	7.29317	7.29213
GPC4	44	6.67811	6.54345	6.68817	6.66418	6.66587	6.80891	6.75002	6.64656	6.7574	6.69927
METTL1	44	8.84698	8.87359	8.92499	8.98725	8.69599	8.88856	9.03753	9.38081	9.05246	8.92835
MKRN1	44	8.99685	8.7863	8.94055	8.45825	8.61164	8.83213	8.25525	8.17821	8.02896	8.23756
MRPS18B	44	7.22552	7.16897	7.35879	7.26165	7.12732	7.35069	7.20215	7.3148	7.2947	7.20134
MYO1F	44	6.56286	6.54874	6.50466	6.56801	6.82366	6.55575	6.7362	6.82047	6.85912	6.85514
NAG18	44	12.377	12.4334	12.4799	12.6025	12.6746	11.9643	12.5869	12.6619	12.7265	12.7641
NOL6	44	8.4033	8.57382	8.6893	8.12601	7.84842	8.82502	8.16046	8.04924	7.68482	7.67812
PARP1	44	7.23774	7.24225	7.29345	7.49809	7.56954	7.61539	7.93911	8.49097	8.0584	7.88898
PHB	44	7.90581	7.85616	7.91761	7.77495	7.51714	7.90828	7.96294	7.68497	7.66488	7.55825
PLEKHG3	44	7.75475	7.81534	7.592	7.74983	8.00706	7.48835	7.5763	7.64841	7.50791	7.72016
PON2	44	6.70001	6.64599	6.71394	6.55671	6.56598	6.80917	6.61186	6.459	6.50369	6.55504
PPP1CA	44	8.83322	8.61157	8.71141	8.76108	9.12808	8.82359	8.679	9.07086	9.38632	9.3887
PSCD1	44	6.88958	6.79252	6.7544	6.64678	6.92674	6.809	6.70291	6.64089	6.73829	6.91847
SGPP2	44	9.21655	9.26834	9.13005	9.66494	9.60837	8.90055	8.82568	9.29488	9.20816	9.36964
SH3GLB2	44	9.7494	9.82613	9.63559	9.71216	10.3885	9.20681	9.05922	9.60649	9.69135	10.1007
SLCO2B1	44	8.27845	8.20847	8.28583	8.20064	8.15523	8.16792	8.08718	8.37641	8.78112	8.5855
UIMC1	44	9.20631	9.45086	9.07285	9.59698	9.65612	8.40049	9.0017	9.85831	10.241	10.1856
ZNF430	44	7.36306	7.18977	7.36744	7.45822	7.44722	7.45499	7.47865	7.44906	7.45232	7.46516
ABTB1	43	7.2491	7.46367	7.14495	7.41172	7.65013	6.72434	6.97688	7.58806	7.73735	7.88582
C19ORF2	43	9.50191	9.51006	9.73355	9.4598	9.07661	9.52778	9.39537	9.32195	9.0885	9.00022
C20ORF27	43	7.96077	8.16039	8.0875	7.38096	7.31603	7.36718	7.39556	6.79745	6.8925	7.06821
CORO1B	43	9.2668	9.27713	8.97118	9.019	9.38504	8.85473	8.59919	8.74249	8.63625	8.9886
CRTAP	43	8.25173	8.2781	7.69807	8.02058	7.67991	7.00872	7.60281	7.51427	7.71113	7.72036
CST3	43	12.7131	12.3522	12.5462	11.9441	12.6345	11.661	11.7834	10.0458	10.2051	10.9698
CXCL1	43	7.00232	6.8621	6.59918	6.95081	8.457	7.17334	7.04954	7.84629	8.5196	8.89725
DNAJA3	43	8.10888	8.03168	8.05255	8.19407	8.02771	8.48051	8.2369	8.30493	8.00436	7.8703
ECHS1	43	6.90003	6.75004	6.80899	6.76369	7.18287	6.93705	6.8472	6.77714	6.47803	6.65682
EIF3K	43	10.6149	10.4717	10.6525	10.33	9.96019	9.96614	10.292	9.76756	10.4639	10.2893
EREG	43	6.88044	6.78688	6.88743	6.82346	6.91454	7.10298	6.86234	6.92268	7.12283	7.03138
ESYT1	43	9.46709	9.46542	9.59379	9.49433	9.61353	9.60667	9.51586	9.44442	9.58234	9.60148
HMGA1	43	6.93327	7.04695	7.11402	6.989	7.11645	6.90192	6.90557	7.07147	7.06933	7.07481
JMJD8	43	6.8858	6.6762	6.67205	6.75269	6.82365	6.84964	6.76789	6.80023	6.60891	6.65287
KANK1	43	8.05446	8.00347	8.17178	7.91361	7.68241	8.22812	8.59586	7.99413	7.85564	7.66945
LAT	43	6.63366	6.65278	6.85747	6.69504	6.6343	6.54266	6.7701	6.7224	6.63048	6.60866
LOC341457	43	7.29206	7.46999	7.49931	7.4318	7.09558	7.25496	7.37947	7.28168	7.31841	7.25211
LOC387820	43	11.9591	12.1141	12.215	12.107	11.4991	11.4567	11.9195	11.9062	11.9081	11.7603
MAMLD1	43	8.30918	8.39979	8.27107	8.25883	8.22803	8.307	8.11244	8.26021	8.23021	8.18573
NHP2L1	43	8.5639	8.60157	8.60633	8.41025	8.19751	8.33964	8.22915	8.26476	7.95945	8.03284
PGD	43	7.07552	7.05894	6.98037	6.95816	7.07109	7.03666	7.04425	7.00184	6.98919	7.08137
RPL5	43	13.3598	13.4096	13.4429	13.2967	12.9895	13.0967	13.1876	13.0204	13.112	13.0824
STX11	43	7.8455	7.81842	8.02652	8.01249	8.21128	7.76027	8.06962	8.19469	8.02145	8.12206
SULT1A4	43	6.82558	6.84912	6.90513	6.92189	6.84278	6.88063	6.96899	6.99859	7.03516	6.94867
TTC27	43	9.89261	9.86927	10.105	9.83864	9.48247	9.84037	9.65537	9.68771	9.75885	9.53832
YME1L1	43	7.38326	7.48847	7.46975	7.74707	7.42622	7.51546	7.54656	7.69647	7.87327	7.80873
ASMTL	42	7.5182	7.53395	7.61012	7.63976	8.05018	7.31642	7.30256	7.71916	8.30371	8.26533
BMF	42	7.09055	7.21841	6.89471	7.53183	7.62579	6.34777	6.88432	7.32551	7.4487	7.38486
BZW2	42	8.23979	8.19685	8.72984	7.77336	7.47734	8.66664	7.92105	7.39732	7.42421	7.36813
C6ORF108	42	8.76459	8.73937	8.99024	8.172	8.21167	8.89725	8.33778	7.92709	7.75756	7.80695
CRLS1	42	9.14648	9.04054	8.85525	8.83801	8.32648	9.41204	8.88079	8.53596	8.59986	8.4087
CYBA	42	10.6059	10.4102	9.85232	9.93383	10.4813	10.5278	9.93028	10.5308	10.3825	10.4717
GALK1	42	6.94671	7.08264	6.93659	6.93882	6.91236	6.83282	6.89973	7.04442	6.79788	6.85273
HIP2	42	7.30432	7.47765	7.3124	7.76753	7.69821	7.61854	7.26657	7.6659	7.93108	7.93062
IRS2	42	7.15968	7.15777	7.16376	7.10378	7.19796	7.20845	7.2296	7.16007	7.03962	7.14194
LAP3	42	7.09101	7.11004	7.08091	7.23484	7.23823	7.12618	7.05644	7.06409	7.13919	7.2032
MGC4677	42	6.91404	6.77595	6.77322	6.8658	7.05441	6.49188	6.75868	6.80191	6.88903	6.97956
PIK3R2	42	6.78662	6.77365	6.80316	6.73068	6.75696	6.88643	6.7232	6.85325	6.79327	6.76197
PPPDE2	42	7.46835	7.59735	7.81242	7.57319	7.21994	8.03243	7.5779	7.44101	7.3286	7.234
QDPR	42	7.2236	7.32048	7.22456	7.29316	7.36841	7.01012	7.20223	7.06329	7.21382	7.25277
RSBN1	42	6.99363	6.82317	7.08257	6.94333	6.93167	6.91657	7.07256	6.86098	6.7899	6.88515
SCFD1	42	6.82643	6.74762	6.72436	6.89073	6.86258	7.98058	7.78387	7.10101	6.78132	6.66615
SLAMF1	42	6.95193	7.06693	7.04098	7.03519	7.10128	6.97049	6.90479	6.91123	6.63712	6.71943
SLC27A3	42	6.85879	6.97336	6.68189	7.08477	6.45	7.16904	7.28591	7.11877	6.56739	6.41159
SLC2A9	42	7.76312	7.59266	7.55545	7.68032	7.91515	8.15085	8.05114	8.17838	7.91458	7.91664
SLC41A2	42	7.68035	7.83611	7.6659	7.78539	7.63802	7.30685	7.52779	7.48667	7.58576	7.60206
TCEA2	42	6.91939	6.81817	6.92523	6.79553	6.79936	6.93619	6.81633	6.82521	6.74825	6.713
VDAC1	42	11.3032	11.2602	11.4109	11.1177	11.0357	11.4903	11.0735	10.743	10.7586	10.8187
ZFP106	42	7.70992	7.72169	7.70815	7.59338	7.64067	7.62306	7.63031	7.83261	7.72507	7.70153
BASP1	41	10.6926	10.8466	10.6334	11.4126	11.8126	10.2702	10.7833	11.8981	12.233	12.3408
C17ORF62	41	8.6759	8.5055	8.51224	8.55032	8.544	8.41529	8.63611	8.85138	8.48657	8.41984
C19ORF59	41	9.88108	9.96193	7.99097	10.4564	9.48976	12.0832	9.05308	10.3271	10.0343	10.0581
CACNA2D3	41	7.16618	7.11598	6.55297	6.64617	7.15788	6.11654	6.48245	6.43042	6.32816	6.83033
COMMD6	41	10.2448	10.2334	10.0748	10.0451	9.74769	9.48588	9.81539	9.22581	9.78913	9.74312
COPE	41	8.62424	8.19961	8.12725	8.0465	8.43389	8.53721	8.26873	8.00095	7.98739	8.11829
CTNNAL1	41	7.53647	7.70475	9.56674	7.58119	7.00826	8.33811	7.87367	7.44293	7.20664	6.94094
DKC1	41	6.86679	6.84257	6.78204	6.87055	6.81325	6.69988	6.78068	6.84078	6.91965	6.86091
DKFZp761P0423	41	6.47707	6.47339	6.4579	6.47647	6.43881	6.39966	6.90655	6.49577	6.46147	6.38127
DNMT1	41	6.75276	6.72212	7.00923	6.60673	6.71752	6.81696	6.98163	6.77448	6.65664	6.63928
EEF1E1	41	9.74243	9.62143	9.42058	9.17179	8.83381	9.0859	9.19089	8.87502	9.31981	9.1528
EMR3	41	6.84679	6.88396	6.75005	6.93834	6.98191	6.65104	6.64989	6.75193	6.6735	6.81479
FAM117B	41	6.72798	6.7318	6.74387	6.72823	6.81981	6.7343	6.67511	6.58001	6.824	6.88869
FBP1	41	6.68651	6.56838	6.64096	6.68725	6.59615	6.80657	6.71319	6.87698	6.85835	6.76308
FNBP4	41	7.41344	7.53058	7.46388	7.92674	7.71997	7.52038	7.88433	7.41662	7.51752	7.53967
FNIP1	41	9.51115	9.43907	9.64437	9.41914	9.2386	9.33751	9.40538	9.06305	9.01961	9.08494
GJC1	41	8.88305	8.69368	8.36341	9.46939	9.47221	9.58559	9.75191	10.2412	10.9327	10.6588
IL10RA	41	10.0517	9.80663	9.57523	10.2902	10.5299	10.2192	10.0702	10.5431	10.4616	10.5213
LOC727761	41	7.21338	7.39159	7.33815	7.54284	7.39582	7.37108	7.47022	7.51528	7.60518	7.53752
MPZL1	41	7.91085	7.96874	7.74143	8.16321	8.00495	7.99435	8.34561	8.18082	7.94344	7.81703
NDUFB5	41	11.1884	11.2114	11.4138	10.933	10.5343	10.9786	11.3663	10.6608	10.7416	10.6056
PLSCR1	41	9.54136	9.78157	9.53202	9.28609	9.55851	8.97748	8.92253	8.66611	9.04339	9.26919
RIPK2	41	7.32371	7.28024	7.0266	7.31357	7.49134	7.46084	7.23331	7.38243	7.29321	7.38584
SASH3	41	6.82301	6.75949	6.75384	6.88369	6.8286	6.71371	6.83751	6.89375	6.76038	6.74136
SH3BGRL3	41	8.25928	8.09689	8.14569	7.9337	7.89834	8.37239	8.17583	8.33399	7.92786	7.88242
SLC25A43	41	7.99869	8.14609	8.12878	8.07605	8.37061	8.04069	7.96735	7.93516	8.13155	8.26335
SMAP2	41	9.44599	9.44365	9.3296	9.0963	9.22211	9.07525	9.1138	9.38708	9.30834	9.2197
TNIP3	41	8.59285	8.76259	8.69567	8.81167	8.76858	8.19333	8.62338	9.06943	8.66338	8.6815
TRAP1	41	9.03193	9.0106	8.70153	8.65733	9.03093	8.49012	8.43411	8.191	8.49132	8.70019
TTC15	41	7.54782	7.66915	7.59604	7.63105	7.42081	7.34129	7.42719	7.63267	7.58468	7.50865
VAMP4	41	7.73498	7.83047	7.96542	8.04732	7.59069	7.59468	9.83941	8.87931	7.83535	7.54898
ADARB1	40	7.62379	7.45787	7.45234	8.12105	8.2762	8.36808	7.95326	9.39308	9.50076	9.19795
ARF5	40	9.11817	8.98454	8.66849	8.58771	8.94017	8.37777	8.43686	8.15283	8.42707	8.71538
ATP5J2	40	10.3354	10.4014	10.427	10.034	10.1374	10.2549	10.0619	9.46706	9.62121	9.77904
C10ORF26	40	7.50987	7.51659	7.2562	7.73375	7.81682	7.15643	7.30307	7.73814	7.94015	7.90267
C18ORF55	40	9.07796	9.06217	9.27017	8.92434	8.56273	9.39066	9.11122	8.85881	8.45175	8.36906
C6ORF192	40	8.06828	8.49801	7.30122	8.3088	8.5435	6.51304	7.28736	7.46448	7.52079	8.02171
CETN2	40	9.41389	9.30023	9.09937	9.04174	9.25932	9.55417	9.0236	8.76779	8.89933	9.06901
CLCF1	40	6.70899	6.65978	6.9053	7.43319	7.28728	7.33651	7.21156	8.00793	8.19225	7.84496
CRKL	40	10.1675	10.1249	10.1346	10.4875	10.2812	9.8887	10.2278	10.8256	10.7513	10.6528
CTPS	40	7.11474	7.05656	7.4394	6.93858	6.7971	7.94254	6.99881	6.76571	6.6095	6.54838
GCH1	40	7.76445	7.76822	7.27078	8.09541	7.71418	7.97297	7.59651	7.35485	7.17345	7.16122
IL27RA	40	6.42997	6.42143	6.53534	6.5104	6.53098	6.86861	6.54966	6.63854	6.57306	6.516
LOC653505	40	11.2452	11.2236	11.5096	11.4215	12.0263	11.1517	11.0123	11.5596	11.641	11.9493
MRPS12	40	7.46897	7.45976	7.51897	7.36287	7.50689	7.4965	7.40979	7.39742	7.27397	7.32073
NINJ1	40	9.97942	10.1147	10.2168	11.4442	11.2445	10.245	11.2351	11.8537	12.1153	11.8811
PELI1	40	7.65108	7.56206	7.45212	8.10873	7.58789	6.86839	7.49869	8.09966	8.33764	8.1938
PNPO	40	11.0554	11.2116	11.2233	11.3843	11.6012	10.6683	11.4478	11.5213	11.5172	11.5842
SNRPN	40	6.69035	6.71087	6.77838	6.67143	6.62729	6.67579	6.68009	6.60648	6.55559	6.64886
SYNCRIP	40	7.68929	7.81884	7.92683	7.69267	7.76686	7.85621	7.69318	7.60256	7.59754	7.64844
TLR7	40	9.92986	10.0563	9.01809	10.0615	9.81947	9.07212	9.91525	9.32908	10.26	10.1908
ZNF281	40	7.27872	7.33883	7.30611	7.24447	7.25663	7.11711	7.28892	7.32015	7.24011	7.24086
AKR1D1	39	11.5165	11.684	11.7146	11.8391	11.9743	11.1799	11.9532	12.0526	11.933	11.9708
ARHGAP10	39	7.80803	7.91551	8.67706	7.81011	7.55472	8.14283	8.14834	7.80635	7.44352	7.31898
ASCC3	39	8.12418	7.9642	8.0764	7.77707	7.63341	8.33746	8.416	7.94687	7.59532	7.5003
CCR6	39	12.0582	12.2606	12.1972	12.3696	12.5409	11.5723	12.3867	12.5432	12.454	12.5512
CCT2	39	8.86773	8.85578	9.01656	8.50329	8.4433	9.49359	8.65687	8.35407	8.23065	8.23929
CCT7	39	9.49503	9.49002	9.47506	9.23292	9.30812	9.89933	9.25235	9.17675	9.10479	9.09384
CD1B	39	10.7399	10.1073	11.9341	8.55274	8.91723	10.5704	10.2476	6.44134	7.79508	7.6649
CD276	39	8.22645	8.02041	8.3641	7.58385	8.04152	9.19002	8.24682	7.74091	7.61789	7.62979
CDC2L6	39	8.84172	8.89146	8.83658	8.92977	8.9447	8.54057	8.63839	9.01942	8.9819	8.99231
CFL1	39	11.5363	11.4151	11.3931	10.9388	11.505	11.247	10.9476	10.4995	10.6505	10.987
FAM113B	39	7.00447	7.0079	6.9039	6.93891	6.9913	7.0609	6.99493	6.9384	6.94498	7.00683
IFFO1	39	9.86506	9.96997	9.54762	9.33187	9.42782	9.24835	9.41775	9.07379	8.49195	8.85939
IFI30	39	8.67201	8.57901	8.50486	8.59933	8.51318	8.83368	9.39447	8.88968	7.84795	7.97854
JAK1	39	7.58837	7.61507	8.01448	7.60392	7.33917	7.36921	8.84131	7.62284	7.5216	7.22724
KIAA0913	39	7.48309	7.39165	7.11893	7.15605	7.17474	7.07691	7.42758	7.16001	7.47537	7.22131
LSM5	39	6.77576	6.74886	6.74029	6.80581	6.76988	6.7496	6.78882	6.82922	6.68086	6.78858
MGST2	39	6.7634	6.72797	6.6984	6.80956	6.70755	6.68966	6.95579	7.05942	6.858	6.77918
MRPS6	39	8.0707	8.09751	8.13764	7.9505	7.80922	8.14362	7.96899	7.87172	7.70989	7.70856
NDUFS3	39	9.72012	9.84328	9.66344	9.39346	9.15058	9.50128	9.66335	9.05081	8.80429	8.80087
NEDD8	39	11.7328	11.7991	11.5961	11.4594	11.7196	11.8064	11.1833	10.8829	11.1414	11.3633
NOMO1	39	7.89551	7.84824	7.66519	7.73735	7.79135	8.14507	7.8403	8.00814	7.74838	7.69618
OGFR	39	7.75523	7.73208	7.63747	7.83135	8.00444	7.40084	7.63813	7.89991	8.1453	8.22366
PUS1	39	6.62875	6.65058	6.58319	6.65153	6.54652	6.61268	6.62374	6.64417	6.61826	6.56912
SMARCD2	39	7.03152	7.18568	6.89673	7.22322	7.14472	6.581	6.95622	7.01961	7.02897	7.17062
VCL	39	8.38485	8.46248	8.47683	8.13328	8.54546	8.5766	8.26452	8.04362	8.29863	8.39862
ZNF581	39	6.71944	6.76543	6.71986	6.83577	6.75569	6.6621	6.77155	7.02165	6.77443	6.75851
AADACL1	38	8.92666	8.85891	8.24792	9.15924	9.13844	9.96938	8.55885	9.11115	8.86448	8.88083
ALG13	38	8.39798	8.25595	8.15901	7.99774	8.51864	8.67389	8.22068	7.51731	8.30993	8.50562
AMICA1	38	10.689	10.7453	10.0765	10.3497	9.52444	8.40648	9.70825	10.0002	9.81069	9.70928
APEX1	38	10.2906	10.1434	10.14	9.763	8.55967	10.1513	9.81818	9.2741	9.03734	8.64819
ATP5F1	38	10.918	10.7773	10.9861	10.5607	10.6312	10.8437	10.7578	10.127	10.0841	10.2253
CECR5	38	9.55302	9.59676	9.31592	9.58224	8.92902	9.71458	9.37175	9.48403	9.24762	9.07225
CYP27A1	38	7.35692	7.40881	7.54699	7.43964	7.31595	7.47299	7.45163	7.50982	7.51193	7.33502
ECH1	38	7.4854	7.59836	7.23939	7.35881	7.25625	7.53939	7.28111	7.22385	7.37724	7.35229
EMG1	38	6.49775	6.52267	6.53697	6.55868	6.38243	6.77939	6.59795	6.69006	6.49487	6.46903
EPN1	38	6.76653	6.84438	6.64249	6.86973	6.91576	6.54675	6.69286	6.94203	6.7018	6.80493
FTHL11	38	10.5582	10.3257	10.471	11.1691	11.2254	11.401	11.0782	11.7132	11.8999	11.5166
FUCA1	38	8.1453	8.07631	8.0363	7.95191	8.0564	8.22961	8.00008	7.94177	7.5522	7.67411
GBP4	38	6.95732	6.76828	7.15727	8.04558	7.88704	7.11612	11.2126	9.52211	8.44439	8.01189
HDDC3	38	8.17682	8.05304	8.15661	8.17233	8.23078	8.41968	8.13514	8.70957	8.48926	8.41425
HIBCH	38	7.51991	7.63838	7.64619	7.62837	7.59845	7.86796	7.79658	7.64789	7.76257	7.67146
HSPD1	38	8.5409	8.63777	8.74195	8.21992	8.13137	9.06859	8.38854	7.85253	7.73471	7.7593
IL10	38	9.20195	9.18515	9.64355	9.46726	9.77104	8.6451	9.51462	10.0572	10.3249	10.1249
MAP2K1IP1	38	7.9774	8.19774	8.02413	8.00901	8.36039	8.52954	8.37943	8.23116	8.71057	8.76402
MRPS35	38	7.83532	7.83038	7.90533	7.78672	7.52343	7.95708	7.99408	7.75513	7.68747	7.58534
MRTO4	38	8.43669	9.02217	8.56623	8.67481	8.78211	7.93085	7.17645	7.65648	7.50392	8.08569
PAPSS1	38	8.15755	8.45833	8.07747	8.87454	8.78189	7.99367	8.04985	8.67633	9.36473	9.39705
PHF3	38	7.85152	7.74739	7.81917	7.91445	8.09373	8.02867	7.92766	8.03306	8.10661	8.10944
PPIL3	38	7.79153	7.70578	7.88348	7.65238	7.60004	8.01509	7.72318	7.56061	7.51804	7.51487
PSMD14	38	6.92922	6.97668	6.85309	6.9342	6.90063	7.05339	6.8795	6.93966	6.92985	6.83189
PSME2	38	8.28757	8.36216	8.34738	8.03106	8.17575	8.29715	8.09431	7.91926	7.87708	7.93378
PTPRF	38	6.65879	6.60567	6.63787	6.68704	6.62412	6.66347	6.78662	6.72276	6.69852	6.71163
REXO2	38	7.1055	7.16596	7.23379	7.09608	7.00322	7.27014	7.0969	7.361	7.14395	7.01702
RNF19A	38	8.70498	8.36873	9.46842	8.82623	8.97112	8.60483	9.65414	9.64893	9.8838	9.43845
SDHALP1	38	10.6715	10.6118	10.792	10.5594	10.4164	10.9269	10.7996	10.2297	9.95148	10.0198
SNRPF	38	11.3883	11.3178	11.4483	11.1875	11.2509	11.7496	11.3912	11.0984	11.0888	11.0741
TANK	38	7.75629	7.80973	7.88186	7.98198	7.95192	7.55578	7.79301	8.31205	8.18166	8.17194
TGFBR2	38	7.26456	7.46151	7.28145	7.42726	7.20286	7.06103	7.15116	7.47022	7.16472	7.164
TNPO1	38	8.30799	8.39553	8.45249	8.60808	8.62814	8.5236	8.38456	8.82156	8.83067	8.73881
ZMPSTE24	38	7.21179	7.1812	7.277	7.30019	7.20737	7.22334	7.1579	7.25924	7.19401	7.22012
ADSS	37	9.11055	9.04811	8.92633	9.10466	9.27405	9.73049	9.05916	9.17561	9.55937	9.59814
ARF4	37	9.95796	9.86531	9.79609	9.82096	10.2543	10.4413	9.81499	9.84526	9.87094	10.0686
C17ORF91	37	8.26797	8.49442	8.38379	8.61461	9.00694	8.57742	8.46753	8.42959	9.01609	9.0904
CA12	37	7.10437	6.70398	6.7895	8.02264	7.39613	7.99126	8.38957	10.432	9.87868	9.58605
CCDC28A	37	9.0767	8.94382	8.9269	9.15976	9.19553	8.61411	8.79547	9.32611	9.4437	9.42249
CCND2	37	9.60961	9.34593	10.4894	9.55406	8.33164	9.73566	11.0552	9.43805	9.24488	8.2979
CLNS1A	37	9.54402	9.44537	9.62593	9.298	9.02082	9.1819	9.35986	9.26478	9.21276	9.07777
CYP3A5	37	7.47826	7.49194	7.69687	6.97341	6.92591	7.55871	7.34732	6.41028	6.93756	6.89369
EIF3E	37	10.242	10.2958	10.0328	9.87394	9.72911	9.29446	9.74892	9.33906	9.89944	9.86962
HEY1	37	9.99308	10.2541	10.2421	10.311	10.3482	10.1537	10.395	10.5293	10.6707	10.6143
HGS	37	7.67339	7.82108	7.47407	7.45132	7.23088	7.27971	7.12911	7.0877	6.71668	6.91326
IP6K1	37	6.8943	6.85649	6.80805	6.77462	6.83491	6.61323	6.75808	6.77936	6.96186	6.91793
LOC642947	37	7.79538	8.04841	8.10053	7.8628	7.3848	7.69599	7.69696	7.4928	7.7115	7.67035
LOC644615	37	6.73687	6.59996	6.61392	6.62931	6.7439	6.61901	6.75917	6.77401	6.65222	6.72085
LOC729603	37	6.81828	6.79053	6.84264	6.89434	6.84584	6.86591	6.74819	6.87785	6.78781	6.83795
LRP8	37	8.19643	8.50132	7.98757	8.71272	8.60896	8.12521	7.93014	8.01627	7.88953	8.14256
MAPBPIP	37	9.53699	9.83896	9.33558	10.0279	10.0469	10.0547	9.43317	9.85128	9.49022	9.6641
MMP9	37	6.88249	6.7325	6.68052	6.89152	7.01682	6.88571	7.06656	7.19779	7.65038	7.56449
MRPS30	37	8.26214	8.27042	8.25058	7.95827	7.94111	8.40319	8.18283	7.90408	7.78601	7.83432
MYOM1	37	6.49692	6.39275	6.55796	6.44873	6.36375	6.8564	6.52329	6.54814	6.51611	6.36942
MYPOP	37	8.55903	8.40652	8.47486	8.70053	8.71672	8.35951	8.65622	8.99784	8.88996	8.84773
PCMTD2	37	8.21118	8.04159	7.97074	7.96623	7.91863	8.31198	7.98742	7.88295	7.71674	7.60622
PIM2	37	8.05289	8.26821	8.37285	8.2281	8.37281	8.5947	8.26091	8.14017	8.89351	8.81099
POLR3B	37	8.84281	8.95677	8.9439	8.94188	8.8037	8.82013	8.95428	8.92272	8.82626	8.79167
PQLC3	37	8.01419	7.88132	7.47347	7.89991	7.38487	7.90197	7.70763	7.75858	7.47794	7.45071
PSMD7	37	8.18833	8.26493	8.35241	8.06385	8.28962	8.52034	8.315	8.04126	7.99077	8.04919
RBL2	37	9.54722	9.69539	9.58125	9.57728	9.66961	9.47451	9.55792	9.67368	9.76371	9.67475
SERPINB8	37	6.92318	6.6569	6.67648	6.83923	7.59012	6.99919	7.06033	7.2782	8.05797	8.06256
SIK3	37	9.13951	9.5585	9.38918	9.20557	9.07463	9.33149	9.43778	9.23734	8.9471	8.86743
SNRPA1	37	9.64952	9.79787	9.85492	9.7359	9.58049	9.94656	9.69376	9.64094	9.63298	9.54832
STAT3	37	6.99899	6.84082	7.33376	8.16848	9.45009	7.72206	8.03125	9.26243	10.1245	10.1817
TAPBP	37	7.29773	7.53921	7.44348	7.3065	7.34236	7.18173	7.73096	7.55328	7.21134	7.24728
TMEM38B	37	7.00869	7.04049	6.97488	6.99995	7.1338	7.31484	7.04058	7.07199	7.18562	7.2285
TUBA1A	37	13.0919	13.0277	13.2032	12.5418	12.9165	12.8425	12.7365	11.8271	11.8627	12.1365
UCHL5	37	7.83152	7.96661	7.80547	7.56519	7.61963	7.70411	7.53637	7.38826	7.34347	7.44075
WDR61	37	8.76545	8.89576	8.75435	8.94831	8.68385	8.7271	8.53657	8.32806	8.56377	8.43792
ARHGAP9	36	9.68598	9.68878	9.38579	9.33574	9.71021	8.93751	8.89758	9.2198	9.24869	9.45323
ARMET	36	9.99531	10.0801	9.744	9.4495	9.92607	10.8339	9.50666	9.18145	9.0834	9.41322
ATG16L2	36	7.50833	7.68602	7.45937	8.2279	7.44864	6.99814	7.67869	8.17888	8.16464	7.94633
ATM	36	8.39397	8.44193	8.30676	8.27576	8.29755	7.84688	8.19309	8.2491	8.17596	8.27071
BOLA2	36	10.0721	10.1125	10.1875	9.86446	9.84557	10.6981	9.92174	9.50897	9.3553	9.43561
BTG1	36	10.725	10.5332	10.2348	11.607	11.7213	11.1002	11.609	12.2417	12.9415	12.4313
C16ORF33	36	8.51696	8.48825	8.356	7.99526	8.28988	8.53264	7.77583	7.51213	7.66539	7.87791
C5ORF13	36	8.64693	8.47512	7.94366	7.6113	7.80867	7.17951	7.63934	6.81142	7.10746	7.32589
C8ORF55	36	7.55054	7.68889	7.65483	7.49879	7.22548	7.92824	7.51199	7.52674	7.09406	7.02136
C9ORF127	36	6.9946	6.85949	6.86406	7.10069	6.6927	6.20113	6.90043	7.31034	7.18856	7.14264
CASP2	36	9.36608	9.43385	9.50782	9.27267	9.28225	8.76389	8.93763	9.3951	9.34724	9.31047
CD209	36	8.72549	9.13235	10.7335	9.48981	9.8705	7.58539	8.91858	10.2235	8.21943	8.76744
CD40	36	7.76467	7.5191	8.12084	7.85832	7.5674	8.35627	8.77581	8.72906	8.47023	7.93477
CFLAR	36	9.33468	9.47238	9.81632	10.0107	9.8775	9.40669	10.088	10.8634	10.7927	10.5028
CHM	36	8.38806	8.25482	8.28846	8.36221	8.47516	8.51751	8.43758	8.58658	8.52885	8.56003
CTSA	36	9.28505	9.29012	8.75912	9.42871	9.6196	8.69562	8.85044	9.16671	8.5395	8.90997
CX3CR1	36	8.78906	8.42625	7.31017	7.06263	7.02296	5.79724	6.84562	6.38897	6.08241	6.90255
DSC2	36	6.76614	6.77273	6.79705	6.73921	6.78249	6.91984	6.85261	6.71315	6.82623	6.84373
GLCE	36	8.97189	8.88775	8.95562	8.88246	8.95994	8.9255	8.82804	8.84666	8.87038	8.91844
GSS	36	7.12674	7.06933	7.18934	7.06762	6.9861	7.02509	7.06738	6.90827	7.12816	7.0615
GSTK1	36	8.95022	9.44131	9.23026	8.90522	8.63574	8.05753	8.49632	8.18946	8.06485	8.29786
HIGD1A	36	9.76214	9.73237	9.92227	9.36239	9.25927	9.33237	9.59389	8.86801	9.29514	9.28412
HSD17B4	36	9.12255	9.30844	9.3406	9.3829	9.65201	8.81823	9.47077	9.70644	9.78078	9.75673
LGALS9	36	9.60166	10.1014	9.40717	9.75685	11.6854	8.9635	8.28006	9.02321	8.1512	9.53722
NIP7	36	7.9004	7.94937	8.31819	8.01235	7.68551	8.34998	8.05958	7.7856	7.59585	7.60745
PANX2	36	7.53991	7.67148	7.98871	7.40753	7.38979	7.28677	7.43784	7.16602	7.14198	7.13196
POLR1E	36	9.48959	9.42525	9.40628	9.48582	9.61595	9.21705	9.52088	9.7376	9.64172	9.58161
PSMA5	36	11.7081	11.5791	11.7151	11.8456	11.9587	12.44	12.1488	12.3972	11.9298	11.9568
PTPLAD1	36	8.01759	8.06098	8.10042	8.13433	8.39075	7.98287	8.20734	8.22988	8.27865	8.33977
RABL3	36	7.21701	7.19372	7.05382	7.05887	7.11142	6.83265	6.99243	7.09756	6.93061	7.05145
RIT1	36	6.7944	6.66722	6.76903	6.9568	6.95079	6.8486	6.86964	7.03164	7.02367	7.13384
RPF2	36	7.04432	6.87088	6.86734	7.13152	7.25932	7.11344	7.1387	7.67278	7.535	7.55454
RPSA	36	7.15747	7.1661	7.10197	6.99512	7.07039	7.22607	7.04223	7.07651	7.11615	7.06288
SDCCAG10	36	7.96923	8.2313	7.9972	8.01668	8.17531	7.81414	7.72143	7.93845	7.57922	7.76601
SLC25A5	36	7.60644	7.85703	8.2119	8.01343	7.8811	7.72606	7.71328	8.28835	8.24591	8.15988
SNCA	36	9.44692	9.28527	9.25366	8.9245	9.11529	9.19661	9.14238	8.8637	8.7862	8.9323
SPG21	36	6.81196	6.86535	7.04411	6.59248	6.72525	7.08123	7.00969	6.52271	6.57597	6.53762
ST13	36	7.03521	7.05729	7.15091	7.03695	7.2996	8.2257	6.85104	6.71356	6.44359	6.60178
TCEB1	36	10.8293	10.9492	10.7224	10.8437	10.559	10.385	10.2605	10.0142	10.246	10.31
TOMM70A	36	7.76575	7.85557	8.05224	7.78975	7.24751	7.68142	7.53515	7.37614	7.33971	7.23068
TXNDC14	36	6.66127	6.59136	6.58159	6.54563	6.63547	6.78834	6.57165	6.64994	6.51011	6.64412
VPS45	36	7.20072	7.06368	7.20697	7.19454	7.1857	7.27455	7.32125	7.20041	7.12439	7.0884
WDR74	36	8.32286	8.44024	8.55977	8.43968	8.06386	8.45833	8.41838	8.38974	8.22954	8.10749
BATF3	35	6.74832	6.62618	8.59088	6.92926	6.71999	7.01798	7.59129	8.24111	7.42054	6.94228
C11ORF82	35	8.13061	7.8768	7.61694	7.18881	6.88903	7.60111	7.50992	6.44689	6.36658	6.43111
C17ORF61	35	9.90529	10.0571	9.81618	9.62867	9.74174	9.14186	9.21168	8.67046	9.43299	9.58418
C5AR1	35	9.575	9.26884	8.1285	9.74693	10.5219	9.52499	9.25568	9.45191	9.73555	9.98583
CAMLG	35	9.62237	9.66491	9.66405	9.82443	9.54655	9.27344	9.51713	9.7641	10.1467	9.9409
CCDC56	35	9.16713	9.28177	9.09054	8.99189	9.01133	9.12273	8.73202	8.67557	8.49945	8.67199
CCDC6	35	9.72606	9.81014	10.2674	9.71163	9.50301	9.54206	9.56988	9.6103	9.17881	9.27343
CCDC86	35	7.44905	7.35481	7.63083	7.38078	6.96662	8.15881	7.42694	7.29811	6.96837	6.85224
CD274	35	6.87348	6.85635	7.33092	7.02033	7.18177	7.04211	8.3083	7.4996	7.85065	7.6097
CD58	35	9.5302	9.21349	9.26809	9.24332	9.31044	10.6108	9.64812	9.28971	9.99784	9.65007
CGGBP1	35	9.69268	9.59042	9.67887	9.69303	9.6353	9.48832	9.78654	9.85005	9.60803	9.62761
CHES1	35	9.02691	9.02376	9.49177	9.22592	9.2246	8.64035	9.31976	9.38662	9.01704	9.04435
CKS1B	35	8.12215	7.97322	8.15355	7.84828	7.48197	8.72674	8.40998	8.06772	7.57903	7.34504
CSRNP2	35	7.10959	7.08708	7.27861	7.30735	7.3752	7.19539	7.61531	7.38485	7.35323	7.36985
DPM1	35	6.78136	6.61674	6.75019	6.68107	6.74146	6.93117	6.75544	6.78279	6.71161	6.64147
EIF4G1	35	12.0259	11.7776	12.0822	11.9604	12.0094	12.3801	11.9615	11.9156	11.8884	11.9042
FBXO21	35	6.92223	6.79448	6.92137	6.89967	6.75849	7.16248	6.96544	6.91189	6.87957	6.8252
FYN	35	7.72663	7.72254	7.92786	7.83432	7.73138	8.01961	7.85675	7.56466	7.75663	7.69712
GLA	35	10.6826	10.7786	10.4413	10.5206	10.6284	10.2047	10.074	9.89046	10.1652	10.2897
GLTSCR2	35	10.185	10.1676	10.2384	10.0204	10.0117	10.1463	9.91844	9.75515	9.72346	9.78545
ICA1	35	7.71092	7.92332	7.47847	7.96428	7.30326	7.44993	7.61874	7.79202	7.80137	7.49427
KIAA0195	35	9.39001	9.35896	9.17462	9.06382	9.27825	9.26369	8.88369	8.56361	8.64285	8.81088
KLHDC2	35	9.37773	9.47706	9.20143	9.10496	9.21979	8.677	8.60528	8.77114	8.87331	9.03299
LOC401115	35	8.27283	8.37801	8.14521	8.2766	8.3912	8.10345	8.36889	8.63604	8.4594	8.53592
LOC730994	35	6.59807	6.70214	6.56118	6.53096	6.5869	6.53669	6.4946	6.53806	6.53184	6.57557
ME2	35	8.55496	8.58609	8.66236	8.84787	8.68236	8.77429	8.85201	8.78815	8.91255	8.77044
MGC16169	35	6.62821	6.63952	6.60914	6.70857	6.6538	6.69083	6.63125	7.07022	7.16914	7.0411
NLRP8	35	8.96714	9.28548	9.25417	9.38291	9.74094	8.68752	9.37686	9.67158	9.72069	9.81468
NUP37	35	8.71644	8.77878	8.79328	8.75957	8.58292	8.61871	8.61125	8.59471	8.33849	8.44769
PHIP	35	8.2917	8.55781	8.3725	8.47031	8.2531	7.98754	8.25474	8.53828	8.57579	8.43462
PIGF	35	6.91133	6.80523	6.8756	6.82703	6.92829	6.97402	6.85217	6.92972	6.95431	6.89413
POLB	35	7.36908	7.28939	7.74851	7.07001	6.95234	7.65207	7.51143	7.30012	6.95604	6.76143
RP2	35	8.43025	8.29513	7.97702	8.81176	7.97598	8.70179	8.82014	8.84056	8.82675	8.39416
SAC3D1	35	8.12231	8.09331	8.08239	8.00049	8.17003	8.00888	8.01667	7.9614	8.19129	8.20734
SEMA4B	35	9.31402	9.09778	9.27276	9.67527	9.07324	9.37147	10.1827	10.3786	10.037	9.60843
SLC1A5	35	10.1941	10.114	10.9708	9.93695	9.25788	10.811	10.454	10.3268	10.2372	9.72888
SNX10	35	8.5655	8.6504	8.35637	8.27854	8.58484	8.22999	8.20931	8.44467	8.33586	8.34449
SPAG9	35	6.76501	6.91805	6.56662	7.72362	6.21578	6.94562	7.14031	8.2362	7.64081	7.00327
STIP1	35	7.58859	7.58955	7.6404	7.78061	7.63002	7.60071	7.66401	7.60612	7.47503	7.50899
TP53INP1	35	8.2104	8.11944	8.16155	8.23242	8.63097	7.95153	8.36186	8.58347	9.01462	8.93665
TUSC4	35	6.78522	6.76093	6.87398	6.88053	6.75514	6.80529	6.94529	7.01455	6.80428	6.81133
UBE2N	35	6.86397	6.93876	6.87323	6.9691	6.88949	6.91223	6.99224	7.20675	7.14779	7.13513
VCP	35	7.52714	7.43953	7.75156	7.80494	7.80644	7.37041	7.9524	7.68467	7.51469	7.62339
VPS35	35	7.98445	7.98885	8.04101	7.82391	7.95778	7.98255	7.74259	7.81477	7.95311	7.92475
ZDHHC16	35	7.64111	7.56692	7.64778	7.81446	7.86869	7.67279	7.79652	7.86018	8.09733	8.07377
ZNF148	35	7.06777	7.26402	7.29533	7.15895	7.10463	6.97793	7.15649	7.15766	7.13379	7.13509
ZNF486	35	6.90558	6.83924	6.91599	6.91733	6.9568	6.76761	6.86935	7.13713	7.05372	6.97832
ABHD8	34	8.36053	8.49344	8.26439	8.64241	8.6471	8.2232	8.18541	8.89062	8.75281	8.72247
ACAT1	34	8.32041	8.40445	8.22563	7.93943	7.93046	8.48298	7.88149	7.3912	7.38557	7.53593
ACP5	34	9.19482	9.67268	9.10942	9.46775	9.86429	10.0871	8.51487	7.47029	7.42359	8.01291
ACTG1	34	13.6506	13.4512	13.7312	12.9372	13.5993	13.5385	13.1405	12.239	12.7475	13.0689
AIFM1	34	8.60252	8.74419	8.93856	8.26225	8.60415	8.64259	8.35318	8.03643	7.67439	8.0377
C12ORF47	34	8.22948	8.40509	8.33575	8.58892	7.89106	8.23372	8.23583	8.23097	8.14964	8.00342
C14ORF102	34	8.12192	8.28927	8.15259	8.2854	8.35753	7.86196	8.25293	8.42151	8.59019	8.49936
C1ORF52	34	7.61994	7.46592	7.59534	7.6604	7.61718	7.48775	7.66101	7.87542	7.70287	7.7093
CAMK1	34	8.5496	8.13104	8.2329	7.60137	7.78025	8.3674	8.04847	7.06023	6.5594	6.88643
CIRH1A	34	8.0823	8.16836	8.50798	8.16099	7.75541	8.61699	8.30577	8.20551	7.8327	7.66514
CTDSP2	34	9.73591	9.83549	9.38514	9.91553	9.79527	8.78026	9.62748	9.89472	10.0989	10.0888
DTX2	34	6.8808	6.72164	6.83939	6.83534	6.73209	7.0152	7.29077	7.10226	6.65771	6.62261
EBI2	34	6.74844	6.74532	6.66153	6.57396	7.64295	7.28019	7.51097	8.45518	9.23815	8.57728
EIF3F	34	9.2018	9.17668	9.43195	9.29942	9.03293	8.96686	9.12842	9.30612	9.32411	9.19577
ENOPH1	34	7.86351	7.78148	7.63595	8.05884	8.19216	7.99235	7.60415	7.87783	8.13208	8.22199
F11R	34	9.98833	10.8962	10.3789	9.08213	10.4888	6.51417	7.37751	6.31789	7.16503	8.81594
FAM53C	34	6.71574	6.55634	6.62056	6.55069	6.5673	6.7584	6.62634	6.56255	6.52799	6.51108
FERMT3	34	8.91669	9.02361	8.90321	8.79174	9.34353	7.34769	8.1718	8.03567	8.05289	8.6337
GAS6	34	8.18118	8.24322	8.13647	8.20702	8.58771	7.62466	8.07458	7.78952	7.60875	8.03152
GMPPB	34	6.55271	6.58059	6.57851	6.65243	6.49722	6.69327	6.79676	6.84327	6.47294	6.45162
GNG7	34	7.48619	7.59427	7.71413	7.75349	7.68584	7.58718	7.66641	7.65378	7.82295	7.76016
GNPDA1	34	7.33752	7.24806	7.32602	7.25935	7.31852	7.53572	7.32112	7.21905	7.35005	7.33802
GTPBP3	34	8.65476	8.66642	9.06384	8.82638	8.48229	9.1671	9.08443	9.32405	8.77576	8.64933
KARS	34	7.68971	8.14189	8.09017	7.76132	7.44438	7.84324	7.46926	7.40196	7.29256	7.24012
KIAA1147	34	8.09992	8.20605	8.04819	8.0562	8.12962	8.18602	8.02302	7.97938	7.92855	8.0595
LAD1	34	8.38488	8.1963	8.42542	8.31925	8.09289	8.63636	8.45427	8.57144	8.12218	7.99063
LOC387867	34	7.61472	7.65036	8.19145	7.57344	6.98666	8.22591	7.73401	6.54644	6.67981	6.58024
LOC652624	34	6.90364	6.81302	6.8035	6.68851	6.80446	6.91167	6.69391	6.67144	6.75101	6.76822
LOC92017	34	7.04671	7.06192	7.16046	7.151	7.01027	6.98517	6.98287	7.0159	6.75933	6.87618
MAP2K1	34	8.13051	7.94982	7.84435	8.03188	8.10252	8.07522	8.06767	8.1263	7.91578	7.96375
MCART1	34	8.09767	8.12352	7.98747	7.9816	7.85591	8.19514	7.90908	7.74188	7.70685	7.79192
MTF1	34	7.63953	7.51942	7.79123	7.40423	7.56271	7.40903	7.28521	7.38153	7.39093	7.41964
NRAS	34	6.92942	6.82938	6.90188	6.87648	7.00753	7.07683	6.9556	7.01647	6.94408	6.93951
OTUD4	34	7.06963	7.13405	7.27649	6.98702	6.9484	7.38136	7.05036	6.94749	7.08912	7.03415
PHF15	34	6.63368	6.63085	6.60661	6.56113	6.79161	6.75354	6.58311	6.61945	6.73174	6.6863
PHLDB1	34	6.77423	6.87532	6.90004	6.83681	6.88258	6.86401	6.93438	6.92366	7.0963	7.02637
PSMA3	34	9.17915	9.05873	9.17849	9.08108	9.14943	9.52873	9.69455	9.21929	8.93431	8.86617
RNF103	34	7.53837	7.39875	7.50067	7.58124	7.58765	7.64212	7.61515	7.49051	7.8082	7.74248
SCRN1	34	8.94559	9.1748	8.98247	9.05245	9.09673	9.14148	8.88497	8.9816	9.16453	9.19293
SLC35A1	34	7.84341	7.86056	7.91384	7.69471	7.86651	8.1643	7.8478	7.68067	7.65645	7.71035
SNX16	34	9.61291	9.53945	9.39398	9.10156	9.20585	9.4638	9.13349	9.02195	8.87037	8.92085
SNX4	34	8.37088	8.47614	8.40004	8.24774	8.16587	8.1049	7.88401	7.81767	7.65046	7.76721
SPINT2	34	8.85178	8.99375	8.96521	9.35491	9.20607	8.80692	8.9379	9.03668	8.5396	8.63358
SRXN1	34	8.09925	8.1061	8.12278	8.04669	8.38137	8.12538	8.14701	8.41238	8.42	8.46027
STAB1	34	7.58856	7.59811	7.29708	7.69683	7.20818	7.4215	7.14876	7.2423	6.94742	7.02682
TCIRG1	34	7.10111	7.47073	7.0766	7.26122	7.62102	6.94155	7.02354	6.88435	6.48727	6.86454
TEX2	34	6.88963	6.90913	7.03449	6.87433	6.92188	7.01078	6.99841	6.86756	6.85781	6.86511
THAP11	34	6.84395	6.7381	6.82509	6.77699	6.76789	6.95483	6.93745	6.87429	6.87272	6.87307
TNFRSF9	34	8.58362	8.45219	8.29156	8.55291	7.62238	7.43114	10.1352	8.84349	7.97891	7.53821
TSEN2	34	8.90144	9.09967	8.71786	9.19869	9.34236	8.58951	8.78194	9.35291	9.4886	9.53659
UCK2	34	8.24399	8.231	8.30181	8.16886	8.29764	8.20679	8.19169	7.98358	8.20331	8.19696
VNN1	34	7.39478	7.41007	6.7128	8.59124	9.3525	6.82489	7.23808	8.29507	8.71979	9.28348
WRB	34	7.42062	7.44921	7.48747	7.28626	7.28419	7.67561	7.37332	7.20537	7.15487	7.2386
ZNFX1	34	8.45441	8.43408	8.30038	8.17696	8.34725	8.39744	8.01905	7.91483	8.12892	8.20769
ACADVL	33	9.8043	10.1864	10.1221	10.7033	11.1116	11.5248	10.0032	10.745	10.2393	10.2879
ALOX15	33	6.45075	6.55898	10.7542	6.24471	6.36224	6.38667	6.35677	6.48629	6.3033	6.28104
ARHGEF18	33	9.75471	9.90467	9.61027	9.78362	9.96474	9.31906	9.37747	9.6423	9.56644	9.67784
ASCC1	33	8.50134	8.67243	8.32052	8.79698	8.78218	8.67621	8.51616	9.33111	9.1732	9.01586
ATP1A1	33	9.7823	9.75012	9.62594	10.0119	9.80535	10.657	10.0663	10.3338	9.9614	9.79406
ATP5D	33	9.26899	9.09096	9.31534	8.95999	8.54676	9.05494	9.12804	8.58119	8.49882	8.38536
ATP6V0E2	33	8.18905	8.55157	8.1813	8.27084	8.00691	7.63946	7.71039	7.52565	7.21521	7.48268
BMP6	33	6.43717	6.32083	6.37038	6.48515	7.31928	6.39352	6.45925	6.83761	7.78233	7.88627
C19ORF6	33	8.20351	8.3614	8.36104	8.45359	8.29451	8.0262	8.46016	8.55115	8.74605	8.63323
C7ORF41	33	7.40545	7.48	7.1991	7.36076	7.55045	6.6548	7.0346	6.61485	7.55902	7.59824
CCDC117	33	8.59297	8.50605	8.52533	8.82139	8.76517	8.1958	8.59422	8.96261	8.81879	8.87749
CEBPD	33	10.4036	10.6293	9.42082	10.6309	11.5558	8.48422	9.341	9.52674	9.96416	10.7481
COX10	33	8.16581	8.26709	8.57212	8.05895	7.78563	8.23753	8.61044	8.12681	7.75646	7.66042
COX5A	33	11.1625	11.2137	11.396	11.0592	10.6844	11.3934	11.2857	10.8467	10.6225	10.5126
CREB1	33	10.9033	11.1896	11.1421	11.2923	11.5776	10.6263	11.3314	11.4486	11.4331	11.5896
DAGLA	33	7.1998	7.448	7.86049	7.18662	6.95749	7.46203	7.50647	6.93248	6.79284	6.70938
DMC1	33	6.9803	6.99957	7.12005	7.05537	7.08274	7.02466	7.1522	7.01661	7.14102	7.07073
E2F3	33	8.44436	8.45049	8.45551	8.38048	8.55706	8.43242	8.37612	8.26655	8.223	8.36662
ECE2	33	12.3037	12.1465	12.0723	12.3517	12.5784	12.8467	12.7966	12.6908	12.4882	12.432
EEF1D	33	7.91072	7.71019	8.07814	7.7778	7.51253	8.49681	7.94437	7.78597	7.50676	7.43619
FLOT2	33	6.49092	6.65685	6.41789	6.63298	6.65814	6.79302	6.55936	6.46498	6.48672	6.60263
GAB2	33	7.20152	7.1954	7.03887	7.18897	7.17916	7.02746	6.89209	7.30829	7.23925	7.19375
GIMAP7	33	7.93904	7.71046	7.31323	7.7532	7.81454	7.22477	8.00305	7.93466	7.30271	7.52845
GRIPAP1	33	6.69722	6.67068	6.56231	6.75057	6.70751	6.52321	6.58364	6.87682	6.8677	6.86106
HBP1	33	10.8741	10.7956	10.7267	10.6368	10.7488	10.8846	10.5402	9.98748	10.4407	10.5476
HSD17B7	33	6.89913	6.97466	6.95407	6.76868	6.72297	6.54788	6.84059	6.68665	6.65267	6.68621
IFIT3	33	6.5988	6.61168	6.66495	6.58505	6.52654	6.70122	6.82764	6.66628	6.44196	6.46601
IFNGR1	33	7.41475	7.66239	7.55591	7.32378	7.27878	7.24394	7.3173	7.02792	7.3483	7.34798
JUNB	33	12.7714	12.6523	12.7514	12.7462	12.6796	12.6445	12.8631	12.9954	12.6216	12.5294
KIAA1949	33	7.47216	7.43794	7.42524	7.35448	7.43538	7.44308	7.31182	7.36237	7.2551	7.32024
LOC143666	33	7.42674	7.39029	7.47521	7.31241	7.09712	7.24149	7.38897	7.29649	7.135	7.09028
LOC283050	33	7.80409	7.7881	7.8094	7.78906	7.38265	7.6208	7.62654	7.482	7.68361	7.60668
LOC387763	33	10.9948	11.091	11.1828	11.3167	11.4316	10.9285	11.3474	11.624	11.9516	11.8186
LOC647340	33	7.68689	7.76189	7.57	7.58821	7.67899	7.78057	7.41971	7.52241	7.41781	7.5173
LRCH4	33	6.79208	6.75855	6.82936	6.78047	6.73754	6.67412	6.83866	6.80457	6.84262	6.7398
MAD2L2	33	6.98561	7.07006	7.07856	7.04096	7.07882	6.85206	7.03843	7.06007	7.16556	7.16102
MERTK	33	6.31859	6.27561	6.25427	6.37941	6.95285	6.35589	6.41443	6.82591	7.12951	7.26086
MRPS15	33	7.4908	7.51964	7.67788	7.43821	7.28008	7.8195	7.49978	7.23061	7.244	7.20817
NDUFB7	33	9.03764	8.97821	8.85592	8.66739	8.77681	8.69097	8.63134	8.3972	8.26201	8.42788
NOP2	33	8.74224	8.92064	9.23061	8.78352	8.36467	9.41506	8.88763	8.92186	8.40291	8.23627
NUBPL	33	12.7641	12.96	12.6423	12.9202	12.8446	12.357	12.6233	12.4439	12.3084	12.4424
PCCB	33	6.83146	6.89052	6.97593	6.97408	7.15037	6.79271	7.10092	7.19164	7.19661	7.17935
PDE4D	33	6.77201	6.7403	6.62659	6.90719	7.00405	6.69024	6.9204	7.04833	7.05394	7.05368
PER2	33	7.27732	7.25575	7.28977	7.22354	7.19625	6.99307	7.09684	6.82554	6.87903	6.99682
PPM1F	33	9.84318	10.0453	10.1655	9.96098	9.80848	10.1667	9.8978	10.1122	9.77881	9.69849
PSMC2	33	8.72222	8.71511	8.73069	8.54376	8.69408	9.16525	8.70564	8.53597	8.46149	8.40581
PSMD4	33	7.33507	7.34857	7.35891	7.37764	7.48576	7.37737	7.38867	7.35102	7.477	7.51252
QARS	33	8.67185	8.78116	8.53418	8.32236	8.45036	8.55376	8.08236	7.6471	7.51147	7.76393
RALY	33	6.44159	6.44775	7.46747	6.27678	6.77785	6.59743	6.49889	6.54259	6.55521	6.65345
RCN2	33	8.20078	8.22507	8.14126	8.31101	8.29489	8.09067	8.04672	8.38398	8.4446	8.37491
RER1	33	8.5747	8.66714	8.69568	8.46225	8.6323	7.62794	8.62084	8.45805	8.06444	8.29262
RGS2	33	7.36503	7.36941	7.51886	7.53559	7.28951	7.44727	7.78347	7.73646	7.39436	7.23985
RNF34	33	9.15637	9.11849	9.20524	9.10629	9.05834	8.79273	9.17787	8.97579	9.17738	9.11434
RSU1	33	8.24057	8.09434	8.21904	8.07025	7.99187	8.4172	8.27361	7.87071	8.06233	8.04397
SAMD9L	33	9.2146	9.3023	9.14673	8.99018	8.89653	9.25796	8.8851	8.69737	8.61627	8.5809
SDAD1	33	7.07187	6.88493	7.28	7.02082	7.28983	7.37375	7	6.68445	7.05251	7.15725
SLC35B1	33	8.03072	8.01243	8.03804	8.01847	8.06476	7.69385	7.87638	8.07472	8.16984	8.06288
SPATS2L	33	11.041	10.8879	11.0406	10.9201	10.8782	11.0253	10.9265	11.0436	10.9588	10.8794
SPSB3	33	9.05104	8.90308	9.60423	9.18746	9.23499	9.3213	9.41684	9.3863	9.29732	9.1738
TBXAS1	33	8.14243	8.12608	7.97769	8.12372	8.08379	8.15648	8.03438	8.14878	8.28546	8.26643
TMEM71	33	8.46384	8.53258	8.30615	8.46205	8.37334	8.24599	8.30132	8.70699	8.43993	8.39178
TNIP1	33	6.64465	6.50862	6.60084	6.65842	6.57466	6.73554	6.75325	6.74238	6.74481	6.70995
UHRF1	33	7.13888	7.1079	7.27283	7.12252	7.17988	7.11989	7.09022	7.15328	7.27504	7.29386
WTAP	33	7.83527	7.88747	7.64875	7.85951	7.82293	6.96872	7.6493	7.65618	7.77814	7.81509
WWC3	33	9.68761	10.0549	9.30771	9.64847	9.82913	8.4569	8.96848	8.69992	8.73675	9.18252
YTHDC1	33	6.84087	6.78967	6.72192	6.73184	6.84877	6.76338	6.81008	6.75016	6.56838	6.71704
ZNF524	33	6.58153	6.59134	6.61088	6.5795	6.49717	6.70651	6.6185	6.64178	6.50623	6.52353
A4GALT	32	6.31335	6.27281	6.32404	6.51336	6.54198	6.32818	6.38525	7.3698	7.57875	7.31013
ABCC3	32	10.222	10.3021	10.5547	10.5327	10.1475	12.0568	10.3798	11.2728	10.702	10.3985
ADK	32	8.51668	8.65133	8.72652	8.2163	7.90074	8.60976	8.15651	7.24451	7.69405	7.71668
APOL3	32	7.38184	7.14704	7.47361	7.72241	6.93318	7.21193	9.62591	9.33019	8.81652	7.97856
APRT	32	8.91797	8.8663	8.90514	8.41285	8.1716	8.6964	8.56062	8.09474	8.05518	7.99822
ARL5A	32	10.7199	10.9702	10.6934	10.4251	10.5316	10.1691	10.129	9.87948	10.0438	10.2987
ATP5J	32	10.577	10.5573	10.5347	10.2391	10.3489	10.7887	10.4321	9.85073	9.97459	10.0741
C1ORF212	32	6.81837	6.87888	6.89509	6.86025	6.86491	6.92104	6.81469	6.84985	6.64532	6.75817
CKLF	32	10.7576	10.4618	11.0335	10.2555	9.99103	11.1241	10.5936	10.2509	10.1862	10.0273
COL8A2	32	7.82003	7.83478	7.64705	8.11919	7.16573	8.5546	8.11148	7.57866	7.34471	7.10711
CORO7	32	8.40895	8.38919	8.2089	8.11143	8.40692	7.98601	7.93816	7.96212	7.75033	7.98266
CTDSPL	32	7.99703	8.19524	7.74922	7.76815	7.94304	7.28342	7.06999	6.90015	6.36593	6.94252
CXCL2	32	8.90767	8.88891	7.35998	8.82047	11.0203	8.61502	8.07441	8.95983	10.123	10.9164
CYP27B1	32	8.24319	8.03573	8.39329	8.19659	8.27502	8.49114	8.20454	9.27088	8.91245	8.66061
ELL2	32	9.21031	9.19637	9.12678	8.67458	9.25387	8.48039	8.54627	8.43942	9.00981	9.14631
FAM38A	32	9.55612	9.68097	9.52523	9.66095	9.69778	8.99939	9.50988	9.70564	9.88933	9.87562
FAM96A	32	8.84727	8.72856	8.97407	9.00233	9.0902	8.95093	8.99644	9.24859	9.18637	9.1796
FLJ41423	32	6.38793	6.24158	6.21245	6.32133	6.89217	6.33614	6.31963	6.91581	7.78133	7.54752
GIMAP4	32	7.69833	7.78971	7.17876	7.83711	7.79969	6.64516	7.98882	7.65465	6.88421	7.20473
GLRX2	32	10.0777	10.0809	10.1376	9.92771	9.83203	10.2192	9.79574	9.6393	9.54788	9.65635
HYOU1	32	9.04034	9.00722	9.08085	8.79813	8.85335	8.75202	8.82241	8.30824	8.48687	8.57406
IER3	32	7.66975	7.64457	7.69272	7.63521	7.671	7.77072	7.63803	7.49619	7.53893	7.5886
IL19	32	8.09411	7.53226	7.58109	8.55875	8.84486	8.97604	9.13131	10.0876	11.9994	11.4842
INPP5D	32	6.82819	6.86148	6.88881	6.84431	6.92476	6.85136	6.82156	6.7881	6.95164	6.91961
ITFG3	32	6.81741	6.81896	6.93725	6.80363	6.76356	6.78384	6.88113	6.81644	6.80939	6.78731
ITGB1BP1	32	13.6081	13.6233	13.737	13.6606	13.3497	13.5289	13.8423	13.5886	13.563	13.3964
LOC402221	32	10.7262	10.7603	10.6097	10.5745	10.225	10.1541	10.6285	10.6243	11.0782	10.7641
LOC646200	32	7.1951	7.26628	7.19289	7.39419	7.44803	7.11273	7.26754	7.27631	7.46035	7.49835
LOC648622	32	6.97649	6.92923	6.93435	6.81544	6.91687	6.95498	6.83307	6.71752	6.67268	6.78848
LOC653377	32	9.35658	9.41845	9.41158	8.75194	8.99153	9.14299	8.73028	8.32308	8.52633	8.66148
LOC653450	32	6.51855	6.57857	6.53989	6.55215	6.48851	6.80563	6.54815	6.59135	6.5595	6.53901
LYRM5	32	9.29997	9.15677	9.0377	9.57502	9.02723	9.70631	9.92092	9.86645	10.0604	9.67537
MAPK6	32	8.29679	8.22838	8.19868	8.53566	8.29793	7.91169	8.30729	8.63172	8.88829	8.67992
MCM6	32	9.23768	9.36645	9.39189	9.51467	9.7508	8.91546	9.71679	9.8167	9.87278	9.86167
MRPL13	32	8.35995	8.41322	8.60669	8.1202	7.87231	8.56816	8.37662	7.78552	7.80653	7.74786
MRPL20	32	9.15311	9.20597	9.19205	9.06945	9.04605	9.27725	9.01932	8.84131	8.79172	8.88652
MRPS27	32	8.71387	8.62866	9.0032	8.62635	8.19583	8.88274	9.03841	8.55194	8.37058	8.20333
NBN	32	8.47909	8.32521	8.63834	8.70296	8.25616	8.91789	9.41697	9.97517	9.74836	9.25695
NDST2	32	8.87373	9.03799	8.43973	8.85331	9.39071	8.31539	8.43904	8.81307	9.21586	9.42815
NFX1	32	7.39096	7.29883	7.76801	7.50244	7.38415	7.60317	7.76963	7.29159	7.40215	7.33363
NUMA1	32	9.82978	9.74844	9.61356	10.0358	9.99198	9.93281	10.2831	10.103	10.368	10.2514
OCIAD1	32	7.6559	7.71106	7.65312	7.73272	7.83132	7.71858	7.55503	7.5822	7.57383	7.6223
OKL38	32	6.89613	6.6864	6.50316	6.50449	6.73746	6.79347	6.38145	6.33239	6.44229	6.52398
PAK1	32	8.00781	8.09574	8.04372	7.9556	7.75586	8.26265	7.88742	7.79673	7.54628	7.53421
PARP9	32	8.93009	8.75699	9.00194	8.64091	8.2867	9.37125	9.02704	8.84958	8.63252	8.31503
PKM2	32	6.98874	6.74204	6.77224	6.87288	7.0006	6.96758	6.75638	7.02304	6.77565	6.85743
PPIL1	32	9.84007	10.0082	10.1154	9.77674	9.43545	9.67616	9.80232	9.49363	9.71894	9.53602
PRMT3	32	7.37705	7.31452	7.53355	7.34723	7.1271	7.89138	7.44556	7.45624	7.26172	7.13334
PSIP1	32	10.1602	10.0393	10.2071	10.0472	10.1832	10.616	10.2901	9.82891	10.0667	10.0678
PSMB5	32	10.8533	10.894	10.8698	10.7555	11.0009	11.2376	10.8856	10.6965	10.3558	10.5633
PSMB8	32	7.96177	7.89692	8.06397	8.10069	7.40248	7.8803	9.47772	8.94209	8.04262	7.53785
PSMD1	32	9.57174	9.38933	9.46456	9.36746	9.55328	9.72436	9.48034	9.12333	9.27461	9.35053
RABAC1	32	8.457	8.37097	8.82217	8.62105	8.33424	8.6367	8.49362	8.82577	8.33385	8.2249
RAN	32	8.35285	8.41848	8.54156	8.24942	8.11004	8.71192	8.3199	8.19092	8.01324	7.95372
RB1CC1	32	6.57053	6.60575	6.58141	6.56079	6.53092	6.80275	6.60799	6.70289	6.60949	6.62711
RUNDC1	32	6.93278	7.04879	7.03027	7.14901	7.15638	6.93981	7.11773	7.34164	7.20671	7.20816
SERBP1	32	7.00648	7.06705	7.1014	6.94271	6.9309	7.43785	7.05492	6.95005	6.998	6.88786
SH3GLB1	32	9.28043	9.42846	9.29262	9.42286	9.56529	8.57959	9.11599	9.42923	9.37827	9.41092
SLC27A1	32	8.92268	9.16138	10.0225	8.73404	7.9372	8.95011	9.57675	8.65902	8.19478	7.86541
ST3GAL5	32	7.83453	7.73398	7.41287	7.6451	7.72547	8.28187	7.70222	7.23226	7.8087	7.63008
STK39	32	9.81573	9.78239	9.32828	9.61687	10.1815	9.55845	9.54743	9.14328	9.34443	9.70667
STXBP2	32	8.24927	8.21822	8.01592	8.24833	8.34872	8.11646	8.14116	8.1477	8.43989	8.47638
THYN1	32	8.65565	8.66964	8.5859	8.75129	8.6616	8.67837	8.93877	8.67212	9.00272	8.8531
TIGA1	32	6.98167	6.93193	6.92369	7.08546	6.95197	7.01003	6.91319	7.13979	7.06302	6.94779
TIMM23	32	6.79123	6.67047	6.80462	6.81683	6.61882	6.74887	6.80866	6.81176	6.56722	6.59809
TRAF3IP3	32	6.70834	6.82283	7.36647	6.86887	7.05362	7.23118	6.87269	7.26433	6.77228	6.7366
TXNRD1	32	7.71444	7.92438	7.52521	7.58332	7.60515	7.60182	7.34878	7.39259	7.45094	7.50721
VPS8	32	6.88683	6.79926	6.90493	6.74376	6.75059	6.91696	6.79383	6.7698	6.6339	6.72528
ACACA	31	8.28773	8.06984	8.05759	7.29823	7.27591	8.01899	7.56237	7.06804	7.27304	7.35249
ATP2C1	31	9.10577	8.91676	8.43664	8.9439	9.06763	9.31273	8.82099	8.7859	9.39563	9.27791
BIRC2	31	8.99284	9.03387	9.07574	9.04857	9.23983	8.88566	9.02227	9.16526	9.46041	9.35068
BRD8	31	7.37907	7.40965	7.13323	7.53443	7.57347	7.08307	7.01336	7.39313	7.42827	7.6208
C10ORF54	31	8.85775	8.89013	8.15923	8.60246	8.63437	8.19295	8.34531	8.84702	8.84373	8.90223
C1ORF59	31	8.63751	8.51538	8.63372	8.66941	8.68893	8.71296	8.80219	8.74177	8.71373	8.70612
C21ORF24	31	10.2859	10.6445	10.5692	10.6728	11.0334	9.95196	10.577	10.9691	11.0741	11.1352
C2ORF47	31	8.17403	8.15028	8.37658	8.16854	8.10632	8.4299	8.31718	8.11983	7.95548	7.99831
CASC3	31	7.76004	7.64057	7.65751	7.86044	7.81971	7.76314	7.77826	8.1664	8.07693	7.96529
CCDC34	31	7.1844	7.33542	7.29042	7.12866	7.0346	7.11979	7.00192	6.98316	6.84895	6.86923
CDKN1A	31	11.4422	11.7175	12.6159	11.2648	11.9097	10.8636	11.9526	11.4832	12.2221	11.981
CISD1	31	8.75884	8.86955	9.10448	8.51596	8.36585	8.9081	8.72217	8.51334	8.05605	8.04014
CSF1	31	6.6208	6.55506	6.8426	6.64607	6.36697	6.78141	7.3155	6.67336	6.42704	6.26032
CYBRD1	31	9.19501	9.61805	8.82333	9.42587	9.33809	7.43466	7.92972	7.68489	8.29499	8.72152
DPEP2	31	8.30963	8.40576	8.3344	8.4916	8.46694	8.08553	8.2735	8.68296	8.67958	8.62651
DPY19L1	31	6.75028	6.74239	6.77991	6.85033	6.75869	6.83192	6.74476	6.85993	6.7645	6.79868
EFTUD2	31	6.98108	7.07278	6.95883	7.03512	7.11714	7.18307	6.83818	6.82147	6.82431	6.95083
FLJ44124	31	6.99585	6.98654	7.10255	6.85982	6.90431	7.12554	7.07308	6.91207	6.73005	6.84592
FTHL3	31	13.4344	13.3931	13.46	13.7085	13.7633	13.81	13.7567	13.9315	13.8972	13.8178
GMFB	31	9.47366	9.5435	9.30737	9.23727	9.36909	8.97519	9.04457	8.62022	8.78693	9.04164
GPR172A	31	7.01636	6.91685	6.9498	7.27334	7.38493	7.04377	6.95551	7.15897	7.16236	7.26676
GPR84	31	6.88926	6.87512	6.78313	6.73467	6.74416	6.85443	6.72532	6.78295	6.77808	6.76302
GPSM3	31	6.92431	6.98674	7.31096	6.56772	6.54393	6.86807	6.77721	6.30135	6.42922	6.42829
GSN	31	7.78463	7.77744	7.79323	7.72076	7.68355	7.71498	7.61502	7.54144	7.53356	7.54072
HIVEP1	31	11.3654	11.4738	11.1722	11.4732	11.494	11.459	11.1341	11.0238	11.0114	11.1409
HOMER2	31	6.85885	6.97756	8.94573	6.46804	6.87455	7.19158	6.77468	6.64859	6.49494	6.50461
IL1A	31	10.8122	10.1361	8.95393	10.7886	11.6653	11.2393	12.1771	12.7734	14.1589	13.5123
ITGAM	31	8.44307	8.24988	8.50638	8.6266	8.87666	8.61409	8.28589	9.0008	9.79576	9.6875
LOC391811	31	6.47853	6.50246	6.48238	6.60886	6.41503	6.43437	6.54023	6.70696	6.96784	6.82458
LOC646531	31	8.66952	8.60291	8.41221	8.10561	8.30765	8.91543	8.2911	7.79486	8.13578	8.21826
LOC728653	31	6.73482	6.83639	6.84185	6.77889	6.66786	6.7494	6.76248	6.67839	6.58395	6.63259
LOC729446	31	12.3666	12.3996	12.2712	12.3076	12.4136	12.1331	12.0652	11.9812	11.9618	12.1753
MAP2K2	31	8.06237	7.90653	8.09332	7.93519	8.09422	8.03342	8.04967	7.94324	8.22686	8.14305
MARS2	31	6.95606	6.92252	7.06859	7.04735	6.9696	7.37682	7.20069	7.02017	7.33774	7.17094
MAT2B	31	9.68076	9.6463	9.85404	9.90735	9.73507	9.67045	9.82345	9.91334	9.78996	9.73772
MLF2	31	8.40034	8.45939	7.70579	8.23655	8.49648	8.30119	8.48338	8.41839	8.41246	8.69839
MREG	31	9.05043	9.13141	9.11785	9.28267	9.27677	8.99553	8.98254	9.26569	9.08285	9.16791
MRPS7	31	8.07614	8.04887	8.25945	7.99805	7.81168	8.39421	8.28201	7.98278	7.83488	7.74157
MUM1	31	7.39698	7.37904	7.32579	7.15327	7.28903	7.58397	7.2553	6.80784	7.04014	7.16145
MYL6	31	8.17847	8.16981	8.37868	8.31964	8.11541	7.29567	8.17251	8.67663	8.66345	8.44876
NFE2	31	8.48368	8.74964	8.52429	8.09275	7.3579	6.61955	7.32474	6.619	6.74467	7.10203
NINJ2	31	8.56836	8.7194	7.9078	8.46544	8.89489	7.622	7.53746	7.95941	8.02257	8.55074
NLRC4	31	7.66218	7.65878	7.28137	7.77063	7.71515	8.13094	7.42276	7.92558	7.72881	7.68595
PCK2	31	9.08683	9.26137	9.22541	9.19684	9.03322	9.04969	8.89342	9.14167	9.01632	8.91774
PGM2	31	6.79271	6.76903	6.73928	6.83172	6.86335	6.68217	6.67592	6.69549	6.63108	6.71611
PHF1	31	7.18183	7.16137	7.16589	7.32532	7.14426	7.2066	7.22101	7.50337	7.74561	7.53246
PI4KB	31	7.91743	7.90271	7.84856	8.05118	8.04209	7.70076	7.8925	8.18141	8.13539	8.09104
PIP5K1C	31	7.05997	7.06851	7.12523	7.09448	7.28837	7.00498	7.02192	7.01072	6.9125	7.07294
PPP1R14B	31	10.7083	10.6828	10.413	10.7588	11.0959	10.5826	11.1351	11.1785	11.6656	11.4127
PTPN12	31	8.3963	8.29433	8.13768	8.04031	8.38902	7.91924	8.08989	8.23051	8.57628	8.70111
RARRES3	31	9.31802	9.19419	9.41905	9.13867	9.0609	9.5403	9.29559	8.86336	8.95753	8.94336
RASSF7	31	7.57371	7.22559	7.44011	7.49557	7.40858	7.62779	7.59407	7.70305	7.47766	7.41175
RBM15	31	8.28069	8.37045	8.23761	8.47956	8.59649	8.1618	8.15544	8.56728	8.83099	8.83969
RNASE6	31	7.4721	7.567	7.64016	7.61827	7.43317	7.82391	7.47482	7.57265	7.47613	7.52048
SELS	31	8.63239	8.64142	8.72961	8.52395	8.91845	8.69198	8.41487	8.30834	8.48535	8.76277
SERF2	31	7.27574	7.30089	7.24624	7.12121	7.01094	6.96048	7.08636	6.94814	7.02621	7.05314
SIPA1	31	8.19468	8.42593	8.1285	8.56463	8.92291	8.67696	8.03241	8.51568	8.21815	8.4624
SMAD4	31	7.42163	7.41252	7.56529	7.65025	7.41628	7.45263	7.3502	7.50893	7.60708	7.52837
SMNDC1	31	7.70817	7.62198	7.67053	8.63075	9.24568	8.14967	7.7274	8.90042	9.28461	9.5366
SMOX	31	6.58186	6.49374	6.56933	6.5864	6.57996	6.84054	6.58348	6.74476	6.7617	6.73969
SUCLG1	31	7.85374	7.85041	7.88756	7.74984	7.58079	7.74977	7.78318	7.38023	7.34738	7.46554
TAF4	31	7.00931	6.9215	7.03066	7.03876	6.99915	6.97828	7.04058	7.1811	6.99321	7.01317
TDG	31	7.06086	7.10469	7.19373	7.01336	7.5089	7.1201	7.17182	7.43885	7.38958	7.5124
TMEM205	31	8.18909	7.97396	8.10057	8.26145	8.23661	8.32615	8.31287	8.50904	8.33143	8.32023
TNFAIP8	31	6.7266	6.74534	6.73479	6.91704	6.80301	6.68136	6.66739	7.11126	7.02899	7.01591
TP53INP2	31	7.23876	7.19372	7.20831	7.18943	7.22411	7.32153	7.21757	7.46724	7.24299	7.203
TXNDC17	31	7.29859	7.24138	7.1535	7.17152	6.91466	6.73934	7.10168	7.28317	7.47432	7.31829
USP42	31	7.25501	7.28937	7.26914	7.24222	7.22914	7.12978	7.21184	7.0856	7.23051	7.24717
WWP1	31	7.83385	7.50988	7.62164	7.74784	7.76208	7.58432	7.78919	7.73827	7.73211	7.71854
XRN1	31	8.53634	8.60005	8.23291	8.20057	8.44287	8.09567	8.09349	7.93036	8.24907	8.41009
ZNF746	31	6.69352	6.64059	6.6876	6.64959	6.66028	6.79136	6.68297	6.59647	6.64222	6.6424
ACOT9	30	8.14871	7.99366	8.078	7.89528	8.19455	8.19541	8.26057	7.7031	8.05331	8.13232
AHCY	30	9.10576	9.07565	9.40586	8.36887	8.41563	9.13071	8.52573	8.081	7.92126	7.97415
AP1B1	30	9.15345	9.56038	9.66228	8.84343	9.84512	8.69292	8.48632	8.47561	8.39256	8.90424
BRE	30	8.22817	8.07196	7.96863	8.10528	8.20518	7.86461	7.9732	8.21844	8.10067	8.12291
C14ORF106	30	8.74131	8.76952	8.58486	8.66892	8.25753	8.54077	8.53948	8.84744	8.42513	8.23892
C20ORF24	30	12.1207	12.0213	11.926	12.0248	11.9334	12.7072	12.2546	11.9482	11.7448	11.7752
C9ORF30	30	7.41022	7.24459	7.72876	7.68092	7.64855	7.84269	8.1148	8.50817	8.58654	8.33025
CAPNS1	30	10.0691	9.89232	9.75091	9.57068	10.0411	9.64975	9.38971	9.19075	9.21175	9.5048
CD1C	30	8.63502	8.3649	9.85912	7.38266	8.13282	7.58683	7.75157	6.28921	6.68906	7.21199
CLTA	30	10.0157	10.1103	9.89527	9.72885	9.97093	9.66984	9.56732	9.33228	9.3027	9.52011
COX5B	30	10.3569	10.3429	10.3602	9.91444	9.85678	10.0662	10.1509	9.45918	9.55634	9.59303
CPNE3	30	9.69466	9.69038	9.45392	9.54246	9.78789	9.07703	9.11666	8.92537	9.34267	9.5854
CRCP	30	8.42813	8.59218	8.70008	8.64784	8.9466	8.19914	8.80782	8.86061	8.93809	9.04635
CTSD	30	8.875	8.75052	8.09425	9.31621	9.38189	9.3617	8.55334	8.81783	7.90533	8.20253
CXCL5	30	8.68224	8.40627	7.38939	10.0771	11.0152	10.5258	8.97009	11.0453	11.1108	11.3909
DAGLB	30	8.43102	8.59884	8.28438	8.53261	8.64602	8.2318	8.07612	8.55044	8.66096	8.7208
DCK	30	8.96559	8.81255	8.82403	8.58164	8.47777	8.50189	9.14635	8.47502	8.49599	8.33822
DDX21	30	9.08673	8.93845	9.46212	9.13171	8.43203	10.0121	9.61836	9.16249	8.9772	8.60148
DHRS9	30	9.29152	10.0902	9.63654	9.9555	9.44668	8.31898	10.0512	7.95261	6.6364	7.32177
EPB41L3	30	6.68034	6.66727	6.56889	6.60243	6.75056	6.55643	6.59818	6.69612	6.67462	6.78005
EPRS	30	7.40698	7.50032	7.7072	7.36072	7.29528	7.15339	7.3511	7.4203	7.43227	7.38277
EXOSC3	30	6.86204	6.76041	6.93673	6.70165	6.44138	7.20376	6.94559	6.95002	6.66722	6.52631
FKBP15	30	10.6317	10.36	10.7197	9.76339	9.80611	10.6577	10.2385	9.67379	9.43806	9.52398
FZD2	30	6.99785	6.99304	7.09333	6.99307	7.07811	6.98553	7.14376	7.003	7.17056	7.1151
GALM	30	7.83321	7.86303	7.8019	7.62091	7.88036	7.8293	7.58254	7.42998	7.56511	7.71628
GPBP1	30	8.13626	8.06724	8.14214	8.25358	8.17175	8.09323	8.30278	8.13288	8.14616	8.13226
GPR108	30	6.82556	6.77928	6.95983	6.7489	6.51272	6.67408	7.82369	6.78717	7.53944	6.99412
GRAMD4	30	7.13369	7.1572	7.27141	7.01669	7.37813	6.54732	7.0733	7.00419	6.75022	7.00739
HM13	30	6.84852	6.8437	6.87212	6.82332	6.88402	6.86283	6.91992	6.87434	7.1059	6.99798
IL4R	30	7.37627	6.86608	7.07894	7.24315	9.77931	7.69344	8.85298	8.41537	9.29811	10.5648
KPNA4	30	8.94867	8.8315	8.77817	9.0224	9.00713	8.67136	8.82609	9.1748	8.9982	8.99365
KPNA6	30	10.154	9.87375	10.4385	10.3117	10.2521	10.6612	10.7064	10.5377	10.4959	10.2279
LARS	30	7.05933	7.00871	7.0929	6.90402	7.02461	7.33186	6.99097	6.94308	6.76497	6.85616
LOC284988	30	6.59273	6.58477	6.83964	6.52055	6.36584	6.42901	6.52297	6.54332	6.51289	6.43336
LOC407835	30	7.44299	7.25598	7.43498	7.24407	6.93091	7.06951	7.26286	6.98048	7.26164	7.17849
LOC648210	30	9.56123	9.6698	9.56315	8.9634	8.60458	9.21326	9.1659	8.47294	8.786	8.67443
LOC650369	30	10.5024	10.3476	10.5587	10.6798	10.8414	11.1328	10.9567	11.1795	10.8197	10.8603
MCCC1	30	7.56612	7.60643	7.49718	7.74831	7.88383	7.74986	7.48796	7.80765	7.79825	7.86333
MCEE	30	8.56948	8.43371	8.2653	8.62015	8.78994	8.11134	9.01013	9.44947	9.40081	9.30931
MEPCE	30	7.20175	7.13283	7.16623	7.42569	7.53342	7.51252	7.4094	7.51829	7.47671	7.47953
MKI67IP	30	7.56219	7.42681	7.74236	7.07001	7.27199	7.38436	7.32292	7.26723	7.32135	7.29111
MRI1	30	6.8491	6.80842	6.85775	6.82616	6.94123	7.12296	6.82772	7.04972	6.97757	6.96919
MRPL17	30	7.11842	6.87486	7.04744	7.09331	6.94333	7.27054	7.16376	7.2228	7.00061	6.94242
NFKB1	30	10.8519	10.7803	10.9742	10.8344	11.2485	11.4592	11.2905	11.4447	12.1833	11.8732
NIPBL	30	8.42843	8.50112	8.40175	8.77943	8.58297	8.1878	8.49469	8.83514	8.82389	8.77622
OAS3	30	6.92293	6.80486	7.0081	7.0828	6.88309	7.62593	7.33395	6.74951	6.62894	6.61128
PAQR4	30	7.18514	7.04951	7.2544	7.04492	7.00121	6.93633	7.28851	6.92492	6.73376	6.71246
PARP3	30	10.199	10.3368	10.3642	10.2636	10.0605	10.0255	10.0706	10.1588	10.311	10.2659
PLA2G15	30	6.82269	6.8428	6.95114	6.96109	7.11332	6.86483	7.05617	7.11546	7.05537	7.13956
PLAUR	30	6.73163	6.6812	6.52168	6.52788	6.53245	6.25972	6.4848	6.51755	6.45498	6.54927
PPP1CC	30	7.23662	7.03717	7.36078	7.16367	7.24094	7.3651	7.3238	7.39078	7.37384	7.2867
PRKRIR	30	7.19783	7.2825	7.29576	7.10605	7.08967	6.86602	7.14635	6.92895	6.91834	6.96444
RNF125	30	7.128	7.32891	7.32213	7.12119	7.16669	7.19531	7.21777	7.25045	7.21844	7.2152
SAP30	30	6.76687	6.73558	6.75651	6.84587	6.89813	6.81127	6.79503	6.82148	6.89103	6.92859
SERPINB7	30	8.38236	8.24181	7.94713	7.92645	8.56926	8.12134	8.07132	7.605	8.12642	8.36964
SF3A3	30	9.83427	9.82898	9.7864	9.92798	9.90196	9.64579	9.6488	9.70162	10.0684	10.0491
SHMT1	30	9.17093	9.08719	9.48723	8.99051	8.5961	9.36246	9.35342	9.49829	8.7102	8.3478
SLC7A1	30	7.12372	7.09512	7.83588	8.00718	8.00098	8.71966	7.9769	8.13278	8.85387	8.68567
SLC9A1	30	7.86363	7.79505	7.48144	7.80594	7.80918	7.20542	7.42008	8.0217	7.81644	7.90316
SNIP1	30	6.73694	6.59977	6.66347	6.67799	6.76088	6.54462	6.7562	6.47955	6.82101	6.8162
SRRM2	30	9.40984	9.47555	10.1468	9.93797	9.72071	10.5935	10.0823	9.91106	9.28315	9.29403
TGOLN2	30	8.1456	8.01444	8.0219	7.90316	7.75429	8.42288	8.07284	7.89124	7.88171	7.76816
TMED2	30	9.92524	10.0237	10.0203	9.77559	9.68799	10.4544	9.57874	9.3891	9.2906	9.30974
TMEM147	30	9.18665	9.08541	9.3231	9.1573	9.14917	8.92976	9.37982	9.66571	9.39735	9.25584
TNFAIP3	30	7.56472	6.98653	7.34348	8.61069	9.02425	8.67892	10.0835	11.9437	11.7663	11.3284
TNFSF10	30	8.85499	9.039	8.31277	8.73594	8.82696	8.15899	7.89523	8.19408	8.44868	8.62572
TNFSF12	30	7.17735	7.29624	6.75952	7.1258	7.07057	6.94129	6.65951	6.92797	7.1033	7.1265
TRAF1	30	6.60712	6.62333	6.68634	6.7314	6.52383	6.84544	6.87649	6.90085	6.90904	6.71609
UTP14C	30	6.67324	6.58732	6.80578	6.65808	6.56413	6.88487	6.69334	6.68305	6.48471	6.55505
WBP4	30	7.75807	7.95085	7.26004	8.08562	8.40534	8.267	7.59341	8.17753	7.84824	8.02065
ZFR	30	6.98783	6.91708	7.01766	7.04739	7.19994	7.02931	7.15578	7.2786	7.1563	7.28067
ZGPAT	30	6.82547	6.79239	6.87182	6.82544	6.74461	6.92702	6.89006	6.85222	6.67617	6.63601
ZNF189	30	7.22396	7.18924	7.30161	7.37048	7.46564	6.92614	7.25721	7.31714	7.24977	7.36284
ZNF816A	30	7.00445	7.12178	7.00138	7.0434	7.26025	6.77916	6.98334	7.01967	7.30802	7.33324
ADD3	29	7.84952	8.10277	7.76256	8.38101	8.01573	7.60721	7.4361	8.12141	7.9408	8.05522
ADO	29	8.66485	8.57622	9.49055	8.74596	7.87977	9.22356	9.2339	8.77746	8.45337	8.02818
AGGF1	29	8.06076	7.99145	7.97326	7.94881	7.98344	8.15696	7.86217	7.93298	7.78032	7.86834
ARID5B	29	8.16753	8.32197	8.2544	9.22067	9.20287	8.42116	9.28224	9.58898	10.0704	9.97174
ATP5SL	29	8.66045	8.65093	8.62745	8.53368	8.38522	8.87209	8.63122	8.68272	8.3141	8.24657
ATP8B4	29	9.98323	10.1413	9.1996	9.70388	10.6816	8.84102	8.68514	9.28161	9.46304	10.2475
BANP	29	9.06564	9.03676	9.21856	9.87661	9.86437	9.49508	9.55266	9.78294	10.2356	10.1508
BCAT1	29	8.2004	7.76887	7.54015	8.54504	7.9249	8.6572	8.51073	8.69729	9.46401	8.92934
C19ORF31	29	13.2107	13.3189	13.3787	13.4853	13.4553	12.9439	13.46	13.4397	13.4706	13.4844
C1ORF218	29	10.6369	11.1435	10.659	10.7199	11.4733	11.0207	9.8516	9.86524	9.31245	10.0283
C5ORF41	29	7.71302	7.75082	7.77445	8.41096	8.20995	7.48231	8.1663	8.76351	8.89711	8.72855
C5ORF5	29	7.74781	7.67793	7.91037	7.64789	7.97351	7.9255	7.82348	7.5287	7.62727	7.74958
CCL5	29	8.23227	7.66936	9.79014	8.91186	8.07079	10.3469	11.2546	13.0363	11.6465	9.93505
CD1E	29	8.77503	8.07142	10.169	7.54833	7.45922	8.5929	8.18985	6.1759	7.13024	6.98899
CHMP1A	29	8.31619	8.26626	8.19187	8.3193	8.52706	8.24446	8.25766	8.28422	8.25075	8.31881
CLYBL	29	7.37574	7.3512	7.78832	7.29696	6.85791	7.20264	7.58371	6.95058	6.78637	6.76724
CTSL1	29	11.0381	11.2564	10.9544	12.3504	13.5663	12.4659	11.5285	12.5277	11.643	12.4487
DBNDD2	29	11.3293	11.4567	11.1834	11.5677	11.3011	10.6763	10.3106	11.4	11.3426	11.4699
DCAF6	29	8.94713	8.97917	8.74846	8.9991	9.22401	8.81064	7.96864	8.60485	9.14227	9.21048
DCP2	29	9.31353	9.08846	9.31879	9.32902	9.44568	8.70694	8.99895	9.29339	9.64991	9.69866
DDX10	29	7.58655	7.58213	7.94436	7.46094	7.2271	8.14256	7.78754	7.47822	7.12684	7.02131
DNAJB11	29	7.11836	7.28964	7.22189	7.23376	7.3248	7.21044	7.17668	7.46944	7.35716	7.41292
DTWD2	29	9.35281	9.38131	9.33655	9.80343	9.73286	9.59882	9.79001	10.8378	10.7664	10.586
E2F2	29	8.84619	8.90199	8.82678	8.90281	9.0178	9.21607	8.77547	8.7213	8.98984	8.98972
EIF4G3	29	10.7376	10.6664	10.7044	10.8525	10.638	10.6223	10.7078	10.6382	10.7105	10.6481
ETNK1	29	7.74919	7.52735	7.94148	7.97919	8.08098	7.88944	8.16715	8.99703	9.12737	8.8695
FCGR1A	29	8.28232	8.20741	6.86483	7.97953	7.45428	7.70175	8.94201	7.721	7.45459	7.28356
FKBP14	29	8.49295	8.34455	7.89668	8.49591	8.18847	8.60094	8.47524	8.53691	8.13738	8.13867
FKSG30	29	11.0134	11.1801	11.1717	11.2545	11.3325	10.7825	11.3148	11.4013	11.3322	11.383
FNBP1	29	9.47108	9.54796	9.66574	10.0885	9.51923	9.65231	10.1306	10.3014	10.2798	10.0139
GALC	29	7.2232	7.34863	7.30623	7.16062	7.32732	7.54425	7.32093	7.32381	6.96747	7.02234
GCNT1	29	7.22521	7.23469	7.05225	7.20014	7.03369	7.21986	7.15604	7.27327	6.9344	6.99843
HK3	29	6.59308	6.58905	6.60501	6.63388	6.70706	6.74798	6.6037	6.6183	6.6653	6.67153
HNRPUL2	29	6.75499	6.69955	6.55926	6.59354	6.62082	6.60238	6.60534	6.75826	6.668	6.62041
IL16	29	8.08344	8.04789	7.68286	7.97447	7.55787	7.812	7.96624	8.11625	7.97558	7.8065
IRF1	29	7.32648	7.12207	7.2008	7.20443	7.32252	7.09797	7.64977	7.58739	7.40187	7.29397
IRF2BP2	29	7.53736	7.39951	7.454	7.53638	7.51343	7.37743	7.69306	7.79815	7.72455	7.55727
KCNK6	29	7.35188	7.65413	6.96032	7.67544	7.90342	7.22679	7.13241	6.76873	6.74177	6.88029
KCTD6	29	7.28949	7.31382	7.34048	7.30186	7.41242	7.29989	7.51145	7.32438	7.33821	7.37443
KIAA0240	29	8.97642	8.76653	9.10219	9.04138	9.27511	9.25106	9.68117	9.69971	9.84077	9.62027
KL	29	7.39291	7.39516	7.32563	7.31396	7.45341	7.40215	7.41707	7.34792	7.40961	7.47448
LIMA1	29	6.93792	6.93883	6.9992	6.97702	7.12002	6.94639	7.05867	7.06823	7.12534	7.08853
LOC158301	29	8.91401	8.8514	9.05745	8.53397	8.09869	8.63558	8.59428	8.15223	8.56451	8.42107
LOC642250	29	6.79493	6.73879	6.75083	6.70216	6.57142	6.81751	6.83924	6.81986	6.65862	6.64062
LOC643357	29	10.5701	10.8203	10.8582	10.8139	10.2458	10.1093	10.5049	10.4365	10.7404	10.5833
LOC647856	29	10.7623	10.7587	10.8339	10.5756	10.1027	10.2685	10.461	10.0992	10.6696	10.4274
LOC653764	29	8.71517	8.77761	8.86135	8.79723	8.39882	8.32462	8.74515	8.3774	8.77172	8.64954
LRP3	29	6.56871	6.70709	6.58519	6.75841	7.71817	6.67128	6.42899	6.53652	5.9653	6.63659
LYL1	29	11.718	11.7238	11.3522	11.9108	11.9264	11.8099	11.8171	12.0555	12.1353	12.2664
MAN1B1	29	8.31195	8.35464	8.42611	8.15928	8.21767	7.96183	8.31017	8.03974	7.99925	8.03817
MRPL35	29	9.3447	9.50664	9.54068	9.23339	8.97772	9.58229	9.36008	8.87689	8.84704	8.74947
NARS	29	10.1211	10.0743	10.093	10.0817	9.79275	10.2404	10.0236	10.1467	9.88377	9.77061
NME1-NME2	29	9.76106	9.73549	9.82927	9.1212	8.64455	9.61822	9.4276	8.7296	8.76161	8.55373
NMNAT3	29	7.09051	7.22506	7.807	7.16186	7.23808	6.49127	6.8748	6.83991	7.03424	7.10122
NUDT14	29	6.79517	6.71702	6.73479	6.72522	6.64861	6.73987	6.76065	6.73314	6.76131	6.6714
PGS1	29	6.82872	6.89739	6.78333	6.72672	6.86838	6.64335	6.67995	6.7918	6.71973	6.78738
RBM23	29	8.35652	8.41354	8.58795	8.51743	8.45316	8.73944	8.5222	8.66743	8.68073	8.58853
RCOR3	29	8.13191	8.10418	7.97262	8.12321	8.28119	7.45885	7.97798	8.22889	8.32789	8.41097
RELB	29	9.07675	9.17974	9.15347	9.32163	9.082	9.35545	9.11477	9.75822	9.72403	9.3861
RIF1	29	7.13244	7.14141	7.22145	7.09515	7.10492	6.78747	7.18142	6.89467	6.95353	7.03616
RILPL2	29	9.80444	9.75477	9.48896	9.82384	10.2492	9.57904	9.6014	9.60125	9.68454	10.0072
RQCD1	29	9.35483	9.37173	9.4385	9.68941	9.65806	9.56585	9.59095	9.50868	9.63116	9.57086
RSC1A1	29	8.67545	8.80728	8.90707	8.79742	7.94646	8.86574	8.84744	8.60569	8.38014	7.95911
S100A9	29	6.64865	6.91578	6.40468	6.72357	6.68386	6.89558	6.55172	6.6136	6.5799	6.48309
SLC25A24	29	8.26157	8.5532	9.05967	8.49058	8.15105	9.0223	8.96345	8.55073	8.76289	8.38693
STAT1	29	10.4824	10.5914	10.4143	10.7768	10.6048	10.3147	11.3745	10.9645	10.4417	10.3841
STK38	29	7.54549	7.41777	7.42311	7.02327	7.35676	7.56779	6.97713	6.75017	6.71888	6.93668
SUOX	29	9.21475	9.24492	9.33378	9.21467	9.09342	9.25446	9.12881	9.13801	8.98058	8.86828
TESC	29	8.21881	8.27669	8.14569	8.54582	8.41156	8.18394	8.16326	8.03646	8.06701	8.17694
TICAM1	29	8.77975	8.78976	8.53784	8.7428	8.74986	8.49567	9.12791	8.75429	8.64264	8.70028
TMEM194	29	8.63387	8.88206	8.18556	8.68316	9.85117	7.89583	7.94201	7.5306	8.5251	9.26367
TMEM39B	29	7.76425	7.75658	7.57716	7.57322	7.71464	7.87354	7.53879	7.73972	7.85673	7.817
TRIM33	29	6.63175	6.58931	6.92859	6.53627	6.68968	6.66355	6.66893	6.26887	6.63199	6.6885
UBE2Z	29	8.79041	9.01798	9.11168	8.87476	8.92349	8.73806	8.83097	8.79681	8.73514	8.75887
USP21	29	6.83599	6.73465	6.72466	6.71498	6.74037	6.68911	6.74263	6.81958	6.78807	6.74807
ZMYM6	29	9.27349	9.41153	9.13879	9.439	9.53576	9.28352	8.91807	9.42591	9.42265	9.51563
ZMYND11	29	8.10869	8.29184	8.12609	9.06616	9.20523	8.90072	8.85878	9.74118	9.77687	9.39845
ZNHIT6	29	7.58893	7.49995	7.49998	7.74795	7.47924	7.66844	7.74624	7.91269	7.80453	7.68305
ACTR6	28	7.79939	7.69961	7.84604	7.74289	7.88693	7.90333	7.97631	7.90175	7.74109	7.8463
AKTIP	28	7.86419	7.81081	7.65136	7.82734	8.0241	8.10616	7.64071	7.79288	7.81669	7.94874
ALAD	28	7.95004	8.0106	7.82731	7.7965	7.9016	7.68914	7.44725	7.42898	7.4053	7.6316
AZIN1	28	10.1539	10.0212	10.0527	10.12	10.2334	10.5879	10.2857	10.4997	11.0089	10.8494
C11ORF17	28	8.2741	8.35905	7.96914	8.00017	8.14134	7.86237	7.9059	7.90243	7.7107	7.82881
C11ORF59	28	10.1379	10.1776	9.9384	9.8923	10.1232	9.59909	9.5375	9.21314	9.32668	9.56245
C15ORF63	28	8.74935	8.91695	8.9654	9.0468	9.41142	8.50755	9.11904	9.32541	9.32344	9.42094
C19ORF28	28	7.06203	6.91643	7.76501	7.06224	7.28991	7.73982	7.66864	7.32784	7.01597	7.05535
C1ORF19	28	8.43221	8.23074	8.52313	8.41325	8.23952	8.57442	8.47738	8.35733	8.30404	8.25833
C5ORF21	28	8.30227	8.31816	8.18163	8.08965	8.22655	7.97075	7.95143	7.89957	8.13909	8.26821
CCDC45	28	7.35821	7.41517	7.59382	7.62484	7.44539	7.39078	7.61125	7.63339	7.87393	7.74256
CDK4	28	8.14106	8.10608	8.14794	8.09094	7.70165	8.38196	8.00435	8.10834	7.47749	7.43692
CLEC10A	28	9.25028	9.7582	10.8733	9.135	9.06734	7.64923	8.57244	7.4843	7.78128	8.01934
CMAH	28	7.30648	7.2341	7.06086	7.38482	7.60825	6.89113	7.58645	7.6232	8.00867	8.0088
CREBBP	28	8.72867	8.80957	8.75783	8.8953	9.08588	8.29986	8.76486	8.96091	9.0713	9.14152
CRELD2	28	8.85916	8.96084	8.48242	8.3458	8.93859	9.272	8.31101	7.82864	7.89671	8.31792
CXCL16	28	11.6691	11.9184	11.7552	12.6695	12.8356	12.4905	12.1728	13.0839	13.1055	12.7899
DAPP1	28	10.2708	10.394	10.4178	10.4679	10.7817	10.2233	10.7902	11.0075	11.309	10.9986
DAXX	28	7.25663	7.135	7.35319	7.2323	7.25461	7.24061	7.48308	7.76397	7.41017	7.28469
DHRS4	28	10.6119	10.3489	9.85699	9.83733	9.76403	10.2647	10.0066	10.2157	10.0053	10.0025
DIP2B	28	9.64181	9.6684	9.81858	9.44194	9.44569	9.1766	9.04119	9.15548	9.12045	9.32431
DNAJB2	28	6.88602	6.79428	6.94223	6.89897	6.88058	7.2385	7.13432	6.83301	6.81591	6.89506
DPF2	28	7.52527	7.60867	7.77093	7.33392	7.13917	8.09842	7.4905	7.25039	7.05406	6.97481
E2F6	28	8.36519	8.6521	8.49973	8.60891	8.54806	8.26759	8.51318	8.65158	8.72706	8.72486
ELL	28	7.69609	7.74997	7.6116	8.71163	8.62364	8.2205	8.19133	8.45368	9.11029	9.039
ERO1L	28	6.60124	6.6	6.5618	6.71962	6.70358	6.736	6.6221	6.72514	6.80024	6.88235
EXOC3	28	6.87321	6.86734	6.7068	6.79093	6.86936	6.88296	6.83749	6.92056	6.99384	6.98922
FCAR	28	7.74912	7.60516	8.73006	7.16884	8.55985	5.24962	7.20689	6.61982	6.08646	7.19964
G6PD	28	8.36765	8.44211	8.14816	8.47653	8.38501	7.81013	8.17168	8.26774	8.21806	8.22881
GABPB2	28	7.51796	7.85809	8.41554	7.90214	8.0137	7.42787	7.72097	8.67671	9.73254	9.2939
GAPT	28	8.72228	8.69719	8.77154	8.80657	8.86946	8.63782	8.5973	8.86691	8.70199	8.821
GART	28	6.6977	6.71147	6.608	6.63744	6.53377	6.6413	6.63949	6.74867	6.68418	6.61185
GBP5	28	10.5248	10.5403	10.0034	10.2178	10.0892	10.0009	9.93645	9.70855	10.1586	10.2546
GMPPA	28	7.34505	7.16969	7.1131	7.04768	7.22614	7.85408	7.14302	7.02366	6.92334	7.03593
GMPR2	28	7.00959	7.16013	6.99166	7.11593	7.19891	7.11766	7.01359	7.33957	7.15301	7.17987
IARS	28	8.96896	8.90698	8.86739	8.60105	8.70629	9.09011	8.46547	8.4245	8.65401	8.67539
IFIH1	28	8.17447	7.96235	8.24901	8.15678	7.74101	9.19084	8.34224	8.00356	6.40437	6.694
IL7R	28	12.9705	12.7675	11.9202	14.0505	14.1249	13.4258	13.6212	13.7192	14.4244	14.0785
IL8RBP	28	9.947	9.94701	10.073	9.79371	9.83309	10.1385	9.94101	9.7162	9.61401	9.69112
KDM5B	28	7.71165	7.59646	7.67568	7.76485	7.81679	7.86197	7.79065	7.91465	7.76494	7.7968
KRT17	28	10.088	10.2379	10.2662	10.3193	10.3961	10.2661	10.2609	10.209	9.9609	10.0698
LIMS1	28	6.6358	6.60546	6.60862	6.6786	6.65269	6.58201	6.66339	6.68109	6.61569	6.65581
LMF2	28	9.3479	9.37151	9.55823	8.67382	9.12822	9.86106	9.19831	8.07178	8.68749	8.71554
LMNA	28	7.01956	6.80769	6.73601	6.72738	6.92743	7.05006	7.43527	6.68212	6.83217	6.87227
LOC221710	28	10.1634	10.4267	10.492	10.5145	10.3646	10.0038	10.487	10.6129	10.6442	10.4073
LOC389137	28	6.71813	6.64923	6.62752	6.68882	6.50098	6.76713	6.71183	6.71148	6.73675	6.66242
LOC400759	28	8.06231	8.01803	8.0331	8.27718	8.10412	7.9174	8.14405	8.54922	8.60181	8.49924
LOC643509	28	9.21973	9.16403	8.89892	8.85185	9.10298	9.43761	8.90625	9.02551	9.31075	9.23135
LOC643668	28	6.65566	6.58752	6.61412	6.51397	6.58526	6.93989	6.50374	6.57212	6.48024	6.55535
LPCAT1	28	7.5212	7.57751	7.58024	7.53633	7.17913	7.66316	7.78853	7.45429	7.3891	7.32096
LRRC58	28	6.86761	6.89001	7.20305	6.98064	6.92813	7.02902	7.09877	6.92738	6.89692	6.91991
LYPLAL1	28	8.84888	9.01888	9.15791	9.2257	8.96998	8.64106	9.03398	9.53473	9.60143	9.34405
M160	28	10.1726	10.0576	10.149	10.2482	10.0535	10.4814	10.1481	10.2603	9.72188	9.69836
MAN1C1	28	9.03948	8.877	8.911	8.79783	8.75789	8.53785	8.8589	9.03404	8.88479	8.82386
MAP3K1	28	6.68909	6.76026	6.80445	6.66439	6.75988	6.8757	6.67812	6.74099	6.74676	6.68163
MCOLN1	28	6.77601	6.778	6.80719	6.72944	6.66625	7.634	6.85484	6.5833	6.64817	6.51831
MESDC1	28	9.26158	9.11807	9.34323	9.04708	8.64854	9.41572	9.15406	8.79786	8.61848	8.54159
MEX3C	28	7.07798	7.04072	6.96812	7.10868	7.2404	7.1445	7.03911	7.03645	7.14669	7.2731
MIER1	28	7.55811	7.67764	7.64708	7.34313	7.22169	7.23275	7.40943	7.17541	6.96108	7.03493
MKLN1	28	8.50744	8.56431	8.29585	8.49132	8.59068	8.05078	8.26135	8.77015	8.72916	8.7953
MLLT6	28	7.03549	6.95562	6.96131	6.89626	6.87795	7.08576	7.08257	7.09568	6.87856	6.87745
MRPL37	28	7.7974	7.69725	7.77248	7.53999	7.53942	7.97797	7.91091	7.50977	7.52294	7.43251
MS4A14	28	11.7783	12.2186	11.9661	11.2338	12.3551	9.44436	8.9754	7.8076	8.79657	10.2079
MTMR9	28	8.21246	8.10608	8.37614	7.95621	7.76299	8.73624	8.3522	8.36652	8.48332	8.01515
MYD88	28	6.55924	6.61891	6.56905	6.66599	6.51731	6.55087	6.78524	6.82371	6.70868	6.58282
MYO1G	28	8.41996	8.72019	8.27505	8.26201	8.7414	8.2355	7.98895	7.77186	7.88497	8.18866
N4BP2	28	7.8287	8.01307	7.95463	8.19004	8.40877	7.68654	8.3925	8.54163	8.62679	8.66577
NKG7	28	6.54702	6.51765	6.60555	7.698	6.38871	7.13007	6.97266	9.00013	8.53325	7.94974
NOL7	28	10.1681	10.1596	10.3053	10.0814	10.1246	10.5586	10.0714	10.0013	9.99408	9.97947
NUP188	28	8.63058	8.52023	8.67332	8.44045	8.54497	8.75683	8.62916	8.39845	8.35385	8.36321
OAS2	28	8.15725	7.92501	8.12316	8.07677	7.81678	9.16909	8.79286	8.28342	6.7799	6.94017
ORC5L	28	12.4874	12.6087	12.6395	12.7785	12.8279	12.2507	12.7794	12.8399	12.9046	12.8959
PECI	28	7.19715	7.22796	7.02611	6.92577	7.09964	6.52549	6.83186	6.61511	6.63618	6.82251
PFKP	28	12.9423	12.8495	12.9521	12.6113	12.7983	13.136	12.7426	12.6604	12.741	12.6663
PIGY	28	7.38707	7.43883	7.24511	7.39461	7.34492	7.28039	7.2446	7.42638	7.41067	7.41596
PLD1	28	6.91994	6.85256	6.94288	6.94098	7.18858	6.79493	6.88508	7.1022	7.36582	7.28476
PNPT1	28	6.74809	6.65292	6.6783	6.65328	6.83647	6.66633	6.84437	6.99595	7.4688	7.28618
PRKAA1	28	7.14072	7.21476	7.23955	7.2878	7.22411	7.27142	7.22816	7.40752	7.2355	7.22629
PRPSAP1	28	7.73425	7.72039	7.73736	7.59255	7.75657	7.69531	7.61628	7.65181	7.73373	7.78364
PSMB9	28	11.552	11.48	11.6505	11.5862	11.7221	11.9713	11.5911	11.7405	11.6289	11.6443
PTS	28	7.57257	7.47824	7.36233	7.47153	7.57646	7.64981	7.53663	7.45906	7.41151	7.36141
RAB3IP	28	7.08248	7.15455	7.57011	6.91023	6.82915	6.8115	7.12698	6.66831	6.60215	6.58528
RAP1GAP	28	8.35731	8.23374	8.27014	7.8574	7.90135	8.33049	8.18916	7.70495	7.56852	7.63478
RFFL	28	8.52631	8.53886	8.40416	8.69982	8.53203	8.28463	8.38178	8.67635	8.64716	8.56925
RHEB	28	11.0653	11.02	10.8964	10.9579	10.9795	10.7587	10.8444	10.8038	10.8328	10.8478
RIPK1	28	9.2687	9.14305	9.72275	10.116	9.30249	9.62921	10.8834	11.2384	11.1913	10.5637
RPGRIP1	28	7.36895	7.30561	7.51275	7.378	7.21569	7.59921	7.36997	7.45409	7.22235	7.20389
SCAMP1	28	7.516	7.47622	7.28281	7.35324	7.60473	7.16208	7.17	7.24623	7.04274	7.29237
SEC11C	28	7.67903	7.93364	7.74181	7.82982	8.07748	7.48403	7.58968	7.2653	7.60443	7.78371
SLCO3A1	28	6.71442	6.5333	6.91215	7.05333	6.68062	7.08035	7.47438	7.06969	6.98537	6.9142
ST6GALNAC4	28	7.54146	7.60103	7.54388	7.52393	7.46533	7.87449	7.42726	7.54889	7.5385	7.43112
SYPL1	28	8.01782	8.0061	7.9083	8.17448	7.89668	8.03412	7.78658	8.07366	8.01082	7.96004
TBK1	28	8.45325	8.47296	8.52393	8.75853	8.66919	7.14335	8.4	8.67325	9.0636	8.96831
TMEM218	28	9.78039	9.71194	9.66917	9.7706	9.65398	9.35659	9.69709	9.7033	9.46415	9.43346
TMEM9	28	8.48458	8.60157	8.67964	8.51694	8.55008	8.69989	8.55346	8.41078	8.53773	8.5756
TRPV2	28	7.94237	7.93339	7.80126	7.89412	8.00165	7.58287	7.7815	7.71101	7.72869	7.85887
TWSG1	28	9.02265	9.22991	9.22866	9.03251	8.94064	9.15049	9.07403	8.76468	8.88271	8.88854
VBP1	28	10.0656	10.0849	10.8706	9.63441	9.14705	9.98156	9.55998	9.21912	9.14468	9.01112
WDR40A	28	7.69258	7.66212	7.75267	7.60242	7.54115	7.74165	7.94637	7.55834	7.50254	7.47137
ZNF395	28	6.99137	7.10276	7.02504	7.10599	7.00457	6.93674	7.01383	7.10448	6.97169	7.04693
ZYG11B	28	10.583	10.4832	10.3988	10.3295	10.3104	10.4062	10.3904	9.62853	9.97039	10.0219
ABCC1	27	6.95522	6.86652	6.89077	6.91123	7.01044	7.40824	6.99198	7.09133	6.99692	6.99763
ADAMDEC1	27	8.92583	9.13824	7.79267	11.0715	8.68891	10.6399	10.6518	12.8941	12.6674	11.2771
AGPS	27	8.71571	8.65486	8.60978	8.6951	8.49735	8.93004	8.68278	8.25622	8.28503	8.18934
AIF1	27	11.8768	11.8519	11.2065	11.5588	12.0591	10.4697	10.7806	10.3192	10.4507	11.1161
ALDH9A1	27	10.8983	11.0374	11.128	11.1188	11.0369	10.8797	10.7905	11.3158	10.9259	10.9565
ALG6	27	7.6785	7.50233	7.52924	7.69127	7.57411	7.78838	7.55204	8.11033	7.68128	7.71235
APOA1BP	27	8.49757	8.57984	8.43229	8.42058	8.47255	8.48114	8.21916	8.20654	7.85454	8.02727
ARV1	27	7.75187	7.6427	8.16338	7.53102	7.54546	7.86478	7.63562	7.46419	7.28617	7.29959
C13ORF15	27	10.6596	10.4591	11.0428	11.0105	10.4184	11.7971	12.0627	10.3658	10.1149	9.56825
C13ORF18	27	7.09536	7.03741	6.88402	7.18262	7.84652	7.1486	6.86693	7.79877	7.98375	8.18473
C14ORF156	27	9.87847	9.89976	9.9531	9.66561	9.52274	10.2356	9.93683	9.48312	9.34807	9.29405
C1ORF109	27	9.52096	10.3219	10.1348	9.56002	10.5165	9.40949	9.92827	8.43391	7.13095	8.20462
CAMSAP1L1	27	7.72188	7.56669	8.0035	7.95479	7.75147	8.16088	8.02522	8.2628	7.87212	7.74862
CAPN2	27	6.96378	6.9533	7.06167	6.70084	6.89317	7.10189	6.89005	6.37048	6.59278	6.77486
CCPG1	27	8.91898	8.96505	8.69141	9.45025	9.19503	8.9684	8.86097	9.63819	9.25918	9.20924
CD36	27	9.91813	10.2567	9.78933	9.56656	10.0996	9.72112	8.12031	7.43005	7.53479	8.43314
CENTB2	27	7.43943	7.3796	7.57992	7.39352	7.07963	7.45685	7.65952	7.53703	7.27738	7.17172
COMMD1	27	9.38011	9.4142	9.31919	9.07397	9.27487	9.04003	9.08728	8.77539	8.71344	8.83347
COMMD3	27	10.178	10.1742	10.0468	10.0305	10.0934	10.2715	9.72713	10.0239	10.0589	10.1013
COQ9	27	8.20605	8.0221	8.26585	8.01103	7.80054	8.32779	8.42167	8.22001	7.85989	7.71705
COX8A	27	11.1533	11.0052	10.9957	10.8087	10.7683	11.0912	11.061	10.5649	10.5257	10.4815
CPVL	27	11.6195	11.9079	11.7634	11.1821	12.0102	10.0663	10.0017	9.25362	9.97833	10.6457
CSF3R	27	9.6025	9.986	9.00042	10.061	9.67249	8.09442	8.9289	9.03182	9.5216	9.78022
CSTF3	27	8.42714	8.29179	8.58615	8.3919	8.19762	8.67568	8.60195	8.30157	8.19063	8.04921
CTTN	27	6.63893	6.49079	7.19613	7.19382	6.70819	7.1681	7.37746	8.57823	7.72695	7.29998
DDX47	27	8.92696	8.93429	9.21939	8.92014	8.57859	9.07531	9.19581	8.75811	8.70736	8.62552
DOCK2	27	6.85008	6.81535	6.86817	6.90313	6.87451	7.01243	7.12291	7.01418	6.95223	6.97672
ERP29	27	6.686	6.71788	6.69492	6.76589	6.70064	6.59797	6.73766	6.86234	6.77251	6.78162
FLJ22662	27	6.77848	6.74598	6.71723	6.77002	6.77496	6.86171	6.83491	7.18169	6.98639	6.86274
FLJ38717	27	6.85513	6.88394	6.81912	6.8694	6.86538	6.58272	6.74238	6.87164	6.95402	7.01142
FLJ42986	27	8.72601	9.01269	8.85858	8.93901	9.21986	8.29504	8.9841	9.08344	9.10933	9.25482
GIMAP5	27	8.2162	8.2377	7.57164	8.03292	7.73189	7.24538	8.31958	8.12602	7.11027	7.36399
GK5	27	10.5072	10.6264	10.4039	10.7584	10.9059	11.4381	10.5021	10.5919	10.7248	10.6898
GNG5	27	6.77707	6.73483	6.83051	6.80392	6.83406	6.18568	6.69152	6.65201	6.654	6.73678
GPBAR1	27	8.92675	8.85989	8.99215	9.19753	9.16178	8.9808	9.26741	9.48897	9.7429	9.4879
HCLS1	27	9.7831	9.91346	9.85402	10.309	9.64312	8.80965	10.4441	10.5261	9.70699	9.61882
HSPE1	27	9.45515	9.34367	10.1661	9.45095	9.21928	10.2648	9.75184	9.25015	8.69901	8.70583
ID3	27	7.70064	7.72206	7.5929	7.55265	7.6647	7.76585	7.573	7.5191	7.53544	7.66497
IDH3A	27	9.59613	9.69344	9.58662	9.45375	9.49088	9.5998	9.52167	9.33351	9.19216	9.28218
IL15	27	7.09777	6.99593	7.05367	6.86222	6.90731	6.37595	6.74304	6.83052	6.78895	6.89802
IL1B	27	6.48894	6.38561	6.46616	6.4734	6.35549	6.5785	7.25376	6.7304	6.41431	6.28286
IP6K2	27	7.9092	7.99328	8.04655	7.87951	7.80432	8.14016	7.87448	7.7795	7.5905	7.60207
ISG15	27	7.09998	7.11247	7.28437	7.80352	8.18939	7.88867	9.20456	8.71379	8.71886	8.43806
ISOC1	27	6.96648	6.82648	7.14376	6.6152	6.64676	7.20288	6.93468	6.59498	6.51125	6.50321
JAK2	27	7.03743	6.86265	6.57537	6.98943	7.20833	7.26135	6.91238	6.78108	6.59312	6.68561
KCTD3	27	9.24736	9.36195	9.34418	9.30743	9.43119	9.18876	9.18233	8.65755	8.61221	8.90157
KLHL8	27	7.79031	7.54615	7.67013	7.75903	7.57697	8.1269	7.84233	7.70949	7.73227	7.73446
LMBRD1	27	6.86301	6.73912	6.73599	6.75217	6.94033	7.0291	6.77874	6.84011	6.77875	6.8495
LOC644029	27	9.02195	9.06223	8.75395	8.94213	9.1935	9.14215	8.63422	8.85875	9.10023	9.18154
LOC654174	27	6.64936	6.58251	6.64621	6.5285	6.59591	6.79667	6.59397	6.51714	6.53954	6.60213
MAPKAPK3	27	10.6604	10.6064	10.707	10.5504	10.9108	10.5841	10.5185	10.4492	10.3957	10.5224
MGC3731	27	7.87571	8.02956	7.64897	7.78332	7.96626	6.91167	7.17371	7.39979	7.19986	7.42195
MGST1	27	10.4777	10.5432	10.0896	10.4618	10.206	10.6409	10.146	9.92322	10.3565	10.2552
MPP1	27	6.45199	6.37357	6.52211	6.45381	6.38504	6.81569	6.48186	6.46851	6.39837	6.34424
NDUFA9	27	8.64376	8.4875	8.74175	8.367	8.30412	8.63055	8.843	8.14652	8.06247	8.07372
NME3	27	8.4246	8.49066	8.49973	8.58588	8.493	8.24277	8.17807	8.63798	9.0084	8.83206
NUP93	27	7.08725	7.05103	7.14471	7.11318	7.29062	7.31266	7.10916	7.33057	7.41169	7.45112
PCMT1	27	7.71268	7.67066	7.72987	7.99378	7.86034	7.47892	7.90154	8.41998	8.22429	8.10897
PDE12	27	6.77691	6.8138	6.62554	6.78146	7.08952	7.11281	6.5877	6.72616	6.45109	6.64403
PEMT	27	10.2746	10.3748	10.0472	9.92939	10.2216	9.84943	9.68927	9.38304	9.27117	9.59149
PHLDA3	27	6.93829	7.04145	7.3358	7.21754	7.07766	7.74868	7.46375	7.33723	7.69604	7.4444
PIM1	27	7.30383	7.24447	7.29672	7.41299	8.39332	7.11213	7.15406	7.92786	8.83389	9.08273
PLA2G7	27	6.55566	6.57054	6.4841	6.51558	6.51842	6.70932	6.54385	6.53625	6.51083	6.63733
PMM2	27	10.598	10.9248	9.19843	10.8188	11.7657	10.6604	9.04908	10.2597	11.0236	11.5977
PMP22	27	7.96043	8.11953	8.22292	8.03868	7.96712	8.04111	7.98468	7.86586	7.94397	7.97545
PPCS	27	6.90076	6.72617	6.82386	6.78466	6.6423	6.84389	6.89656	6.89692	6.58698	6.5425
PPP2CB	27	10.2664	10.0545	10.2211	10.0682	10.1648	10.2304	10.0634	9.90712	9.85255	9.84418
PPP2R2D	27	6.9155	6.88626	6.78828	6.78318	6.98583	7.04275	6.92506	6.95584	7.06175	7.10692
PRICKLE4	27	7.20636	7.11063	7.08441	7.00389	6.89999	7.35802	7.21308	7.14314	6.91013	6.77318
RNF38	27	7.87869	7.75733	8.00044	7.96833	8.00523	7.94921	7.99588	8.04528	7.90227	7.88259
SCARB1	27	10.8768	11.0199	10.3266	11.2796	11.2211	11.3681	11.071	11.2406	10.4769	10.5613
SDHB	27	8.96064	9.04635	8.7928	8.55262	8.86097	8.62834	8.67782	8.28551	8.36785	8.60624
SERPINA1	27	9.034	8.79372	8.60915	8.71317	8.88914	8.90012	8.96816	8.90527	9.57819	9.40106
SERPING1	27	7.03915	6.96269	7.01073	7.17294	6.93099	7.41305	7.30988	7.24694	6.92396	6.81458
SLC43A2	27	8.42033	7.99156	8.04299	8.50237	8.16271	9.2801	8.90075	9.02771	9.0221	8.58073
SLC46A3	27	6.8515	7.01926	7.48116	7.12933	7.29133	6.7125	6.78308	7.49679	6.74575	6.81926
SPCS3	27	9.11727	8.96496	9.16865	9.33237	9.6152	9.24051	9.19406	9.44312	9.74958	9.80348
SRM	27	10.7264	10.8445	10.4285	10.4702	10.674	10.3699	10.1793	10.0239	10.2768	10.4331
TAP1	27	8.02701	7.92447	8.06711	8.03796	7.89749	8.27178	9.2434	8.55886	8.35719	8.0509
TFRC	27	7.39007	7.37497	7.50417	7.43163	7.36788	7.65064	7.58868	7.59319	7.51409	7.48066
THAP1	27	8.69825	8.73542	8.6498	8.91211	8.65045	8.37229	8.58811	9.12116	8.83425	8.8233
TNS3	27	8.12088	8.03499	8.11782	8.01038	7.91018	7.76885	8.16371	8.0381	7.87275	7.9403
TP53I3	27	7.90479	7.86623	7.50664	7.68128	8.18847	6.89945	7.25842	7.27327	7.5269	7.82709
TSC22D2	27	8.08415	8.38537	7.55096	7.98729	7.85862	7.37388	8.34494	8.288	8.08971	7.98577
TSPAN3	27	9.06761	9.12093	9.06421	9.28736	9.37715	8.71168	9.00037	9.49782	9.37535	9.34512
TXNDC9	27	9.45436	9.9689	9.17691	9.70848	9.64527	8.33111	9.22551	8.57798	9.03589	9.3119
UQCRFS1	27	9.07681	9.07991	9.08896	8.68926	8.5599	9.02755	8.9579	8.21436	8.48103	8.47987
UQCRH	27	11.0694	11.0397	11.2984	10.9924	10.6288	11.0249	11.1486	10.5438	10.7208	10.6205
UROS	27	6.78247	6.74486	6.7234	6.94619	6.99589	6.97231	6.7327	6.95502	6.80157	6.91337
USF2	27	6.9277	6.85811	6.97103	7.04544	6.8997	7.11804	7.03958	7.0141	7.04144	6.91398
XYLT2	27	9.29963	9.28043	9.51591	9.61868	9.08706	9.64513	9.6991	10.2618	9.54595	9.15869
ZNF223	27	7.06423	7.06695	7.0892	7.19452	7.12123	7.02825	7.15425	7.20084	7.37153	7.25903
ZNF516	27	7.42669	7.33244	7.40686	7.22104	7.29307	7.41195	7.37963	7.24534	7.31873	7.34666
AASDH	26	7.47053	7.41813	7.38392	7.59287	7.50819	7.36821	7.39228	7.62806	7.53423	7.51763
ADAP2	26	10.2354	10.3697	10.0016	9.98314	10.4248	10.1379	9.55128	9.63307	8.91523	9.34616
ADD1	26	10.7352	10.8861	10.6502	10.6565	10.9842	10.1213	10.18	10.2074	10.4754	10.6711
AGTPBP1	26	9.50224	9.66287	9.23181	9.5133	9.3973	8.74516	8.96996	8.94596	9.16421	9.42526
AK3	26	8.61317	8.79092	8.8323	9.07326	9.0514	8.05392	8.56972	8.68633	8.70313	8.76541
AKR1B1	26	10.014	10.3421	9.61243	10.7358	10.6904	9.45828	9.17882	10.8118	11.0175	11.2089
ALG3	26	7.69595	7.73243	7.76383	7.64958	7.50141	8.16079	7.63294	7.51669	7.3498	7.39061
APEH	26	8.74143	8.67577	8.61362	8.37991	8.45613	8.52663	8.37965	8.18077	8.22784	8.28727
APLP2	26	9.07439	8.96432	8.53168	9.45725	9.32851	9.14822	8.70979	9.35779	8.94839	9.11929
ARHGDIA	26	9.31102	9.03601	8.97386	8.82238	9.23046	9.31891	9.0019	8.57042	8.59607	8.74758
ARPC4	26	9.48609	8.99875	8.99929	8.75434	9.07843	9.12672	8.89458	8.61445	8.77592	8.87333
ASGR1	26	8.40198	8.56094	7.91015	8.42809	7.99261	7.56415	7.68391	7.59843	7.75769	7.89202
BCKDHA	26	8.78567	8.89782	8.92339	9.02383	8.47548	8.75642	8.91202	9.4144	9.13318	8.8675
BRD2	26	10.3055	10.5163	10.4313	10.599	10.5429	10.3288	10.471	10.6599	10.7453	10.672
BTN2A1	26	8.59433	8.66169	8.4405	8.76515	8.63698	8.69222	8.86448	9.1468	9.54969	9.27981
C10ORF104	26	7.24338	7.23115	7.25317	7.66096	7.41865	7.21354	7.43697	7.88761	7.81641	7.68275
C19ORF54	26	7.28554	7.37961	7.27329	7.46595	7.21735	6.90224	7.27376	7.43129	7.35647	7.27194
C3ORF19	26	8.39017	8.41787	8.51131	8.80371	8.63004	8.35079	8.62431	8.87528	8.87579	8.86789
C3ORF21	26	7.48215	7.4693	8.15933	7.13151	7.24129	7.40174	7.01353	6.92549	6.92732	7.08074
C5ORF15	26	9.68709	9.75641	9.71994	9.98077	10.1247	9.74314	10.4015	10.6226	10.5867	10.4115
C6ORF129	26	7.52125	7.52217	7.27314	7.19148	7.40292	7.70493	7.27931	6.82237	6.9483	7.07625
CCDC109A	26	7.33231	7.24183	7.2329	7.25422	7.19012	7.722	7.57141	7.2636	7.0615	7.0109
CCL20	26	6.82921	6.44973	6.40014	6.71171	8.50997	7.06984	6.72253	7.37952	8.47328	9.06541
CCL24	26	7.61957	7.49495	7.50917	7.28221	6.88325	9.84785	7.54243	7.24438	6.76094	6.51729
CDC42EP5	26	6.40938	6.31226	6.43155	6.49666	6.62431	6.3382	6.52232	7.30888	7.14202	7.04846
CENPB	26	9.43756	9.58254	9.44125	9.36504	9.45453	9.24565	9.0732	9.36297	9.21805	9.28239
CEP350	26	7.71522	7.74292	7.70883	7.90718	8.306	7.68576	7.7275	8.82525	9.10144	9.06435
CHD1	26	7.75073	7.72677	7.97998	7.95929	7.92873	7.7457	7.95787	7.91874	8.15235	8.0851
CLK3	26	8.71651	8.88951	8.81469	9.09843	8.98662	8.43559	8.9686	8.99752	9.36551	9.35361
CTNNBL1	26	8.4713	8.39559	8.43646	8.6491	8.62325	8.57202	8.73961	8.70792	8.50309	8.53752
CYP20A1	26	9.80313	9.79423	8.51558	10.7263	10.0613	11.3487	8.68807	9.89406	8.91454	9.23148
DDIT4	26	7.9486	8.00466	7.54686	8.95451	9.27521	8.31341	8.25268	9.98145	10.5063	10.1644
DDX1	26	9.72269	9.7001	9.60572	9.64953	9.53525	10.1361	9.64058	9.4629	9.17931	9.23147
DHRS11	26	6.96175	7.18132	8.18926	6.9475	6.87104	7.311	7.11877	6.99499	6.79776	6.75972
DRAM1	26	10.2969	10.1766	10.6457	10.2399	10.1496	10.6488	10.4288	10.1743	9.75502	9.74688
DTD1	26	7.38289	7.44772	8.26923	6.94384	7.29385	7.09151	7.2188	6.42691	6.86996	6.97606
EIF3L	26	9.80713	9.73073	9.93274	9.68203	8.88855	9.70156	9.85573	9.33591	9.59762	9.2953
EIF4A2	26	9.98698	10.0589	10.218	10.0292	9.9635	10.0741	9.86942	9.59657	9.6985	9.74808
EMP1	26	10.414	9.83165	9.7717	9.6752	10.1547	10.4695	9.53707	8.96096	9.46829	9.75849
FAM18B	26	7.20979	7.12319	7.13271	7.21876	7.15555	7.47632	7.30532	7.35329	7.47253	7.39791
FBXL20	26	7.28034	7.26836	7.34082	7.27243	7.23996	7.35921	7.38187	7.20974	7.38496	7.39673
FBXO28	26	7.25482	7.18295	7.14111	7.16258	7.24887	7.03478	7.12384	6.96927	7.20414	7.22774
FLJ10213	26	6.67438	6.76892	6.86091	6.89963	6.76551	6.4119	6.69832	7.37524	6.91623	6.90108
FOLR2	26	7.32407	7.68004	6.63026	7.53596	7.30786	7.4651	6.99869	6.75681	7.09986	7.13107
GFPT1	26	6.41603	6.475	6.38877	6.35816	6.4779	6.35731	6.4228	6.56701	7.02714	6.8871
GOT2	26	6.73318	6.67199	6.83008	6.74541	6.72422	6.61145	6.89057	7.00779	6.90015	6.77586
HCG4	26	10.3924	10.0517	9.85708	10.0665	10.3508	10.2209	10.1639	10.5703	10.7072	10.7125
HCP5	26	12.21	11.9935	12.2936	11.9475	11.4916	11.9929	12.3036	11.3082	11.1326	11.0168
HIRIP3	26	7.39915	7.42841	7.40043	7.32503	7.43076	7.32434	7.21372	7.23553	7.29425	7.3991
IARS2	26	8.37784	8.37405	8.55976	8.34958	8.37069	8.70741	8.62269	8.40709	8.37291	8.32254
IFI6	26	8.10015	7.91793	8.34594	8.30199	7.94975	8.41629	9.22722	8.74633	8.30486	7.99802
IFIT2	26	7.79514	7.79311	8.13383	8.43449	7.7345	9.25843	9.64081	8.73073	6.87305	6.88472
IMP4	26	7.75436	7.73413	7.68697	7.76125	7.97532	7.89029	7.93269	7.82091	7.89324	7.98865
ITGAV	26	10.0198	9.85737	10.579	10.2078	10.0891	10.7684	10.7763	10.2494	10.0877	9.87988
ITGB8	26	12.6843	12.815	12.839	12.9723	12.9783	12.3569	12.9558	13.0208	13.1317	13.0773
KAT2A	26	6.71389	6.79186	6.68706	6.65437	6.64987	6.85852	6.77563	6.69927	6.5947	6.64078
KBTBD8	26	6.63868	6.53382	6.62839	6.56261	6.59611	6.99958	6.65332	6.65339	6.67396	6.66233
LAPTM5	26	7.75371	7.65179	7.83032	7.88203	7.52806	7.95874	7.98471	7.95452	7.77619	7.5628
LCP2	26	6.69423	6.73274	6.64063	6.51092	6.59022	6.9017	6.63194	6.4273	6.5032	6.60166
LEPROTL1	26	6.61029	6.53151	6.61418	6.51279	6.58358	6.88616	6.5933	6.53966	6.38744	6.48476
LGALS3	26	6.81508	6.96292	6.9269	7.21765	6.7942	6.97582	7.75444	7.84386	6.48625	6.45858
LHFPL2	26	8.0861	8.27011	8.21946	8.45302	8.1437	7.4279	8.19279	8.26911	8.30148	8.27378
LOC284821	26	8.63434	8.56104	8.81582	8.81249	8.70306	8.87753	9.26632	8.95335	9.16173	9.00365
LOC387934	26	9.10466	9.1595	9.18035	8.8452	8.66279	8.64028	8.8294	8.62749	8.77396	8.74835
LOC388654	26	7.10414	7.03165	6.93785	7.4903	7.56995	7.35796	7.62384	7.74014	7.87644	7.65723
LOC441775	26	12.5278	12.5586	12.5519	12.3786	12.1214	11.9719	12.3068	12.127	12.3972	12.3534
LOC644511	26	7.0303	7.00197	7.10664	6.94497	6.9812	7.16168	6.95081	6.97213	6.88326	6.86727
LOC728772	26	9.51701	9.72467	9.82242	9.87371	9.58849	9.43808	9.74077	9.98392	9.80557	9.5729
LOC730316	26	7.35771	7.24606	7.2034	7.31245	7.25404	7.32226	7.34065	7.42712	7.43805	7.42712
LPAR1	26	6.90531	6.90188	6.87387	6.48475	7.01081	6.63914	6.65029	6.68842	6.47174	6.63223
LSM4	26	8.89999	8.84879	9.00758	8.67197	8.62981	8.86205	8.76013	8.24334	8.25853	8.31542
LY96	26	8.02922	8.0086	7.99776	8.11278	7.72895	8.36866	7.99822	7.89561	7.73952	7.66529
MRPL15	26	8.48169	8.47839	8.58183	8.3507	8.1306	9.04044	8.51036	8.34304	8.00999	7.88981
MRPS31	26	7.73001	7.66973	7.77986	7.52323	7.29434	7.97238	7.59427	7.35987	7.18584	7.18644
MYO7A	26	8.28953	8.40447	8.17915	8.73129	8.6966	8.52519	8.28571	8.67589	8.47567	8.49094
NADK	26	7.68761	7.5807	7.51817	7.94336	7.61428	7.80828	8.02842	8.70096	8.3097	7.96875
NAGA	26	7.83574	7.79131	7.94877	7.24501	7.56065	7.59795	7.3607	7.2396	7.30057	7.39074
NAGK	26	10.6894	10.5885	10.1826	10.3357	10.4643	10.2668	10.1992	10.1597	9.41503	9.6831
NDEL1	26	9.77592	9.99565	10.0881	10.1058	10.2571	10.0537	10.2054	9.98276	10.1974	10.3075
NICN1	26	8.1453	8.2477	8.11795	8.09458	8.16111	8.03143	7.9931	8.16084	7.66244	7.88862
NLRP12	26	7.69191	7.52192	6.59684	7.4321	7.41377	7.0106	6.94095	7.53104	7.08456	7.25176
OASL	26	8.90738	8.93664	8.74374	8.75234	9.06328	8.84698	8.40778	8.20553	8.76079	8.98925
OTUD1	26	7.7535	7.71486	8.10851	8.05047	7.44576	8.26875	8.58227	8.26905	8.17502	7.79725
PDHB	26	7.77834	7.64835	7.82929	7.74117	7.82603	7.97541	7.83358	7.83526	7.84226	7.9252
PEPD	26	7.91211	7.86886	8.43641	7.76764	7.61813	7.9683	8.21676	7.76292	7.75783	7.69853
PFAS	26	8.63791	8.48642	8.4832	8.8177	8.62527	8.79981	8.94773	9.22048	8.77122	8.63833
PLOD1	26	6.70661	6.65897	6.61724	7.08492	6.86265	6.98938	6.85169	7.13053	7.36754	7.07308
POLD1	26	7.33864	7.39185	7.27514	7.49994	7.3551	7.25559	7.263	7.51966	7.3159	7.30819
POLRMT	26	7.92022	8.01317	8.27032	8.07223	8.02692	8.01521	8.4045	8.01622	8.42564	8.1916
PPA2	26	6.76489	6.68559	6.91508	6.71192	6.58106	7.3632	6.81758	6.73872	6.57904	6.51805
PPP6C	26	7.96829	7.85602	7.9442	7.98968	8.14702	8.14871	7.90487	7.96035	7.99404	8.03924
RAB21	26	8.25045	8.15095	8.48199	8.46369	8.25558	8.17193	8.26692	8.18105	8.24503	8.25616
RAB34	26	7.98401	7.97817	8.1496	7.8724	8.27898	7.81313	7.9401	7.88025	7.91864	8.10024
RBM6	26	6.94855	6.88818	6.99849	6.95475	7.01012	6.93319	7.12233	6.85574	7.08994	7.11033
RPL22	26	9.16857	9.26049	9.35271	9.24258	8.93416	8.84894	9.04035	8.91895	9.21516	9.22338
RPS18	26	11.644	11.6188	11.807	11.7633	11.3908	11.3336	11.8094	11.7112	11.5652	11.4252
RSBN1L	26	6.98173	6.93681	7.09625	7.09699	6.85204	7.6094	7.37586	7.04394	6.82011	6.73442
RSL1D1	26	9.73996	9.63495	9.94267	9.96959	9.48522	9.62064	9.92891	9.98071	10.2436	9.91552
SFRS3	26	10.0775	10.2565	10.1548	10.3331	10.217	9.88347	10.2727	10.3801	10.2986	10.2721
SLC37A4	26	6.57148	6.64616	6.5913	6.57087	6.78628	6.80103	6.69993	6.64782	6.54524	6.55626
SLC7A8	26	6.5946	6.48253	6.48796	6.59839	6.53178	6.86015	6.67317	6.75443	6.51192	6.55746
SLK	26	8.20461	8.30022	8.33283	8.39359	8.49894	8.40533	8.29359	8.40754	8.28909	8.38854
SNTB1	26	7.65312	7.83288	7.73594	7.77949	7.80515	7.24726	7.9424	8.00892	7.75012	7.84263
SPHK2	26	9.96238	9.75118	9.99858	9.86851	9.83212	10.046	9.93103	9.91583	9.95232	9.85658
SRBD1	26	8.28358	7.92225	8.25088	8.4131	8.11613	9.33804	9.13736	9.07014	9.2555	8.68756
STAT5B	26	8.31383	8.21037	8.40668	8.15581	8.1782	8.16269	8.44977	8.1651	8.08828	8.13608
STK24	26	7.90809	8.02702	7.87964	7.94272	8.00493	7.64103	7.78972	7.72709	7.82195	7.87239
STUB1	26	8.21358	8.10535	7.97236	8.13463	7.92708	7.79661	7.91435	8.02599	7.91678	7.9271
TFPI	26	6.37551	6.4028	6.32736	6.28953	6.62296	6.3382	6.26661	6.34071	6.60334	6.79483
TGIF1	26	6.70314	6.58861	6.76783	6.74216	6.47308	6.87474	6.87113	7.02888	6.85073	6.6825
THBS1	26	8.62203	8.718	8.5542	8.8966	9.16647	9.29858	8.84753	8.6294	8.12818	8.21952
TMEM175	26	7.97297	8.17748	7.84231	8.88287	8.53419	7.67106	7.56587	9.08656	7.98325	8.2157
TREM2	26	6.61638	6.52361	6.48827	6.99277	6.58572	6.88817	7.03121	7.80115	7.73563	7.26273
USP9X	26	7.51713	7.48836	7.61913	7.57008	7.39484	7.56554	7.63246	7.35531	7.32487	7.38983
VPS26B	26	9.21131	9.14053	9.03717	9.09847	9.1491	8.76721	8.89571	9.01652	9.1206	9.10942
XPOT	26	8.25347	8.3461	8.14838	8.24454	8.40617	8.36679	8.14187	8.0563	8.21193	8.35378
YWHAZ	26	8.75699	8.85394	8.95967	9.03318	8.91735	8.51167	8.76305	9.13717	8.72572	8.91292
ZBTB17	26	6.59401	6.59012	6.61422	6.62548	6.73277	6.62715	6.65802	7.00926	6.77306	6.76771
ZDHHC7	26	9.24031	9.49942	9.2487	9.24898	9.43301	9.16958	8.77097	8.94448	9.25419	9.39579
ZMYND15	26	7.16785	7.20703	7.36544	7.09453	6.97501	7.4311	7.1324	7.15046	7.03272	6.99553
ABCC5	25	8.17108	8.58999	8.01862	8.09852	8.59387	7.4098	7.27852	7.49948	7.06472	7.60509
ACAA2	25	7.54141	7.5973	7.68659	7.53213	7.70653	8.06213	7.52164	7.14815	7.14833	7.29481
ACSL1	25	8.13559	8.44252	8.00474	8.9207	8.85834	8.62563	9.07876	8.96443	9.3601	9.33331
ACVR1B	25	8.51554	8.65074	8.39377	9.31704	8.47358	8.79657	9.3482	9.77162	9.78246	9.20473
AK3L1	25	7.74082	7.45635	8.05079	7.95417	7.60276	8.58098	8.90919	8.76515	8.85211	8.4754
ALDH1A2	25	8.13503	8.19048	9.10454	8.39765	7.43719	10.5041	9.19529	8.63142	7.53978	7.07906
ALDOA	25	11.2349	10.7067	10.8844	10.988	10.7897	11.4566	11.171	10.911	10.9207	10.7867
ALPP	25	8.85774	9.11111	9.0369	9.06459	9.35981	8.5973	9.25158	9.44318	9.49933	9.50151
ANKRD33	25	9.21458	9.68184	8.84863	10.1677	10.0494	9.92623	8.93607	9.4179	8.61654	8.88994
ANTXR2	25	9.34836	9.65732	9.22692	9.51561	10.4146	9.08268	9.40591	10.0592	10.4852	10.646
AOF2	25	8.55412	8.63316	8.65189	8.72484	8.64979	8.53452	8.37682	8.7263	9.04383	8.93915
APBA3	25	7.22533	7.15231	7.38506	7.66713	7.42892	7.3341	7.70769	8.14473	7.98759	7.79735
APOC1	25	8.1053	8.65139	8.15067	9.07248	8.37778	9.88216	8.05205	7.51941	7.36538	7.24965
ARHGAP15	25	8.79367	8.80875	8.43862	8.29847	8.57447	7.98104	8.50702	8.06577	7.7355	7.97943
ASAP1	25	10.5298	10.495	11.4876	10.8145	10.5031	10.8197	11.1907	11.2337	11.0363	10.7333
ASCL2	25	8.21299	8.30884	8.81284	8.15381	8.20398	7.8086	9.47403	8.08784	7.60459	7.74524
ATP6V0A2	25	7.29255	7.31012	7.5802	7.24342	7.17843	7.80873	7.46339	7.66178	7.21461	7.14266
ATP6V1G1	25	10.1066	10.096	10.238	10.147	10.206	10.4361	10.4074	9.91637	9.99017	9.93276
ATXN2	25	9.1107	9.26988	9.10622	9.27923	9.2482	8.71476	8.95149	9.25883	9.18787	9.19564
B4GALT5	25	8.63704	8.47208	8.72555	8.88239	9.02222	9.00775	9.41277	8.69851	9.49426	9.26179
BSG	25	8.763	8.26488	8.46262	8.47464	8.65006	8.73047	8.68993	8.53096	8.22456	8.19801
C10ORF6	25	8.90151	8.96299	8.98137	8.89618	8.59724	8.71431	8.7931	9.08517	8.46751	8.36281
C14ORF153	25	8.33513	8.6045	8.63044	8.58003	9.04787	8.0702	8.68257	8.96783	9.10563	9.13694
C17ORF60	25	7.85608	7.68177	7.38058	7.42739	7.73635	7.53913	7.36711	7.56586	7.53419	7.81188
C17ORF90	25	8.74229	8.96187	8.9366	9.0561	8.7686	8.69867	8.79422	9.15863	8.85203	8.76892
C19ORF62	25	8.72534	8.74955	8.54807	8.56567	8.79268	8.6551	8.42661	8.53369	8.52992	8.66258
C1ORF66	25	8.30805	8.45063	8.48918	8.54613	8.31049	8.55219	8.58429	8.47107	8.56172	8.45997
C1ORF86	25	7.93588	7.9165	7.95613	8.08908	7.97914	7.82239	8.03515	7.82605	8.6411	8.43302
C2ORF30	25	8.65307	8.58486	8.54209	8.55107	8.78344	9.16418	8.72655	9.01986	9.01724	8.96791
CALM2	25	11.7278	11.6797	11.8718	11.414	11.6239	11.403	11.3096	11.1025	10.8561	11.0239
CALML4	25	8.12053	8.17051	7.80328	7.99046	8.27027	7.43195	7.55689	7.75237	7.52279	7.88431
CCDC130	25	9.93092	10.217	10.0374	10.2645	10.1987	9.94791	10.14	10.4697	10.5339	10.482
CD14	25	13.6215	13.674	11.8122	14.0503	13.8209	13.2043	13.2267	14.0251	13.859	13.9873
CDC40	25	9.04961	9.06728	8.67809	9.09127	8.95925	8.81575	8.79822	9.10081	9.01616	9.06993
CMTM7	25	10.9301	11.1374	11.1225	10.8572	10.875	10.7323	10.3087	10.2604	9.97861	10.1147
CUEDC2	25	7.7673	7.66465	7.49372	7.68275	7.90861	7.6231	7.50542	7.75224	7.70634	7.80647
DEF6	25	7.70493	7.70879	7.50127	7.27173	7.48948	7.51786	7.07627	7.14459	7.03391	7.23212
DHX40	25	8.02313	7.87103	7.90938	8.03006	7.99969	7.71532	7.82444	8.12476	8.40491	8.38281
DKFZp686O24166	25	6.53467	6.51392	6.45669	6.63786	6.6453	6.72324	6.81265	6.81381	6.72858	6.63476
DLAT	25	8.21406	8.02127	8.29356	8.04671	8.07649	8.35104	8.20572	7.88523	8.0091	8.06308
DNAJB9	25	8.37856	8.24568	8.17581	8.0195	8.23065	8.69913	8.24194	8.40748	8.19026	8.17816
DTNA	25	6.9177	6.81051	6.74283	6.78576	6.71687	6.87653	6.92901	6.86287	6.71358	6.6855
FAM120B	25	7.78574	7.65908	7.7022	7.74023	7.57608	7.81094	7.65547	7.82982	7.95016	7.84232
FAM82A2	25	6.71866	6.78263	6.79096	6.65769	6.76361	6.64273	6.69941	6.63369	6.68885	6.71604
FARSA	25	12.9163	13.1078	13.1142	13.2222	13.2535	12.7504	13.2566	13.2839	13.344	13.3112
FCGR2A	25	9.01655	8.96858	8.94223	9.44706	8.67061	8.16103	8.78377	8.76802	9.10537	8.84626
FGR	25	9.1619	9.27496	9.44194	9.07743	8.72321	9.43964	9.23677	8.95691	8.94383	8.79083
FYTTD1	25	7.10567	7.07477	7.10536	7.01344	7.06499	7.02629	7.23604	6.96137	6.9484	7.0488
G0S2	25	7.57853	7.62618	7.6994	7.53565	7.4781	7.88984	7.53663	7.57426	7.3665	7.39975
GTF2A2	25	7.75444	7.79608	8.03276	7.83628	7.79014	7.62809	8.18383	7.88972	8.33435	8.14763
GTF2H3	25	7.36518	7.31974	7.25633	7.29458	7.30242	7.39346	7.17756	7.32606	7.24601	7.23081
HAVCR2	25	7.30617	7.28686	7.27473	7.71283	7.37418	7.43298	7.64887	7.99581	7.82432	7.60645
HDAC2	25	8.82775	8.88331	8.86429	8.63901	8.81999	8.75269	8.54111	8.44652	8.53803	8.62253
HLA-DMB	25	8.69744	9.16519	9.08835	9.06916	9.58754	7.14582	8.71061	8.55065	8.36557	8.67183
HMGB2	25	6.69231	6.70489	6.71197	6.98806	7.37482	6.84375	6.72327	6.87805	7.25491	7.12316
HPRT1	25	7.3342	7.30859	7.57112	7.43234	7.47629	7.35263	7.43832	7.23815	7.31725	7.37836
IKBKE	25	8.84651	9.04053	8.97785	8.89531	8.93624	8.79348	8.95387	8.95799	9.2356	9.06086
ISCU	25	7.63429	7.52655	7.7866	7.68522	7.48689	8.82761	8.42986	7.68169	6.85137	7.00552
ITGB7	25	6.52059	6.40213	6.45659	6.61419	6.99064	6.63929	6.62769	7.34108	7.35372	7.48063
KIAA0182	25	8.10586	8.31201	8.23222	8.31056	8.24628	8.30933	8.34753	8.31946	8.18263	8.15632
KIAA1712	25	7.70174	7.74672	7.62678	7.70241	7.73534	7.91653	7.64146	7.87213	7.96467	7.94769
LILRB5	25	7.76527	7.55725	7.89378	7.22887	7.45425	7.8763	7.30494	7.06507	6.93286	7.08527
LOC134997	25	6.87748	6.93234	6.99417	6.82436	6.73101	6.743	6.89637	6.76029	6.83526	6.79899
LOC391656	25	9.51382	9.58302	9.70615	9.14858	8.56293	9.89343	9.12882	8.68755	8.60196	8.47426
LOC646567	25	10.7798	10.7535	10.7972	10.6187	10.6088	10.7982	10.8025	10.4094	10.3988	10.4193
LOC649548	25	7.93876	7.91612	7.96632	7.81681	7.8839	8.14305	8.03019	7.62583	7.83622	7.82421
LRRC8C	25	7.48587	7.38882	7.29111	7.56689	7.13467	7.56342	7.59595	8.11539	8.02135	7.63806
LY6E	25	10.1362	9.98306	9.40053	9.78975	10.1165	8.81709	9.25817	8.84236	8.8252	9.20412
MAP2K3	25	7.09448	7.07814	7.0569	7.12893	6.98065	6.75493	7.02328	7.13799	7.13543	7.06496
MGC16703	25	6.586	6.49038	6.59524	6.57588	6.52563	6.80406	6.54201	6.58897	6.46455	6.46745
MORC3	25	9.11408	9.08591	8.92745	9.06885	9.03927	9.36539	9.08853	8.99619	9.08631	9.03552
MRLC2	25	6.91242	6.83234	7.06256	6.84696	6.69826	7.03992	6.92581	6.79814	6.55494	6.58942
MSRB2	25	7.87689	7.83371	8.33505	8.01102	8.43284	7.84656	8.17242	8.5143	8.72911	8.74398
MST4	25	10.0126	9.46376	9.10724	10.7595	10.5721	13.2107	11.835	13.3229	12.2736	11.5214
MT1F	25	7.91407	7.43375	7.01349	8.60572	7.89455	11.8028	9.43941	12.8024	10.5029	9.57925
MT2A	25	7.13237	7.04507	7.10468	7.05385	7.14541	7.05082	7.07367	7.13946	6.90176	6.97998
MTERFD1	25	7.34975	7.39476	7.47827	7.41356	7.39306	7.17973	7.33097	7.43336	7.26493	7.32333
MTHFD2	25	7.67724	7.73778	7.62083	7.57777	7.62274	7.1739	7.7339	7.547	7.63114	7.61577
MVP	25	8.6025	8.40695	8.6292	8.86016	8.64026	9.04354	8.80515	9.06413	7.93736	8.21951
NAAA	25	8.9879	9.20372	9.09666	8.38814	8.66222	8.08603	8.07938	7.45003	8.09955	8.36389
NCK2	25	7.60521	7.69437	7.7918	7.92156	7.75676	7.5292	7.84182	8.6146	8.79603	8.4779
NDUFS7	25	9.81443	9.98229	10.0503	9.83339	9.41707	9.50987	9.98473	9.51435	9.5116	9.37972
NENF	25	8.85735	9.15262	9.07532	8.9217	9.28972	8.91026	8.55432	8.33873	8.37796	8.66211
NFE2L1	25	8.10498	7.95493	7.98399	8.32549	8.1033	8.55932	8.58954	9.29288	8.79506	8.37479
NFKB2	25	6.84019	6.55404	6.81915	6.89371	7.00413	7.13201	7.1876	7.32404	7.74134	7.33882
OBFC1	25	8.72537	8.51298	8.87032	8.69053	9.39932	8.73893	8.74056	8.38614	9.06604	9.29288
PARP14	25	7.32734	7.42268	7.33407	7.3503	7.35612	7.39922	7.22387	7.36765	7.33099	7.33781
PDCD10	25	6.52508	6.53499	6.82529	6.55506	6.58977	6.57903	6.85804	6.98507	6.93146	6.72391
PEX14	25	7.78287	7.96056	7.75214	7.77559	7.87261	7.71747	7.68924	7.74452	7.94327	7.93986
PFTK1	25	7.26401	7.23881	6.97472	6.55501	6.90849	6.19464	6.6647	6.25719	6.41463	6.72321
PGAM4	25	6.79603	6.81471	6.91641	6.74582	6.71616	7.00202	6.76077	6.70283	6.59647	6.67212
PHYH	25	6.5625	6.53025	6.61004	6.52008	6.51437	6.86355	6.57823	6.54905	6.53874	6.50583
PLIN2	25	6.71578	6.72463	6.72882	6.68853	6.76669	6.76048	6.69579	6.72595	6.70887	6.65682
PLXNB2	25	7.20436	7.16857	6.73364	7.29004	7.46657	6.95139	6.93745	7.18731	7.66993	7.6446
PRDX3	25	8.84523	8.80334	8.74804	8.72167	8.69871	9.47999	8.82446	8.50051	8.4467	8.36954
PTGES	25	8.41034	8.60757	8.81894	8.52806	8.13198	8.68504	8.52441	8.7759	8.85801	8.574
RAB27A	25	7.18097	7.09642	7.11036	7.26322	7.18506	7.26047	7.28855	7.24935	7.22181	7.23203
RAB32	25	6.44276	6.46477	7.15959	6.34074	6.59608	6.67249	6.44367	6.38818	6.36077	6.47446
RBP1	25	7.00176	7.25429	6.70927	7.00789	6.87457	6.40148	6.6022	6.66109	6.62856	6.7074
REEP5	25	6.83598	6.78611	6.79786	6.87618	7.14586	6.91023	6.85638	7.05351	7.3888	7.31902
RPL27A	25	6.8638	6.78867	6.94324	6.81412	6.801	6.81102	6.89834	6.89712	6.92752	6.85569
RPS6KB1	25	8.96085	9.11162	8.98044	9.03362	9.10919	8.95365	8.82602	8.88515	8.89607	9.00952
RRM2B	25	7.78797	7.69584	7.66148	7.60984	7.03267	8.38537	7.84041	7.71938	7.13795	7.04093
RUVBL2	25	9.4587	9.39995	9.66552	9.57888	9.14857	9.42661	9.65579	9.37992	9.387	9.19939
SCARB2	25	7.75782	7.8779	7.49795	7.29392	7.43142	6.80959	7.32973	7.23981	7.3139	7.37313
SIAH2	25	10.1385	10.4343	10.1835	10.0139	9.8822	9.51568	9.62945	8.98176	8.99365	9.24325
SLC11A2	25	6.58966	6.51322	6.58414	6.50848	6.54026	6.79334	6.44164	6.41705	6.40172	6.43223
SLC16A5	25	7.68408	7.56376	7.64565	7.41836	8.11794	8.05077	7.66214	7.20401	8.09983	8.38348
SLC1A3	25	6.86338	6.69712	6.84263	6.94066	6.80167	7.04219	7.21947	7.1059	6.87531	6.7338
SLC25A46	25	12.0366	11.9866	12.1632	11.6095	11.4206	11.8398	11.8531	11.0105	11.1995	11.2053
SLC35A4	25	8.65983	8.55284	8.5523	8.32736	8.93894	8.49909	8.56096	8.42758	8.225	8.50999
SLC39A10	25	8.46967	8.5064	8.37105	8.61665	8.19282	8.7514	8.54034	8.94077	8.47497	8.27478
SLC4A5	25	8.59371	8.54639	8.99736	8.64042	8.60089	8.68414	8.4196	8.74883	8.79672	8.66029
SNX6	25	8.32295	8.33808	8.88137	8.33862	8.27202	8.21782	8.25479	8.10977	8.08518	8.0882
SPIN4	25	6.93168	6.67231	6.97633	6.88313	6.59546	7.32836	7.30104	6.27325	6.57548	6.38417
SUCLA2	25	8.68773	8.77536	8.85736	8.59346	8.28966	8.53539	8.75139	8.45197	8.14719	8.13608
TBL2	25	6.66695	6.61116	6.65304	6.6634	6.56713	6.90013	6.68252	6.66671	6.61953	6.57292
THEM2	25	6.80889	6.86413	7.0019	6.72152	6.64497	6.76618	6.84391	6.62944	6.5941	6.61694
TMED10P	25	8.72571	8.64121	8.70115	8.59375	8.82829	9.17846	8.67444	8.39845	8.55529	8.67868
TMED5	25	9.00584	8.8861	8.92208	9.02031	9.08608	9.37362	9.09825	8.95567	9.09936	9.08689
TMEM140	25	7.30596	7.36363	7.28354	7.24604	7.24302	7.22586	7.19546	7.2699	7.23455	7.21137
TRIM28	25	6.73186	6.79219	6.72981	6.78974	6.78594	6.73063	6.64937	6.77655	6.6104	6.73092
TXN	25	7.30444	7.33621	7.18583	7.26372	7.303	7.52488	7.32289	7.26063	7.33318	7.2444
UBE1	25	6.88559	6.77845	6.81739	6.76708	6.89904	6.79474	6.80903	6.86815	6.86913	6.97376
UCHL5IP	25	7.30613	7.238	7.58119	7.26438	6.96316	8.30267	7.637	7.75415	7.63907	7.257
VAMP8	25	7.16193	7.18818	7.29967	7.26827	7.28756	7.31057	7.23471	7.05563	7.31042	7.2497
VPS37A	25	7.78355	7.64857	7.67657	7.77148	7.67865	7.72728	7.56206	7.56085	7.72255	7.71569
VPS4B	25	8.02438	8.01708	7.98116	7.86502	8.03531	7.7592	7.86944	7.89894	7.70733	7.82283
YWHAH	25	10.9033	11.0204	11.17	10.8455	10.9053	11.0975	11.0968	10.4396	10.3594	10.3727
ZAK	25	9.15982	9.11434	8.99399	8.95612	9.42791	8.55076	8.87346	8.87228	9.12224	9.15806
ACADM	24	8.89893	9.08229	9.01061	8.82963	8.57954	9.05346	9.01249	8.69815	8.35843	8.34741
ADAM9	24	7.99649	8.14432	7.75887	7.95437	8.45044	8.17951	7.53805	7.66006	8.0451	8.27619
ADCK2	24	8.64781	8.70299	8.73373	8.61467	8.27899	8.70414	8.60319	8.34817	7.90956	7.84297
ALKBH1	24	7.37652	7.2754	7.43779	7.47675	7.36507	7.36197	7.50231	7.50264	7.47105	7.40043
ARFGAP3	24	9.49362	9.42041	9.47128	9.68624	9.6082	10.1173	10.063	9.83868	10.0775	9.97508
ASB13	24	7.76774	7.86128	7.6866	7.84244	7.4303	7.76965	7.52237	7.75669	7.46787	7.4262
AXUD1	24	9.76318	9.86497	9.81422	9.50165	10.2096	9.08735	10.0333	10.0057	10.6999	10.4999
BRI3	24	11.4624	11.4407	11.0463	11.6109	11.1959	11.3675	11.2213	11.3174	10.9011	10.9283
BYSL	24	7.19275	7.06493	7.2919	7.08994	6.8853	7.50871	7.08253	6.93211	6.79363	6.74405
C14ORF32	24	8.54994	8.43316	8.59801	8.56596	8.69105	8.57724	8.62568	8.65222	8.63622	8.67885
C1QBP	24	8.39511	8.22614	8.43677	8.4363	8.26704	8.64035	8.60587	8.4007	8.61242	8.51622
C20ORF52	24	10.2182	10.1955	10.1416	9.96209	10.3842	10.3473	9.9002	9.27602	9.64013	9.85227
C2CD2	24	7.26842	7.25748	7.67729	7.30231	7.0796	6.97013	7.28642	7.4879	7.43971	7.21818
CBLN3	24	7.2551	7.19922	7.15514	7.41827	7.12443	7.14699	7.51872	8.28312	8.46084	7.95388
CCDC106	24	7.88565	8.37888	8.13096	8.24507	8.14452	7.75624	7.52774	7.86489	7.7479	7.87537
CCDC115	24	8.7062	8.53008	8.61215	8.68829	8.45614	8.41761	8.85974	9.55372	9.40496	9.06839
CCDC99	24	6.93073	6.8483	6.9448	6.91439	7.01497	7.30189	6.87832	6.94578	6.93057	6.8913
CCNY	24	9.78044	9.99187	9.97941	9.67949	9.61557	8.89035	9.26014	9.22872	9.25497	9.41724
CD163	24	11.8719	12.3096	10.0021	12.1778	12.6187	11.187	9.76183	11.0034	9.66535	11.4198
CDR2	24	7.34631	7.3877	8.05992	7.17466	7.22852	7.62678	7.18372	7.12356	6.95599	6.93553
CHMP2B	24	8.18392	8.28599	8.18241	8.40039	8.44287	8.30038	8.26605	8.18288	8.29832	8.45556
CTBS	24	8.37834	8.47661	8.13674	8.77815	8.72579	8.28165	8.3456	9.1472	9.06557	9.07155
CUTL1	24	8.38697	8.20933	8.16228	8.36286	8.70785	8.30193	8.15954	8.58759	9.22606	9.21647
DARS	24	11.2745	11.2085	11.3938	11.4987	11.0441	11.3281	11.4152	11.9903	11.7309	11.351
DCP1A	24	7.49621	7.5157	7.62769	7.79452	7.72748	7.52732	7.92483	7.8154	7.93607	7.87398
DCUN1D5	24	8.56779	8.51984	8.64676	8.46391	8.17991	9.01533	8.46633	8.23286	8.33561	8.20293
DENND5A	24	10.4966	10.3475	10.2288	10.7575	10.4607	10.273	11.2546	11.3631	11.6992	11.2352
DKFZP586I1420	24	6.66282	6.67463	6.65085	6.65608	6.54959	6.68053	6.65471	6.66795	6.57912	6.6501
EMD	24	8.26493	8.19718	8.4429	8.18994	8.03423	8.72077	8.29768	8.11056	7.80902	7.78631
EMP3	24	6.70874	6.59795	6.27906	6.47451	7.11604	6.39194	6.50093	6.53475	6.87323	7.11798
EMR2	24	6.54292	6.6923	6.26137	7.47974	8.49137	6.91975	6.23427	8.9119	8.88335	8.88963
ERCC1	24	6.89424	7.0588	6.90484	6.69884	6.8431	6.50527	6.63628	6.62177	6.71498	6.76602
FAM39DP	24	10.3179	10.519	10.2921	10.6432	10.5483	9.92592	10.3204	10.6226	10.6899	10.7012
FAM53B	24	8.74782	8.96819	8.84508	9.07634	9.14512	8.35398	8.80149	9.05763	9.11647	9.14169
FASN	24	7.68986	7.75899	7.79665	7.44408	7.61205	7.86991	7.77171	7.49547	7.44471	7.5103
FCER1G	24	6.62242	6.65795	8.24851	6.87977	6.93418	6.70511	6.91159	7.5935	6.68564	6.68328
FLJ38482	24	7.18761	7.28259	7.29052	7.32767	7.52139	6.72794	7.40646	7.52761	7.54758	7.54299
FREQ	24	8.45349	8.45622	8.76528	8.4133	8.35529	8.57476	8.91684	8.1865	8.17626	8.13577
FTSJD1	24	6.80864	6.85257	6.82821	6.66083	6.73247	7.01561	6.7831	6.55542	6.71494	6.77105
GAA	24	8.09349	8.23686	8.29295	8.40201	8.69705	7.5865	8.07259	8.38981	8.84119	8.97151
GIT2	24	7.09235	7.0343	7.04709	7.09172	7.06943	7.13616	7.04236	7.15144	7.05606	7.08499
GLB1	24	6.8651	6.7745	6.79666	7.02396	6.91006	6.80745	6.87012	7.12962	6.76067	6.83118
GPS1	24	7.45135	7.36826	7.29784	7.4389	7.52944	7.25703	7.389	7.34415	7.33383	7.37257
GPT	24	6.91663	7.02001	7.1793	7.03939	6.72745	7.13226	7.23279	7.38983	6.8687	6.70517
GSDMB	24	7.55112	7.85865	7.81552	7.97266	8.01927	7.41545	8.31841	8.44893	8.21474	8.10612
GTF2B	24	8.39516	8.36236	8.66923	8.46141	8.59514	8.58705	8.57387	8.59382	8.51579	8.46613
GTF2IP1	24	6.74769	6.8135	6.8888	6.95069	6.80257	6.9612	6.94109	6.89049	6.65464	6.67774
H2AFZ	24	12.9724	13.0941	12.8617	12.9241	13.1133	12.7589	12.6433	12.6354	13.0517	13.1335
HLA-H	24	7.31174	7.17745	7.16945	7.35367	6.98098	7.35073	7.12129	7.33885	7.11276	6.9829
HMG20B	24	8.79626	8.43009	8.9073	8.62756	8.00626	9.667	9.36366	8.90692	8.12629	7.81823
HS3ST1	24	6.86076	7.06622	6.86847	6.88954	7.36477	6.26079	6.70174	6.66547	6.44799	6.69095
HSD3B7	24	6.95023	6.97201	6.90483	6.97339	7.12103	6.88761	6.88111	7.05106	7.14058	7.14717
IFI35	24	8.9826	8.98999	8.89998	8.85201	8.51792	9.36261	9.32173	8.86618	7.24039	7.58078
IMPA2	24	6.57172	6.41941	6.56828	6.51143	6.41211	6.79533	6.51312	6.52494	6.50082	6.40961
INTS3	24	8.07763	8.12076	7.95592	8.07291	7.99806	8.04617	7.934	8.01348	8.01522	8.01153
KLHDC3	24	7.10032	7.11228	7.19689	7.00325	6.89387	7.1632	7.00879	6.93124	6.85936	6.8899
LILRB3	24	8.39072	8.36464	8.72208	9.05773	8.72727	9.0239	9.41435	9.77874	9.29825	9.05412
LOC338758	24	6.69564	6.63199	6.74555	6.62504	6.58328	6.77559	6.60816	6.6747	6.48704	6.57037
LOC389787	24	9.16725	8.97779	9.17082	8.98326	8.30932	9.11316	9.07299	8.84183	8.86922	8.62497
LOC400027	24	6.58398	6.65435	6.56813	6.56066	6.60745	6.61294	6.59727	6.53058	6.59477	6.62599
LOC644063	24	6.52654	6.3708	6.38338	6.45042	6.61914	6.7757	6.64443	6.60181	6.73155	6.69881
LOC648852	24	8.98992	9.13247	8.80687	8.36398	9.00608	7.67883	7.69663	7.39327	7.73571	8.35339
LOC649447	24	11.1999	11.1235	11.4861	11.3336	10.5521	10.7454	11.1969	11.0009	11.1684	10.8994
LOC652071	24	6.75565	6.74412	7.02613	6.67554	6.69315	7.13687	7.04056	7.42208	7.39556	7.03002
LOC729843	24	6.76718	6.86214	7.06007	6.82446	7.08401	6.84002	6.74174	6.83088	6.52379	6.64815
LSM14A	24	8.97419	9.04266	9.0086	8.89285	8.58872	9.01276	8.62997	8.776	8.55847	8.50262
MAF	24	7.08851	6.98172	6.93275	7.02999	6.98118	6.77313	7.04647	7.17015	6.9634	6.94421
MAN2C1	24	8.12908	7.96138	8.18456	8.39803	8.00393	8.26608	8.6198	8.76534	8.57352	8.23941
MAP4K4	24	7.12764	7.17063	7.223	7.19995	7.24827	7.11398	7.14311	7.31292	7.22085	7.20927
MARCH7	24	7.78772	7.28777	7.5907	7.17281	8.08395	9.92088	8.1163	8.35367	9.51598	8.74463
MCOLN2	24	6.80202	6.80672	6.75479	6.8832	6.71014	6.7624	6.75869	6.79369	6.77598	6.75458
MFSD8	24	8.46427	8.40396	8.61661	8.34346	8.35201	8.83443	8.52393	8.24889	8.16086	8.24002
MMP7	24	8.94724	8.99491	9.16136	8.8593	8.51216	9.04593	8.98384	8.90489	8.63721	8.53471
MRPL18	24	8.29714	8.28624	8.19835	7.93581	8.05445	8.30501	7.93775	7.84185	7.92542	7.94545
NAPRT1	24	8.70004	9.22334	8.82151	8.91449	8.9926	7.94321	8.4383	8.55729	8.59841	8.76166
NBPF20	24	10.4572	10.8474	10.2273	10.8919	10.6148	9.6085	10.56	11.1356	11.261	11.172
NDUFS4	24	9.22584	9.14991	9.3343	8.99066	8.93926	9.2362	9.31801	8.63188	8.76325	8.78231
NIF3L1	24	8.8763	8.93817	8.73107	8.72669	8.70611	8.84161	8.70034	8.63358	8.63603	8.65612
NLRP3	24	9.03347	8.91113	8.44714	9.01249	9.46055	8.31792	8.90899	9.79748	10.0625	10.1558
NOTCH1	24	8.60397	8.96312	8.66079	8.73573	9.0583	8.19188	8.52415	8.63212	8.63529	8.71455
NPTN	24	7.94686	7.9998	7.94979	7.97983	8.56892	8.63148	7.74613	7.93001	7.60339	7.86854
NUP85	24	8.36603	8.33872	8.45244	8.30307	8.15185	8.84075	8.35195	8.30713	8.10472	8.11173
PA2G4	24	7.85277	7.84926	7.68963	7.74287	7.73565	7.65895	7.40581	7.6874	7.61366	7.67774
PARVG	24	6.71473	6.77213	6.773	6.74934	6.91408	6.89742	7.14722	6.9469	7.01437	6.88951
PCBP2	24	7.11417	7.12515	7.14825	7.00806	7.04805	6.99932	7.07752	6.8986	7.01743	7.03434
PELI2	24	6.72099	6.79976	6.62547	6.82413	6.89609	6.8614	6.55508	6.79811	6.5367	6.64577
PEX11B	24	7.53339	7.47849	7.52778	7.57744	7.59868	7.74457	7.63502	7.57722	7.61274	7.56743
PI4K2B	24	7.84487	7.8816	7.81218	7.92339	7.64008	7.9099	7.95819	7.85769	7.90819	7.76875
PIP5K2B	24	7.31713	7.31553	7.11255	7.09252	7.21051	7.35306	7.1228	7.32508	7.474	7.38781
PLEKHA2	24	7.16842	7.39527	7.01354	7.59547	6.99841	7.09261	7.56438	7.57352	7.04469	6.9613
POLE3	24	10.1866	10.0522	10.1699	9.83676	9.72164	9.8912	9.7623	9.26248	8.79869	9.12708
POLR3GL	24	7.28327	7.20572	7.39689	7.15842	7.08845	7.46572	7.36215	7.29902	7.15524	7.10916
PPM1D	24	9.20932	9.40404	10.0098	9.10794	9.35105	8.81822	8.85396	9.10036	9.49193	9.48554
PPME1	24	6.90538	6.94985	6.83846	6.82649	6.88856	6.76754	6.75626	6.85406	6.79591	6.91223
RAB12	24	7.0026	7.02485	7.05548	7.27128	7.09372	7.28838	7.26937	7.77311	7.82392	7.65684
RASSF5	24	8.08174	8.09337	8.52344	8.08509	7.86502	7.70987	8.114	7.89116	7.93288	7.82401
RBMS1	24	7.12424	7.25826	7.39816	7.16969	7.21281	6.94226	6.93826	6.85837	6.96911	7.04779
RNF11	24	7.352	7.3515	7.48205	7.4984	7.19361	7.23308	7.55962	7.63544	7.40777	7.3101
RPL17	24	12.424	12.561	12.6515	12.5446	12.0237	12.1266	12.3886	12.278	12.3402	12.1848
RPL27	24	10.9234	11.1253	10.8772	10.6739	10.4508	10.2005	10.4446	10.0429	10.5014	10.5019
SCYL2	24	6.96994	6.99849	6.90529	6.93292	7.17403	6.81838	7.17851	7.07874	7.03223	7.12833
SERGEF	24	8.35421	8.37533	8.44921	8.65079	8.76729	8.3632	8.45258	8.58397	8.90167	8.90065
SESTD1	24	8.61634	8.52922	8.89303	8.49424	8.23516	8.7611	8.66743	8.55042	8.48664	8.30014
SFRS2	24	8.16699	8.17813	8.13543	7.96916	7.76124	8.10099	7.96446	8.12061	8.07576	7.96001
SGSH	24	9.86682	10.2694	10.0444	10.1182	10.3369	9.54199	9.49675	10.0633	10.2743	10.3592
SLAMF7	24	9.41727	9.55739	9.52607	9.81412	8.98847	9.98667	9.87058	9.99412	9.67582	9.33895
SLITRK4	24	7.92119	7.96567	7.96399	7.87911	8.02407	8.03801	8.06118	7.63229	7.89157	8.0037
SNX2	24	6.7127	6.59697	6.57467	6.55373	6.76687	6.80429	6.49727	6.45051	6.35356	6.44099
STAG2	24	6.79695	6.75841	6.74156	6.68149	6.77647	6.60877	6.73804	6.83409	6.87344	6.89574
STX4	24	9.4676	9.51587	9.36949	9.61216	9.63754	9.34109	9.417	9.65259	9.73256	9.68105
TBPL1	24	7.63429	7.54886	7.80838	7.58971	7.361	7.77181	7.83224	7.61545	7.41111	7.36043
THOC4	24	7.94046	8.04846	7.96205	7.96967	7.89789	7.76743	7.88135	7.8782	8.0552	8.06928
TIPARP	24	7.84719	7.7412	7.63894	7.75855	7.90424	7.98622	7.86367	7.86858	7.97942	7.98605
TJP2	24	6.99681	6.84208	6.72738	6.72688	6.76952	7.25627	6.75442	6.61899	6.78478	6.69154
TMED3	24	8.22943	8.33065	8.22253	8.41874	8.46466	7.91721	8.24427	8.40743	8.27489	8.35277
TMED7	24	9.53131	9.48412	9.39308	9.2101	9.34041	10.0446	9.17174	9.06306	9.0975	9.17083
TMEM106B	24	7.24048	7.23009	7.02056	7.23936	7.31748	7.19684	6.87641	7.21021	7.09258	7.17529
TMEM160	24	6.65575	6.6122	6.4195	6.92257	6.5787	6.96851	6.64755	7.09729	7.14195	6.88882
TNFRSF4	24	6.7077	6.6056	6.76214	6.66102	7.21855	6.76252	6.81359	7.68935	7.83378	7.70713
TPI1	24	8.9068	8.96659	8.74635	8.30307	8.55448	8.46766	8.62202	8.32547	8.46415	8.46932
TPM4	24	8.89888	8.92704	8.97609	8.47003	8.63829	9.01551	8.89194	8.67187	8.3405	8.36792
TRIM44	24	6.83246	6.84455	6.8899	6.66855	6.61069	7.22178	6.7745	7.02379	6.52746	6.46801
TSC22D1	24	7.49516	7.48106	7.60383	7.70417	7.75823	7.5716	7.68228	7.91334	7.78278	7.85672
TST	24	6.7389	6.7369	6.71903	6.76823	6.69762	6.6398	6.76264	6.73425	6.74912	6.75244
UBA7	24	10.2858	10.2149	10.3651	10.0451	10.2829	10.0361	9.88729	9.90107	9.80619	9.98876
UBE2J1	24	7.49119	7.44152	7.55606	7.47041	7.47565	7.19972	7.34914	7.50467	7.41833	7.48756
UBXN1	24	6.64325	6.60106	6.70113	6.6662	6.67296	6.76849	6.74101	6.68502	6.69376	6.6793
VAMP5	24	9.54486	9.37781	9.48981	9.48957	9.31485	9.35664	9.45377	9.31448	9.57167	9.46858
VRK2	24	7.87354	7.988	7.82365	8.05168	8.09066	7.66819	7.82864	8.2855	7.98544	8.07531
WDFY1	24	7.91488	7.94014	8.08573	7.83842	7.91267	7.35851	7.7874	7.7564	7.66152	7.73541
WDR22	24	7.35034	7.34065	7.39698	7.34567	7.40254	7.30738	7.46412	7.48621	7.52173	7.50907
WDR47	24	7.75268	7.77306	7.89207	7.8701	7.73211	7.63145	7.75067	8.1138	8.02869	7.94687
ZNF615	24	6.99164	6.91363	7.04622	7.18275	7.14869	6.84992	6.98713	7.0851	6.8037	6.9473
ZNHIT1	24	9.48472	9.50308	9.56896	9.60107	9.38345	9.60812	9.48248	9.59137	9.78646	9.662
ABCA1	23	11.0623	10.8257	10.7626	11.8114	12.1967	11.3953	11.1831	12.031	11.7399	12.032
ABCA7	23	7.08984	7.10078	7.01857	7.09414	7.24387	6.32515	6.81309	6.94967	7.02716	7.17285
AIM2	23	6.74608	6.71844	6.80736	6.72888	6.63696	6.79278	7.92537	7.3239	6.5312	6.49326
ANKDD1A	23	6.91247	7.14203	7.33328	7.36895	7.03722	7.52382	7.43994	7.60914	7.82156	7.66572
ANXA2P1	23	10.7504	10.7199	10.6321	10.1072	10.5059	10.7419	10.3736	9.50457	9.83345	10.0315
AP1S2	23	11.7136	11.3564	11.0057	10.966	11.067	11.1424	11.1149	9.97364	10.6819	10.6032
ARID3B	23	7.36833	7.51542	7.13179	7.65837	7.93194	7.08074	7.60754	7.58055	7.92899	8.04801
ARL5B	23	6.80009	6.85012	6.88638	6.8996	7.11524	6.96763	7.24994	6.64688	7.2087	7.22162
ARRDC2	23	7.20931	7.219	7.36316	7.53881	7.39909	6.96017	7.25503	7.67709	7.73141	7.58163
ASF1A	23	7.88203	7.79693	7.94609	7.82505	7.81461	7.92368	7.77949	7.55449	7.46982	7.56106
ATOX1	23	10.0252	10.1276	10.2954	10.2847	10.1413	10.8832	10.4163	11.1007	10.3698	10.1189
BHLHB3	23	7.47746	7.54431	6.83172	8.50272	7.22563	8.60338	8.92158	9.14154	8.89694	8.27078
BNIP2	23	9.74794	9.90593	9.61033	9.65818	9.89399	9.43291	9.39691	9.22723	9.50222	9.68691
BRCC3	23	7.58835	7.52811	7.51775	7.33599	7.35745	7.83075	7.51117	7.56105	7.42482	7.36208
BRSK1	23	9.16464	9.05055	8.77796	9.57151	9.71033	8.96764	9.63325	10.0439	9.51666	9.46271
BSDC1	23	7.99743	8.04072	8.0426	8.13183	8.37453	7.97157	8.16523	8.43434	8.54806	8.5504
BUB3	23	10.0024	9.92833	10.1003	10.0629	10.0093	10.2448	9.97033	9.97705	9.8867	9.83569
C14ORF138	23	7.51261	7.70601	7.73075	7.72612	7.57588	7.69553	7.65145	7.58209	7.68031	7.67902
C1ORF162	23	8.57969	8.62795	8.49142	8.73025	8.46925	8.51572	8.3887	8.50126	8.42012	8.41542
C1ORF85	23	8.29692	8.26368	7.88038	8.07414	8.19672	7.90197	7.5883	7.83858	7.55898	7.8307
C20ORF160	23	6.62545	6.41012	6.23973	6.52594	6.89172	6.57047	6.52769	7.40897	7.52821	7.65626
CAMK2G	23	7.5017	7.51274	7.32972	7.36813	7.36386	7.20846	7.00811	6.98301	7.06701	7.23525
CCDC14	23	8.1329	8.23026	7.95697	8.34863	7.99992	7.91218	7.99851	8.31944	8.25248	8.09036
CCDC53	23	9.06849	8.78005	8.7392	8.67319	8.90623	8.9908	8.64249	8.36762	8.28133	8.46313
CCDC76	23	7.13183	7.01623	7.20714	7.02045	6.84659	7.5639	7.2204	7.11686	6.93799	6.87891
CCDC90A	23	7.79509	7.78857	8.54334	7.63975	7.908	7.87864	7.58136	7.27251	7.03108	7.28414
CCNA1	23	6.7108	6.63309	7.04716	6.59885	6.68283	7.30357	7.26213	6.54471	6.7759	6.66993
CCND3	23	11.2515	11.3385	10.6091	10.8843	10.6949	11.0181	10.8407	11.0744	10.6043	10.724
CDC42SE2	23	9.02588	9.02798	9.28782	9.17213	9.29199	8.8226	9.35799	9.30468	9.57408	9.54603
CENTD2	23	7.40212	7.39274	7.14354	7.4461	7.54229	7.49098	7.3064	7.62463	7.70879	7.68841
CENTG3	23	8.27244	8.21282	8.10396	8.56855	8.32652	8.40431	8.27671	9.01683	9.11604	8.80108
CLDN15	23	7.10206	7.13945	7.2375	7.42704	7.06846	7.11568	7.29737	7.49839	7.66188	7.41795
CNBP	23	10.2461	10.1245	9.96425	10.3199	9.93445	10.0649	10.0793	10.369	10.1208	10.0493
COMMD10	23	8.92	8.85542	8.65766	8.41031	8.46754	8.55683	8.52489	7.97822	8.03868	8.28216
COPS7A	23	9.72123	9.78623	9.59391	9.46727	9.56497	9.87987	9.429	9.40748	9.232	9.32064
COX19	23	7.76696	8.01705	8.02253	8.06316	7.97897	7.40498	8.00321	8.14396	8.11536	8.05422
CXCL6	23	7.08912	6.65511	6.47566	6.81227	8.43945	7.65453	6.67475	7.43737	8.72306	9.35352
DDX5	23	12.2641	12.2767	12.2302	12.3581	12.5505	12.2633	12.2582	12.4594	12.6821	12.7089
DEPDC6	23	6.98686	7.03928	6.81814	6.59101	6.91071	6.07871	6.59078	6.57615	6.41253	6.632
DHX37	23	8.02318	8.22306	8.25619	7.9146	7.67745	8.42843	8.05097	7.94732	7.69593	7.61831
DNAJB5	23	10.0813	9.83398	9.89212	9.62159	10.3363	10.3213	9.88097	9.98765	10.7742	10.6547
DOCK10	23	9.0488	9.23165	8.89964	8.85686	8.91662	9.01257	8.80833	8.57331	8.58153	8.66484
DSE	23	6.76387	6.82055	6.81647	6.64194	6.89845	6.75655	6.67316	6.79467	6.65496	6.76692
EGR2	23	6.69464	6.66421	6.86402	6.69241	6.65055	6.67986	6.71142	6.61354	6.58183	6.57599
EHD1	23	9.75342	9.92344	10.005	9.45305	9.7874	9.79731	9.51028	10.054	9.99788	9.94894
EIF3M	23	12.3419	12.3558	12.3531	12.27	12.0528	12.5619	12.0644	12.0612	11.9089	11.8349
ELANE	23	9.38663	9.267	9.27186	9.36633	9.42405	9.21097	9.29139	9.02966	9.15257	9.21467
EVI5	23	7.64343	7.7046	7.52229	7.43131	7.7307	7.42233	7.23585	7.28267	7.19966	7.40983
FAM20C	23	6.70112	6.7586	6.64208	6.67329	6.63622	6.61556	6.70169	6.78817	6.77583	6.68088
FBXO11	23	6.61506	6.53204	6.52227	6.61567	6.44602	7.07659	6.79413	6.59918	6.49762	6.39553
FCGR1B	23	11.013	11.1842	10.5049	11.6573	11.7044	10.2718	10.6788	11.7396	11.9176	11.9521
FCHO2	23	8.06786	8.15209	8.04832	7.83748	7.87876	7.52054	7.92387	8.1074	8.2174	8.17601
FPR1	23	7.44313	7.5558	6.66558	7.96195	8.26443	7.88116	8.01361	9.45185	9.94716	9.74216
FRMD3	23	7.16805	7.44164	7.81902	6.96144	7.41424	7.43783	6.89143	7.21796	6.80538	6.95994
GAR1	23	7.42576	7.43343	7.44831	7.28209	7.24363	7.11502	7.21612	7.22258	7.22773	7.28305
GBP1	23	9.39786	9.44448	9.48454	10.0708	9.52532	8.83678	11.6934	10.3983	10.6367	10.1494
GEM	23	7.98763	8.0813	8.19372	8.09175	7.67136	8.45847	8.00645	8.218	8.11519	7.85317
GHITM	23	6.46121	6.44253	6.41659	6.48775	6.04759	6.413	6.51149	7.13691	7.25206	6.86395
GLIS3	23	7.02644	7.03023	7.09029	7.05193	6.94036	7.18799	6.97341	6.85491	6.92135	6.91122
GNG2	23	8.53379	8.4405	8.63784	8.42661	8.29493	8.95499	8.70275	8.20409	8.24537	8.15479
GNPDA2	23	8.83059	8.84233	8.3262	8.76363	8.80231	8.49979	8.61113	8.76345	8.40147	8.49354
GORASP2	23	6.69469	6.74798	6.69366	6.62751	6.63877	6.87842	6.71476	6.84679	6.7309	6.72726
GTF3C6	23	6.665	6.57464	6.703	6.73989	6.64017	6.71515	6.78086	6.99125	6.82703	6.73716
GYPC	23	7.08492	6.89757	6.93416	6.86573	6.9166	7.13711	7.14467	7.18545	7.25131	7.11793
IDH3G	23	7.24373	7.28404	7.19395	6.79572	7.15764	7.15102	7.07135	6.46505	6.91637	7.07143
IFNAR1	23	8.26838	8.26265	8.2199	8.64866	8.65698	8.54059	8.42657	8.46622	8.58369	8.60331
IL13RA1	23	7.12953	7.13976	6.91617	7.09013	7.15444	6.97234	8.2369	7.57031	8.05142	7.67114
IMPAD1	23	9.6081	9.59231	9.5629	9.35615	9.32957	8.89817	9.01398	8.88855	9.50917	9.45004
INPPL1	23	10.6611	10.5455	10.4038	8.96879	10.2218	10.0336	10.2297	7.88773	9.46665	9.86882
IRAK3	23	7.20764	7.09084	7.00554	7.09321	7.23202	6.93018	7.08169	7.21226	7.31651	7.36431
ITGB1	23	8.30334	8.08019	8.50249	8.08673	7.70717	8.43068	8.54864	7.65605	7.56732	7.53185
KLHDC8B	23	9.1593	9.14165	9.07434	9.17298	9.30132	8.76509	8.79319	8.89351	8.92008	9.07187
KPNB1	23	7.49104	7.40207	7.36609	7.36765	7.74155	7.40504	7.43822	7.23233	7.65289	7.66383
LASP1	23	8.06899	8.10139	8.03491	8.03083	8.22855	8.12586	7.87543	7.94872	8.02132	8.11965
LOC400721	23	6.44448	6.32895	6.51916	6.70625	6.62486	6.54475	8.4307	6.98631	6.64456	6.43803
LOC440589	23	8.56382	8.79867	8.61462	8.74775	8.83309	8.67504	8.90526	8.77787	8.71437	8.66172
LOC645683	23	8.74986	8.83375	8.99372	8.63017	8.12721	8.30465	8.80468	8.32355	8.5694	8.29026
LOC651816	23	7.08536	7.14545	7.12363	6.85928	7.0944	6.79562	6.81433	6.84304	6.8488	6.98843
LOC652595	23	6.96197	6.97165	6.91781	6.81219	6.7817	6.92017	6.85411	6.8331	6.75222	6.73576
LOC653086	23	7.62856	7.76567	7.75784	7.80328	7.79317	7.61068	7.84903	7.89641	8.0518	7.9602
LOC730249	23	9.53425	9.84042	9.71009	9.86471	9.89578	9.3047	9.65422	9.89631	9.9625	10.0555
LOC730432	23	8.84431	8.88967	8.71644	8.72077	8.83524	8.20969	8.32201	7.86815	8.05902	8.27395
LOC730455	23	10.6879	10.4561	10.3264	10.4236	10.5276	10.7159	10.0953	10.5288	10.3616	10.3562
LOC731365	23	8.87141	9.11282	8.82011	9.408	9.24203	9.22551	8.97592	8.78114	8.03967	8.09694
LOC731640	23	7.72834	7.6144	7.73407	7.57031	7.8233	7.60529	8.2927	7.19457	7.52177	7.57689
LPXN	23	9.25642	9.53788	9.62262	9.33054	10.1024	8.9531	9.59893	9.9361	9.92573	10.1216
LSM7	23	6.9876	6.91841	7.02441	6.95727	6.94366	7.11199	7.06582	6.97245	7.08818	7.01463
MAD2L1	23	7.72775	7.66079	7.83885	7.82944	7.81348	7.876	7.90105	7.91928	7.86606	7.86378
MAP3K3	23	8.02699	8.3228	7.94596	8.34352	8.29228	7.66938	8.03046	8.53277	8.38443	8.50319
MARCH3	23	7.86335	8.01216	8.00047	8.31997	8.16458	7.82705	7.93531	8.70689	8.4366	8.42607
MCL1	23	7.02596	6.96538	6.85261	6.8615	6.90337	7.32874	6.87465	6.80454	6.80985	6.6996
MCM8	23	9.05339	9.33899	8.71023	9.00648	9.6995	8.85778	8.5031	8.69	8.26484	8.68888
MCOLN3	23	9.33633	9.46411	9.26085	9.14268	9.28774	9.22376	9.07593	9.09782	9.18874	9.24312
MGAT2	23	7.1578	7.02614	7.13125	7.08142	7.23713	7.20681	7.03401	7.15284	7.03798	7.11182
MGC71993	23	6.58332	6.53004	6.53895	6.587	7.02713	7.25357	6.63591	6.74396	7.26662	7.32119
MGST3	23	7.28383	7.16644	7.19383	7.43961	7.29262	6.86797	7.31839	7.45697	7.58203	7.46735
MRPS17	23	7.79511	7.71152	8.04867	7.72419	7.46124	7.97869	7.95444	7.67545	7.26204	7.24996
MT1A	23	9.67979	8.94262	8.38372	10.0849	10.0649	12.1575	10.6933	12.9964	11.8643	11.3735
MTHFS	23	8.34735	8.28454	8.48148	8.29144	8.05277	8.5897	8.41912	8.37794	8.08644	7.98751
MYNN	23	6.59189	6.55209	6.59985	6.49586	6.53004	6.76363	6.54041	6.55991	6.48026	6.52131
NAB1	23	7.59402	7.36604	7.66591	7.867	7.97105	7.64307	7.64249	8.0289	8.45576	8.33663
NCK1	23	9.2098	9.05856	9.36311	9.13373	8.67153	9.37041	9.32122	9.24244	9.31029	8.9879
NCKIPSD	23	7.23203	7.43196	7.59422	7.45674	7.12122	7.18455	7.34027	7.46632	7.33415	7.25427
NETO2	23	7.63042	7.463	8.05772	7.29196	7.44816	8.43951	7.79785	7.6828	7.90508	7.58823
NPC2	23	7.75668	7.90934	7.78302	7.83668	7.81045	7.5497	7.66088	7.7828	7.91319	7.91892
ODC1	23	7.45939	7.31666	7.28853	7.31627	7.32002	7.20263	7.27218	7.44552	7.43432	7.41052
OLFML2B	23	6.42582	6.36709	6.3636	6.43735	6.42576	6.48297	6.42273	6.58533	6.60428	6.53805
OPN3	23	7.96591	7.97838	7.82295	7.79156	7.63824	7.13546	7.37164	7.60668	7.70074	7.6647
ORC6L	23	6.36915	6.31429	6.38773	6.62313	6.31483	6.29294	6.56772	7.655	6.70678	6.54067
OS9	23	9.29786	9.39691	9.49545	9.44565	9.32606	9.43094	9.40891	9.40503	9.40006	9.40746
P2RY11	23	8.14694	8.37606	7.72916	7.99185	6.75335	7.1157	8.25074	7.98317	7.93354	7.43516
PDE4C	23	6.56293	6.40423	6.41318	6.67036	7.14195	6.6684	6.59949	7.24646	8.18129	8.03556
PDE7A	23	6.85856	6.84271	6.83983	6.86724	6.96423	6.91153	6.84238	6.98386	7.12433	7.05797
PDIK1L	23	6.62829	6.67278	6.60038	6.57137	6.68158	6.65061	6.70751	6.57648	6.49939	6.66329
PHF14	23	7.14473	7.22915	7.25294	7.40595	7.41926	6.64467	7.44851	7.87473	7.67612	7.52749
PHKA2	23	9.18761	9.12118	8.80251	8.87276	9.26302	8.93719	8.65114	8.64405	8.86472	9.02737
PLCB2	23	10.0794	10.0231	9.90148	9.83753	9.81309	9.78468	9.70362	9.35654	9.61738	9.68228
PLSCR3	23	8.65616	8.81739	8.27711	8.1431	8.4121	8.06266	8.10661	7.85025	6.62964	7.51504
POLR2B	23	7.49363	7.44567	7.41053	7.50033	7.5789	7.57554	7.46492	7.64772	7.53164	7.63582
PRAM1	23	6.72579	6.74092	6.78306	6.72586	6.77557	6.71345	6.83249	6.82683	6.91834	6.80226
PRDM1	23	7.32274	7.31493	7.30874	7.4027	7.2386	7.31847	7.41083	7.33845	7.54646	7.47466
PRPS1	23	7.60258	7.6394	7.75064	7.64363	7.39549	7.45319	7.90216	7.40917	7.36862	7.29971
PSMD6	23	9.27492	9.16256	9.35352	9.16272	9.22185	9.718	9.33962	9.11512	8.93762	8.96838
PTPRE	23	6.57863	6.29586	6.49189	6.82604	6.80185	6.57227	6.89945	8.42404	8.75112	8.20596
RAB24	23	7.5431	7.35497	6.8651	7.61931	7.26775	7.39224	7.55856	8.02302	8.36802	8.03835
RFWD3	23	7.01588	6.9382	7.09731	6.94319	6.93189	7.004	6.91252	6.94966	6.83635	6.86898
RHBDF1	23	8.40429	8.56181	8.08336	9.23505	8.87347	9.2311	10.0692	10.3864	10.3574	9.70788
RIOK3	23	7.91445	8.03112	7.9634	8.06141	8.22822	7.77831	8.11106	8.00015	8.05471	8.08594
RNF4	23	7.57968	7.40629	7.43329	7.41653	7.51386	7.37958	7.47573	7.63075	7.43253	7.43178
RPA3	23	9.24341	9.26776	9.35532	9.3507	9.33447	9.40108	9.29336	9.57857	9.72998	9.58074
RRAS	23	7.25012	7.23435	7.49036	7.32734	7.26267	7.18084	7.19836	7.28283	7.32187	7.30189
SEC22B	23	8.98955	9.00873	8.92452	8.88709	9.05317	8.99048	8.74213	8.59464	8.74245	8.84645
SEPP1	23	6.81515	6.7928	6.74073	6.72726	6.82528	7.04412	6.88414	6.89589	6.82408	6.80749
SERPINE1	23	6.51977	6.47575	6.57538	6.5391	6.68756	6.81604	6.66064	6.40047	6.68343	6.75071
SERTAD2	23	7.8702	7.9703	7.85474	7.72308	8.00221	7.53907	7.6046	7.6391	7.69416	7.84551
SETMAR	23	7.33802	7.39586	7.3552	7.43953	7.40126	7.04228	7.42187	7.57283	7.37724	7.4175
SGPL1	23	6.90966	6.55109	6.7755	6.9637	7.59572	7.33161	7.29807	7.68491	8.33807	8.197
SGSM2	23	6.89269	6.9534	6.82679	6.90698	6.89024	6.70057	6.78315	6.8193	6.76561	6.8441
SH3BGRL	23	10.002	9.48194	9.93364	9.47096	9.28954	10.5658	9.93415	9.16112	8.82751	8.85919
SIRT5	23	6.7968	6.73501	6.6732	6.65026	6.63167	6.69273	6.74794	6.7165	6.73253	6.69885
SMG1	23	7.25438	7.20657	7.29918	7.47391	7.32296	7.5713	7.47857	7.72746	7.42387	7.34557
SNX30	23	6.86049	6.83331	6.77401	6.9529	6.85021	6.73997	6.87319	7.05168	7.16595	6.99503
SPHK1	23	9.01493	9.18211	8.94016	9.07741	9.07685	8.83794	8.9423	9.48045	9.07445	9.07792
SPTLC2	23	7.27221	7.28353	7.20184	7.32853	7.42438	7.3066	7.14076	7.26055	7.24279	7.40339
SRP54	23	8.80838	8.80919	8.87771	8.94371	8.83545	8.87648	8.89836	8.90907	8.84332	8.7955
SSR2	23	6.74427	6.75419	6.82113	6.63213	6.64622	6.84354	6.67675	6.5767	6.62314	6.61609
ST6GAL1	23	7.06564	7.04069	7.02364	6.84645	6.89323	7.64421	7.00456	7.00235	6.95651	6.91688
STAT5A	23	7.51656	7.52418	7.50488	7.90895	7.67908	7.25916	7.56718	7.99767	8.22933	8.12428
STRAP	23	6.67511	6.62495	6.80255	6.66835	6.62019	6.76448	6.7634	6.65444	6.59842	6.57712
STRN3	23	7.15896	7.00915	7.07111	7.2311	7.23252	7.2057	7.27126	7.35333	7.14484	7.19705
SUPT5H	23	6.81789	6.70873	6.76582	6.76101	6.80136	6.84143	6.80792	6.86029	6.87582	6.76588
SYT11	23	6.71225	6.71841	6.80611	6.77396	6.61546	6.9376	6.72195	6.90908	6.76429	6.75276
TCFL5	23	6.58798	6.63514	6.56109	6.54379	6.68192	6.56928	6.64092	6.54229	6.75379	6.83765
TM9SF4	23	7.89792	8.0294	7.77304	8.21051	8.22435	8.12676	8.27711	8.1658	8.08419	8.16682
TMED10	23	10.0547	10.0345	9.98802	9.97114	10.1451	10.7578	10.0663	9.98745	9.93845	10.0057
TMEM37	23	7.77467	7.68625	7.81671	8.85013	7.87812	9.03687	8.73974	8.8703	8.87382	8.48153
TMEM69	23	7.44764	7.68238	7.4391	7.23437	7.44416	7.52819	7.19863	7.19137	7.05605	7.15297
TNRC6B	23	7.14696	7.10005	7.16995	7.21179	6.97092	7.63152	7.65006	7.01988	7.01805	6.87332
TP53BP1	23	7.86874	7.83514	8.25311	8.09571	8.13162	8.26187	8.1436	8.15945	8.41863	8.36985
TRAPPC1	23	7.49012	7.32189	7.36388	7.33679	7.47177	7.42442	7.37458	7.34713	7.56294	7.50851
UBE2D4	23	9.75802	9.77868	10.0368	9.91749	9.79909	9.57466	10.0345	9.69695	9.99319	9.7969
UBE2E1	23	9.11527	8.91503	9.08117	8.97746	8.58999	9.26274	9.56771	8.93636	8.71113	8.49832
UBE2L6	23	9.38673	9.42351	9.5441	9.50801	9.5145	9.66777	9.56327	9.48768	9.22169	9.22969
VPS24	23	7.36529	7.17119	7.21794	7.24622	7.24929	7.37464	7.32263	7.29701	7.11967	7.17425
WDSUB1	23	7.05426	7.04694	7.09308	6.95508	6.71866	6.96656	7.08503	6.8416	6.89968	6.84302
XPO1	23	8.20573	8.35669	8.33724	8.25143	8.16781	8.47354	8.24201	8.28911	8.20296	8.21345
XRN2	23	6.66658	6.51437	6.57518	6.43094	6.5122	7.05738	6.56181	6.45616	6.44057	6.42387
ZNF14	23	7.17686	7.13692	7.15409	7.29424	7.38909	7.15149	7.01639	7.43371	7.39783	7.39108
ZNF200	23	9.95755	9.98117	9.88967	9.70405	9.86169	9.95463	9.73816	9.60341	9.83802	9.86034
ZNF364	23	6.71079	6.78419	7.78048	6.51046	6.40603	7.25	7.0631	6.86794	6.73022	6.47152
ZNF792	23	7.86957	7.95914	8.19242	7.97614	7.88115	8.13884	8.14103	7.82033	7.92902	7.87956
ACAA1	22	8.35991	8.24725	7.94043	7.95029	8.32138	7.97762	7.94281	7.80481	8.12274	8.22385
AKR7A2	22	9.51009	9.61968	9.42994	9.27878	9.26617	9.24837	9.19676	8.8478	9.00954	9.07075
ALDH6A1	22	7.41673	7.37733	7.33243	7.3649	7.26663	6.75798	7.19077	7.28824	7.22396	7.32864
ANXA5	22	11.7549	11.6104	11.3382	11.4018	11.7823	12.1934	11.8889	11.2573	11.3562	11.4896
AP1G2	22	7.64999	7.62509	7.50148	7.40916	7.47729	7.41546	7.4784	7.6338	7.51262	7.52425
ATP5O	22	10.3785	10.3012	10.2783	9.96196	9.87133	10.2889	10.1623	9.53187	9.79055	9.68288
ATPAF2	22	7.06907	7.03607	7.0289	6.88991	6.9412	7.28759	6.94627	6.92311	6.7533	6.84692
AZI1	22	7.53344	7.78596	7.6226	7.5871	7.74786	7.09762	7.32229	7.25178	7.18403	7.42389
BAT2	22	7.25627	7.11288	7.08932	7.20199	7.20956	7.23238	7.15578	7.21313	7.09258	7.10468
C10ORF57	22	7.60814	7.62492	7.5641	7.616	7.39257	7.3759	7.41542	7.55482	7.56721	7.45485
C11ORF1	22	7.4208	7.34552	7.55392	7.42042	6.98585	7.48145	7.54838	7.3899	7.33316	7.16321
C11ORF2	22	9.10054	9.2533	9.28593	9.02656	8.82618	8.52231	9.05551	8.94655	8.99924	8.92807
C14ORF93	22	7.46654	7.56358	7.41645	7.62571	7.41739	7.18171	7.39553	7.57183	7.40718	7.43319
C19ORF12	22	7.93387	8.12055	8.2409	8.1413	8.07852	8.17366	8.48065	8.02319	8.03527	7.94917
C19ORF56	22	9.01044	9.17171	9.12409	9.10816	9.04003	8.83573	8.8717	8.88511	8.93132	9.0238
C19ORF66	22	7.35941	7.5421	7.56233	7.61328	7.60047	7.47964	7.77757	7.63357	7.69711	7.61012
C1ORF122	22	7.07788	7.01811	6.92175	7.6397	7.12819	7.09118	7.30948	7.97018	7.84631	7.62187
C3ORF59	22	7.82086	7.77017	7.49807	7.97662	8.61155	7.9008	7.90644	8.40212	8.74773	8.87824
C4ORF18	22	9.51817	9.46574	8.55733	9.06179	9.42049	9.21891	8.10405	8.15369	8.38741	8.87569
CCDC49	22	7.51152	7.63271	7.50449	7.67472	7.56674	7.3742	7.53772	7.68861	7.88202	7.86433
CCDC88A	22	7.66403	7.74135	7.72836	7.73295	7.50089	7.97826	7.66498	7.47553	7.41059	7.40933
CCNB2	22	6.89791	6.8091	6.6324	6.57414	6.60736	7.13398	6.50403	6.41948	6.33771	6.42819
CCNDBP1	22	10.5872	10.5223	10.4164	10.6291	10.7264	10.1855	10.3871	10.7442	10.9923	11.0129
CD300LF	22	9.53338	9.53667	8.4715	9.94322	9.28466	9.05905	9.17696	9.94708	9.14746	9.17565
CDCA5	22	7.02531	6.88239	6.70139	6.72884	6.81756	7.22956	6.66167	6.64487	6.65443	6.64287
CEBPB	22	12.5725	12.6237	11.9027	13.2019	12.82	13.24	13.2311	13.2832	13.2034	13.0019
CFB	22	7.01585	7.00048	7.5182	7.59835	7.59	7.45687	9.03857	9.53924	8.34405	8.11346
COQ2	22	9.20046	9.07607	8.75022	9.16665	9.34304	9.30136	8.809	9.21266	8.94492	9.04275
COX7B	22	9.50486	9.58949	9.64748	9.28705	8.98262	9.6694	9.59779	8.84511	8.95202	8.90796
CPD	22	8.55532	8.50419	8.35864	9.14644	9.11416	8.69325	8.85372	9.41094	9.44566	9.66177
CSF2RB	22	6.80259	6.69264	6.7639	6.79162	6.65051	6.72741	7.08498	7.14286	7.05829	6.86233
CXCL10	22	7.03036	6.84734	7.15444	7.08568	7.1824	7.92385	11.2938	6.98685	6.57351	6.34933
CYBB	22	10.5792	10.2574	8.62722	10.7445	9.67141	10.5456	10.7338	11.2666	10.1578	10.1294
CYC1	22	9.7749	9.74055	9.84606	9.42387	9.27648	9.97622	9.82485	9.23628	9.28735	9.1747
DHCR24	22	7.0108	6.91236	7.0227	6.44141	6.48115	7.03948	6.79911	6.30808	6.47068	6.45465
DHRS3	22	7.34024	7.39315	7.35889	8.02964	7.67758	7.62262	7.08825	8.06731	6.84032	7.01838
DRAP1	22	8.35375	8.34937	8.33601	8.29434	8.20296	8.54578	8.27319	8.2641	8.22303	8.13411
EAF2	22	6.90134	6.84656	7.03545	6.79067	6.65278	7.19481	6.94733	6.77802	6.63051	6.51775
EGLN2	22	6.59997	6.42648	7.36311	6.8668	6.43616	6.58888	6.86566	6.66151	6.48874	6.43013
EIF3A	22	10.7367	10.9942	11.1548	10.7958	10.6375	11.1284	10.5902	10.3729	10.4146	10.384
EIF4G2	22	8.62065	8.85141	8.43687	8.66246	8.972	8.75363	8.07324	8.73038	8.61397	8.83011
ENO2	22	6.71793	6.80517	6.88039	6.77593	6.82645	7.20143	6.87026	6.95167	6.70393	6.73404
FAM125B	22	6.64597	6.59094	6.94227	6.38758	6.64169	6.71735	6.53288	6.45883	6.57413	6.65104
FAM73A	22	6.73745	6.65473	6.6684	6.73469	6.7465	6.9003	6.73197	6.85752	6.89369	6.79445
FBL	22	7.24736	7.1093	6.9787	6.8402	7.19269	6.73811	6.92033	6.71157	6.70217	6.89194
FBXO33	22	8.09727	8.15749	8.15174	8.2075	8.16428	7.99589	8.10262	7.89014	8.03977	8.17565
FOXJ2	22	9.04819	9.06509	9.19736	9.20448	9.09243	8.92301	9.24953	9.36806	9.30822	9.23203
FYB	22	7.35826	7.3271	7.08981	7.32549	7.31647	7.49737	7.24332	7.24791	7.13748	7.32824
GATS	22	9.50184	9.51447	9.18037	9.59391	9.91414	9.32145	9.26372	9.6579	9.06494	9.2864
GBP2	22	6.57585	6.63617	6.64567	6.66308	6.60283	6.54918	6.96246	6.74711	6.67114	6.63358
GCHFR	22	7.43383	7.63272	7.4866	7.40124	7.29439	7.75199	7.69452	6.95911	7.05473	7.02578
GMDS	22	7.14339	7.17059	7.18886	7.26827	7.21959	7.09503	7.24324	7.27284	7.2376	7.29897
GMEB2	22	10.1954	10.2922	10.2683	10.1285	10.6013	10.5849	9.94667	9.67527	9.60748	9.86155
GNA12	22	9.34239	9.25998	9.57869	9.72455	9.7724	9.69781	9.91995	9.5354	9.76021	9.66899
GNA13	22	9.68887	9.71366	9.36889	9.72531	10.3308	9.69042	9.2872	10.1642	10.5056	10.5789
GNA15	22	10.4825	10.1685	10.0008	9.99537	10.3752	9.88425	9.70639	9.80363	9.76411	9.97261
GNG10	22	7.36474	7.1241	6.95224	7.03433	7.79648	6.6657	6.65263	6.62492	7.0474	7.59086
GPR109A	22	6.95131	6.84625	7.11929	6.81904	6.7101	6.70033	7.97727	6.91489	7.59946	7.1515
GPR109B	22	6.68764	6.74769	6.68853	6.45997	6.40961	6.54687	6.50988	6.33569	6.43181	6.35003
HERC6	22	9.13334	9.0914	8.8537	9.35925	9.51636	9.20539	9.09765	9.34257	9.43487	9.36561
HERPUD1	22	7.4101	7.38153	7.28615	7.33867	7.52382	7.30909	7.41366	7.57753	7.47693	7.53522
HLTF	22	8.03229	8.3404	8.59498	8.21124	8.33486	7.79074	8.39316	8.1604	8.53477	8.53089
HNRPDL	22	8.32258	8.06045	8.28444	8.46312	8.36815	8.36138	8.34554	8.5264	8.64504	8.50799
HSPA13	22	7.63692	7.63042	7.63719	7.49536	7.51447	7.67612	7.47131	7.49826	7.55902	7.53818
IDH2	22	7.95949	7.87562	8.21405	7.77563	7.57625	8.37748	8.30221	7.96795	7.49866	7.46152
IL10RB	22	7.68406	7.92207	7.69058	7.93296	7.69401	6.88974	7.53076	7.61043	7.74948	7.70563
IMPDH2	22	7.18442	7.00851	7.23344	7.00607	7.02204	7.33379	7.0679	6.8926	6.99691	6.85625
ITIH5	22	6.62376	6.69675	6.60577	6.76559	7.0267	6.6776	6.86179	6.71721	7.09959	7.05564
JARID2	22	7.64951	7.70641	7.46799	7.46541	7.28483	7.22172	7.33365	6.97155	7.31751	7.31792
KIF1B	22	7.40624	7.33208	7.2712	7.2812	7.32537	7.15618	7.07564	7.06211	6.86023	6.96987
KIF5B	22	7.69794	7.74145	7.72992	7.7755	7.89446	7.49908	7.72507	7.75062	7.48928	7.60185
KLF13	22	9.42651	9.08784	8.88345	8.49752	9.10774	7.30761	8.63349	8.49482	8.22779	8.57264
KLF4	22	11.1843	11.4146	10.8537	10.8316	11.3151	10.5454	10.9367	11.2232	10.8885	10.9346
LANCL1	22	7.0554	7.08561	7.11776	6.90184	7.07323	7.12812	6.89326	6.73523	6.89211	6.95091
LMBRD2	22	7.85545	7.78473	7.58568	7.77372	8.0489	7.81376	7.81683	7.83275	7.73577	7.82845
LOC388532	22	6.91895	6.92971	6.90867	6.88732	7.00055	6.46041	6.69742	6.72156	6.73479	6.96802
LOC388681	22	13.3853	13.4284	13.497	13.4984	13.2509	13.0776	13.4187	13.2351	13.4242	13.3402
LOC441155	22	10.9655	10.8907	11.1244	10.7807	10.0826	10.7164	10.6654	10.339	10.2729	10.147
LOC606724	22	9.54548	9.79655	9.86803	9.8699	9.68878	9.24139	9.82584	9.88856	9.99845	9.75972
LOC645895	22	12.7467	12.9121	12.933	12.7862	12.5876	12.3585	12.6632	12.4893	12.6583	12.6292
LOC647346	22	8.88253	8.84166	8.76054	8.73931	8.51708	8.78537	8.67811	8.10516	8.50153	8.41387
LOC650276	22	6.96527	6.97522	6.97814	6.8857	6.93769	6.82892	7.08332	6.86904	6.84443	6.89801
LOC650832	22	6.77131	6.7548	6.71554	6.58371	6.76809	6.55199	6.58132	6.60212	6.62246	6.72149
LOC90586	22	6.68876	6.7177	6.67056	6.69314	6.61292	6.56312	6.64032	6.64299	6.55423	6.62477
MAK16	22	6.81644	6.75885	6.78543	6.80389	6.81138	6.66513	6.8425	6.98252	7.00534	6.98446
MARK3	22	6.90091	6.77114	7.02496	6.81244	6.46206	7.63224	6.99758	6.89257	6.79896	6.56457
MBP	22	8.92616	8.80595	8.89333	9.05464	9.19098	9.09821	8.84978	9.26493	9.39498	9.39718
MFNG	22	10.0813	10.2606	10.2219	10.0443	10.045	10.7601	10.1121	10.2082	10.3755	10.1428
MGC42367	22	7.71709	7.74543	7.66091	7.86611	8.02807	7.53786	7.71773	8.00736	7.94397	8.02822
MPO	22	6.95945	6.96435	7.06665	7.06189	7.269	6.89729	6.90333	7.00132	7.28909	7.31367
MRAS	22	8.65763	9.28601	8.57055	8.4729	8.1589	8.15392	7.77112	7.81403	7.63934	7.90559
MYL6B	22	7.5151	7.46638	7.54596	7.52891	7.50803	7.40721	7.47756	7.55157	7.54051	7.5666
NAE1	22	8.13653	8.08126	8.42554	8.33502	8.14219	8.44671	8.25371	8.50558	8.28344	8.21805
NDUFS5	22	10.1446	10.2257	10.1908	9.81715	9.69798	10.3991	9.87186	9.13312	9.46087	9.502
NDUFS8	22	9.73936	9.77004	9.8538	9.73948	9.57473	10.2024	9.77134	9.89259	9.44897	9.48947
NDUFV1	22	8.81371	8.73895	8.86902	8.53965	8.23561	8.51312	8.57839	8.69602	8.53071	8.36443
NEK6	22	8.43321	8.35085	8.98482	8.41599	8.11025	9.03847	8.99879	8.06864	7.96838	7.8817
NFKBIA	22	11.9259	12.3717	12.069	12.2632	12.4893	12.2946	12.3815	13.159	13.7672	13.4011
NMRAL1	22	7.82614	7.97797	7.73081	7.78391	7.81759	7.66504	7.5196	7.69918	7.51715	7.63024
NNT	22	8.3169	8.23442	8.37053	7.92162	7.83177	7.90704	8.19675	7.58514	7.7683	7.70949
NR4A2	22	8.5583	8.38329	8.54706	8.36466	8.52883	8.63369	8.64223	7.94004	8.29995	8.35332
NSMCE1	22	7.50889	7.53521	7.43643	7.53632	7.5355	7.33868	7.45336	7.24171	7.31432	7.3797
NUDT9	22	8.01849	8.17254	8.18961	8.16282	8.12372	8.11361	8.14364	8.55924	8.32993	8.28824
NUP54	22	10.713	10.6132	10.7227	10.8422	10.685	10.8557	10.7462	11.2421	11.2116	10.9399
PAPLN	22	9.61249	9.65069	9.6887	9.69354	9.74465	9.75782	9.54286	9.68499	9.78559	9.74964
PIR	22	7.5952	7.59723	7.36957	7.48988	7.46494	7.66619	7.26867	7.54216	7.42664	7.43124
PITPNB	22	7.56592	7.4381	7.29055	7.55054	7.57642	7.7499	7.56073	7.57314	8.04237	7.84366
PNKD	22	7.9547	7.95513	7.78489	7.82517	7.9347	7.84706	7.70757	7.76374	7.73249	7.83922
PNPLA8	22	8.82348	8.89346	8.81362	8.47947	8.41097	8.63047	8.55901	8.27414	7.87744	8.01686
POGZ	22	6.68413	6.7595	6.75172	6.9828	6.63114	6.65549	6.90907	7.02207	7.18079	6.95894
POP5	22	7.40134	7.40113	7.32026	7.28983	7.31576	7.39981	7.30289	7.29514	7.19495	7.21767
PPP1R7	22	7.20908	7.24472	7.20246	7.27906	7.23198	7.20125	7.05786	7.24382	7.36115	7.33856
PPP2CA	22	9.37401	9.30242	9.37992	9.39815	9.55425	9.38332	9.43797	9.07411	9.21663	9.31735
PREI3	22	8.57058	8.40056	8.31512	8.08114	8.38563	8.88451	8.44531	8.27744	8.28522	8.30332
PRKCA	22	6.70114	6.86019	6.75034	6.60869	6.63906	6.63125	6.65	6.72945	6.65246	6.66202
PRPS2	22	8.95207	8.95573	8.78615	9.19046	8.89686	8.64243	8.88235	9.62222	9.52587	9.30175
PSMC3	22	7.14507	6.99647	6.99647	6.87035	7.08536	7.17985	7.05975	6.98142	6.90264	6.97289
PSMC4	22	8.77945	8.80417	8.77995	8.62931	8.74337	9.01551	8.53743	8.48257	8.53468	8.57007
PSMC6	22	8.97713	8.95295	8.90851	8.75756	9.2432	9.30964	8.75318	8.61363	8.54542	8.77561
PTEN	22	6.83242	6.66297	6.82024	6.8465	6.66191	6.96687	6.81887	6.95434	6.60294	6.62316
RAP2A	22	7.73806	7.59053	7.84234	7.9057	8.07852	7.89218	8.12992	8.17822	8.13136	8.09518
RAP2C	22	10.2051	10.1405	10.4968	10.5033	10.7184	10.951	10.4878	10.7305	11.1264	10.8932
RERE	22	6.60474	6.64434	6.58312	6.60681	6.60494	6.49081	6.57462	6.62249	6.74178	6.70024
RHOT2	22	8.92902	8.93921	8.87632	8.94002	9.01887	8.87688	8.79522	8.88793	8.91412	8.9456
RNF113A	22	9.05079	9.10779	9.31284	9.116	9.17745	8.84351	9.26592	9.2389	8.93421	8.981
RNF5P1	22	11.0376	10.9407	10.7716	10.9872	10.9128	11.1057	10.73	10.6177	10.8028	10.8441
RP9	22	9.18528	9.17807	8.95697	9.08883	9.08354	8.88955	8.84496	9.23307	9.1235	9.09658
RPL18	22	12.4361	12.48	12.7301	12.5286	11.8826	12.3314	12.5194	12.5408	12.3518	12.1198
RPL3	22	11.1828	11.2337	11.2538	11.1265	10.6729	10.5835	10.9412	10.7404	11.1471	11.0071
RPS14	22	10.4727	10.45	10.6168	10.4024	9.9098	9.85439	10.3316	9.73377	9.93421	9.86531
RPS15A	22	12.8268	12.8777	13.009	12.9806	12.8015	12.4582	12.8751	12.8344	13.0087	12.9537
RPS3A	22	9.82427	9.83987	9.77925	9.5694	9.02299	9.32661	9.57406	9.17234	9.81348	9.45515
SCO1	22	9.61844	9.73444	9.4644	9.55924	9.81636	9.7771	10.4408	9.68783	9.37211	9.29056
SEC14L1	22	9.24823	9.32381	9.09803	9.28453	9.44308	8.98239	9.01698	9.22677	9.36945	9.41026
SHMT2	22	7.24312	7.01125	7.22266	7.29015	7.33544	7.3484	7.31196	7.34357	7.36232	7.36376
SLC16A12	22	10.9374	10.7738	10.9489	11.2257	11.1906	11.7265	11.1471	11.4248	11.2061	11.1456
SLC35F5	22	7.65092	7.84382	7.35957	7.65875	7.99749	7.68455	7.06937	6.85209	6.77622	7.19305
SLC36A1	22	7.38009	7.35435	7.20507	7.57443	7.76808	7.71972	7.53921	7.97156	8.28828	8.21573
SLC5A3	22	7.74855	7.75794	7.80095	7.60151	7.58787	8.3823	7.78057	7.77373	7.91251	7.65024
SLCO4A1	22	6.78024	6.79703	6.67789	6.48421	6.3902	6.77628	6.51399	6.28304	6.32814	6.37498
SNURF	22	6.82007	6.74174	6.82504	6.7907	6.81204	6.77158	6.78566	6.79209	6.81887	6.77915
SNX8	22	7.35051	7.42749	7.61778	7.8535	7.40791	7.72361	7.49905	7.83373	7.52024	7.36413
SOCS4	22	6.65311	6.5359	6.64369	6.6829	6.63016	6.81284	6.63623	6.81211	6.73903	6.74525
SPPL2A	22	7.19861	7.10416	7.4263	7.18892	7.04022	7.72322	7.44768	7.49077	7.31365	7.1299
SRP9	22	7.85673	7.81253	7.85982	7.94527	7.95249	8.07982	7.91584	8.47895	8.59903	8.39641
STARD3NL	22	7.12122	7.08158	7.0621	7.28385	7.2535	7.2527	7.31114	6.8726	7.25328	7.26279
STRA13	22	8.83461	8.95067	9.086	8.94886	8.89574	8.84926	8.5873	9.07376	8.96698	8.93158
STS-1	22	9.14014	8.96619	9.13799	8.92419	9.04107	9.21099	9.01138	8.77925	8.62044	8.88267
SUB1	22	8.68262	8.6333	8.73487	8.3624	8.38985	8.91337	8.52369	8.17919	8.11099	8.22252
SWAP70	22	6.9251	7.02395	7.04935	6.967	7.17177	6.9235	6.99685	6.88859	6.98653	7.1106
SYK	22	6.7451	6.63713	6.7807	6.70491	6.69864	6.8013	6.83456	6.90759	6.67604	6.69732
TACSTD2	22	6.9386	6.97392	7.00689	6.84704	6.86415	6.97031	6.87623	6.91693	6.8502	6.78561
TBC1D9	22	7.82881	7.83417	7.70029	7.67038	7.75954	7.83548	7.71713	7.53975	7.66142	7.65766
TH1L	22	7.32174	7.30071	7.23801	7.4015	7.34118	7.00221	7.15616	7.2904	7.23258	7.23325
TIAF1	22	8.76402	8.76898	8.74868	8.86628	8.57216	8.78073	8.81042	8.81778	8.87998	8.72765
TLR2	22	8.52075	8.82501	7.97173	8.86396	8.6888	7.69021	8.06955	7.79158	8.06658	8.27882
TM4SF19	22	9.416	9.32076	9.17445	9.05543	8.93307	9.28961	8.78278	8.67055	8.69613	8.66915
TMEM2	22	8.95742	9.00369	9.06572	9.06219	8.68546	9.05317	8.88703	9.10729	8.86858	8.76156
TNRC6A	22	7.48452	7.40381	7.47162	7.50406	7.50889	7.00954	7.33635	7.58885	7.63585	7.67427
TRIM39	22	9.0099	8.98971	9.10105	9.2124	8.83389	8.57506	8.90115	9.0807	9.13856	8.98493
TSEN34	22	6.73818	6.70528	6.75511	6.74032	6.8353	6.82582	6.62668	6.73402	6.55624	6.67998
TSKU	22	7.67959	7.69261	7.29935	7.47463	7.60478	7.5955	7.3822	7.69822	7.73382	7.65726
TTC3	22	8.34532	8.33202	8.11933	8.15215	8.30866	8.17445	8.02021	8.08623	8.06104	8.1293
TYROBP	22	7.89466	8.06484	8.05042	8.0258	7.39564	7.7283	7.90905	8.62764	8.50906	8.13162
TYSND1	22	7.20605	7.21259	7.17881	7.08969	7.13557	7.29399	7.05365	7.20258	7.13198	7.19166
UFM1	22	7.69516	7.57389	7.6774	7.55976	7.48006	7.65201	7.58838	7.44455	7.51802	7.53392
UQCRC1	22	8.24411	8.17543	8.45264	8.18923	7.84355	8.18926	8.2926	7.77794	7.9985	7.8398
USP3	22	6.75791	6.80083	6.68534	6.71725	6.80453	6.65161	6.74178	6.73052	6.68344	6.78576
VCPIP1	22	11.1465	10.975	11.2751	10.9198	10.7119	11.7014	11.3374	10.8571	10.9842	10.6663
WDR52	22	6.97619	6.96833	6.89232	6.91082	6.92101	6.78438	6.88306	6.91276	7.01716	6.96524
WDR54	22	6.92362	6.89773	6.99055	6.93483	6.93029	7.26434	7.01451	6.94969	6.95429	6.9215
YPEL4	22	9.8966	9.94955	9.83064	10.0939	10.2593	9.41628	9.70027	10.3035	10.4515	10.376
YWHAB	22	7.58452	7.24181	7.43382	7.39155	7.42517	7.53944	7.55539	7.39128	7.14385	7.18354
ZBTB4	22	6.79276	6.84807	6.83122	6.81123	6.93581	6.84265	6.87245	6.94053	6.86525	6.90454
ZC3H12A	22	7.24323	7.30081	7.23307	7.25242	7.17972	7.14203	7.11055	7.24656	7.2198	7.213
ZNF438	22	6.74485	6.67316	6.6917	6.72951	6.7708	6.64664	6.58873	6.74442	6.60987	6.66438
ACO2	21	7.66741	7.55469	7.67509	7.38913	7.34315	7.92925	7.78149	7.42042	7.29646	7.2374
ADSL	21	9.63594	9.64329	9.6074	9.26347	9.186	9.61472	9.32649	9.16264	9.19136	9.11046
AES	21	9.05811	9.06617	9.17126	9.10972	9.03688	8.40302	8.95306	8.82928	8.82668	8.74177
AGTRAP	21	7.48572	7.36768	6.97431	7.59476	7.39694	7.50657	7.43557	7.97434	7.97391	7.82086
ALDOC	21	9.01317	8.75204	8.35622	8.82622	8.55663	7.86057	8.70027	8.15046	9.24565	9.25712
ARHGAP4	21	8.66598	8.88504	8.4721	8.27324	8.82338	8.11703	8.08292	8.21259	8.17002	8.50685
ARHGEF1	21	7.04637	6.81719	6.79736	6.78767	6.7513	6.75605	6.90574	6.85582	6.6975	6.76763
ARL16	21	7.72731	7.92832	7.97728	7.95858	8.30372	7.57999	8.06596	8.20028	8.26306	8.3579
ARMC10	21	9.08651	8.93481	9.07801	9.03606	8.6275	9.11592	8.99065	8.77585	8.57605	8.51239
ATF3	21	8.2243	8.13307	8.81097	8.39777	8.71065	9.01435	9.87644	8.3887	8.3567	7.95898
ATG9A	21	7.95569	7.83879	7.92847	7.78694	8.08708	7.58443	7.87638	7.87799	7.70332	7.85844
ATP1B1	21	8.86454	8.89857	9.40343	8.18028	8.93207	8.16119	9.54875	7.63931	7.65593	8.02569
ATP5G2	21	10.0922	9.85189	9.91081	9.67326	9.26363	9.7671	9.772	9.14501	9.47989	9.35411
ATP5I	21	11.5531	11.6388	11.6921	11.3785	11.1976	11.4381	11.4404	10.8176	10.9842	10.9992
ATP6V1D	21	10.1594	10.1547	10.0652	10.2363	10.3346	10.1092	10.0522	9.73166	9.50491	9.76273
BLZF1	21	9.51676	9.92592	9.73581	9.91832	10.1523	9.20203	10.0177	10.2133	10.1173	10.1402
BMI1	21	8.24553	8.42495	8.5259	8.6806	8.47055	8.51543	8.31398	8.76615	8.77632	8.75907
BRD3	21	7.5151	7.48692	7.34916	7.70629	7.79238	6.9659	7.2093	8.00215	7.75061	7.78375
BRP44L	21	9.74107	9.6861	9.77321	9.35698	9.20686	9.65167	9.77009	9.00115	9.00093	8.98526
BTN3A1	21	7.10113	7.13161	7.12453	7.3037	6.96732	6.85498	7.71242	7.76884	7.1023	7.04725
C1QC	21	6.89785	6.84969	6.90032	6.89394	6.9637	6.65932	6.78207	6.97673	6.88331	6.92043
C21ORF55	21	11.1919	11.3161	11.3748	11.4834	11.5918	10.8235	11.5433	11.5497	11.7	11.6805
C7ORF70	21	8.2501	8.11161	8.27604	8.46231	8.10069	8.21051	8.25493	8.68397	8.4645	8.32652
C8ORF59	21	8.49598	8.46457	8.52129	8.36388	8.20537	8.52529	8.38709	7.95036	8.36962	8.32309
C9ORF142	21	8.22238	8.00115	8.20675	8.16115	7.88912	8.08341	8.19148	8.29649	8.06674	7.87956
CBARA1	21	7.97462	7.84583	7.80129	8.0263	7.97562	7.9497	8.15623	7.98396	7.60304	7.66971
CBY1	21	7.20663	7.18246	7.15614	7.34934	7.1934	6.93945	7.08713	7.2909	7.19233	7.20127
CCBE1	21	6.96588	7.033	7.09498	7.05186	7.42181	7.04893	7.20417	7.39297	7.35682	7.52983
CCDC25	21	7.65138	7.66513	7.72233	7.81667	7.58646	7.6235	7.67785	7.90152	7.74541	7.71763
CCDC59	21	9.3347	9.3559	9.44114	9.45193	9.24943	9.32941	9.55588	9.58114	9.76023	9.53285
CCL2	21	10.8957	10.3146	8.78406	9.47665	11.836	11.7807	10.2984	8.56249	7.8313	9.51845
CCL3	21	9.88667	9.76945	9.91381	9.86133	10.591	10.4535	11.0129	11.2352	11.4557	10.9389
CCM2	21	9.4918	9.58652	9.35879	9.54819	9.936	9.15364	9.40331	9.78045	9.74384	9.88884
CD37	21	8.57885	8.35168	7.64377	8.35497	8.06738	7.32222	8.14689	7.8174	7.70798	7.80882
CD52	21	8.95305	8.86016	9.19553	8.04138	8.34569	9.7335	8.62996	6.87967	7.36575	7.29862
CD69	21	9.15048	8.88362	8.6466	8.71916	8.4452	7.84343	9.21681	7.40819	7.7797	7.91118
CD80	21	7.17698	7.13009	7.50261	7.31161	7.59052	7.75925	7.74416	7.97474	8.13689	7.88413
CEBPA	21	9.73541	9.8081	10.4203	9.50088	8.53612	9.15568	9.79632	9.18972	8.8301	8.34944
CHST13	21	8.90625	9.3657	9.0344	8.42168	8.58621	8.0394	7.65621	7.43843	6.89344	7.41073
CKAP4	21	8.77758	8.4957	8.34186	8.79749	8.50613	9.78496	9.50288	9.7332	9.43808	8.98732
CKAP5	21	9.73385	9.69552	9.621	9.77223	9.56262	9.88596	9.65436	10.0905	9.66381	9.53591
CLDN12	21	6.67542	6.51462	6.67395	6.87355	7.07848	7.1468	7.13378	7.42639	7.0958	7.22694
CLEC4E	21	6.90167	6.60835	6.46897	7.06985	6.96537	7.06292	7.3486	7.83213	7.86387	7.62951
COMMD9	21	8.39056	8.31948	8.10352	8.15757	8.09569	8.37773	8.10391	8.05095	7.95365	7.98698
CORO1C	21	9.23118	9.24689	9.04338	9.20878	8.86726	9.42045	9.02329	8.86444	8.6615	8.64282
CUL1	21	7.35869	7.33774	7.51173	7.49098	7.5996	7.41556	8.01655	7.79605	7.7786	7.70385
CYCSL1	21	7.85516	7.83069	8.07876	7.58543	7.52649	8.47493	8.25804	7.34475	7.57346	7.5055
DARS2	21	7.2038	7.15669	7.19559	6.99918	6.97765	7.33524	7.1003	6.92043	6.78791	6.84277
DDX39	21	9.25347	9.23	9.09789	8.97726	9.0611	9.51883	9.05701	8.87886	8.87137	8.89754
DDX46	21	7.5292	7.52292	7.49883	7.34861	7.35455	7.61853	7.31836	7.22048	7.35667	7.37677
DDX60	21	7.55991	7.50111	7.56863	7.72876	7.31666	8.00657	8.33152	8.06636	7.08406	7.0939
DLL1	21	7.21224	7.06339	7.25285	7.16073	7.29445	7.12789	7.33306	7.12172	7.23286	7.20569
DPP3	21	7.62447	7.82823	7.74639	7.9223	7.84278	7.40403	7.64661	7.84135	7.86327	7.91634
EBAG9	21	6.35336	6.31888	6.22206	6.30445	6.83122	6.35032	6.30477	6.63622	7.26792	7.17798
EIF2C2	21	6.96131	6.97195	6.88875	6.94217	6.86484	7.09312	7.03235	7.02006	6.92717	6.98781
EIF4B	21	6.68015	6.66409	6.79431	6.7696	6.57321	6.85555	6.73955	6.59513	6.63966	6.62961
EXOC6	21	8.71666	8.75467	8.51112	8.41836	8.80141	8.33726	8.36775	8.35077	8.54308	8.69781
FAM188A	21	8.00497	8.2118	8.11674	8.05319	7.89169	7.84602	8.03039	7.80305	7.96287	7.8983
FBXO30	21	7.32823	7.44764	7.70846	7.47576	7.12201	7.6173	7.74016	7.56215	7.21696	7.04066
FBXO6	21	8.53976	8.51474	8.54841	8.62349	8.67581	8.53781	8.69661	8.61268	8.68085	8.64514
FDX1L	21	7.207	7.20847	7.15543	6.97269	7.00966	7.12539	6.92252	6.84266	6.82124	6.86175
FJX1	21	7.35091	7.47269	7.37502	7.44398	7.51234	7.50919	7.51619	7.51098	7.81028	7.71679
GCLM	21	7.50855	7.65299	7.73579	7.45347	7.49317	7.60349	7.4699	7.54622	7.41018	7.43365
GHDC	21	11.4284	11.4482	11.6065	11.369	11.3314	11.8031	11.5901	11.3413	11.2944	11.2691
GPNMB	21	7.50781	7.66312	7.71568	7.72267	7.92597	7.24449	7.74792	7.84886	7.91524	7.96326
GPR180	21	6.71541	6.71391	6.74127	6.70799	6.64736	6.68835	6.7509	6.78147	6.73215	6.72979
GRINA	21	6.96821	7.02273	7.1765	6.95414	6.96219	6.98614	6.96388	6.81492	6.91323	6.86618
H1FX	21	7.74935	7.70427	7.69974	7.96503	7.97414	7.77594	7.97567	8.5119	8.30691	8.14686
HEATR6	21	8.83793	8.90954	8.69639	9.0321	9.17032	8.73841	8.76218	8.9644	8.45208	8.65252
HERC4	21	8.5973	8.58089	8.75527	9.52551	8.45598	9.43824	9.43089	9.86827	8.7449	8.43662
HLA-DPA1	21	9.25143	9.47516	9.5819	8.85919	9.25223	7.90548	9.15627	7.99384	8.65282	8.66351
HRSP12	21	7.55154	7.60835	7.28239	7.35904	7.58546	7.2918	7.19913	7.09027	7.12457	7.2232
IMP3	21	9.23037	9.45488	9.66399	9.09335	8.69679	9.71452	9.15765	8.98052	8.81715	8.63055
ITPA	21	7.69322	7.54675	7.73385	7.30368	7.42618	7.52144	7.36901	7.09716	6.92296	7.10235
KCTD13	21	6.84821	6.83943	6.8588	6.69136	6.54142	6.92385	6.71424	6.59213	6.54829	6.57015
KIAA1279	21	7.63103	7.65414	7.3861	7.73	7.77531	7.3618	7.23056	7.35133	7.48194	7.61135
KLHL22	21	8.01149	8.06701	8.13676	8.53151	8.39674	7.45548	8.06315	8.5682	8.59087	8.56842
KNTC1	21	7.97726	7.74809	8.00216	7.85698	7.96462	7.97238	8.04014	7.70366	7.96165	7.88665
LOC200030	21	6.80481	6.83582	6.92287	6.7119	6.72717	6.90108	6.783	6.35674	6.68365	6.61798
LOC387841	21	10.3273	10.2863	10.2579	9.68009	9.28926	10.0588	9.84152	9.1621	9.40362	9.27815
LOC389435	21	11.793	11.9899	11.9893	12.1645	12.2555	11.5688	12.2618	12.3159	12.3001	12.2876
LOC642333	21	6.95521	6.92107	6.87629	7.00475	6.96152	6.936	6.88886	6.76478	7.05072	6.98317
LOC645018	21	9.54437	9.54006	9.38215	9.21375	9.38234	9.52104	9.17996	8.54024	9.14042	9.20508
LOC648000	21	8.39601	8.38964	8.22716	8.19907	7.92559	8.46902	8.09255	7.85604	8.14148	7.95627
LOC648695	21	7.4333	7.61524	7.62105	7.57632	7.99764	7.2522	7.71009	7.85017	8.0853	8.14968
LOC728564	21	6.79087	6.83636	6.75125	6.84489	6.71557	6.61016	6.74317	6.88026	6.72443	6.7569
LONP1	21	8.06519	8.12738	8.08983	8.01305	8.13942	7.94472	8.11063	8.02164	7.90102	7.96037
LSM2	21	8.91116	8.80803	8.82271	8.65036	8.79003	8.84351	8.71532	8.32524	8.45201	8.54942
MAEA	21	9.60635	10.1328	9.87882	9.59579	10.853	7.65979	8.25188	8.66424	8.59157	9.57517
MALT1	21	6.57033	6.52314	6.69006	6.88641	7.41898	6.88831	6.82184	7.07438	8.20266	8.0843
MAP3K4	21	7.49668	7.7008	7.45356	7.19503	7.29784	7.03534	7.12989	6.84016	7.11199	7.24381
MARCH1	21	6.93587	6.80955	6.8142	6.91603	6.93989	7.25586	7.10023	7.62772	7.88177	7.62644
MED13	21	6.84365	6.68727	6.804	6.84829	6.81413	6.98849	7.00213	6.95439	6.79759	6.80502
MED30	21	9.52742	9.61582	9.5343	9.51387	9.80194	9.55924	9.46785	9.35791	9.30119	9.47137
MEFV	21	6.74463	6.65622	6.62879	6.84912	6.79661	7.20302	7.02901	7.36624	7.42259	7.2812
MFN1	21	8.55757	8.75873	8.94947	8.32051	8.06516	7.94445	7.70686	7.81263	7.6233	7.77962
MGC87042	21	7.07021	6.97913	6.97671	7.33817	7.19653	7.55161	7.03932	7.73191	7.4979	7.2382
MRPL27	21	9.91872	9.83257	10.3743	9.43764	8.99268	10.4316	9.70298	9.15872	9.00351	8.83164
MRPL50	21	7.47406	7.36213	7.47386	7.17533	7.41193	7.8708	7.32312	7.58633	7.3503	7.44068
MSC	21	8.65341	8.69468	8.77561	8.58125	8.48086	8.65027	8.64419	8.51509	8.52778	8.46834
MSRA	21	6.84352	6.94686	6.99945	6.99569	6.83775	6.77943	6.8983	7.08284	7.03826	7.00093
MT1G	21	6.44301	6.41418	6.46702	6.51696	6.57401	6.91136	6.55571	7.14148	6.66747	6.71931
MTX2	21	6.62363	6.69397	6.59092	6.73799	6.88611	6.64672	7.39235	6.62842	7.014	6.92868
MUTED	21	6.94648	6.91165	6.84748	6.57129	6.73936	6.94302	6.72372	6.56973	6.84999	6.8168
MYLIP	21	7.30168	7.43262	7.73884	7.48867	7.44856	6.99402	7.38816	7.71437	7.27483	7.35886
NCF1C	21	7.33515	6.82639	7.01436	7.46707	6.73581	7.386	8.79257	8.81646	8.35043	7.54128
NDRG1	21	8.31608	8.03022	8.21378	8.73455	7.98815	8.14791	8.88745	8.96394	9.14375	8.6704
NFYC	21	8.24173	8.03988	8.03792	8.03996	8.08551	8.2853	8.07537	8.11918	8.05053	8.04415
NSFL1C	21	9.69138	9.7933	9.60563	9.62489	9.69955	9.10498	9.24012	9.76836	9.37321	9.52961
OSBP	21	7.39686	7.30758	7.27597	7.26452	7.25926	7.3922	7.21392	7.22824	7.19558	7.21174
P15RS	21	7.30163	7.25505	7.06288	7.11041	7.15001	7.02783	6.9654	6.8987	6.86979	6.98357
PANX1	21	6.81801	6.72688	7.49997	7.39778	7.71238	7.0988	7.00483	8.43421	8.57804	8.47551
PGRMC2	21	8.10762	8.32163	8.16094	8.60441	8.95829	8.13986	8.43817	8.67685	9.26697	9.3468
PHKB	21	6.81919	6.75397	6.7245	6.72664	6.76766	6.75229	6.62419	6.86136	6.82089	6.81246
PHLDA1	21	6.69688	6.6209	6.80061	6.80265	6.35218	7.22846	6.88947	6.83907	6.43894	6.3008
PILRA	21	6.97796	7.05802	7.0223	7.22288	7.11508	6.99812	7.20167	7.47987	7.48344	7.34238
POFUT2	21	9.47652	9.4888	9.66652	9.5494	9.25862	9.57692	9.55849	9.564	9.27853	9.19931
POLS	21	7.43441	7.41224	7.4764	7.42502	7.54691	7.69204	7.50622	7.89414	7.62638	7.61233
PRMT1	21	7.1359	7.16136	7.26339	7.24236	7.27955	7.08245	7.17586	7.1607	7.42459	7.39902
PSMB2	21	11.1443	11.1071	11.226	10.9691	11.0893	11.2685	11.2493	10.8853	10.5107	10.6304
PSMD8	21	6.89833	6.82011	6.88766	6.81329	6.97916	6.81709	6.78296	6.76902	6.76109	6.84834
RAB8B	21	9.40807	9.55534	9.42935	9.68827	9.6593	9.05923	9.23974	9.50277	9.55106	9.41495
RAPH1	21	6.76784	6.75074	6.78842	6.69743	6.66575	6.7935	6.8076	6.70265	6.80918	6.77342
RBM25	21	7.30864	7.22858	7.25616	7.13342	7.19757	7.24883	7.17268	7.13329	7.24711	7.19208
RBM5	21	8.08569	8.17156	8.15159	8.33808	8.26169	7.95046	8.15552	8.42936	8.559	8.4343
[truncated: 7,076 more rows]

## Sheet: Table S3C
Comparison of ranks based on degree of connectivity in networks reverse engineered with ARACNE versus TINGe with same parameter settings
Gene	Degree in ARACNe	Degree in TINGe
FABP5	165	161
MRPL24	104	138
NME1	115	129
ALG8	82	123
HSP90AB1	92	119
DCTPP1	109	119
HADH	92	119
MRPL3	92	113
TNFAIP6	101	109
WDR12	76	108
RRP15	103	108
TUBA1C	90	103
ATIC	98	101
CBX7	89	101
AIMP2	69	99
TRAF3IP2	89	98
YPEL3	91	96
CXCR7	98	95
GPD1L	96	93
SNX17	65	91
ABCE1	66	90
EVL	66	90
C19ORF70	78	89
PAICS	81	89
EBNA1BP2	75	88
KIAA0020	63	86
KYNU	77	86
DUSP23	74	86
TOMM40	66	86
ZSWIM4	74	85
PCNX	71	85
ARHGEF6	66	85
AQP9	66	85
DPH2	71	85
RPP40	69	82
MS4A6A	72	81
C9ORF80	59	81
PHF21A	57	79
BTG3	66	78
PTPN1	50	78
ULK1	63	78
FOXO3	61	77
PDE4B	53	77
ATP5A1	62	76
NLRP8	37	76
STAT4	58	76
GPATCH4	58	76
ACOT7	97	76
SOD2	60	76
FER1L3	56	76
TUBB6	53	75
BOLA3	65	75
UBR4	66	75
C6ORF125	62	75
SLC40A1	87	74
HNRNPAB	56	74
RNH1	65	73
GRAMD1A	77	73
ANKRD30B	49	73
KIAA0196	61	73
PTPRO	68	73
ACN9	61	72
ANKRA2	48	72
WDR4	51	72
ATP5G1	64	72
CCT3	55	72
LOC653778	54	71
TBL1X	59	70
ACTL6A	52	70
IL11RA	51	70
MXD4	77	70
PVRL2	49	70
F13A1	47	70
C15ORF48	65	70
ADAM15	68	69
FGL2	59	69
METTL1	44	69
UCHL3	53	69
BRIX1	55	68
MAPK3	51	68
SLC7A11	58	68
ANAPC1	64	67
RGS18	51	67
NAMPT	56	67
FGD3	61	67
UQCRQ	61	67
MCM3	53	66
SRPRB	76	66
IL2RA	70	66
CD82	49	66
ATP6V0D1	53	65
ATG4C	46	65
WARS	76	65
PYCARD	50	65
MATK	67	65
APH1B	56	65
CTPS2	55	65
ZNF467	51	64
SELM	50	64
CHCHD10	45	64
CARD9	64	64
STX10	62	63
ATG2A	61	63
TMEM126A	53	62
WAS	58	62
MXD1	48	62
SPG11	54	62
LOC654103	45	62
KIAA1199	59	61
BOP1	52	61
MRPL11	53	61
NUDT1	67	61
TBC1D14	50	61
PARP1	44	60
RPSA	36	60
TRPC4AP	52	60
C14ORF159	50	60
FAM108C1	63	60
QPRT	61	60
LOC341457	44	60
NCF4	51	60
FES	50	60
HMBS	55	60
C1QTNF1	64	60
MDH1	50	60
HIF1A	50	60
PUS7	56	59
FLJ41423	36	59
YPEL2	55	59
SLC12A9	55	59
MRPL23	57	59
STK36	53	59
ADORA2A	52	59
SDHALP1	40	59
RHBDF2	46	59
FAM136A	52	58
ETFA	70	58
CRISPLD2	60	58
TM7SF4	64	58
FAM116B	45	58
NDUFB2	49	58
LOC727761	43	58
LOC653505	41	58
GJC1	41	58
PLEKHG3	44	57
USP5	54	57
C6ORF66	52	57
ATP5J2	40	57
RGS19	47	57
GLRX5	47	57
TSPAN32	49	57
CRLS1	43	57
PGAM1	52	57
COMMD8	58	57
MNDA	45	57
PIM2	39	56
TOM1	51	56
ZNF430	45	56
CCT2	39	56
IDH1	46	56
ETS2	45	56
SLC41A2	42	56
UCK2	37	56
OPRL1	51	56
PPPDE2	42	56
EEF1E1	42	56
NUBPL	34	56
PHB	44	56
LOC732007	46	56
SLC25A37	49	56
SSBP2	61	55
PPP3CC	45	55
TOMM70A	36	55
C16ORF61	44	55
COX5A	33	55
PUS1	39	55
SURF4	51	55
CTPS	41	55
ZFP90	51	55
CD276	39	55
CLDND1	45	55
ZMPSTE24	38	55
GNAI2	58	54
SLC2A9	42	54
ANXA2	56	54
PPP1CA	45	54
C10ORF26	41	54
CRYL1	48	54
GPR34	52	54
ESYT1	43	54
MGC4677	45	54
MAP1LC3A	45	53
SLC16A10	50	53
IRAK2	46	53
SH3BGRL3	41	53
WDR61	39	53
HSD17B7	34	53
TLR5	61	53
C17ORF62	45	53
APEX1	38	53
APBA3	26	53
STIP1	35	53
C17ORF87	46	53
VKORC1L1	52	53
MFSD3	45	52
HMGA1	44	52
RPL5	43	52
PNPT1	28	52
ABTB1	43	52
SMARCA2	50	52
BANP	30	52
JMJD8	43	52
NEDD8	40	52
AGGF1	37	51
GNL3	53	51
TXNL2	51	51
ENG	51	51
PON2	45	51
GK	52	51
VEGFA	45	51
LOC391811	32	51
SRC	52	51
VPS35	36	51
AADACL1	42	51
TRAP1	42	51
DMC1	34	51
MRPS30	38	51
MAPK6	36	51
AKR1D1	41	51
PCCB	33	51
CD302	47	51
MCM8	23	51
NUP37	36	50
LSM5	39	50
DNAJA3	43	50
FNBP4	41	50
NOL6	46	50
PSMA5	36	50
SAMM50	49	50
FNIP1	42	50
MPZL1	41	50
LEMD3	47	50
REPS2	50	50
APRT	32	50
IL10	38	50
SERPINB8	42	50
ST3GAL1	58	50
BANF1	52	50
E2F6	29	49
SLC25A43	42	49
UBE2N	42	49
OCIAD1	32	49
RASAL3	47	49
C17ORF61	36	49
SLC27A3	43	49
MYPOP	39	49
BOLA2	39	49
PPA2	27	49
C20ORF27	43	49
ZC3H3	48	49
SDCCAG10	37	49
CEP135	51	49
CREB1	33	49
KIAA0913	41	49
PFKFB3	49	48
PRDM1	24	48
GRIPAP1	33	48
SAMSN1	50	48
PLSCR1	42	48
GPC4	46	48
IL10RA	43	48
CORO7	32	48
PIP5K2B	24	48
FPR2	49	48
LOC729603	37	48
UCHL5	38	48
PTPLAD1	36	48
CFL1	39	48
N4BP2	28	48
CORO1B	43	48
CCT7	40	48
DTX2	34	48
C1ORF59	31	48
TCEA2	42	48
CGGBP1	37	48
ACAT1	34	48
IKBKE	25	48
PRKCH	48	48
C8ORF55	36	48
METAP1	48	47
LOC642947	37	47
VDAC1	43	47
HIVEP1	31	47
BTG1	38	47
LIPA	60	47
PHIP	35	47
BCAT2	46	47
TUBA1B	48	47
GART	29	47
HSPD1	38	47
CRKL	40	47
NINJ1	40	47
COPE	41	47
SLC43A3	48	47
ATG16L2	38	47
FAM117B	41	47
PRDM8	49	47
S100A4	50	47
CD1B	39	47
MRPS18B	44	47
TANK	38	47
PGD	43	47
SIK3	37	46
MYO1F	45	46
NOMO1	40	46
DTWD2	29	46
ISG20	45	46
IFNGR1	33	46
NHP2L1	44	46
SMOX	31	46
PELI1	41	46
SASH3	41	46
PSCD1	44	46
TTC27	43	46
TJAP1	45	46
SLC4A5	25	46
NBN	34	46
DDX10	29	46
TNPO1	39	46
PNPO	40	46
ENOPH1	36	46
SLC25A5	36	46
C17ORF91	41	46
DAPP1	28	46
C1ORF212	36	46
YWHAH	25	46
C19ORF2	44	46
C18ORF55	41	46
EMG1	39	46
KLHL24	47	46
FUCA1	38	45
LRMP	47	45
CAMLG	35	45
GPBP1	30	45
C15ORF63	28	45
BZW2	42	45
ACP5	34	45
NDUFB5	42	45
RSBN1	43	45
TNFAIP8	34	45
MTMR9	28	45
LARS	30	45
CTDSP2	35	45
PSMB5	32	45
DAGLA	33	45
ARF4	38	45
RIPK2	42	45
CD93	44	45
KBTBD8	28	45
RFTN1	48	45
IL27RA	40	45
BAZ1A	48	45
IRS2	42	45
EIF3K	43	45
MCART1	34	45
GALK1	42	45
MCM6	33	45
SGPP2	46	45
ATP6V0E2	34	44
LOC255809	49	44
SESTD1	24	44
KEAP1	45	44
LRP3	29	44
CHM	39	44
CORO1A	46	44
PLD1	29	44
IFI30	39	44
GLT25D1	61	44
BLZF1	22	44
TWF2	50	44
BRD8	33	44
ADARB1	40	44
ECHS1	44	44
CRCP	30	44
ATP5F1	39	44
C21ORF24	31	44
ZDHHC16	37	44
TBC1D2B	53	44
PTGS2	47	44
YME1L1	43	44
PHF15	37	44
FBP1	41	44
SYNCRIP	42	44
STARD13	45	44
PLAUR	31	44
MAPBPIP	37	44
SLCO2B1	44	44
STX11	43	44
FLJ20021	54	44
KDM5B	30	44
COMMD6	41	44
TCEB1	38	44
REXO2	38	44
C14ORF106	32	44
HIBCH	39	44
PARP3	33	43
MRPL17	31	43
NLRP12	27	43
TRIM28	25	43
ZNF223	27	43
SNRPN	42	43
NRAS	34	43
HIGD1A	37	43
GLTSCR2	35	43
WTAP	33	43
LOC90586	22	43
NDUFB7	33	43
ZNF486	35	43
OGFR	46	43
MAMLD1	44	43
E2F3	34	43
CTSA	40	43
PSIP1	32	43
CCR6	39	43
SRM	27	43
FAM82A2	25	43
PHF3	39	43
NDUFAF2	46	43
SH3GLB2	45	43
UIMC1	45	43
VCL	39	43
C16ORF33	37	43
CACNA2D3	42	43
MKI67IP	31	43
PSMA3	34	43
CRTAP	46	43
SAPS2	47	43
CFLAR	36	42
SLC35B1	33	42
LOC401115	36	42
TTC15	44	42
RP2	36	42
PGM2	33	42
BASP1	41	42
ZNF148	35	42
TMEM43	45	42
LOC643668	30	42
TSEN2	35	42
HIP2	44	42
DPM1	35	42
LYRM5	34	42
GABPB2	28	42
ZNF524	34	42
ATP5D	33	42
SPSB3	33	42
SAC3D1	37	42
PFAS	27	42
LOC388524	46	42
PPARGC1B	54	42
CXCL1	43	42
TAPBP	38	42
CYP27A1	40	42
CCDC86	35	42
STK39	32	42
CLCF1	41	41
CCDC28A	37	41
TUSC4	37	41
JAK1	40	41
PTPN12	31	41
CISD1	31	41
PGRMC2	27	41
GLIS3	23	41
PSMD1	33	41
NUDT14	30	41
JAK2	30	41
VPS45	37	41
TUBA1A	37	41
LOC648622	34	41
PPIL1	33	41
AHCY	30	41
PIK3R2	42	41
TNS3	27	41
SERBP1	32	41
SNCA	37	41
RB1CC1	32	41
SPATS2L	34	41
C14ORF153	25	41
ZNF281	40	41
PFKP	28	41
UHRF1	33	41
LOC387820	43	41
PSMD14	40	41
GGA2	52	41
VAMP4	41	41
TP53INP2	31	41
RBL2	37	41
GMFB	32	41
RBM15	32	41
EFTUD2	34	41
SPINT2	35	41
SLC16A5	26	41
ATM	38	41
DKC1	41	40
IP6K1	38	40
TMEM71	33	40
ARHGAP10	41	40
FERMT3	35	40
DKFZP761P0423	42	40
DMXL2	46	40
SERF2	32	40
ELL2	32	40
ADD3	30	40
C9ORF127	38	40
MKRN1	44	40
F11R	34	40
KIAA0195	35	40
C11ORF59	28	40
TNIP3	43	40
OTUD4	36	40
HNRNPC	29	40
EPB41L3	30	40
LOC647340	33	40
ADAMDEC1	27	40
GLCE	38	40
ZNF746	31	40
TFB2M	51	40
MAP2K1IP1	39	40
NAT5	47	40
FAM113B	39	40
RPF2	38	40
ADSS	44	40
PPM1F	35	40
C6ORF192	40	40
C5ORF41	29	40
CNBP	31	40
CD58	37	40
NLRC4	41	40
TIGA1	33	40
SLC16A12	22	40
SLAMF1	42	40
TRPV2	29	40
ARF5	41	40
AIF1	28	40
RNF38	28	40
DENND3	49	40
KANK1	46	40
ALG3	26	39
RFFL	28	39
DDX21	30	39
BTBD11	20	39
PLEKHA2	25	39
NIF3L1	26	39
PANX2	37	39
NAGK	26	39
FLOT2	35	39
QDPR	43	39
ANKRD33	25	39
PID1	46	39
LOC648852	26	39
ALPP	25	39
NFKB1	31	39
CASP2	38	39
RER1	33	39
CCND2	38	39
CHES1	35	39
ASCC3	39	39
LOC143666	34	39
MRPS12	40	39
SRXN1	34	39
RUNDC1	34	39
PGS1	31	39
FYN	35	39
SPAG9	38	39
EIF3E	38	39
C9ORF30	30	39
MRPS15	35	38
MRPS35	38	38
ABCC3	34	38
LAD1	35	38
CCDC56	36	38
FCGR1A	30	38
UBE2E1	26	38
LOC653489	12	38
RBM23	30	38
NUP188	28	38
CRELD2	28	38
MRPL13	34	38
EMP3	25	38
FTH1	45	38
FAM53C	35	38
SMAP2	42	38
KARS	34	38
GPR108	32	38
GMPPB	34	38
POLRMT	27	38
CXCL2	32	38
ORC6L	24	38
SLC7A1	31	38
TCIRG1	37	38
CST3	44	38
DPEP2	32	38
ZGPAT	30	38
COX19	25	38
RAB11FIP1	45	38
SUOX	30	38
WWP1	32	38
MLLT6	29	38
HBP1	33	38
MYD88	28	38
STAT3	38	38
IMP4	26	38
CTSL1	30	38
CCNB2	22	38
SLC25A24	29	38
FCGR1B	23	38
CIRH1A	34	38
TNFRSF1A	49	38
RIT1	37	37
STXBP2	33	37
FTHL3	32	37
SULT1A4	43	37
YTHDC1	33	37
STUB1	27	37
TP53INP1	36	37
NOP2	33	37
AIFM1	35	37
LOC441775	28	37
MYO1G	29	37
LOC730316	26	37
FAM39DP	24	37
DNAJB11	29	37
WDR74	37	37
ABHD8	36	37
MERTK	33	37
PIP5K1C	32	37
STAT5B	26	37
NIP7	37	37
PHF1	31	37
ICA1	35	37
MAN2C1	28	37
GPR84	33	37
PAPSS1	39	37
FLJ38717	28	37
CKS1B	35	37
TGOLN2	30	37
C8ORF37	17	37
DENND5A	24	37
CSPP1	21	37
C6ORF108	42	37
CETN2	41	37
IFFO1	40	37
PLCB2	23	37
ZNFX1	34	37
NDUFS3	40	37
ROCK2	23	37
LOC652624	36	37
EREG	44	37
ITGAM	31	37
CLTA	30	37
TFAM	27	37
LOC387934	27	37
ALG13	42	37
ZMYM6	30	37
BSDC1	23	37
MTF1	36	37
GOT2	26	37
GSTK1	36	37
FZD2	32	37
RNF103	34	37
DDX46	24	37
PPIL3	39	37
TGFBR2	39	37
SNRPF	38	37
NAG18	44	37
MAP3K1	29	37
GJB2	45	37
ITGAV	28	36
BRI3	25	36
FAM120B	26	36
TXNDC17	31	36
GTPBP3	34	36
LYL1	31	36
TMEM38B	37	36
FAM38A	33	36
LOC92017	36	36
GK5	28	36
XPO1	28	36
POP5	24	36
RNF34	36	36
ZFP106	46	36
FKBP14	29	36
HGS	38	36
IER3	32	36
LOC648695	21	36
HEY1	37	36
LOC283050	33	36
RCN2	35	36
TMEM147	31	36
EPN1	38	36
DAGLB	30	36
ADK	32	36
PRKAA1	28	36
RBBP4	34	36
ZNF652	14	36
NDUFA9	28	36
C9ORF90	20	36
LAT	44	36
ALDOA	28	36
EBI2	34	36
G6PD	30	36
AMICA1	40	36
DNMT1	41	36
TMEM218	28	36
CECR5	39	36
MIER1	28	36
POLD1	26	36
PSMB9	29	36
NARS	34	36
TEX2	37	36
MAP4K1	48	36
TLR7	41	36
ARFGAP3	24	36
RPE	47	36
CD1C	30	36
TIPARP	27	36
C5ORF13	36	36
C3ORF19	26	36
SPHK2	28	36
HDDC3	42	36
ARID5B	30	36
LOC649548	26	36
NMNAT3	29	36
LOC646531	31	35
CX3CR1	37	35
C10ORF6	25	35
CCDC34	32	35
IL1A	31	35
MCCC1	31	35
TBXAS1	35	35
SELS	32	35
MAP2K1	34	35
CCDC99	28	35
SFRS2	26	35
IL7R	29	35
LOC653377	33	35
PRMT3	34	35
PAK1	33	35
POLB	36	35
SMC3	42	35
C5ORF15	26	35
MRPL37	28	35
C19ORF28	28	35
LOC653450	34	35
AKTIP	34	35
CCDC6	35	35
C5AR1	36	35
MMP9	42	35
THYN1	33	35
RAB34	27	35
CASC3	33	35
TRAF1	30	35
MGC16169	39	35
SUB1	23	35
IFIT3	33	35
DHRS9	31	35
TFPI	26	35
ITFG3	36	35
DHCR24	22	35
LOC196752	9	35
LOC400721	23	35
NFE2	31	35
MAP2K2	33	35
OAS3	30	35
CD274	35	35
NEK6	23	35
PLOD1	26	35
KPNA4	31	35
BMF	42	35
SLC9A1	30	35
EMP1	27	34
TMEM9	28	34
AIRE	17	34
RAN	32	34
PHLDB1	35	34
ASCC1	33	34
SDAD1	33	34
MKLN1	28	34
PDE4C	23	34
OAS2	28	34
SNX8	23	34
PPP1CC	32	34
ALDH1A2	25	34
SLCO3A1	30	34
LYSMD4	23	34
M160	29	34
ST13	39	34
SEMA4B	36	34
CYBA	46	34
RRM2B	26	34
SMNDC1	32	34
ATOX1	25	34
COX5B	30	34
RILPL2	29	34
MARS2	33	34
RNF19A	38	34
CPNE3	30	34
CD36	28	34
CDKN1A	33	34
NME1-NME2	30	34
WDR45L	18	34
LOC284821	26	34
STAT5A	27	34
CD37	21	34
NUP54	27	34
HM13	35	34
C12ORF47	37	34
GRAMD4	30	34
ZNHIT6	29	34
NIPBL	34	34
TNIP1	34	34
IRF2BP2	29	34
ZNF14	24	34
ZC3H12A	22	34
SERPINE1	23	34
APOA1BP	28	34
FLJ44124	32	34
NAAA	25	34
LOC645895	23	34
FTHL11	42	34
CEBPD	34	34
LOC646200	32	34
BATF3	35	34
CALR	44	34
CCDC25	23	33
ATP1B1	22	33
PTS	34	33
SCAMP1	30	33
ZSWIM6	29	33
RQCD1	30	33
KLHDC2	38	33
DCK	32	33
CYP3A5	37	33
DPF2	29	33
BRE	36	33
CALM2	25	33
LOC644615	38	33
SHMT1	31	33
MTHFD2	29	33
PDCD10	28	33
GPR172A	32	33
PIGF	35	33
PELI2	24	33
ZNF581	39	33
CD40	36	33
NINJ2	31	33
LOC440589	23	33
ZNF189	32	33
LCP2	30	33
CD1E	29	33
FKBP15	32	33
ITGB1BP1	33	33
TMED7	27	33
PSMD7	37	33
EEF1D	34	33
PARP9	35	33
SLC36A1	22	33
CCDC117	36	33
LOC387867	35	33
RGS2	34	33
SF3A3	34	33
ATP8B4	29	33
KAT2A	26	33
LOC644029	27	33
DDX1	27	33
FAM96A	32	33
ZAK	25	33
RSBN1L	32	33
PMP22	28	33
ATP1A1	35	33
GPR65	16	33
PNKD	24	33
CAPNS1	32	33
ZNF816A	32	33
CA12	37	33
SMPDL3A	50	33
IMPAD1	23	33
BRP44L	24	33
RARRES3	32	33
PPWD1	14	33
HYOU1	32	33
NUP85	26	33
SLK	28	33
THAP11	38	33
SLC1A5	36	33
ADO	33	33
CKLF	33	33
MORC3	26	33
CATSPER2	17	33
C3ORF21	26	33
RFWD3	24	33
SCYL2	25	33
FYTTD1	26	33
RABAC1	33	33
PLA2G15	30	33
MYOM1	37	33
TESC	30	33
CDC2L6	40	33
AKR1B1	26	33
SMAD4	34	33
GIMAP7	33	32
PSME2	39	32
CKAP5	28	32
MAN1B1	32	32
SMS	26	32
ARL5A	33	32
TXNDC14	36	32
HK3	29	32
MAOA	19	32
LOC648249	19	32
UTP14C	31	32
ODC1	23	32
LOC653086	24	32
RAP2A	22	32
GCH1	40	32
WDR40A	28	32
ORC5L	30	32
MAP3K3	26	32
PRMT1	24	32
C7ORF41	34	32
GALC	31	32
EIF3M	23	32
GAPDH	16	32
SCOC	25	32
MAT2B	34	32
TNFSF10	31	32
LOC728653	31	32
PCMTD2	37	32
CAMK1	36	32
TMEM205	31	32
CLEC4D	44	32
IRF8	18	32
TNFSF12	32	32
VNN1	34	32
GAB2	33	32
TPI1	28	32
FBXO11	23	32
NDUFS7	26	32
CSF1	32	32
CTTN	27	32
KL	29	32
QARS	33	32
PPP2R2D	28	32
NFX1	36	32
GPSM3	32	32
BAT2	22	32
TRIM33	29	32
ACO2	21	32
PKM2	34	32
HIRIP3	27	32
GNPDA2	28	32
RPS14	22	32
AZI1	23	32
LOC388532	24	32
XPOT	28	32
IARS2	26	32
CTNNBL1	28	32
CLNS1A	38	32
SRRM2	30	32
ZMYND11	32	32
ACACA	31	32
OS9	24	32
TREM2	26	32
CEBPA	21	32
NUMA1	33	32
ACADVL	33	32
SNX10	35	32
ZFYVE19	23	32
CLEC10A	29	32
LMBRD1	27	32
DOCK10	23	32
UBQLN4	16	32
GCNT1	29	32
DKFZP686O24166	27	32
PA2G4	24	32
KPNB1	23	32
EPRS	30	32
SUGT1	27	32
SAMD9L	34	32
FAM125B	22	32
SUCLA2	26	32
USP42	31	31
ARPC4	28	31
GPX4	17	31
CASC4	23	31
CHMP1A	32	31
NFS1	16	31
ALAD	28	31
AP1B1	32	31
CREBBP	28	31
MTHFS	23	31
TMED10	30	31
COPS7A	23	31
ADSL	21	31
PAQR4	30	31
PDCD4	20	31
POLR3B	38	31
DCP2	29	31
NAGA	26	31
ITIH5	23	31
APOC1	25	31
C1ORF85	23	31
LPL	20	31
MRPS27	33	31
LOC643357	32	31
THEM2	26	31
PSMD10	23	31
POLE3	25	31
GPR132	20	31
MRPL12	13	31
ADAP2	27	31
NT5DC3	17	31
ATP2C1	34	31
TMED5	26	31
LOC654174	29	31
CYBRD1	31	31
GORASP2	26	31
SDHAF1	19	31
CDAN1	20	31
FREQ	25	31
ATPAF2	24	31
EXOSC3	32	31
SORL1	19	31
PGAM4	26	31
TMEM194	29	31
LOC643509	29	31
GNPDA1	34	31
APOL3	32	31
FAM18B	28	31
ZFR	32	31
FKSG30	30	31
RASA1	28	31
C6ORF129	27	31
RPS3A	23	31
ATP5SL	29	31
TGIF1	26	31
DTNA	28	31
DCUN1D5	24	31
STAG2	25	31
MRPL35	29	31
SLC46A3	28	31
ST14	46	31
PQLC3	37	31
STAB1	35	31
SP1	19	31
VPS4B	27	31
CHIC2	21	31
PEMT	27	31
SNX4	35	31
RCOR3	32	31
KIF27	11	31
NCK2	26	31
MESDC1	28	31
SPHK1	24	31
NPTN	28	31
EIF3F	36	31
NBPF20	24	31
PITPNB	23	31
RPL22	26	31
SERPINA1	28	31
DSC2	36	31
FRAT2	16	30
DSE	28	30
RERE	22	30
C1ORF52	38	30
SLC44A4	16	30
ASMTL	42	30
E2F2	29	30
TSC22D1	24	30
RPS6KB1	25	30
LOC402221	34	30
CYP2S1	24	30
KIF5B	22	30
TWSG1	28	30
ARHGEF18	33	30
MAF	24	30
ATG9A	24	30
LILRB3	24	30
RABL3	36	30
PEPD	26	30
ZNF385A	21	30
MGC3731	27	30
RBM5	23	30
RP9	26	30
ARHGAP21	25	30
LGALS9	36	30
KCNK6	29	30
PRICKLE4	28	30
LRP8	37	30
MRPS31	29	30
TNFRSF9	34	30
PTOV1	20	30
GIMAP4	34	30
TBL2	28	30
TNRC6B	24	30
CHMP1B	21	30
SLC35A1	36	30
KIAA1712	27	30
SCFD1	44	30
GSN	31	30
PER2	35	30
UCHL5IP	25	30
CHD8	19	30
ZBTB9	19	30
C17ORF90	30	30
DBNDD2	29	30
CLYBL	29	30
IMPDH2	22	30
TXN	26	30
UBA7	25	30
NADK	27	30
KIAA1147	35	30
CD209	38	30
SLC2A1	21	30
DCUN1D4	20	30
GNA12	24	30
CD14	26	30
SCRN1	35	30
LGALS3	31	30
TMED2	32	30
DUSP5	16	30
PTPN22	19	30
BTN2A1	26	30
VAMP8	25	30
C10ORF104	29	30
C19ORF59	41	30
SNURF	23	30
ECE2	34	30
ALOX15	35	30
ARFGAP1	24	30
SLC43A2	27	30
CYCSL1	21	30
MCEE	32	30
CIAO1	17	30
ERP29	27	30
GLA	36	30
EMR3	41	30
ATG12	18	30
PSMD4	40	30
CTNNAL1	43	30
VBP1	30	30
SERPINB2	20	30
PRPSAP1	29	30
C5ORF21	29	30
C1ORF218	31	30
HLA-DPA1	22	30
INPP5D	32	30
LILRB2	17	30
C11ORF82	35	30
WBP4	30	30
TMEM140	25	30
ATP6V1D	25	30
ATP5J	32	30
COQ9	27	30
GMPR2	28	29
SHPK	20	29
ABCA7	23	29
MRI1	33	29
SGSH	28	29
C10ORF125	20	29
MTHFD1L	20	29
SNTB1	27	29
ST3GAL5	33	29
XYLT2	28	29
EVI5	23	29
ZNF549	18	29
GTF2B	24	29
GPS1	24	29
TMEM181	28	29
LOC653226	15	29
SNRPA1	38	29
THAP1	32	29
HS3ST1	28	29
TMEM175	26	29
RWDD4A	22	29
ELL	28	29
RAB10	23	29
B4GALT5	26	29
LEMD2	17	29
PILRA	22	29
IL4R	30	29
MAK16	23	29
FLJ46309	15	29
RSU1	33	29
SPIN4	26	29
C1ORF66	26	29
FCHO2	26	29
C20ORF24	32	29
PHC2	22	29
SLC27A1	32	29
PLIN2	28	29
ARHGDIA	26	29
MKNK2	14	29
SYT11	23	29
TXNDC9	32	29
MREG	31	29
SOCS4	22	29
VPS24	24	29
RAB27A	25	29
LOC728006	23	29
GMDS	22	29
C7ORF59	21	29
STRA13	23	29
SGPL1	26	29
SDHB	27	29
DEF6	25	29
MYLIP	22	29
RBMS1	26	29
LOC441087	19	29
IDH3A	27	29
EFCAB4A	19	29
SMAD5	22	29
TUBB2C	20	29
PLA2G7	28	29
PTPRF	39	29
PFKFB4	22	29
CBLL1	22	29
LOC389137	28	29
EGLN3	16	29
DDX47	28	29
ARMET	37	29
DDIT4	26	29
LIMS1	29	29
CCDC76	25	29
ASCL2	28	29
DNAJB2	29	29
MSH3	19	29
KPNA6	31	29
ATP6V1G1	26	29
GCHFR	22	29
RPL27	24	29
LOC23117	19	29
A4GALT	32	29
WIPI1	19	29
BCAT1	29	29
UQCRC1	23	29
PPCS	30	29
IL17RA	23	29
TNFRSF10B	22	29
IGFBP2	5	29
ACAA2	26	29
SFRS3	27	29
MON2	18	29
PDE4D	33	29
JARID2	22	29
ECH1	41	29
PSMC2	33	29
EGR2	24	29
STAT1	29	29
MARCH7	26	29
MRPL20	32	29
ACTG1	35	29
PPP2CB	30	29
RBM17	20	29
CXCL5	30	29
CHMP2B	25	29
C14ORF102	34	29
FBXL20	26	29
MRPS7	32	29
ARL5B	24	29
FLJ40722	7	29
WDSUB1	27	28
CCNY	24	28
ANXA5	25	28
LOC652595	23	28
REEP5	25	28
NAPRT1	24	28
DCP1A	25	28
GPN2	23	28
ALG6	32	28
PARP12	20	28
TH1L	22	28
UBAC2	20	28
MS4A14	28	28
WRB	40	28
LOC728564	23	28
TMEM69	25	28
OLFML2B	24	28
TSKU	23	28
MGST2	39	28
GCLM	21	28
C21ORF55	22	28
CENPB	28	28
C14ORF32	26	28
PHKA2	24	28
PPP1R14B	31	28
C14ORF156	29	28
RPL18	23	28
BIRC2	32	28
LOC649447	24	28
FLJ38482	27	28
VAMP7	26	28
ZBTB4	23	28
CAPN2	28	28
IRF3	25	28
LY96	27	28
POLR1E	36	28
HCG4	28	28
BNIP2	28	28
RNF4	26	28
HMG20B	25	28
C2CD2	25	28
ZNF318	23	28
LAP3	43	28
MGC16703	25	28
CTDSPL	32	28
ADD1	26	28
PSMD12	12	28
COX10	33	28
SH3GLB1	34	28
GAA	27	28
PCBP2	25	28
LYPLAL1	29	28
STS-1	22	28
SH3BGRL	23	28
IARS	28	28
RSL24D1	22	28
NDEL1	26	28
MSRB2	25	28
CCR7	20	28
UBE1	25	28
SLC29A3	17	28
LOC388681	22	28
AOF2	27	28
C5ORF39	18	28
EIF4A2	27	28
CDC42EP5	27	28
XRN1	33	28
S100A9	31	28
UQCRHL	20	28
USP9X	27	28
EIF5	13	28
CALML4	25	28
MGC71993	29	28
C1QBP	24	28
MRTO4	38	28
CCDC90A	24	28
TMEM2	22	28
GAS6	35	28
TMEM106B	31	28
ZNF613	26	28
ALMS1	6	28
ZNF615	25	28
NME3	27	28
MYO7A	26	28
SNX30	24	28
PPP6C	27	28
RSC1A1	29	28
SIN3A	12	28
GPI	19	28
INPPL1	23	28
GPT	24	28
MTERFD1	26	28
TCF25	21	28
GTF2A2	25	28
ARHGAP9	38	28
ATP5G2	23	28
TOP3A	14	28
MRFAP1L1	24	28
ME2	36	28
CEP350	29	28
RELB	29	28
LONRF1	19	28
GIMAP5	28	28
SOCS1	23	28
PRKRIR	31	28
LOC606724	23	28
HSPC268	17	28
DDX51	18	28
LOC647856	29	28
WDR46	18	28
CCDC97	23	28
HSD11B1	20	28
ARHGDIB	20	28
C3ORF38	23	28
CAMSAP1L1	29	28
SRP9	23	28
CENTD2	25	28
LMNA	28	28
RMI1	24	28
UBE2Z	29	28
MT1F	25	28
NUDT9	25	28
RAP1GAP	28	28
FASN	24	28
GBP5	28	28
LRCH3	22	28
UBE2L6	25	28
HDAC2	29	27
RASSF7	31	27
C2ORF30	25	27
TPM4	25	27
GALM	30	27
LANCL1	22	27
CCDC104	16	27
GSDMB	25	27
GNG5	27	27
LOC339804	7	27
LOC650369	32	27
TMEM79	19	27
FAM73A	23	27
LOC644511	28	27
RRAGC	26	27
ANKRD9	25	27
RALY	33	27
MARCH6	14	27
CRTC2	7	27
SYPL1	29	27
POLR2B	27	27
FGR	25	27
BMS1	20	27
MEPCE	30	27
CLK3	28	27
CCDC59	25	27
UQCRFS1	27	27
NPM3	14	27
LOC200030	21	27
LRRFIP2	20	27
ACTB	19	27
GBP4	40	27
ZBTB17	26	27
PARP14	25	27
CUTL1	24	27
LOC730455	26	27
SLC7A7	25	27
PRUNE	18	27
C5ORF5	35	27
NISCH	20	27
RFC4	21	27
PSME4	21	27
KIAA0182	27	27
SPCS3	30	27
ID3	29	27
RSL1D1	26	27
TUBGCP2	24	27
KIAA0240	29	27
CUTA	17	27
LOC730994	35	27
PIGY	28	27
CSTF3	28	27
DHX37	23	27
C19ORF62	26	27
HOMER2	32	27
CHEK2	14	27
EIF4B	21	27
RAB24	23	27
LOC613037	16	27
CPSF6	11	27
CCL3	21	27
NNT	22	27
IFI35	25	27
EIF3H	17	27
HPS6	17	27
USF2	28	27
IL6R	25	27
SUCLG1	32	27
SYF2	23	27
CCL5	29	27
TMEM109	15	27
LOC647346	27	27
ZNF362	21	27
C8ORF59	23	27
C11ORF1	24	27
KCTD6	32	27
TM4SF19	22	27
PPP1R15A	18	27
CYP27B1	32	27
AMD1	21	27
ZKSCAN4	23	27
PEX11B	26	27
SLC9A3R1	19	27
LONP1	24	27
DAPK1	17	27
MBNL2	22	27
NDUFS8	23	27
IDH3G	23	27
ALS2CR4	18	27
FAM177A1	13	27
FAM125A	19	27
FBL	22	27
TGFA	21	27
SWAP70	26	27
DPP9	22	27
NDST2	32	27
KLHDC8B	23	27
CLEC4G	20	27
DHDDS	19	27
SNRPD2	19	27
HERC4	27	27
WWC3	36	27
E2F4	20	27
MAST3	21	27
RPS2	18	27
SERINC1	13	27
IL1B	27	27
C10ORF54	31	27
CCDC115	25	27
APPL2	15	27
PDHB	27	27
MLF2	33	27
TMEM160	25	27
ITPA	21	27
NSF	31	27
EMD	25	27
ZNF25	20	27
CD200R1	19	27
NUPL2	18	27
SLC10A7	22	27
GNAQ	21	27
KCTD3	28	27
OSTC	20	27
LOC389435	22	27
MARCH2	21	27
C2ORF29	21	27
CD163	24	27
AES	23	27
MRPS6	39	26
VPS8	32	26
PREPL	14	26
FAM162A	15	26
PHYH	25	26
BCYRN1	13	26
EIF4G1	36	26
IMPACT	12	26
SMG1	23	26
MAN2B1	21	26
RN7SL1	15	26
GPR109A	22	26
PLXNB2	28	26
TMEM115	18	26
KIAA1751	11	26
CSRNP2	35	26
FLJ22662	27	26
TRAPPC1	23	26
RIOK3	25	26
TMEM48	22	26
TMF1	18	26
MAD2L2	33	26
LOC730744	20	26
C4ORF41	16	26
RPL27A	26	26
DRAM1	28	26
G0S2	25	26
VDAC3	18	26
KIAA1539	20	26
SNIP1	31	26
DIP2B	28	26
SECISBP2L	17	26
KIAA1949	34	26
EVI2A	20	26
ECT2	20	26
PHLDA3	27	26
CLEC4A	20	26
C11ORF2	25	26
IL8RBP	28	26
TM2D1	17	26
IFIH1	29	26
ARL16	21	26
RNF113A	22	26
RHOT2	29	26
DERA	20	26
C19ORF12	24	26
ASF1A	25	26
BSG	25	26
LSM2	21	26
CCDC109A	27	26
MAP3K7IP1	23	26
RUSC1	19	26
PI4KB	31	26
SMARCD2	43	26
LEPROTL1	26	26
LETMD1	19	26
LOC729446	32	26
MAPKAP1	20	26
IDH2	22	26
IL17RD	17	26
LOC400890	21	26
SHROOM4	18	26
SNX6	26	26
DCAF7	20	26
TM9SF4	23	26
GMPPA	29	26
ZNF394	22	26
ITGB1	25	26
LOC646766	20	26
PTPN6	22	26
LOC391656	26	26
LOC407835	31	26
DNASE2	19	26
KLHL8	28	26
RIPK1	35	26
RNF149	23	26
CXCL16	29	26
ATXN7L3	17	26
SH2D3C	21	26
POLS	24	26
PTGES	26	26
PPP1CB	20	26
NLRP3	25	26
FARSA	25	26
ACIN1	23	26
CLCN7	22	26
TXNRD1	33	26
LAPTM5	29	26
LHFPL2	26	26
LOC728499	15	26
PI4K2A	21	26
CDC40	26	26
C4ORF14	21	26
CD247	11	26
AAK1	22	26
LOC338758	25	26
SCP2	11	26
BTBD7	21	26
COMMD1	28	26
TMED10P	26	26
PSMD5	26	26
MAPKAPK3	28	26
CBY1	22	26
PDE12	28	26
NFKB2	26	26
C14ORF93	22	26
FTSJD1	27	26
STK38	33	26
PPFIBP2	21	26
CHD9	19	26
CENTB2	31	26
EIF2C2	24	26
RYK	20	26
PNPLA7	20	26
LOC134997	26	26
TP53BP1	25	26
CCDC106	25	26
TOMM20	22	26
MYNN	28	26
P2RY6	24	26
ACTR6	31	26
STX4	26	26
HECTD3	16	26
GAPT	30	26
INTS3	27	26
AZIN1	28	26
DPY19L1	31	26
MAP2K3	26	26
RAPH1	21	26
LOC648000	21	26
RPS18	26	26
CSF3R	27	25
LOC284988	32	25
CENTG3	23	25
PRKCA	23	25
SNRK	15	25
NCOA5	24	25
RPL36	21	25
DRAP1	22	25
RPS15A	22	25
MAP4K4	24	25
GPR162	20	25
NAV1	13	25
RNF24	19	25
LOC644739	14	25
LOC728973	10	25
C13ORF15	27	25
HERPUD1	23	25
RAB7B	15	25
LGMN	19	25
CCDC14	24	25
CCL20	26	25
ACOT9	30	25
HCP5	29	25
UQCRH	27	25
ACOT11	17	25
MCL1	23	25
SLITRK4	28	25
ELP3	12	25
KRT17	30	25
FBXO21	35	25
YWHAQ	21	25
JUNB	34	25
COMMD3	31	25
ST6GALNAC4	28	25
RILPL1	19	25
RNASE6	31	25
CCPG1	28	25
MVP	29	25
PCMT1	30	25
FICD	13	25
KLHDC3	24	25
LOC642468	5	25
PAPOLA	24	25
NBPF10	19	25
SDF4	18	25
RAB21	26	25
FCER1A	66	25
GHDC	21	25
NDUFAB1	20	25
ZBTB43	19	25
NUSAP1	17	25
UROS	29	25
AATF	20	25
EIF4G2	26	25
MED22	17	25
TM2D2	13	25
FYB	25	25
DHX40	25	25
CSNK2A2	16	25
BUB3	24	25
E4F1	15	25
SHISA5	17	25
RPP21	15	25
REXO1	14	25
ADSSL1	17	25
SRBD1	28	25
ATP5O	24	25
LOC388654	26	25
KCNMB1	22	25
BCKDHA	29	25
HNRPUL2	29	25
TNFAIP3	30	25
LOC649821	16	25
RHBDF1	23	25
GNG2	24	25
CTSD	30	25
ISG15	27	25
C2ORF28	22	25
PPP2R5E	23	25
GRINA	22	25
AP2M1	21	25
GLRX2	32	25
UFM1	22	25
PSMG1	20	25
DUXAP3	18	25
ALDOC	21	25
BCDIN3D	22	25
STMN1	12	25
SLC2A6	19	25
ZNF770	19	25
ACVR1	20	25
EIF3A	23	25
PIM1	28	25
TNF	20	25
THOC4	25	25
FLJ21986	8	25
NPC1	19	25
DPH3	20	25
ERO1L	29	25
MCOLN2	24	25
PLSCR3	23	25
MUM1	34	25
LOC284023	16	25
SSR2	28	25
ARGLU1	19	25
VCP	36	25
TRAF3	22	25
STRN3	25	25
TDG	32	25
YY1AP1	21	25
SMEK2	21	25
ARFGEF1	17	25
HNRPDL	24	25
SIRT5	25	25
PLDN	17	25
NFE2L1	27	25
PAN2	18	25
ETV6	20	25
BNIP3L	20	25
YIF1B	21	25
SGK	22	25
IRF7	21	25
CPEB2	24	25
MARCKSL1	20	25
ZFAND3	19	25
GNG10	24	25
S100A12	16	25
ALDH3B1	21	25
KIAA0528	21	25
CCNDBP1	22	25
CD52	21	25
TMED3	25	25
GTF2IP1	26	25
MFNG	23	25
IFI16	19	25
CTBS	24	25
MED20	23	25
COL8A2	32	25
SLC1A3	26	25
SUPT5H	24	25
RAB12	25	25
IL10RB	24	25
FAM20C	25	25
VGLL4	23	25
RFX5	13	25
TBK1	30	25
RUVBL2	26	25
TFG	23	25
FUBP1	22	25
SAT1	20	25
CMTM7	25	25
ALKBH1	26	25
NSL1	22	25
RFXANK	19	25
SCO1	22	24
PHLDA1	25	24
SLC35A4	25	24
PI4K2B	26	24
ME1	14	24
PTPRE	25	24
C20ORF52	25	24
TTC3	23	24
NETO2	23	24
CD83	21	24
XPC	27	24
ADAM9	24	24
C7ORF70	23	24
DARS	25	24
ACAA1	23	24
ADA	20	24
BRP44	17	24
CXXC1	20	24
GTF3C2	15	24
TMEM101	18	24
MAD2L1	23	24
PSMA1	16	24
BTN3A1	22	24
RAD21	19	24
XRCC2	16	24
GPR137B	21	24
SERGEF	26	24
C1ORF19	29	24
PRPS2	23	24
RPL35A	22	24
WDR82	16	24
FCAR	28	24
EGLN2	25	24
PRNPIP	20	24
EAF2	24	24
SLC31A1	19	24
LOC652615	12	24
GNG7	37	24
PIK3CD	20	24
WNT5A	14	24
CD300LF	22	24
GAR1	24	24
FOLR2	26	24
TALDO1	19	24
CNDP2	16	24
C17ORF58	21	24
KLF2	18	24
LOC642250	29	24
RNF5P1	26	24
REPIN1	21	24
ARMC7	22	24
CPSF1	19	24
MRPS17	23	24
S100A11	18	24
WDR20	17	24
MGST1	28	24
SLC25A44	16	24
ITGB8	26	24
NCF1C	22	24
HSPBAP1	19	24
SIPA1	32	24
ADNP2	27	24
CFD	20	24
C19ORF56	23	24
HEBP2	15	24
NUDT5	13	24
NUP62	16	24
PIGU	21	24
C3ORF34	17	24
SERPINB7	30	24
CYP26A1	16	24
NSMCE1	24	24
IL1RN	20	24
SSH2	20	24
LOC648210	31	24
SNX16	36	24
DDX24	20	24
LOC153684	19	24
SETMAR	23	24
SMG7	15	24
RPS6	18	24
AGTPBP1	26	24
CTNNA1	16	24
RNF11	25	24
PLAGL1	7	24
LOC441034	20	24
TPCN2	27	24
OTUD1	26	24
SEPP1	23	24
ANXA7	17	24
RPL39	21	24
LOC643433	20	24
EMR2	26	24
LFNG	15	24
NRBP1	11	24
TSEN34	22	24
ARMC10	21	24
RPS10	14	24
C21ORF66	19	24
PUM1	19	24
IDO2	17	24
SC4MOL	21	24
NUB1	23	24
MUTED	21	24
BRD3	23	24
RABGEF1	15	24
ALDH9A1	33	24
MYL6	34	24
LOC731486	21	24
ADAM10	18	24
CLEC5A	20	24
EIF3L	26	24
FEM1C	20	24
RBM12	24	24
MOV10	17	24
TNFAIP2	20	24
CCL3L1	20	24
LOC644935	21	24
C9ORF142	23	24
ZNF364	24	24
DOCK2	28	24
ITGB7	26	24
CPT1A	19	24
SNAPC4	16	24
MRPL27	22	24
ABCC5	25	24
LOC400759	30	24
ABHD15	13	24
EIF4G3	32	24
FKTN	18	24
C18ORF21	9	24
FPR1	24	24
PPME1	25	24
ELF4	19	24
SNX2	24	24
PSMD8	21	24
ATP6V1A	20	24
DTWD1	23	24
LRCH4	33	24
CSK	14	24
CPVL	27	24
TAF4	31	24
LARP1	18	24
LOC285074	18	24
ANKRD22	20	24
PIK3CB	20	24
C20ORF30	22	24
GPBAR1	28	24
PCK2	32	24
C4ORF18	23	24
DDX5	23	24
USP21	33	24
MMP7	25	24
HLA-H	27	24
RBM42	17	24
APOE	19	24
BMP6	33	24
ZNF518B	20	24
AP1G2	23	24
DHX15	20	24
RYBP	18	24
USP36	23	24
DCAF6	29	24
VAT1	22	24
P15RS	26	24
TP53I3	27	24
PNPLA2	21	24
DHRS11	26	24
ABCC4	19	24
C10ORF61	13	24
ZC3H15	22	24
ETNK1	29	24
TBC1D2	16	24
BBX	21	24
VPS37A	27	24
SAP30	32	24
HLA-DOA	9	24
FAM91A1	25	24
C19ORF66	23	24
RASSF5	28	24
POFUT2	21	24
LOC650832	23	24
CUEDC2	26	24
METAP2	15	24
CYBASC3	18	24
RPL3	23	24
SFRS5	22	24
FBXO30	26	24
[truncated: 7,487 more rows]

## Sheet: Table S3D
Identification of publications associated with the major hub genes using pubatlas.org
	Cell types / organs	Macrophage	Dendritic cell	Myeloid cell	mast cell	Kupffer cell	microglia	alveolar macrophage	stem cell	T cell	B cell	NK cell	Granulocyte	Neutrophil	Basophil	Eosinophil	Heart	Lung	Liver	Brain	Kidney	Muscle	fat tissue
Hub genes	total	232444	79457	299999	38269	7778	16077	16836	220821	299999	151858	50732	156204	117660	10338	36599	299999	299999	299999	299999	299999	299999	98308
FABP5	470	25	6	23		1	1	3	39	6	3			1			8	9	54	16	8	20	109
TFNAIP6	192	18	4	19	1				14	5	1	1	5	11			3	8	5		8	8	1
CXCR7	252	8	4	14	2		2	1	42	26	15	1	7	3		1	6	20	13	32	17	6
NME1	918	6		24					11	14	18	4	7				2	69	40	5	22	11	2
ACOT7	8	1		1													1		1	1		2	1
DCTPP1	1																				1
MRPL24 (MRP-L18)	1
RRP15	2																		1
ATIC	182			3					1	5	8		1	1				4	4	2	11	4
GPD1L	10																5	1				3
numbers reflect publications with the respective search terms in columns and rows
Table entries show cumulative publications through 2012
(as accessed Mon Apr 1 07:26:39 2013 GMT):

## Sheet: Table S3E
GO-terms revealed by Gene Ontology Enrichment Analysis (GOEA) and visualized using BiNGO
Cluster	GO term	Gene set	Gene set size	P-value	FDR q-value	FABP5 involved
Small molecule biosynthetic process	nucleobase, nucleoside and nucleotide metabolic process	[TCIRG1, DCTPP1, KYNU, RP2, PGD, C6ORF108, PDE4B, KIAA0195, ATP5F1, GCH1, SHMT1, TDG, ATP6V0E2, QPRT, REXO2, ATIC, NAMPT, ATP5G1, ATP5D, NUDT1, DCK, PAPSS1, CTPS2, ATP2C1, ADORA2A, ATP5J, NME1, ATP1A1, ATP6V0D1, ADSS, APRT, MDH1, CTPS, ATP5J2, ATP5A1, MAT2B, ADK, IDH1, PAICS]	39	3.0635e-08	1.044e-05
Small molecule biosynthetic process	small molecule biosynthetic process	[PTGS2, RP2, KYNU, SNCA, CYP27B1, PGD, KIAA0195, BCAT2, GCH1, ASMTL, SHMT1, TBXAS1, NAMPT, PAPSS1, ATP2C1, PCK2, NME1, ATP1A1, ADSS, APRT, CTPS, PTPLAD1, ATP5A1, MAT2B, DHRS9, PAICS, ENOPH1, TCIRG1, FCER1A, PNPO, ATP5F1, ACACA, AKR1D1, FBP1, ATP6V0E2, QPRT, SLC27A1, ATIC, ATP5G1, ATP5D, CTPS2, ADORA2A, ATP5J, MRI1, ATP6V0D1, MGST2, ATP5J2, ADK, ALOX15]	49	6.7079e-08	1.8842e-05
Small molecule biosynthetic process	nucleoside phosphate metabolic process	[TCIRG1, DCTPP1, KYNU, RP2, PGD, C6ORF108, PDE4B, KIAA0195, ATP5F1, GCH1, ATP6V0E2, TDG, QPRT, REXO2, ATIC, NAMPT, ATP5G1, ATP5D, DCK, PAPSS1, NUDT1, CTPS2, ATP2C1, ADORA2A, ATP5J, NME1, ATP1A1, ATP6V0D1, ADSS, MDH1, CTPS, ATP5J2, ATP5A1, ADK, IDH1, PAICS]	36	9.8863e-08	2.1058e-05
Small molecule biosynthetic process	nucleotide metabolic process	[TCIRG1, DCTPP1, KYNU, RP2, PGD, C6ORF108, PDE4B, KIAA0195, ATP5F1, GCH1, ATP6V0E2, TDG, QPRT, REXO2, ATIC, NAMPT, ATP5G1, ATP5D, DCK, PAPSS1, NUDT1, CTPS2, ATP2C1, ADORA2A, ATP5J, NME1, ATP1A1, ATP6V0D1, ADSS, MDH1, CTPS, ATP5J2, ATP5A1, ADK, IDH1, PAICS]	36	9.8863e-08	2.1058e-05
Small molecule biosynthetic process	cellular nitrogen compound biosynthetic process	[ENOPH1, TCIRG1, KYNU, RP2, SNCA, PGD, KIAA0195, ATP5F1, BCAT2, ASMTL, GCH1, SHMT1, ATP6V0E2, QPRT, COX10, SLC27A1, ATIC, QDPR, NAMPT, ATP5G1, ATP5D, PAPSS1, CTPS2, ATP2C1, ADORA2A, ATP5J, MRI1, NME1, ATP1A1, ATP6V0D1, ADSS, APRT, CTPS, ATP5J2, ATP5A1, MAT2B, HMBS, ADK, PAICS]	39	2.0147e-07	3.6137e-05
Small molecule biosynthetic process	nucleobase, nucleoside and nucleotide biosynthetic process	[TCIRG1, KYNU, RP2, KIAA0195, ATP5F1, SHMT1, ATP6V0E2, QPRT, ATIC, NAMPT, ATP5G1, ATP5D, PAPSS1, CTPS2, ATP2C1, ADORA2A, ATP5J, NME1, ATP1A1, ATP6V0D1, ADSS, APRT, CTPS, ATP5J2, ATP5A1, ADK, PAICS]	27	2.544e-07	4.1285e-05
Small molecule biosynthetic process	nucleobase, nucleoside, nucleotide and nucleic acid biosynthetic process	[TCIRG1, KYNU, RP2, KIAA0195, ATP5F1, SHMT1, ATP6V0E2, QPRT, ATIC, NAMPT, ATP5G1, ATP5D, PAPSS1, CTPS2, ATP2C1, ADORA2A, ATP5J, NME1, ATP1A1, ATP6V0D1, ADSS, APRT, CTPS, ATP5J2, ATP5A1, ADK, PAICS]	27	2.544e-07	4.1285e-05
Small molecule biosynthetic process	nucleotide biosynthetic process	[TCIRG1, KYNU, RP2, KIAA0195, ATP5F1, ATP6V0E2, QPRT, ATIC, NAMPT, ATP5G1, ATP5D, PAPSS1, CTPS2, ATP2C1, ADORA2A, ATP5J, NME1, ATP1A1, ATP6V0D1, ADSS, CTPS, ATP5J2, ATP5A1, ADK, PAICS]	25	1.447e-06	0.00020547
Small molecule biosynthetic process	heterocycle metabolic process	[TCIRG1, KYNU, RP2, PNPO, PDE4B, KIAA0195, ATP5F1, ASMTL, GCH1, SHMT1, ATP6V0E2, TDG, COX10, ATIC, QDPR, ATP5G1, ATP5D, DCK, PAPSS1, NUDT1, MCCC1, CTPS2, ATP2C1, ADORA2A, ATP5J, NME1, ATP1A1, ATP6V0D1, ADSS, APRT, CTPS, ATP5J2, ATP5A1, HMBS, ADK, PAICS]	36	7.8386e-06	0.00089046
Small molecule biosynthetic process	purine nucleotide metabolic process	[TCIRG1, RP2, ATP2C1, ADORA2A, ATP5J, NME1, PDE4B, KIAA0195, ATP1A1, ATP6V0D1, ADSS, ATP5F1, GCH1, ATP5J2, ATP6V0E2, ATP5A1, ATIC, ADK, ATP5G1, ATP5D, PAICS, NUDT1, PAPSS1]	23	9.5808e-06	0.0010046
Small molecule biosynthetic process	generation of precursor metabolites and energy	[AQP9, TCIRG1, SNCA, PGAM1, CYBA, UQCRQ, ECH1, ATP5F1, ETFA, NDUFB7, GK, NDUFB5, TXNRD1, ATP6V0E2, PPP1CC, COX10, NDUFB2, SUCLG1, GLRX2, ATP5G1, ATP5D, PPP1CA, ACADVL, ATP5J, SOD2, ATP6V0D1, PKM2, MDH1, GNPDA1, ATP5J2, NDUFS3, ATP5A1, CYBRD1, IDH1]	34	9.728e-06	0.0010046
Small molecule biosynthetic process	nucleoside triphosphate metabolic process	[DCTPP1, TCIRG1, RP2, ATP2C1, ATP5J, NME1, KIAA0195, ATP1A1, ATP6V0D1, ATP5F1, GCH1, CTPS, ATP5J2, ATP6V0E2, ATP5A1, ADK, ATP5G1, ATP5D, NUDT1]	19	9.7083e-06	0.0010046
Small molecule biosynthetic process	ribonucleotide biosynthetic process	[TCIRG1, RP2, ATP2C1, ATP5J, NME1, KIAA0195, ATP1A1, ATP6V0D1, ADSS, ATP5F1, CTPS, ATP5J2, ATP6V0E2, ATP5A1, ATIC, ADK, ATP5G1, ATP5D, PAICS]	19	1.0921e-05	0.001036
Small molecule biosynthetic process	ribonucleotide metabolic process	[TCIRG1, RP2, ATP2C1, ATP5J, NME1, KIAA0195, ATP1A1, ATP6V0D1, ADSS, ATP5F1, GCH1, CTPS, ATP5J2, ATP6V0E2, ATP5A1, ATIC, ADK, ATP5G1, ATP5D, PAICS]	20	1.8238e-05	0.0014508
Small molecule biosynthetic process	nucleoside triphosphate biosynthetic process	[TCIRG1, RP2, ATP2C1, ATP5J, NME1, KIAA0195, ATP1A1, ATP6V0D1, ATP5F1, CTPS, ATP5J2, ATP6V0E2, ATP5A1, ADK, ATP5G1, ATP5D]	16	3.2485e-05	0.0022142
Small molecule biosynthetic process	purine nucleotide biosynthetic process	[TCIRG1, RP2, ATP2C1, ADORA2A, ATP5J, NME1, KIAA0195, ATP1A1, ATP6V0D1, ADSS, ATP5F1, ATP5J2, ATP6V0E2, ATP5A1, ATIC, ADK, ATP5G1, ATP5D, PAICS]	19	3.654e-05	0.002385
Small molecule biosynthetic process	purine nucleoside triphosphate metabolic process	[TCIRG1, RP2, ATP2C1, ATP5J, NME1, KIAA0195, ATP1A1, ATP6V0D1, ATP5F1, GCH1, ATP5J2, ATP6V0E2, ATP5A1, ADK, ATP5G1, ATP5D, NUDT1]	17	4.5664e-05	0.0027302
Small molecule biosynthetic process	purine ribonucleotide biosynthetic process	[TCIRG1, RP2, ATP2C1, ATP5J, NME1, KIAA0195, ATP1A1, ATP6V0D1, ADSS, ATP5F1, ATP5J2, ATP6V0E2, ATP5A1, ATIC, ATP5G1, ATP5D, PAICS]	17	5.1052e-05	0.0029489
Small molecule biosynthetic process	purine ribonucleotide metabolic process	[TCIRG1, RP2, ATP2C1, ATP5J, NME1, KIAA0195, ATP1A1, ATP6V0D1, ADSS, ATP5F1, GCH1, ATP5J2, ATP6V0E2, ATP5A1, ATIC, ATP5G1, ATP5D, PAICS]	18	6.586e-05	0.0036202
Small molecule biosynthetic process	ribonucleoside triphosphate biosynthetic process	[TCIRG1, RP2, ATP2C1, ATP5J, NME1, KIAA0195, ATP1A1, ATP6V0D1, ATP5F1, CTPS, ATP5J2, ATP6V0E2, ATP5A1, ATP5G1, ATP5D]	15	9.6388e-05	0.0049771
Small molecule biosynthetic process	purine nucleoside triphosphate biosynthetic process	[TCIRG1, RP2, ATP2C1, ATP5J, NME1, KIAA0195, ATP1A1, ATP6V0D1, ATP5F1, ATP5J2, ATP6V0E2, ATP5A1, ADK, ATP5G1, ATP5D]	15	9.6388e-05	0.0049771
Small molecule biosynthetic process	ribonucleoside triphosphate metabolic process	[TCIRG1, RP2, ATP2C1, ATP5J, NME1, KIAA0195, ATP1A1, ATP6V0D1, ATP5F1, GCH1, CTPS, ATP5J2, ATP6V0E2, ATP5A1, ATP5G1, ATP5D]	16	0.00010356	0.0051513
Small molecule biosynthetic process	oxidative phosphorylation	[NDUFB7, TCIRG1, NDUFB5, ATP5J2, SNCA, ATP6V0E2, NDUFS3, ATP5A1, COX10, ATP5J, NDUFB2, ATP5F1, ATP6V0D1, ATP5G1, ATP5D]	15	0.00012125	0.0057394
Small molecule biosynthetic process	atp synthesis coupled proton transport	[TCIRG1, ATP5J2, ATP6V0E2, ATP5A1, ATP5J, ATP5F1, ATP6V0D1, ATP5G1, ATP5D]	9	0.00015536	0.0068764
Small molecule biosynthetic process	energy coupled proton transport, down electrochemical gradient	[TCIRG1, ATP5J2, ATP6V0E2, ATP5A1, ATP5J, ATP5F1, ATP6V0D1, ATP5G1, ATP5D]	9	0.00015536	0.0068764
Small molecule biosynthetic process	ion transmembrane transport	[TCIRG1, ATP5J2, ATP6V0E2, ATP5A1, ATP5J, ATP1A1, ATP5F1, ATP6V0D1, ATP5G1, ATP5D]	10	0.0002075	0.008058
Small molecule biosynthetic process	purine ribonucleoside triphosphate biosynthetic process	[TCIRG1, RP2, ATP5J2, ATP6V0E2, ATP2C1, ATP5A1, ATP5J, NME1, ATP1A1, KIAA0195, ATP5F1, ATP6V0D1, ATP5G1, ATP5D]	14	0.00030742	0.01108
Small molecule biosynthetic process	purine ribonucleoside triphosphate metabolic process	[TCIRG1, RP2, ATP2C1, ATP5J, NME1, KIAA0195, ATP1A1, ATP6V0D1, ATP5F1, GCH1, ATP5J2, ATP6V0E2, ATP5A1, ATP5G1, ATP5D]	15	0.0003149	0.01108
Small molecule biosynthetic process	mitochondrial atp synthesis coupled proton transport	[ATP5J2, ATP5A1, ATP5J, ATP5F1, ATP5D]	5	0.00037721	0.012728
Small molecule biosynthetic process	proton transport	[TCIRG1, ATP5J2, ATP6V0E2, ATP5A1, ATP5J, ATP1A1, ATP5F1, ATP6V0D1, ATP5G1, ATP5D]	10	0.00051366	0.015663
Small molecule biosynthetic process	hydrogen transport	[TCIRG1, ATP5J2, ATP6V0E2, ATP5A1, ATP5J, ATP1A1, ATP5F1, ATP6V0D1, ATP5G1, ATP5D]	10	0.00067535	0.017704
Small molecule biosynthetic process	atp biosynthetic process	[TCIRG1, ATP5J2, ATP6V0E2, ATP2C1, ATP5A1, ATP5J, KIAA0195, ATP1A1, ATP5F1, ATP6V0D1, ATP5G1, ATP5D]	12	0.0012463	0.027497
Metabolic process	cellular metabolic process	[CYP3A5, AQP9, PTGS2, RP2, SNCA, SNIP1, PGD, PGAM1, SYNCRIP, CCT2, CCT3, SLC35A1, WTAP, ISG20, ASMTL, WWP1, VNN1, LSM5, CLNS1A, SULT1A4, CRLS1, ANAPC1, GTPBP3, C5AR1, RAN, PTPRF, SUCLG1, EMG1, PIM2, POLB, GLCE, PTPRO, ST13, UHRF1, PLAUR, PGM2, MAPK6, ATP2C1, PPP1CA, NOP2, VEGFA, MAPK3, NME1, SERBP1, ADSS, AHCY, CAMK1, MDH1, NHP2L1, PFKFB3, PUS1, GNAI2, BOP1, ACP5, OAS3, PTPLAD1, PUS7, BANF1, ACAT…	359	1.6709e-20	5.6946e-17
Metabolic process	cellular process	[CYP3A5, AQP9, PTGS2, RP2, SNCA, SNIP1, PGD, PGAM1, SYNCRIP, CCT2, CCT3, SLC35A1, WTAP, ISG20, ASMTL, WWP1, VNN1, LSM5, CLNS1A, SULT1A4, CRLS1, ANAPC1, GTPBP3, C5AR1, RAN, PTPRF, SUCLG1, EMG1, PIM2, POLB, GLCE, PTPRO, ST13, UHRF1, PLAUR, PGM2, MAPK6, ATP2C1, PPP1CA, NOP2, VEGFA, MAPK3, NME1, SERBP1, ADSS, AHCY, CAMK1, MDH1, NHP2L1, PFKFB3, PUS1, GNAI2, BOP1, ACP5, OAS3, PTPLAD1, PUS7, BANF1, ACAT…	550	8.2603e-16	1.4076e-12
Metabolic process	metabolic process	[CYP3A5, AQP9, PTGS2, RP2, SNCA, SNIP1, PGD, PGAM1, SYNCRIP, CCT2, CCT3, SLC35A1, WTAP, ISG20, ASMTL, WWP1, VNN1, LSM5, CLNS1A, SULT1A4, CRLS1, ANAPC1, GTPBP3, C5AR1, RAN, PTPRF, SUCLG1, EMG1, PIM2, POLB, GLCE, PTPRO, ST13, UHRF1, PLAUR, PGM2, MAPK6, ATP2C1, PPP1CA, NOP2, VEGFA, MAPK3, NME1, SERBP1, ADSS, AHCY, CAMK1, MDH1, NHP2L1, PFKFB3, PUS1, GNAI2, BOP1, ACP5, OAS3, PTPLAD1, PUS7, BANF1, ACAT…	389	5.9674e-15	6.779e-12	yes
Metabolic process	primary metabolic process	[CYP3A5, ST14, PTGS2, RP2, PYCARD, SNCA, SNIP1, PGD, PGAM1, SYNCRIP, CCT2, DPEP2, CCT3, HSD17B7, SLC35A1, WTAP, DAGLB, ISG20, RPE, YME1L1, ASMTL, WWP1, DAGLA, VNN1, CFLAR, LSM5, CLNS1A, CYP27A1, SULT1A4, CAPNS1, CRLS1, ANAPC1, ZFP90, FABP5, GTPBP3, C5AR1, RAN, PTPRF, EMG1, PIM2, POLB, GLCE, PTPRO, ST13, UHRF1, PLAUR, PGM2, MAPK6, ATP2C1, PPP1CA, NOP2, VEGFA, CPNE3, MAPK3, NME1, SERBP1, ADSS, CAMK…	350	1.5039e-13	1.2814e-10	yes
Metabolic process	nucleobase, nucleoside, nucleotide and nucleic acid metabolic process	[E2F3, KYNU, RP2, MKI67IP, SNIP1, PGD, SYNCRIP, WTAP, ISG20, WARS, PHF3, LSM5, VCP, CLNS1A, LAT, WDR4, TDG, GTPBP3, RAN, HSPD1, DNMT1, EMG1, NAMPT, NBN, POLB, MCM3, UHRF1, C9ORF80, HMGA1, ATP2C1, MCM6, NOP2, EIF4G1, VEGFA, UBE2N, NME1, SERBP1, ADSS, MDH1, NHP2L1, DKC1, PUS1, BOP1, OAS3, PUS7, NFX1, BANF1, NOL6, IDH1, CKLF, ADARB1, TCIRG1, PHB, APEX1, LARS, ATM, ATP5F1, RNASE6, CREB1, EPRS, CEBPD,…	142	1.0572e-09	7.2055e-07
Metabolic process	cellular macromolecule metabolic process	[RP2, SNCA, SNIP1, SYNCRIP, CCT2, CCT3, SLC35A1, WTAP, ISG20, WWP1, LSM5, CLNS1A, ANAPC1, GTPBP3, C5AR1, RAN, PTPRF, EMG1, PIM2, POLB, GLCE, PTPRO, ST13, UHRF1, PLAUR, MAPK6, PPP1CA, NOP2, VEGFA, MAPK3, SERBP1, CAMK1, NHP2L1, PUS1, GNAI2, BOP1, PTPLAD1, PUS7, BANF1, CALR, ZMPSTE24, CKLF, MAP2K1, MAP2K2, PHB, TGFBR2, HIP2, FCER1A, RPSA, CAMLG, PTPN12, ATM, CCT7, APOL3, DUSP23, EPRS, YTHDC1, PARP3,…	238	2.8915e-09	1.6424e-06
Metabolic process	cellular nitrogen compound metabolic process	[CYP3A5, E2F3, KYNU, RP2, SNCA, MKI67IP, SNIP1, PGD, SYNCRIP, GSS, WTAP, ISG20, WARS, ASMTL, PHF3, LSM5, VCP, CLNS1A, LAT, SULT1A4, WDR4, TDG, GTPBP3, HSPD1, RAN, DNMT1, EMG1, NAMPT, NBN, POLB, MCM3, UHRF1, C9ORF80, HMGA1, ATP2C1, MCM6, NOP2, EIF4G1, VEGFA, UBE2N, NME1, SERBP1, ADSS, MDH1, NHP2L1, PUS1, DKC1, BOP1, OAS3, PUS7, NFX1, BANF1, NOL6, HMBS, IDH1, CKLF, ADARB1, TCIRG1, PHB, APEX1, LARS,…	157	4.2863e-09	2.0868e-06
Metabolic process	nitrogen compound metabolic process	[CYP3A5, E2F3, KYNU, RP2, SNCA, SNIP1, MKI67IP, PGD, SGPP2, SYNCRIP, GSS, WTAP, ISG20, WARS, ASMTL, VNN1, PHF3, LSM5, VCP, CLNS1A, LAT, SULT1A4, WDR4, TDG, GTPBP3, HSPD1, RAN, DNMT1, EMG1, NAMPT, NBN, POLB, GLCE, MCM3, UHRF1, C9ORF80, HMGA1, ATP2C1, MCM6, NOP2, EIF4G1, VEGFA, UBE2N, NME1, SERBP1, ADSS, MDH1, NHP2L1, DKC1, PUS1, BOP1, OAS3, PUS7, NFX1, BANF1, NOL6, HMBS, IDH1, CKLF, ADARB1, TCIRG1…	161	2.1686e-08	8.2119e-06
Metabolic process	small molecule metabolic process	[CYP3A5, PTGS2, KYNU, RP2, SNCA, PGD, SGPP2, PGAM1, GSS, CRYL1, ACOT7, ASMTL, WARS, VNN1, CYP27A1, SULT1A4, TDG, DNMT1, SUCLG1, NAMPT, POLB, PGM2, ATP2C1, ACADVL, PPP1CA, BTG1, NME1, PKM2, ADSS, AHCY, MDH1, PFKFB3, PTPLAD1, ACAT1, DHRS9, IDH1, GPD1L, LIPA, TCIRG1, FCER1A, PNPO, LARS, FUCA1, APOL3, ATP5F1, ACACA, EPRS, GK, AKR1D1, ATP6V0E2, QPRT, TNFRSF1A, SLC27A1, ATIC, ZNFX1, GLRX2, ECHS1, ATP5G…	111	3.5147e-08	1.0889e-05
Metabolic process	cellular biosynthetic process	[NDST2, E2F3, PTGS2, KYNU, RP2, DPH2, SNCA, MKI67IP, PGD, ALG8, WARS, ASMTL, PHF3, LAT, CRLS1, NAMPT, POLB, GLCE, MCM3, MRPS7, PLAUR, HMGA1, ATP2C1, MCM6, NME1, ADSS, PIGF, DKC1, PTPLAD1, TNIP1, NFX1, HMBS, DHRS9, CKLF, MRPS6, PHB, TCIRG1, APEX1, FCER1A, RPSA, PNPO, LARS, CYBA, ATP5F1, ACACA, EPRS, CREB1, CEBPD, AKR1D1, PARP1, ATP6V0E2, QPRT, COX10, ATIC, SLC27A1, CRCP, ZNFX1, ATP5G1, ATP5D, RNH1…	129	7.7403e-08	1.8842e-05
Metabolic process	macromolecule metabolic process	[ST14, RP2, PYCARD, SNCA, SNIP1, SYNCRIP, CCT2, DPEP2, CCT3, SLC35A1, WTAP, ISG20, YME1L1, WWP1, CFLAR, LSM5, CLNS1A, CAPNS1, ZFP90, ANAPC1, GTPBP3, C5AR1, RAN, PTPRF, EMG1, PIM2, POLB, GLCE, PTPRO, ST13, UHRF1, PLAUR, MAPK6, PPP1CA, NOP2, VEGFA, MAPK3, SERBP1, CAMK1, NHP2L1, PUS1, GNAI2, BOP1, PTPLAD1, PUS7, BANF1, CALR, ZMPSTE24, CKLF, MAP2K1, MAP2K2, PHB, TGFBR2, HIP2, FCER1A, RPSA, CAMLG, PTP…	257	1.3764e-07	2.7593e-05
Metabolic process	biosynthetic process	[NDST2, E2F3, PTGS2, KYNU, RP2, DPH2, SNCA, MKI67IP, PGD, ALG8, HSD17B7, ASMTL, WARS, PHF3, LAT, CRLS1, GMPPB, NAMPT, POLB, GLCE, MCM3, MRPS7, PLAUR, HMGA1, MCM6, ATP2C1, NME1, ADSS, PIGF, DKC1, PTPLAD1, TNIP1, NFX1, HMBS, DHRS9, CKLF, MRPS6, PHB, TCIRG1, APEX1, FCER1A, RPSA, PNPO, LARS, CYBA, ATP5F1, ACACA, CREB1, EPRS, CEBPD, UTP14C, AKR1D1, PARP1, ATP6V0E2, QPRT, COX10, ATIC, SLC27A1, CRCP, ZN…	133	3.1211e-07	4.8349e-05
Metabolic process	cellular protein metabolic process	[METAP1, RP2, DPH2, CCT2, FES, CCT3, ALG8, SLC35A1, WARS, WWP1, VCP, CDKN1A, ANAPC1, ULK1, C5AR1, PSMC2, HSPD1, PTPRF, MERTK, PTPN1, PIM2, POLB, PTPRO, HSP90AB1, ST13, MRPS7, PLAUR, MAPK6, LAP3, PPP1CA, UBE2N, MAPK3, PPM1F, BTG1, PSME2, CAMK1, UCHL5, CFL1, PIGF, RNF103, PSMD1, GNAI2, PSMD4, PAK1, PSMD7, PTPLAD1, TNIP1, IRAK2, CALR, HMBS, ZMPSTE24, PRKCH, MRPS6, MAP2K1, LIPA, MAP2K2, PHB, TGFBR2, …	150	1.8171e-06	0.00024771
Metabolic process	carboxylic acid metabolic process	[PTGS2, KYNU, SNCA, PGD, GSS, ECH1, CRYL1, ACOT7, BCAT2, WARS, GCH1, SHMT1, TBXAS1, PLA2G15, MARS2, SUCLG1, HSD17B4, POLB, ACADVL, PCK2, MDH1, CTPS, PTPLAD1, MAT2B, DHRS9, IDH1, HADH, ENOPH1, LIPA, FCER1A, LARS, ACACA, EPRS, AKR1D1, FBP1, QPRT, TNFRSF1A, SLC27A1, QDPR, ZNFX1, ECHS1, MCCC1, CTPS2, QARS, MRI1, ME2, MGST2, HIBCH, SLC27A3, KARS, ALOX15]	51	1.3065e-05	0.0011131
Metabolic process	oxoacid metabolic process	[PTGS2, KYNU, SNCA, PGD, GSS, ECH1, CRYL1, ACOT7, BCAT2, WARS, GCH1, SHMT1, TBXAS1, PLA2G15, MARS2, SUCLG1, HSD17B4, POLB, ACADVL, PCK2, MDH1, CTPS, PTPLAD1, MAT2B, DHRS9, IDH1, HADH, ENOPH1, LIPA, FCER1A, LARS, ACACA, EPRS, AKR1D1, FBP1, QPRT, TNFRSF1A, SLC27A1, QDPR, ZNFX1, ECHS1, MCCC1, CTPS2, QARS, MRI1, ME2, MGST2, HIBCH, SLC27A3, KARS, ALOX15]	51	1.3065e-05	0.0011131
Metabolic process	organic acid metabolic process	[PTGS2, KYNU, SNCA, PGD, GSS, ECH1, CRYL1, ACOT7, BCAT2, WARS, GCH1, SHMT1, TBXAS1, PLA2G15, MARS2, SUCLG1, HSD17B4, POLB, ACADVL, PCK2, MDH1, CTPS, PTPLAD1, MAT2B, DHRS9, IDH1, HADH, ENOPH1, LIPA, FCER1A, LARS, ACACA, EPRS, AKR1D1, FBP1, QPRT, TNFRSF1A, SLC27A1, QDPR, ZNFX1, ECHS1, MCCC1, CTPS2, QARS, MRI1, ME2, MGST2, HIBCH, SLC27A3, KARS, ALOX15]	51	1.8306e-05	0.0014508
Metabolic process	gene expression	[MRPL11, MRPL20, MRPL13, E2F3, SNIP1, MKI67IP, MRPL17, ECE2, SYNCRIP, EEF1D, WTAP, WARS, ABTB1, PHF3, LSM5, CLNS1A, WDR4, GTPBP3, AIMP2, HSPD1, MARS2, EMG1, WDR12, POLB, TCEA2, MRPS7, MRPL23, MRPL24, EEF1E1, NOP2, POLR3B, SF3A3, NHP2L1, DKC1, PUS1, BOP1, MRPS30, PUS7, TNIP1, NFX1, NOL6, CALR, RALY, CKLF, CASP2, MRPS6, ADARB1, APEX1, DDX21, TFB2M, RPSA, LARS, SRRM2, SMNDC1, CREB1, EPRS, CEBPD, YTH…	94	1.8969e-05	0.0014692
Metabolic process	rna metabolic process	[E2F3, SNIP1, MKI67IP, SYNCRIP, WTAP, ISG20, WARS, LSM5, CLNS1A, WDR4, GTPBP3, MARS2, EMG1, WDR12, POLB, TCEA2, NOP2, EIF4G1, VEGFA, SERBP1, SF3A3, NHP2L1, PUS1, DKC1, BOP1, PUS7, NFX1, NOL6, RALY, CKLF, ADARB1, APEX1, DDX21, TFB2M, LARS, ATM, SRRM2, RNASE6, SMNDC1, EPRS, CREB1, YTHDC1, CEBPD, HIF1A, UTP14C, PARP1, JUNB, ELL2, SNRPN, EFTUD2, CRCP, ZNFX1, SNRPA1, RPP40, RNH1, WBP4, PPIL1, NFKB1, Q…	76	2.029e-05	0.0015032
Metabolic process	cellular ketone metabolic process	[PTGS2, KYNU, SNCA, PGD, GSS, ECH1, CRYL1, ACOT7, BCAT2, WARS, GCH1, SHMT1, TBXAS1, PLA2G15, MARS2, SUCLG1, HSD17B4, POLB, ACADVL, PCK2, MDH1, CTPS, PTPLAD1, MAT2B, DHRS9, IDH1, HADH, ENOPH1, LIPA, FCER1A, LARS, ACACA, EPRS, AKR1D1, FBP1, QPRT, TNFRSF1A, SLC27A1, QDPR, ZNFX1, ECHS1, MCCC1, CTPS2, QARS, MRI1, ME2, MGST2, HIBCH, SLC27A3, KARS, ALOX15]	51	2.5432e-05	0.0017688
Metabolic process	translation	[MRPL11, MRPL20, MRPL13, RPSA, MRPL17, LARS, EEF1D, EPRS, WARS, ABTB1, MRPS18B, AIMP2, MARS2, ZNFX1, POLB, MRPS7, MRPL23, MRPL24, EEF1E1, MRPS12, QARS, MRPS15, MRPS30, MRPL3, RPL5, TNIP1, EIF3K, EIF3E, EIF3F, KARS, MRPS6]	31	3.709e-05	0.002385
Metabolic process	small molecule catabolic process	[HADH, LIPA, DCTPP1, KYNU, CYP27B1, PGD, PGAM1, C6ORF108, ECH1, PDE4B, BCAT2, ACOT7, GCH1, GK, SHMT1, AKR1D1, PLA2G15, TDG, ECHS1, HSD17B4, ATP5D, NUDT1, MCCC1, ACADVL, PKM2, MDH1, GNPDA1, HIBCH, GPD1L]	29	4.0165e-05	0.002476
Metabolic process	nucleic acid metabolic process	[E2F3, MKI67IP, SNIP1, SYNCRIP, WTAP, ISG20, WARS, PHF3, VCP, LSM5, LAT, CLNS1A, WDR4, TDG, GTPBP3, RAN, HSPD1, DNMT1, EMG1, POLB, NBN, MCM3, UHRF1, C9ORF80, HMGA1, MCM6, EIF4G1, NOP2, UBE2N, VEGFA, SERBP1, NHP2L1, DKC1, PUS1, BOP1, PUS7, NFX1, BANF1, NOL6, CKLF, ADARB1, PHB, APEX1, LARS, ATM, RNASE6, EPRS, CREB1, CEBPD, YTHDC1, PARP3, UTP14C, PARP1, DMC1, RIT1, CRCP, ZNFX1, GLRX2, RPP40, RNH1, W…	104	3.9847e-05	0.002476
Metabolic process	protein metabolic process	[METAP1, ST14, RP2, DPH2, PYCARD, CCT2, FES, CCT3, DPEP2, ALG8, SLC35A1, YME1L1, WARS, WWP1, CFLAR, VCP, CDKN1A, CAPNS1, ZFP90, ANAPC1, ULK1, C5AR1, PSMC2, HSPD1, MERTK, PTPRF, PTPN1, PIM2, POLB, HSP90AB1, PTPRO, ST13, MRPS7, PLAUR, MAPK6, LAP3, PPP1CA, UBE2N, MAPK3, PPM1F, BTG1, ATG4C, PSME2, CAMK1, UCHL5, CFL1, PIGF, RNF103, PSMD1, GNAI2, PSMD4, PAK1, PSMD7, PTPLAD1, TNIP1, IRAK2, CALR, HMBS, Z…	167	6.3549e-05	0.0035504
Metabolic process	ncrna metabolic process	[DDX21, MKI67IP, LARS, EPRS, WARS, UTP14C, WDR4, GTPBP3, MARS2, EMG1, WDR12, ZNFX1, RPP40, POLB, QARS, NOP2, TSEN2, DKC1, PUS1, EXOSC3, BOP1, RPL5, PUS7, NOL6, METTL1, KARS]	26	8.8857e-05	0.0048068
Metabolic process	monocarboxylic acid metabolic process	[HADH, LIPA, PTGS2, KYNU, SNCA, FCER1A, ECH1, CRYL1, ACACA, ACOT7, GCH1, SHMT1, AKR1D1, TBXAS1, FBP1, PLA2G15, TNFRSF1A, SLC27A1, ECHS1, HSD17B4, MCCC1, ACADVL, PCK2, MGST2, PTPLAD1, SLC27A3, DHRS9, IDH1, ALOX15]	29	0.00039444	0.012925
Metabolic process	trna metabolic process	[QARS, LARS, EPRS, WARS, TSEN2, PUS1, WDR4, GTPBP3, PUS7, MARS2, ZNFX1, METTL1, POLB, RPP40, KARS]	15	0.00061147	0.016806
Metabolic process	ribosome biogenesis	[NIP7, DDX21, NOP2, MRTO4, NHP2L1, UTP14C, DKC1, BRIX1, EXOSC3, BOP1, EBNA1BP2, RPL5, SDAD1, NOL6, WDR12, EMG1]	16	0.00063816	0.017211
Metabolic process	fatty acid catabolic process	[HADH, LIPA, PLA2G15, ACADVL, ECH1, ECHS1, ACOT7, HSD17B4]	8	0.00070321	0.018156
Metabolic process	phosphorus metabolic process	[GALK1, SNCA, STAT4, FES, CDKN1A, ULK1, C5AR1, MERTK, PTPRF, PTPN1, PIM2, PTPRO, MAPK6, LAP3, PPP1CA, FYN, MAPK3, PPM1F, CAMK1, CFL1, STK36, GNAI2, ACP5, PAK1, NDUFS3, TLR7, PTPLAD1, ATP5A1, IRAK2, PRKCH, GPD1L, MAP2K1, MAP2K2, TCIRG1, TGFBR2, INPP5D, CDC2L6, FCER1A, CTDSP2, STK39, PTPN12, AADACL1, GMFB, ATM, ATP5F1, DUSP23, CREB1, NDUFB7, GK, NDUFB5, ATP6V0E2, COX10, NDUFB2, MATK, ATP5G1, ATP5D,…	67	0.0012506	0.027497
Metabolic process	phosphate metabolic process	[GALK1, SNCA, STAT4, FES, CDKN1A, ULK1, C5AR1, MERTK, PTPRF, PTPN1, PIM2, PTPRO, MAPK6, LAP3, PPP1CA, FYN, MAPK3, PPM1F, CAMK1, CFL1, STK36, GNAI2, ACP5, PAK1, NDUFS3, TLR7, PTPLAD1, ATP5A1, IRAK2, PRKCH, GPD1L, MAP2K1, MAP2K2, TCIRG1, TGFBR2, INPP5D, CDC2L6, FCER1A, CTDSP2, STK39, PTPN12, AADACL1, GMFB, ATM, ATP5F1, DUSP23, CREB1, NDUFB7, GK, NDUFB5, ATP6V0E2, COX10, NDUFB2, MATK, ATP5G1, ATP5D,…	67	0.0012506	0.027497
Metabolic process	trna aminoacylation for protein translation	[LARS, QARS, MARS2, ZNFX1, POLB, WARS, EPRS, KARS]	8	0.001336	0.028817
Metabolic process	trna aminoacylation	[LARS, QARS, MARS2, ZNFX1, POLB, WARS, EPRS, KARS]	8	0.001336	0.028817
Metabolic process	amino acid activation	[LARS, QARS, MARS2, ZNFX1, POLB, WARS, EPRS, KARS]	8	0.001336	0.028817
Metabolic process	organic acid catabolic process	[HADH, MCCC1, LIPA, KYNU, ACADVL, ECH1, ACOT7, BCAT2, SHMT1, AKR1D1, PLA2G15, HIBCH, ECHS1, HSD17B4]	14	0.001803	0.037239
Metabolic process	carboxylic acid catabolic process	[HADH, MCCC1, LIPA, KYNU, ACADVL, ECH1, ACOT7, BCAT2, SHMT1, AKR1D1, PLA2G15, HIBCH, ECHS1, HSD17B4]	14	0.001803	0.037239
Metabolic process	cellular macromolecule biosynthetic process	[NDST2, MRPL11, MRPL20, E2F3, MRPL13, MKI67IP, MRPL17, EEF1D, ALG8, WARS, ABTB1, PHF3, LAT, AIMP2, CHM, MARS2, POLB, GLCE, TCEA2, MCM3, MRPS7, PLAUR, MRPL23, MRPL24, HMGA1, EEF1E1, MCM6, POLR3B, PIGF, DKC1, MRPS30, TNIP1, NFX1, DPM1, MAT2B, CKLF, MRPS6, PHB, APEX1, TFB2M, RPSA, LARS, EPRS, CREB1, ST3GAL5, CEBPD, ST3GAL1, HIF1A, MRPS18B, PARP1, JUNB, ELL2, CRCP, ZNFX1, RNH1, MRPS12, NFKB1, QARS, M…	71	0.0019236	0.039255
Metabolic process	cellular amino acid and derivative metabolic process	[ENOPH1, KYNU, SNCA, PGD, LARS, GSS, BCAT2, ASMTL, WARS, GCH1, EPRS, VNN1, SHMT1, SULT1A4, PLA2G15, SLC27A1, MARS2, QDPR, GLRX2, ZNFX1, POLB, MCCC1, CTPS2, QARS, MRI1, SOD2, MGST2, CTPS, HIBCH, MAT2B, KARS]	31	0.0019355	0.039263
Metabolic process	macromolecule biosynthetic process	[NDST2, MRPL11, MRPL20, E2F3, MRPL13, MKI67IP, MRPL17, EEF1D, ALG8, WARS, ABTB1, PHF3, LAT, AIMP2, CHM, MARS2, POLB, GLCE, TCEA2, MCM3, MRPS7, PLAUR, MRPL23, MRPL24, HMGA1, EEF1E1, MCM6, POLR3B, PIGF, DKC1, IL10, MRPS30, TNIP1, NFX1, DPM1, MAT2B, CKLF, MRPS6, PHB, APEX1, TFB2M, RPSA, LARS, EPRS, CREB1, ST3GAL5, CEBPD, ST3GAL1, HIF1A, MRPS18B, PARP1, JUNB, ELL2, CRCP, ZNFX1, RNH1, MRPS12, NFKB1, Q…	72	0.0020965	0.041782
Metabolic process	cellular amine metabolic process	[ENOPH1, KYNU, SNCA, PGD, LARS, GSS, BCAT2, ASMTL, WARS, GCH1, EPRS, SHMT1, SULT1A4, PLA2G15, SLC27A1, MARS2, QDPR, ZNFX1, POLB, MCCC1, CTPS2, QARS, MRI1, CTPS, HIBCH, MAT2B, KARS]	27	0.0024817	0.046986
Macromolecule catabolic process	cellular catabolic process	[CYP3A5, KYNU, CYP27B1, RB1CC1, C6ORF108, ECH1, USP5, ISG20, ACOT7, BCAT2, GCH1, SHMT1, VCP, ANAPC1, PLA2G15, TDG, PSMC2, SUCLG1, HSD17B4, ATG16L2, PSMD14, ACADVL, GLA, BIRC2, UBE2N, ATG4C, PSME2, UCHL5, SELS, MDH1, RNF103, PSMD1, PSMD4, PSMD7, TCEB1, ZMPSTE24, IDH1, USP42, HADH, LIPA, DCTPP1, FBXO21, HIP2, ATM, RGS19, PDE4B, RNASE6, APH1B, AKR1D1, PSMA5, PSMA3, PON2, CTSD, JUNB, UCHL3, ECHS1, RN…	74	1.7741e-08	7.5575e-06
Macromolecule catabolic process	catabolic process	[CYP3A5, KYNU, CYP27B1, PGD, RB1CC1, PGAM1, C6ORF108, ECH1, DAGLB, USP5, BCAT2, ISG20, ACOT7, YME1L1, GCH1, DAGLA, SHMT1, VCP, ANAPC1, PLA2G15, TDG, PSMC2, SUCLG1, HSD17B4, ATG16L2, PSMD14, ACADVL, GLA, BIRC2, UBE2N, ATG4C, PKM2, PSME2, UCHL5, SELS, MDH1, RNF103, GNPDA1, PSMD1, PSMD4, SNX17, PSMD7, TCEB1, ZMPSTE24, IDH1, USP42, GPD1L, HADH, LIPA, DCTPP1, FBXO21, HIP2, AADACL1, ATM, FUCA1, PDE4B, …	86	1.6863e-07	3.1927e-05
Macromolecule catabolic process	small molecule catabolic process	[HADH, LIPA, DCTPP1, KYNU, CYP27B1, PGD, PGAM1, C6ORF108, ECH1, PDE4B, BCAT2, ACOT7, GCH1, GK, SHMT1, AKR1D1, PLA2G15, TDG, ECHS1, HSD17B4, ATP5D, NUDT1, MCCC1, ACADVL, PKM2, MDH1, GNPDA1, HIBCH, GPD1L]	29	4.0165e-05	0.002476
Macromolecule catabolic process	positive regulation of protein ubiquitination	[PSMD14, UBE2N, PSME2, RIPK2, PSMB8, PSMA5, PSMA3, PSMD1, PSMD4, ANAPC1, PSMC2, DNAJA3, PSMD7, PELI1, PSMB5]	15	5.2643e-05	0.0029901
Macromolecule catabolic process	cellular macromolecule catabolic process	[FBXO21, HIP2, ATM, USP5, RNASE6, ISG20, APH1B, VCP, PSMA5, PSMA3, ANAPC1, TDG, JUNB, UCHL3, PSMC2, RNH1, PSMD14, NEDD8, NFKB1, UBE2N, BIRC2, XRN1, PSME2, UCHL5, SELS, PSMB8, TBL1X, RNF103, CASC3, AIFM1, PSMD1, PSMD4, ABCE1, TRPC4AP, PSMD7, TCEB1, EIF3E, ZMPSTE24, PSMB5, USP42]	40	0.00011218	0.005396
Macromolecule catabolic process	positive regulation of ubiquitin-protein ligase activity	[PSMB8, PSMD14, PSMA5, PSMD1, PSMA3, PSMD4, ANAPC1, PSMC2, PSMD7, UBE2N, PSME2, PSMB5]	12	0.00012996	0.0060674
Macromolecule catabolic process	positive regulation of protein modification process	[NIPBL, FCER1A, RB1CC1, ENG, SMAD4, PSMA5, PSMA3, ANAPC1, PSMC2, PELI1, DNMT1, NBN, PSMD14, UBE2N, VEGFA, CCND2, PSME2, RIPK2, PSMB8, PSMD1, PSMD4, DNAJA3, PSMD7, PSMB5, CLCF1]	25	0.00016013	0.0069964
Macromolecule catabolic process	negative regulation of ubiquitin-protein ligase activity involved in mitotic cell cycle	[PSMB8, PSMD14, PSMA5, PSMD1, PSMA3, PSMD4, ANAPC1, PSMC2, PSMD7, PSME2, PSMB5]	11	0.00017952	0.007461
Macromolecule catabolic process	positive regulation of ligase activity	[PSMB8, PSMD14, PSMA5, PSMD1, PSMA3, PSMD4, ANAPC1, PSMC2, PSMD7, UBE2N, PSME2, PSMB5]	12	0.00019649	0.0078424
Macromolecule catabolic process	anaphase-promoting complex-dependent proteasomal ubiquitin-dependent protein catabolic process	[PSMB8, PSMD14, PSMA5, PSMD1, PSMA3, PSMD4, ANAPC1, PSMC2, PSMD7, PSME2, PSMB5]	11	0.00020807	0.008058
Macromolecule catabolic process	positive regulation of ubiquitin-protein ligase activity involved in mitotic cell cycle	[PSMB8, PSMD14, PSMA5, PSMD1, PSMA3, PSMD4, ANAPC1, PSMC2, PSMD7, PSME2, PSMB5]	11	0.00024037	0.009102
Macromolecule catabolic process	negative regulation of ligase activity	[PSMB8, PSMD14, PSMA5, PSMD1, PSMA3, PSMD4, ANAPC1, PSMC2, PSMD7, PSME2, PSMB5]	11	0.00031779	0.01108
Macromolecule catabolic process	negative regulation of ubiquitin-protein ligase activity	[PSMB8, PSMD14, PSMA5, PSMD1, PSMA3, PSMD4, ANAPC1, PSMC2, PSMD7, PSME2, PSMB5]	11	0.00031779	0.01108
Macromolecule catabolic process	regulation of ubiquitin-protein ligase activity involved in mitotic cell cycle	[PSMB8, PSMD14, PSMA5, PSMD1, PSMA3, PSMD4, ANAPC1, PSMC2, PSMD7, PSME2, PSMB5]	11	0.00041519	0.013349
Macromolecule catabolic process	macromolecule catabolic process	[FBXO21, HIP2, ATM, FUCA1, USP5, RNASE6, ISG20, YME1L1, APH1B, VCP, PSMA5, PSMA3, TDG, ANAPC1, JUNB, UCHL3, PSMC2, RNH1, PSMD14, NEDD8, NFKB1, UBE2N, BIRC2, XRN1, PSME2, UCHL5, SELS, PSMB8, TBL1X, RNF103, CASC3, AIFM1, PSMD1, PSMD4, ABCE1, TRPC4AP, PSMD7, TCEB1, EIF3E, ZMPSTE24, PSMB5, USP42]	42	0.00045517	0.014231
Macromolecule catabolic process	positive regulation of cellular protein metabolic process	[NIPBL, FCER1A, RB1CC1, ENG, USP5, SMAD4, VCP, PSMA5, PSMA3, ANAPC1, PSMC2, PELI1, DNMT1, NBN, PSMD14, UBE2N, VEGFA, CCND2, CSF1, PSME2, RIPK2, PSMB8, PSMD1, PSMD4, PSMD7, DNAJA3, PSMB5, CLCF1]	28	0.00045236	0.014231
Macromolecule catabolic process	regulation of ubiquitin-protein ligase activity	[PSMB8, PSMD14, PSMA5, PSMD1, PSMA3, PSMD4, ANAPC1, PSMC2, PSMD7, UBE2N, PSME2, PSMB5]	12	0.00052948	0.015829
Macromolecule catabolic process	proteolysis involved in cellular protein catabolic process	[FBXO21, HIP2, USP5, VCP, APH1B, PSMA5, PSMA3, ANAPC1, PSMC2, UCHL3, PSMD14, NEDD8, NFKB1, BIRC2, UBE2N, PSME2, UCHL5, SELS, TBL1X, PSMB8, RNF103, PSMD1, PSMD4, TRPC4AP, PSMD7, TCEB1, ZMPSTE24, PSMB5, USP42]	29	0.00063652	0.017211
Macromolecule catabolic process	modification-dependent protein catabolic process	[FBXO21, HIP2, USP5, VCP, PSMA5, PSMA3, ANAPC1, UCHL3, PSMC2, PSMD14, NEDD8, BIRC2, UBE2N, PSME2, UCHL5, SELS, TBL1X, PSMB8, RNF103, PSMD1, PSMD4, TRPC4AP, PSMD7, TCEB1, ZMPSTE24, PSMB5, USP42]	27	0.00064642	0.017211
Macromolecule catabolic process	modification-dependent macromolecule catabolic process	[FBXO21, HIP2, USP5, VCP, PSMA5, PSMA3, ANAPC1, UCHL3, PSMC2, PSMD14, NEDD8, BIRC2, UBE2N, PSME2, UCHL5, SELS, TBL1X, PSMB8, RNF103, PSMD1, PSMD4, TRPC4AP, PSMD7, TCEB1, ZMPSTE24, PSMB5, USP42]	27	0.00064642	0.017211
Macromolecule catabolic process	regulation of ligase activity	[PSMB8, PSMD14, PSMA5, PSMD1, PSMA3, PSMD4, ANAPC1, PSMC2, PSMD7, UBE2N, PSME2, PSMB5]	12	0.00074044	0.018876
Macromolecule catabolic process	cellular protein catabolic process	[FBXO21, HIP2, USP5, VCP, APH1B, PSMA5, PSMA3, ANAPC1, PSMC2, UCHL3, PSMD14, NEDD8, NFKB1, BIRC2, UBE2N, PSME2, UCHL5, SELS, TBL1X, PSMB8, RNF103, PSMD1, PSMD4, TRPC4AP, PSMD7, TCEB1, ZMPSTE24, PSMB5, USP42]	29	0.00074218	0.018876
Macromolecule catabolic process	regulation of protein ubiquitination	[PSMD14, UBE2N, PSME2, RIPK2, PSMB8, PSMA5, PSMA3, PSMD1, PSMD4, ANAPC1, PSMC2, DNAJA3, PSMD7, PELI1, PSMB5]	15	0.00079762	0.019698
Macromolecule catabolic process	ubiquitin-dependent protein catabolic process	[FBXO21, HIP2, USP5, VCP, PSMA5, PSMA3, ANAPC1, UCHL3, PSMC2, PSMD14, NEDD8, BIRC2, UBE2N, PSME2, UCHL5, SELS, TBL1X, PSMB8, RNF103, PSMD1, PSMD4, TRPC4AP, PSMD7, TCEB1, PSMB5, USP42]	26	0.0010812	0.024897
Macromolecule catabolic process	positive regulation of protein metabolic process	[NIPBL, FCER1A, RB1CC1, ENG, USP5, SMAD4, VCP, PSMA5, PSMA3, ANAPC1, PSMC2, PELI1, DNMT1, NBN, PSMD14, UBE2N, VEGFA, CCND2, CSF1, PSME2, RIPK2, PSMB8, PSMD1, PSMD4, PSMD7, DNAJA3, PSMB5, CLCF1]	28	0.0011017	0.025197
Macromolecule catabolic process	proteasomal protein catabolic process	[PSMD14, BIRC2, PSME2, SELS, TBL1X, PSMB8, RNF103, VCP, PSMA5, PSMA3, PSMD1, PSMD4, ANAPC1, PSMC2, PSMD7, PSMB5]	16	0.0012164	0.027274
Macromolecule catabolic process	proteasomal ubiquitin-dependent protein catabolic process	[PSMD14, BIRC2, PSME2, SELS, TBL1X, PSMB8, RNF103, VCP, PSMA5, PSMA3, PSMD1, PSMD4, ANAPC1, PSMC2, PSMD7, PSMB5]	16	0.0012164	0.027274
Macromolecule catabolic process	protein catabolic process	[FBXO21, HIP2, USP5, YME1L1, VCP, APH1B, PSMA5, PSMA3, ANAPC1, PSMC2, UCHL3, NEDD8, PSMD14, NFKB1, BIRC2, UBE2N, PSME2, UCHL5, SELS, TBL1X, PSMB8, RNF103, PSMD1, PSMD4, TRPC4AP, PSMD7, TCEB1, ZMPSTE24, PSMB5, USP42]	30	0.0012054	0.027274
Macromolecule catabolic process	negative regulation of protein ubiquitination	[PSMB8, PSMD14, PSMA5, PSMD1, PSMA3, PSMD4, ANAPC1, PSMC2, PSMD7, PSME2, PSMB5]	11	0.0013552	0.029039
Cell death	positive regulation of cellular process	[E2F3, PTGS2, IL2RA, SNCA, PYCARD, VNN1, VCP, CFLAR, CDKN1A, CAPNS1, ANAPC1, C5AR1, PSMC2, RAN, HSPD1, PTPRF, PELI1, DNMT1, IL4R, RBM15, PIM2, NAMPT, NBN, HSP90AB1, NFE2, CD276, HMGA1, ATP2C1, NOP2, VEGFA, UBE2N, NME1, BTG1, CORO1A, PSME2, CAMK1, CFL1, PUS1, PSMD1, GNAI2, PSMD4, NDUFS3, PSMD7, ACAT1, CALR, CKLF, MAP2K1, TCIRG1, TGFBR2, INPP5D, FCER1A, ATM, APOL3, CREB1, GK, APH1B, RIT1, TNFRSF1A,…	133	9.2558e-05	0.0049287
Cell death	positive regulation of cellular metabolic process	[SMARCA2, E2F3, PTGS2, SNCA, NIPBL, RB1CC1, IL1A, USP5, VCP, ANAPC1, PSMC2, RAN, PELI1, DNMT1, PIM2, RBM15, NBN, HSP90AB1, NFE2, CD276, PSMD14, HMGA1, VEGFA, UBE2N, SOD2, PSME2, PUS1, PSMD1, PSMD4, IL10, PSMD7, TLR7, ACAT1, CALR, CKLF, CLCF1, MAP2K1, FCER1A, ENG, CSRNP2, CREB1, HNRNPAB, SMAD4, GK, HIF1A, PSMA5, PSMA3, JUNB, RIT1, TNFRSF1A, MTF1, CD40, IRS2, BMP6, MUM1, NFKB1, ADORA2A, CCND2, FOXO…	73	0.00011242	0.005396
Cell death	positive regulation of biological process	[E2F3, PTGS2, IL2RA, SNCA, PYCARD, VNN1, VCP, CFLAR, CDKN1A, CAPNS1, ANAPC1, C5AR1, PSMC2, RAN, HSPD1, PTPRF, PELI1, DNMT1, IL4R, IL27RA, RBM15, PIM2, NAMPT, NBN, HSP90AB1, NFE2, CD276, HMGA1, ATP2C1, NOP2, VEGFA, UBE2N, NME1, BTG1, CORO1A, PSME2, CAMK1, CFL1, PUS1, PSMD1, GNAI2, PSMD4, NDUFS3, PSMD7, ACAT1, CALR, IRAK2, CKLF, MAP2K1, TCIRG1, TGFBR2, INPP5D, FCER1A, ATM, APOL3, CREB1, GK, APH1B, …	143	0.00015197	0.0068764
Cell death	negative regulation of cell proliferation	[MAP2K1, SMARCA2, PHB, PTGS2, IL2RA, CYP27B1, INPP5D, IL1A, ENG, WARS, SMAD4, IFI30, CDKN1A, RIT1, CD274, PTPRF, PTPRO, HGS, CD276, FTH1, EEF1E1, ADORA2A, NME1, BTG1, SOD2, PRKRIR, TNFRSF9, IL10, MXD4, RARRES3, DNAJA3, ATP5A1, BTG3, EREG, CXCL1]	35	0.00022017	0.0084306
Cell death	negative regulation of cellular process	[PTGS2, IL2RA, SNCA, SH3GLB1, GSS, WARS, WWP1, VNN1, CFLAR, CDKN1A, IFI30, ANAPC1, ULK1, PSMC2, CD274, HSPD1, PTPRF, DNMT1, IL4R, PTPN1, RBM15, PIM2, POLB, NBN, HSP90AB1, PTPRO, CD276, HMGA1, FTH1, ACADVL, VEGFA, BTG1, NME1, CORO1A, PSME2, CFL1, PSMD1, GNAI2, PSMD4, GSN, ACP5, NDUFS3, PSMD7, C11ORF82, NFX1, CALR, MAP2K1, PER2, RGS18, PHB, HEY1, ZNF281, INPP5D, ATM, RGS19, GK, RIT1, SLC27A1, HGS, …	121	0.00031862	0.01108
Cell death	regulation of cell proliferation	[SMARCA2, E2F3, PTGS2, IL2RA, CYP27B1, IL1A, WARS, CDKN1A, IFI30, CAPNS1, TNFSF12, CD274, PELI1, PTPRF, DNMT1, NAMPT, NBN, NRAS, PTPRO, CD276, FTH1, EEF1E1, GAB2, NOP2, VEGFA, NME1, BTG1, CORO1A, SOD2, GNAI2, IL10, ATP5A1, CALR, CKLF, MAP2K1, TCIRG1, PHB, TGFBR2, INPP5D, ENG, SLAMF1, SMAD4, HIF1A, RIT1, CD40, MATK, IRS2, HGS, ADORA2A, CCND2, CSF1, PRKRIR, RIPK2, TNFRSF9, MXD4, DNAJA3, RARRES3, GN…	64	0.00031216	0.01108
Cell death	positive regulation of metabolic process	[SMARCA2, E2F3, PTGS2, SNCA, NIPBL, RB1CC1, IL1A, USP5, VCP, ANAPC1, PSMC2, RAN, PELI1, DNMT1, NAMPT, PIM2, RBM15, NBN, HSP90AB1, NFE2, CD276, PSMD14, HMGA1, UBE2N, VEGFA, SOD2, PSME2, PUS1, PSMD1, PSMD4, IL10, PSMD7, TLR7, ACAT1, CALR, CKLF, CLCF1, MAP2K1, FCER1A, ENG, CSRNP2, CREB1, HNRNPAB, SMAD4, GK, HIF1A, PSMA5, PSMA3, JUNB, RIT1, TNFRSF1A, MTF1, CD40, IRS2, BMP6, MUM1, NFKB1, ADORA2A, CCND…	74	0.00032927	0.011335
Cell death	regulation of cell death	[PTGS2, TNFAIP8, IL2RA, SNCA, PYCARD, FGD3, SH3GLB1, RB1CC1, IL1A, GSS, NLRC4, VNN1, CFLAR, VCP, CDKN1A, TNFSF12, PPP3CC, HSPD1, PTPRF, PIM2, POLB, NRAS, FTH1, EEF1E1, BMF, BIRC2, VEGFA, BTG1, NME1, SOD2, SELS, CFL1, IL10, NDUFS3, IL19, TNFSF10, CALR, IER3, CASP2, CLCF1, PHB, INPP5D, ATM, SMNDC1, CREB1, SMAD4, APH1B, CX3CR1, RIT1, IRS2, TRAF1, CARD9, NFKB1, ADORA2A, FOXO3, TNFAIP3, ARHGEF6, ARHGE…	65	0.00033611	0.011455
Cell death	programmed cell death	[ZDHHC16, TNFAIP8, IL2RA, PYCARD, FGD3, SH3GLB1, IL1A, NLRC4, CSRNP2, SMNDC1, APH1B, VCP, TNFSF12, AIMP2, HSPD1, TNFRSF1A, PPP3CC, GLRX2, PIM2, LAP3, VDAC1, NFKB1, BMF, ADORA2A, FOXO3, GRAMD4, PPM1F, RNF34, ARHGEF6, SOD2, PKM2, TNFAIP3, ARHGEF18, RIPK2, TP53INP1, AIFM1, GSN, BRE, PAK1, MRPS30, IL19, DNAJA3, C11ORF82, TNFSF10, TRAF3IP2, IER3, CASP2]	47	0.00038776	0.012844
Cell death	positive regulation of macromolecule metabolic process	[SMARCA2, E2F3, SNCA, NIPBL, RB1CC1, IL1A, USP5, VCP, ANAPC1, PSMC2, RAN, PELI1, DNMT1, NAMPT, RBM15, NBN, NFE2, CD276, PSMD14, HMGA1, VEGFA, UBE2N, PSME2, PUS1, PSMD1, IL10, PSMD4, PSMD7, TLR7, ACAT1, CALR, CKLF, CLCF1, MAP2K1, FCER1A, ENG, CSRNP2, CREB1, HNRNPAB, SMAD4, GK, HIF1A, PSMA5, PSMA3, RIT1, JUNB, TNFRSF1A, MTF1, CD40, IRS2, BMP6, MUM1, NFKB1, CCND2, FOXO3, CSF1, ZNF148, RIPK2, PSMB8, …	69	0.00041349	0.013349
Cell death	apoptosis	[ZDHHC16, TNFAIP8, IL2RA, PYCARD, FGD3, SH3GLB1, IL1A, NLRC4, CSRNP2, SMNDC1, APH1B, VCP, TNFSF12, AIMP2, HSPD1, TNFRSF1A, PPP3CC, GLRX2, PIM2, LAP3, VDAC1, NFKB1, BMF, ADORA2A, FOXO3, GRAMD4, PPM1F, RNF34, ARHGEF6, SOD2, TNFAIP3, ARHGEF18, RIPK2, TP53INP1, AIFM1, GSN, BRE, PAK1, MRPS30, IL19, DNAJA3, C11ORF82, TNFSF10, TRAF3IP2, IER3, CASP2]	46	0.00048688	0.015084
Cell death	cell death	[TNFAIP8, IL2RA, SNCA, PYCARD, FGD3, SH3GLB1, IL1A, NLRC4, VCP, SPG11, TNFSF12, AIMP2, PPP3CC, HSPD1, PIM2, POLB, LAP3, BMF, GRAMD4, PPM1F, SOD2, PKM2, GSN, PAK1, MRPS30, IL19, C11ORF82, TNFSF10, TRAF3IP2, IER3, CASP2, ZDHHC16, ATM, CSRNP2, SMNDC1, APH1B, CTSD, TNFRSF1A, GLRX2, SPG21, VDAC1, NFKB1, ADORA2A, FOXO3, RNF34, ARHGEF6, TNFAIP3, ARHGEF18, RIPK2, TP53INP1, AIFM1, BRE, DNAJA3, KIAA0196]	54	0.00051476	0.015663
Cell death	regulation of apoptosis	[PTGS2, TNFAIP8, IL2RA, SNCA, PYCARD, FGD3, SH3GLB1, RB1CC1, IL1A, GSS, NLRC4, VNN1, CFLAR, VCP, CDKN1A, TNFSF12, PPP3CC, HSPD1, PTPRF, PIM2, POLB, NRAS, EEF1E1, BMF, BIRC2, VEGFA, BTG1, NME1, SOD2, SELS, CFL1, IL10, NDUFS3, IL19, TNFSF10, CALR, IER3, CASP2, CLCF1, PHB, INPP5D, ATM, SMNDC1, CREB1, APH1B, RIT1, CX3CR1, IRS2, TRAF1, CARD9, NFKB1, ADORA2A, FOXO3, TNFAIP3, ARHGEF6, ARHGEF18, RIPK2, T…	63	0.00059527	0.016806
Cell death	death	[TNFAIP8, IL2RA, SNCA, PYCARD, FGD3, SH3GLB1, IL1A, NLRC4, VCP, SPG11, TNFSF12, AIMP2, PPP3CC, HSPD1, PIM2, POLB, LAP3, BMF, GRAMD4, PPM1F, SOD2, PKM2, GSN, PAK1, MRPS30, IL19, C11ORF82, TNFSF10, TRAF3IP2, IER3, CASP2, ZDHHC16, ATM, CSRNP2, SMNDC1, APH1B, CTSD, TNFRSF1A, GLRX2, SPG21, VDAC1, NFKB1, ADORA2A, FOXO3, RNF34, ARHGEF6, TNFAIP3, ARHGEF18, RIPK2, TP53INP1, AIFM1, BRE, DNAJA3, KIAA0196]	54	0.00060931	0.016806
Cell death	regulation of programmed cell death	[PTGS2, TNFAIP8, IL2RA, SNCA, PYCARD, FGD3, SH3GLB1, RB1CC1, IL1A, GSS, NLRC4, VNN1, CFLAR, VCP, CDKN1A, TNFSF12, PPP3CC, HSPD1, PTPRF, PIM2, POLB, NRAS, EEF1E1, BMF, BIRC2, VEGFA, BTG1, NME1, SOD2, SELS, CFL1, IL10, NDUFS3, IL19, TNFSF10, CALR, IER3, CASP2, CLCF1, PHB, INPP5D, ATM, SMNDC1, CREB1, APH1B, RIT1, CX3CR1, IRS2, TRAF1, CARD9, NFKB1, ADORA2A, FOXO3, TNFAIP3, ARHGEF6, ARHGEF18, RIPK2, T…	63	0.00075641	0.01901
Cell death	negative regulation of biological process	[PTGS2, IL2RA, SNCA, SNIP1, SH3GLB1, GSS, WARS, WWP1, VNN1, CFLAR, CDKN1A, IFI30, ANAPC1, ULK1, PSMC2, CD274, HSPD1, PTPRF, DNMT1, IL4R, PTPN1, IL27RA, RBM15, PIM2, NBN, POLB, HSP90AB1, PTPRO, CD276, HMGA1, FTH1, ACADVL, VEGFA, NME1, BTG1, CORO1A, PSME2, CFL1, PSMD1, GNAI2, PSMD4, GSN, ACP5, NDUFS3, PSMD7, C11ORF82, TNIP1, NFX1, CALR, PER2, MAP2K1, RGS18, PHB, HEY1, ZNF281, INPP5D, PIK3R2, ATM, R…	128	0.00086197	0.021134
Immune process	interspecies interaction between organisms	[SLC25A5, TNPO1, SYNCRIP, PSIP1, SLAMF1, CREB1, WWP1, CFLAR, PSMA3, CX3CR1, PSMC2, HSPD1, TNFRSF1A, RAN, RBM15, UBR4, F11R, CCDC86, CXCR7, SRC, HMGA1, LAP3, VDAC1, FYN, CD209, EIF4G1, TLR5, MAPK3, PSMB8, STAT3, TAF4, CD93, ABCE1, TLR7, NFX1, BANF1, TCEB1, PVRL2, KARS, PSMB5]	40	7.6586e-08	1.8842e-05
Immune process	regulation of leukocyte activation	[TGFBR2, IL2RA, SNCA, INPP5D, FCER1A, VNN1, LAT, CDKN1A, CD274, HSPD1, PELI1, IL4R, IL27RA, CD40, IRS2, CD276, MUM1, GAB2, ADORA2A, CORO1A, RIPK2, STXBP2, IL10, DNAJA3, PVRL2, ADK]	26	5.7733e-07	8.5546e-05
Immune process	regulation of cell activation	[TGFBR2, IL2RA, SNCA, INPP5D, FCER1A, VNN1, LAT, CDKN1A, CD274, HSPD1, PELI1, IL4R, IL27RA, CD40, IRS2, CD276, MUM1, GAB2, ADORA2A, CORO1A, RIPK2, STXBP2, IL10, DNAJA3, PVRL2, ADK]	26	2.032e-06	0.00026635
Immune process	regulation of i-kappab kinase/nf-kappab cascade	[TRAF1, CARD9, LGALS9, ATP2C1, S100A4, IL1A, BIRC2, UBE2N, EEF1D, APOL3, TNFAIP3, RIPK2, CFLAR, DNAJA3, TNFRSF1A, TNFSF10, TRAF3IP2, PELI1, CD40, PIM2]	20	3.2647e-06	0.00041208
Immune process	multi-organism process	[PTGS2, SNCA, CYP27B1, TNPO1, IL1A, SYNCRIP, NLRC4, ISG20, GCH1, WWP1, CFLAR, C5AR1, PSMC2, RAN, HSPD1, PELI1, IL27RA, PIM2, STAB1, RBM15, UBR4, PLSCR1, CCDC86, CXCR7, HMGA1, LAP3, FYN, EIF4G1, POLR3B, MAPK3, CFL1, IL10, CD93, ACP5, TLR7, TCEB1, NFX1, BANF1, IRAK2, SLC25A5, PSIP1, APOL3, SLAMF1, CREB1, PSMA3, JUNB, CX3CR1, TNFRSF1A, CRCP, F11R, SRC, CARD9, IFNGR1, IL11RA, IL10RA, VDAC1, CD209, TL…	67	4.9363e-06	0.00060082
Immune process	response to stress	[AQP9, PTGS2, KYNU, IL2RA, SNCA, GSS, SRXN1, VNN1, VCP, CDKN1A, TDG, C5AR1, HSPD1, IL27RA, POLB, NBN, HSP90AB1, UHRF1, PLAUR, C9ORF80, LAP3, VEGFA, UBE2N, MAPK3, BTG1, ATG4C, CORO1A, CRKL, GSN, PAK1, ACP5, PTPLAD1, TNIP1, NFX1, IRAK2, C5ORF13, MAP2K1, LIPA, TCIRG1, APEX1, FCER1A, CAMLG, CYBA, ATM, APOL3, RNASE6, PARP3, PARP1, CTSD, TNFRSF1A, SLC27A1, CRCP, GLRX2, BMP6, CARD9, ARF4, MAP1LC3A, IFNG…	126	5.5075e-06	0.00064722
Immune process	regulation of immune system process	[TGFBR2, IL2RA, INPP5D, SNCA, FCER1A, VNN1, HIF1A, LAT, CDKN1A, C5AR1, CD274, HSPD1, PELI1, IL4R, IL27RA, RBM15, CD40, IRS2, CD276, CARD9, SPG21, MUM1, FYN, ADORA2A, GAB2, TLR5, UBE2N, VEGFA, FOXO3, POLR3B, CSF1, NME1, CORO1A, RIPK2, STXBP2, IL10, DNAJA3, TLR7, IRAK2, PVRL2, ADK, EREG]	42	1.008e-05	0.0010104
Immune process	positive regulation of i-kappab kinase/nf-kappab cascade	[TRAF1, CARD9, LGALS9, ATP2C1, S100A4, IL1A, BIRC2, UBE2N, EEF1D, APOL3, RIPK2, CFLAR, TNFRSF1A, TNFSF10, TRAF3IP2, PELI1, CD40, PIM2]	18	1.0944e-05	0.001036
Immune process	defense response	[KYNU, IL2RA, SNCA, CYP27B1, IL1A, NLRC4, TNFAIP6, GCH1, VNN1, C5AR1, IL27RA, FPR2, STAB1, LAP3, CORO1A, SELS, IL10, ACP5, TLR7, TNIP1, NFX1, IRAK2, LIPA, TCIRG1, CAMLG, CYBA, APOL3, RNASE6, HIF1A, CX3CR1, TNFRSF1A, CRCP, CCR6, CD40, F11R, BMP6, CARD9, CST3, VDAC1, CD209, NFKB1, CLEC4D, ADORA2A, TLR5, MNDA, ZNF148, RIPK2, CXCL2, MLF2, WAS, STAT3, DNAJA3, GNG7, ALOX15, CXCL1]	55	1.1588e-05	0.0010674
Immune process	positive regulation of leukocyte activation	[CD276, IL2RA, TGFBR2, INPP5D, FCER1A, GAB2, CORO1A, RIPK2, VNN1, CDKN1A, DNAJA3, HSPD1, PELI1, IL4R, PVRL2, ADK, CD40, IRS2]	18	1.2376e-05	0.0011099
Immune process	positive regulation of immune system process	[TGFBR2, IL2RA, INPP5D, FCER1A, VNN1, CDKN1A, C5AR1, HSPD1, PELI1, IL4R, IL27RA, CD40, IRS2, CARD9, CD276, SPG21, FYN, GAB2, VEGFA, TLR5, UBE2N, POLR3B, CORO1A, RIPK2, TLR7, DNAJA3, PVRL2, IRAK2, ADK, EREG]	30	1.5453e-05	0.0012845
Immune process	immune system process	[AQP9, IL2RA, KYNU, CYP27B1, SNCA, GLRX5, IL1A, EBI2, GCH1, VNN1, LAT, IFI30, TNFSF12, C5AR1, CD274, HSPD1, IL4R, IL27RA, RBM15, NBN, CD276, FTH1, ITGAM, FYN, GAB2, UBE2N, VEGFA, CORO1A, SOD2, ADSS, STXBP2, CRKL, IL10, CD93, ACP5, IL19, OAS3, TLR7, TNFSF10, TRAF3IP2, IRAK2, CALR, CKLF, CLCF1, TGFBR2, INPP5D, CYBA, TM7SF4, ATM, TAPBP, SLAMF1, CX3CR1, JUNB, RIT1, CCR6, CRCP, CD40, BMP6, CARD9, SPG2…	75	1.9789e-05	0.0014987
Immune process	positive regulation of cell activation	[CD276, IL2RA, TGFBR2, INPP5D, FCER1A, GAB2, CORO1A, RIPK2, VNN1, CDKN1A, DNAJA3, HSPD1, PELI1, IL4R, PVRL2, ADK, CD40, IRS2]	18	2.2368e-05	0.0016219
Immune process	regulation of lymphocyte activation	[CD276, IL2RA, TGFBR2, MUM1, INPP5D, ADORA2A, CORO1A, RIPK2, VNN1, LAT, CDKN1A, IL10, DNAJA3, CD274, HSPD1, PELI1, IL4R, IL27RA, CD40, ADK, IRS2]	21	2.522e-05	0.0017688
Immune process	positive regulation of cytokine production	[CARD9, PTGS2, PYCARD, IL1A, TLR5, POLR3B, RIPK2, CREB1, HIF1A, C5AR1, TLR7, HSPD1, PELI1, IL27RA, CD40, EREG]	16	3.6753e-05	0.002385
Immune process	regulation of cytokine production	[CD276, CARD9, PTGS2, MUM1, INPP5D, PYCARD, FCER1A, TLR5, IL1A, POLR3B, RIPK2, CREB1, SELS, SMAD4, HIF1A, IL10, ACP5, TLR7, C5AR1, HSPD1, PELI1, IL27RA, CD40, EREG]	24	4.9783e-05	0.0029252
Immune process	negative regulation of monooxygenase activity	[CYP27B1, SNCA, NFKB1, GLA, ENG]	5	9.8401e-05	0.0050053
Immune process	myeloid leukocyte activation	[STXBP2, LAT, TGFBR2, MUM1, SNCA, CD93, CX3CR1, TLR7, TLR5, CSF1]	10	0.0001043	0.0051513
Immune process	regulation of interleukin-6 production	[CARD9, INPP5D, IL10, TLR7, HSPD1, IL1A, EREG, RIPK2, SELS]	9	0.00015536	0.0068764
Immune process	response to wounding	[MAP2K1, LIPA, IL2RA, FERMT3, IL1A, CYBA, ENG, NLRC4, APOL3, TNFAIP6, VNN1, HIF1A, CX3CR1, FER1L3, TNFRSF1A, FPR2, STAB1, CD40, PLSCR1, F11R, BMP6, NINJ2, ARF4, NINJ1, PLAUR, IFNGR1, LAP3, IL10RA, NFKB1, ADORA2A, TLR5, SOD2, CXCL2, RIPK2, WAS, SELS, F13A1, STAT3, GSN, IL10, NFX1, IRAK2, C5ORF13, EREG, ALOX15, CXCL1]	46	0.00016401	0.0070752
Immune process	positive regulation of lymphocyte activation	[CD276, TGFBR2, IL2RA, INPP5D, CORO1A, RIPK2, VNN1, CDKN1A, DNAJA3, HSPD1, PELI1, IL4R, CD40, ADK, IRS2]	15	0.00016898	0.0071986
Immune process	regulation of mononuclear cell proliferation	[CD276, IL2RA, INPP5D, CSF1, CORO1A, RIPK2, CDKN1A, IL10, DNAJA3, CD274, PELI1, CD40, ADK, IRS2]	14	0.00017649	0.0074258
Immune process	leukocyte activation	[CD276, MUM1, TGFBR2, SNCA, ITGAM, FYN, TLR5, EBI2, ATM, CSF1, SLAMF1, RIPK2, WAS, STXBP2, LAT, IL10, CD93, CX3CR1, RIT1, DNAJA3, TLR7, HSPD1, CD40, NBN, CLCF1]	25	0.00018338	0.0075297
Immune process	cell activation	[TGFBR2, FERMT3, SNCA, ATM, EBI2, SLAMF1, LAT, CX3CR1, RIT1, HSPD1, CD40, NBN, PLSCR1, CD276, MUM1, ITGAM, FYN, ADORA2A, TLR5, CSF1, RIPK2, WAS, STXBP2, IL10, CD93, DNAJA3, TLR7, CLCF1]	28	0.00018909	0.0076717
Immune process	regulation of leukocyte proliferation	[CD276, IL2RA, INPP5D, CSF1, CORO1A, RIPK2, CDKN1A, IL10, DNAJA3, CD274, PELI1, CD40, ADK, IRS2]	14	0.0001979	0.0078424
Immune process	positive regulation of mononuclear cell proliferation	[CD276, CDKN1A, IL2RA, DNAJA3, PELI1, CSF1, CORO1A, ADK, CD40, IRS2, RIPK2]	11	0.0002768	0.010366
Immune process	positive regulation of leukocyte proliferation	[CD276, CDKN1A, IL2RA, DNAJA3, PELI1, CSF1, CORO1A, ADK, CD40, IRS2, RIPK2]	11	0.00031779	0.01108
Immune process	regulation of monooxygenase activity	[HIF1A, CYP27B1, SNCA, NFKB1, GLA, ENG, GCH1]	7	0.00038819	0.012844
Immune process	response to molecule of bacterial origin	[CARD9, PTGS2, SNCA, CYP27B1, IL10RA, IL1A, TLR5, MAPK3, RIPK2, GCH1, IL10, ACP5, C5AR1, TNFRSF1A, PELI1, IRAK2]	16	0.00045103	0.014231
Immune process	positive regulation of innate immune response	[CARD9, TLR7, TLR5, HSPD1, POLR3B, IRAK2, PVRL2, EREG, RIPK2]	9	0.0005276	0.015829
Immune process	negative regulation of oxidoreductase activity	[CYP27B1, SNCA, NFKB1, GLA, ENG]	5	0.00054321	0.015959
Immune process	regulation of lymphocyte proliferation	[CD276, IL2RA, INPP5D, CORO1A, RIPK2, CDKN1A, IL10, DNAJA3, CD274, PELI1, ADK, CD40, IRS2]	13	0.00055927	0.01629
Immune process	positive regulation of defense response	[CARD9, PTGS2, FCER1A, TLR7, TNFRSF1A, HSPD1, TLR5, POLR3B, IRAK2, PVRL2, EREG, RIPK2]	12	0.00066346	0.017528
Immune process	response to cytokine stimulus	[STAT3, SRC, PTGS2, KYNU, CYP27B1, SNCA, ACP5, JUNB, DNAJA3, GSS, IRAK2, CORO1A, GCH1, RIPK2]	14	0.00068731	0.017881
Immune process	response to interferon-gamma	[KYNU, CYP27B1, SNCA, DNAJA3, GCH1]	5	0.0007586	0.01901
Immune process	regulation of t cell activation	[CD276, IL2RA, TGFBR2, MUM1, ADORA2A, CORO1A, RIPK2, VNN1, LAT, IL10, DNAJA3, CD274, HSPD1, IL4R, ADK]	15	0.00079762	0.019698
Immune process	microglial cell activation	[SNCA, CX3CR1, TLR7, TLR5]	4	0.00093119	0.022668
Immune process	positive regulation of lymphocyte proliferation	[CD276, CDKN1A, IL2RA, DNAJA3, PELI1, CORO1A, ADK, CD40, IRS2, RIPK2]	10	0.00099472	0.023706
Immune process	immune response	[AQP9, KYNU, IL2RA, INPP5D, CYP27B1, SNCA, CYBA, IL1A, EBI2, TAPBP, GCH1, VNN1, LAT, CX3CR1, TNFSF12, C5AR1, HSPD1, CD274, CRCP, CCR6, IL4R, IL27RA, NBN, BMP6, CARD9, CD276, FTH1, CD209, CLEC4D, TLR5, VEGFA, CORO1A, CXCL2, WAS, CD1B, STXBP2, CD1C, IL10, ACP5, IL19, OAS3, DNAJA3, TLR7, TNFSF10, TRAF3IP2, CXCL5, CXCL1, NCF4]	48	0.00099195	0.023706
Immune process	regulation of response to stimulus	[PTGS2, IL2RA, INPP5D, CYP27B1, FCER1A, IL1A, ATM, C5AR1, TNFRSF1A, HSPD1, PTPRF, IL4R, PTPN1, IL27RA, CD40, ANXA2, CD276, CARD9, SPG21, MUM1, LAP3, MAP4K1, EEF1E1, FYN, GAB2, ADORA2A, TLR5, UBE2N, VEGFA, POLR3B, RIPK2, STXBP2, UIMC1, IL10, BRE, PAK1, ACP5, PTPLAD1, TLR7, IRAK2, PVRL2, EREG]	42	0.0010344	0.024312
Immune process	positive regulation of cell communication	[PTGS2, SNCA, CYP27B1, FCER1A, IL1A, ENG, ATM, EEF1D, APOL3, SMAD4, HIF1A, CFLAR, TNFRSF1A, PELI1, PIM2, CD40, NRAS, TRAF1, CARD9, LGALS9, EEF1E1, ATP2C1, S100A4, ADORA2A, UBE2N, BIRC2, TLR5, VEGFA, CSF1, RIPK2, TNFSF10, TRAF3IP2, PHIP, EREG, CLCF1]	35	0.0010607	0.024759
Immune process	macrophage activation	[SNCA, CD93, CX3CR1, TLR7, TLR5]	5	0.0013719	0.029039
Immune process	response to other organism	[PTGS2, CYP27B1, SNCA, IL1A, NLRC4, ISG20, GCH1, C5AR1, TNFRSF1A, PELI1, CRCP, IL27RA, STAB1, PIM2, PLSCR1, CARD9, IFNGR1, LAP3, IL10RA, TLR5, MAPK3, POLR3B, RIPK2, CFL1, IL10, ACP5, ABCE1, TLR7, BANF1, IRAK2, C19ORF2]	31	0.0013653	0.029039
Immune process	inflammatory response	[LIPA, IL2RA, CYBA, IL1A, NLRC4, APOL3, TNFAIP6, VNN1, HIF1A, TNFRSF1A, FPR2, STAB1, CD40, F11R, BMP6, LAP3, NFKB1, ADORA2A, TLR5, RIPK2, CXCL2, SELS, STAT3, IL10, NFX1, IRAK2, ALOX15, CXCL1]	28	0.001546	0.032323
Immune process	positive regulation of signaling pathway	[CYP27B1, FCER1A, IL1A, ENG, ATM, EEF1D, APOL3, SMAD4, HIF1A, CFLAR, TNFRSF1A, PELI1, PIM2, CD40, NRAS, TRAF1, CARD9, LGALS9, EEF1E1, ATP2C1, S100A4, UBE2N, VEGFA, TLR5, BIRC2, CSF1, RIPK2, TNFSF10, TRAF3IP2, PHIP, EREG, CLCF1]	32	0.0018896	0.038795
Immune process	response to chemical stimulus	[AQP9, PTGS2, KYNU, CYP27B1, SNCA, SNIP1, SIPA1, IL1A, GSS, SRXN1, GCH1, VNN1, VCP, SULT1A4, CDKN1A, C5AR1, HSPD1, PELI1, FPR2, POLB, NBN, PTPRO, HSP90AB1, SCFD1, PLAUR, LAP3, ITGAM, FYN, GLA, BIRC2, VEGFA, MAPK3, PCK2, BTG1, NME1, ATP1A1, CORO1A, SOD2, SELS, CFL1, SLC7A11, GNAI2, CTPS, GSN, IL10, ACP5, TLR7, IRAK2, CKLF, HADH, MAP2K1, TGFBR2, AADACL1, ENG, ACACA, CREB1, SMAD4, HIF1A, GK, PARP1, …	95	0.0021232	0.042068
Immune process	response to biotic stimulus	[PTGS2, CYP27B1, SNCA, IL1A, NLRC4, ISG20, GCH1, VCP, C5AR1, TNFRSF1A, HSPD1, PELI1, CRCP, IL27RA, STAB1, PIM2, PLSCR1, HSP90AB1, CARD9, IFNGR1, LAP3, IL10RA, ARMET, TLR5, POLR3B, MAPK3, RIPK2, SELS, CFL1, IL10, ACP5, ABCE1, TLR7, BANF1, IRAK2, C19ORF2]	36	0.0021956	0.043003
Immune process	regulation of defense response	[CARD9, CD276, PTGS2, IL2RA, FCER1A, ADORA2A, TLR5, POLR3B, RIPK2, IL10, ACP5, TLR7, TNFRSF1A, HSPD1, IRAK2, PVRL2, EREG]	17	0.0022392	0.043606
Immune process	myeloid cell activation involved in immune response	[STXBP2, LAT, CX3CR1, TLR7, TLR5]	5	0.0022892	0.044327
Immune process	regulation of innate immune response	[CARD9, TLR7, TLR5, HSPD1, POLR3B, IRAK2, PVRL2, EREG, RIPK2]	9	0.0023561	0.045366
Immune process	positive regulation of multicellular organismal process	[CD276, CARD9, PTGS2, PYCARD, NIPBL, SNCA, ADORA2A, TLR5, VEGFA, IL1A, POLR3B, CSF1, ATP1A1, RIPK2, CREB1, HIF1A, TLR7, C5AR1, HSPD1, SLC27A1, PELI1, IL27RA, CD40, EREG, BMP6]	25	0.0024061	0.046067
Immune process	regulation of immune response	[CARD9, CD276, SPG21, MUM1, INPP5D, FCER1A, FYN, GAB2, UBE2N, TLR5, POLR3B, RIPK2, STXBP2, IL10, TLR7, HSPD1, IL4R, IL27RA, IRAK2, PVRL2, CD40, EREG]	22	0.0026161	0.049257

## Sheet: Table S3F
First neighbors of the 5 TFs shown in Figure 6D
TF	First neighbor
JUNB	HM13
JUNB	SAPS2
JUNB	TMED2
JUNB	LOC92017
JUNB	MGC4677
JUNB	CACNA2D3
JUNB	FLOT2
JUNB	SH3GLB2
JUNB	GNG7
JUNB	TBL1X
JUNB	ST14
JUNB	GNAI2
JUNB	PUS7
JUNB	GLA
JUNB	CRTAP
JUNB	MRPL17
JUNB	BOLA3
JUNB	MKRN1
JUNB	BRIX1
JUNB	LOC407835
JUNB	BMF
JUNB	IL10RA
JUNB	MRPL3
JUNB	WDR4
JUNB	ECE2
JUNB	PAICS
JUNB	MAP4K1
JUNB	RNF125
JUNB	ABCC3
JUNB	PUS1
JUNB	FABP5
JUNB	RPF2
JUNB	SULT1A4
JUNB	NCF4
JUNB	C9ORF127
JUNB	MRTO4
JUNB	EEF1E1
JUNB	CTDSP2
JUNB	TDG
JUNB	SMAP2
JUNB	POLB
JUNB	SCFD1
JUNB	COL8A2
JUNB	PPP1CA
JUNB	ANAPC1
JUNB	LOC255809
JUNB	WWC3
JUNB	IL11RA
JUNB	PLEKHG3
JUNB	TEX2
JUNB	DPH2
JUNB	ZMPSTE24
JUNB	DNAJA3
JUNB	SRPRB
JUNB	ACADVL
JUNB	DENND3
JUNB	TBC1D2B
JUNB	SNRPN
JUNB	CYP27A1
JUNB	RRP15
JUNB	BOLA2
JUNB	TOMM40
JUNB	PSMD7
JUNB	TFB2M
JUNB	TXNL2
JUNB	RARRES3
JUNB	LARS
JUNB	ARF5
JUNB	ADSS
JUNB	PPIL1
JUNB	UCHL5
JUNB	EEF1D
JUNB	FGD3
JUNB	KPNA6
JUNB	LOC653450
JUNB	DKC1
JUNB	AIMP2
JUNB	NOL6
JUNB	ATIC
JUNB	SCRN1
JUNB	CX3CR1
JUNB	WDR74
NFKB1	SLC7A11
NFKB1	VPS45
NFKB1	ZFP106
NFKB1	SLC35A1
NFKB1	MRI1
NFKB1	SLC41A2
NFKB1	TGFBR2
NFKB1	SLAMF1
NFKB1	SLC27A1
NFKB1	SASH3
NFKB1	TNFAIP3
NFKB1	TNFAIP6
NFKB1	ADORA2A
NFKB1	TNFRSF9
NFKB1	GIMAP4
NFKB1	NDUFB7
NFKB1	CCDC6
NFKB1	SAP30
NFKB1	HDDC3
NFKB1	CD274
NFKB1	SPAG9
NFKB1	KANK1
NFKB1	SELS
NFKB1	LOC284988
NFKB1	C12ORF47
NFKB1	BIRC2
NFKB1	GIMAP7
NFKB1	MAMLD1
NFKB1	IL19
NFKB1	TNIP1
NFKB1	STX10
NFKB1	SGPP2
NFKB1	C14ORF106
NFKB1	TNIP3
NFKB1	IRAK2
NFKB1	TRAF1
NFKB1	TNFAIP8
NFKB1	LOC387820
NFKB1	PHLDB1
NFKB1	USP42
NFKB1	GGA2
HIVEP1	NEDD8
HIVEP1	CSRNP2
HIVEP1	ESYT1
HIVEP1	RNASE6
HIVEP1	TNFAIP6
HIVEP1	DUSP23
HIVEP1	QDPR
HIVEP1	CXCL5
HIVEP1	CTDSPL
HIVEP1	TLR5
HIVEP1	LOC401115
HIVEP1	C17ORF61
HIVEP1	PON2
HIVEP1	PAQR4
HIVEP1	LOC284988
HIVEP1	PYCARD
HIVEP1	GNPDA1
HIVEP1	RFTN1
HIVEP1	GPBP1
HIVEP1	CAPNS1
HIVEP1	CFL1
HIVEP1	NHP2L1
HIVEP1	IL1A
HIVEP1	CA12
HIVEP1	PCNX
HIVEP1	PPP3CC
HIVEP1	MRPS15
HIVEP1	FTHL11
HIVEP1	ELL2
HIVEP1	SLC12A9
HIVEP1	LOC283050
HIVEP1	CLCF1
HIVEP1	SRC
HIVEP1	ARL5A
HIVEP1	CLNS1A
HIVEP1	STX11
HIVEP1	LAD1
HIVEP1	UQCRQ
HIVEP1	ST3GAL1
HIVEP1	TNFAIP3
HIVEP1	FNBP4
HIVEP1	ANAPC1
HIVEP1	CORO1A
HIVEP1	MPZL1
HIVEP1	PSCD1
HIVEP1	S100A4
HIVEP1	PTPRF
HIVEP1	GCH1
HIVEP1	IDH1
HIVEP1	COMMD8
HIVEP1	RGS18
HIVEP1	RHBDF2
HIVEP1	PTPN12
HIVEP1	PAK1
HIVEP1	VPS45
HIVEP1	MRPL11
HIVEP1	STAB1
HIVEP1	KYNU
HIVEP1	IRAK2
HIVEP1	RIPK2
HIVEP1	LAT
HIVEP1	PARP1
HIVEP1	SIK3
HIVEP1	PTPN1
HIVEP1	DKFZP761P0423
HIVEP1	C16ORF33
HIVEP1	F13A1
HIVEP1	CORO7
HIVEP1	GJB2
HIVEP1	SNCA
HIVEP1	ATP5J2
HIVEP1	ADORA2A
HIVEP1	CCDC56
HIVEP1	SOD2
HIVEP1	ECHS1
HIVEP1	C15ORF48
HIVEP1	NUP37
HIVEP1	SAC3D1
HIVEP1	GPD1L
HIVEP1	C20ORF27
HIVEP1	GPR84
HIVEP1	CD302
HIVEP1	JMJD8
HIVEP1	CEP135
HIVEP1	GK
HIVEP1	BTG3
HIVEP1	INPP5D
HIVEP1	NBN
HIVEP1	KIAA0196
HIVEP1	ATG4C
HIVEP1	ATP6V0E2
HIVEP1	AHCY
HIVEP1	SLCO2B1
HIVEP1	FTH1
HIVEP1	PRKCH
HIVEP1	CYP27B1
HIVEP1	ADARB1
HIVEP1	CCDC6
HIVEP1	TXNDC17
HIVEP1	TNIP1
HIVEP1	PIGF
HIVEP1	TANK
HIVEP1	MGST2
HIVEP1	HADH
HIVEP1	RPL5
HIVEP1	C9ORF30
HIVEP1	PLSCR1
HIVEP1	MS4A6A
HIVEP1	SNX10
HIVEP1	NFE2
HIVEP1	RGS19
HIVEP1	TMEM38B
HIVEP1	PHF1
HIVEP1	MFSD3
HIVEP1	GPR34
HIVEP1	FTHL3
HIVEP1	PDE4B
HIVEP1	SHMT1
HIVEP1	GRAMD1A
HIVEP1	FAM113B
HIVEP1	TRAF3IP2
HIVEP1	ZSWIM4
HIVEP1	LOC646200
HIVEP1	SLC41A2
HIVEP1	GSTK1
HIVEP1	NDUFB7
HIVEP1	GRAMD4
HIVEP1	FAM108C1
HIVEP1	AP1B1
HIVEP1	QARS
HIVEP1	NUDT1
HIVEP1	SF3A3
HIVEP1	PLA2G15
HIVEP1	BTG1
HIVEP1	AQP9
CREB1	MCART1
CREB1	C14ORF102
CREB1	HNRNPAB
CREB1	ULK1
CREB1	IP6K1
CREB1	TJAP1
CREB1	CCT7
CREB1	PIGF
CREB1	AKR1D1
CREB1	FAM53C
CREB1	CKS1B
CREB1	MRPS27
CREB1	CHCHD10
CREB1	HGS
CREB1	IL10
CREB1	CCT2
CREB1	CTPS
CREB1	TXNDC14
CREB1	BOLA3
CREB1	FGD3
CREB1	NUBPL
CREB1	NLRP8
CREB1	GJC1
CREB1	TUBA1C
CREB1	IFFO1
CREB1	BZW2
CREB1	ANXA2
CREB1	ATP5J
CREB1	LOC92017
CREB1	ECE2
CREB1	VDAC1
CREB1	MDH1
CREB1	LOC642947
CREB1	C6ORF125
CREB1	MEPCE
CREB1	C9ORF80
CREB1	PPP1R14B
CREB1	ICA1
CREB1	NDUFAF2
CREB1	MARS2
CREB1	ATP5A1
CREB1	GNL3
CREB1	ACTL6A
CREB1	CRCP
CREB1	WDR12
CREB1	PAICS
CREB1	HSD17B7
CREB1	NAG18
CREB1	C19ORF70
CREB1	LARS
CREB1	ALG8
CREB1	TMEM126A
CREB1	C6ORF66
CREB1	EMG1
CREB1	DCTPP1
CREB1	PGAM1
CREB1	STARD13
CREB1	ZNF430
CREB1	C21ORF24
CREB1	LOC729603
CREB1	GRIPAP1
CREB1	PPIL1
CREB1	RAN
CREB1	FLJ41423
CREB1	EEF1E1
CREB1	ETFA
CREB1	FLJ44124
CREB1	METAP1
CREB1	ZNF486
CREB1	CFLAR
CREB1	MRPL3
CREB1	DMC1
CREB1	CRLS1
CREB1	COX5A
CREB1	LOC728653
CREB1	CCR6
CREB1	PI4KB
CREB1	LOC341457
CREB1	SDHALP1
CREB1	ZC3H3
CREB1	OCIAD1
CREB1	SPATS2L
CREB1	LRCH4
CREB1	SAPS2
CREB1	ZGPAT
CREB1	SH3BGRL3
CREB1	EBNA1BP2
CREB1	ZNF746
CREB1	SRRM2
CREB1	LOC727761
CREB1	MRPL24
CREB1	ANAPC1
CREB1	TXNL2
CREB1	LOC732007
CREB1	PDE4B
CREB1	ABTB1
CREB1	ATIC
CREB1	ANKRD30B
CREB1	PSMD7
CREB1	MRPS35
CREB1	HSP90AB1
HBP1	CCT3
HBP1	SSBP2
HBP1	CCDC86
HBP1	AQP9
HBP1	LOC387763
HBP1	PSMB5
HBP1	CARD9
HBP1	USP5
HBP1	RUNDC1
HBP1	GJB2
HBP1	ADSS
HBP1	ATP5D
HBP1	GMPPB
HBP1	DNAJA3
HBP1	APEX1
HBP1	PDE4B
HBP1	FERMT3
HBP1	WDR12
HBP1	EFTUD2
HBP1	VCL
HBP1	BASP1
HBP1	KIAA1199
HBP1	BTG1
HBP1	EIF4G1
HBP1	ASMTL
HBP1	NOP2
HBP1	PHF3
HBP1	SLC16A10
HBP1	MAP2K1
HBP1	LOC387820
HBP1	SASH3
HBP1	TSEN2
HBP1	CCDC28A
HBP1	RSBN1
HBP1	CLDND1
HBP1	GALM
HBP1	PPARGC1B
HBP1	GSN
HBP1	DCTPP1
HBP1	RB1CC1
HBP1	C18ORF55
HBP1	NDUFB7
HBP1	WTAP
HBP1	YTHDC1
HBP1	VEGFA
HBP1	SPG21
HBP1	IFI30
HBP1	TMEM147
HBP1	SMOX
HBP1	CCDC117
HBP1	ADARB1
HBP1	PDE4D
HBP1	KLHL24
HBP1	RNF103
HBP1	XRN1
HBP1	ENG
HBP1	MRPL20
HBP1	BMP6
HBP1	SMNDC1
HBP1	GSS
HBP1	UIMC1
HBP1	CAMK1
HBP1	LOC646531
HBP1	TRAP1
NME1	C21ORF24
NME1	MRPS35
NME1	KIAA1199
NME1	NOL6
NME1	PPIL1
NME1	LOC387820
NME1	CTDSP2
NME1	METAP1
NME1	MKRN1
NME1	FTHL11
NME1	KLHL24
NME1	GSS
NME1	GALM
NME1	APEX1
NME1	CCDC28A
NME1	TFB2M
NME1	MDH1
NME1	RRP15
NME1	CRLS1
NME1	BOLA2
NME1	HNRNPAB
NME1	SNRPN
NME1	PI4KB
NME1	FGD3
NME1	TMEM126A
NME1	LARS
NME1	CCDC117
NME1	ST14
NME1	SH3BGRL3
NME1	CCR6
NME1	AKR1D1
NME1	ATIC
NME1	HBP1
NME1	CCT2
NME1	TUBA1C
NME1	CLDND1
NME1	CKS1B
NME1	PSMB5
NME1	CTPS
NME1	CEP135
NME1	EIF4G1
NME1	ICA1
NME1	PSMD7
NME1	MARS2
NME1	NLRP8
NME1	VDAC1
NME1	C19ORF70
NME1	SRRM2
NME1	PDE4B
NME1	GNL3
NME1	PAICS
NME1	C6ORF66
NME1	LOC729603
NME1	FLJ44124
NME1	EEF1E1
NME1	C14ORF102
NME1	GJC1
NME1	SLC16A10
NME1	TSEN2
NME1	SAPS2
NME1	FLJ41423
NME1	ECE2
NME1	CHCHD10
NME1	SPATS2L
NME1	TXNDC14
NME1	EMG1
NME1	ZNF486
NME1	NOP2
NME1	PPP1R14B
NME1	MRPL17
NME1	CCT3
NME1	TMEM147
NME1	PHF3
NME1	FTH1
NME1	AQP9
NME1	BZW2
NME1	RUNDC1
NME1	ANKRD30B
NME1	MRPL11
NME1	TXNL2
NME1	C6ORF125
NME1	ACADVL
NME1	C18ORF55
NME1	ZC3H3
NME1	RAN
NME1	ANXA2
NME1	ANAPC1
NME1	WDR12
NME1	CRCP
NME1	DKC1
NME1	EFTUD2
NME1	ULK1
NME1	SMAP2
NME1	COX5A
NME1	ALG8
NME1	ACTL6A
NME1	DCTPP1
NME1	GSN
NME1	AHCY
NME1	SDHALP1
NME1	NDUFAF2
NME1	C9ORF80
NME1	ETFA
NME1	MCART1
NME1	ADARB1
NME1	BRIX1
NME1	MRPS27
NME1	BMF
NME1	MRPL24
NME1	LOC646531
NME1	MRPL20
NME1	WDR4
NME1	LOC642947
NME1	ZNF430
NME1	ENG
NME1	UIMC1
NME1	PUS7
NME1	CCDC86
NME1	PCNX
NME1	NAG18
NME1	BOLA3
NME1	SRPRB
NME1	IL10
NME1	MRTO4
NME1	JMJD8
NME1	PUS1
NME1	TXNDC17
NME1	MEPCE
NME1	HSP90AB1
NME1	TBL1X
NME1	TRAP1
NME1	SCFD1
NME1	LOC341457
NME1	ATP5A1
NME1	ATP5J
NME1	OCIAD1
NME1	CCT7
NME1	ADSS
NME1	MRPS15
NME1	ABTB1
NME1	TOMM40
NME1	PSCD1
NME1	LOC727761
NME1	ZNF746
NME1	MRPL3
NME1	UQCRQ
NME1	AIMP2
NME1	DPH2
NME1	FABP5
NME1	STARD13
NME1	FAM53C
NME1	EBNA1BP2
NME1	ECHS1
NME1	RPF2
NFE2	NUDT1
NFE2	RNASE6
NFE2	ADSS
NFE2	RGS18
NFE2	SHMT1
NFE2	MAP4K1
NFE2	GIMAP4
NFE2	TGFBR2
NFE2	FLOT2
NFE2	SOD2
NFE2	BTG3
NFE2	LOC284988
NFE2	SLC7A11
NFE2	FTHL3
NFE2	SLC35A1
NFE2	RHBDF2
NFE2	TNFRSF9
NFE2	C15ORF48
NFE2	CX3CR1
NFE2	CTDSPL
NFE2	ATG4C
NFE2	SRC
NFE2	FAM113B

## Sheet: Table S3G
TFs identified among the top 10% hub genes, their predicted binding sites at gene loci of the 10% hub genes, and their mean expression (log2) in the 10 clusters identfied in Figure 1I
TF	Degree	TF family	overrepresented Z-score for TFBS	p-value from normal distribution	Mean (Cluster0)	Mean (Cluster1)	Mean (Cluster2)	Mean (Cluster3)	Mean (Cluster4)	Mean (Cluster5)	Mean (Cluster6)	Mean (Cluster7)	Mean (Cluster8)	Mean (Cluster9)	average	Rank	variance	Alternative names
JUNB	33	V$AP1F	-2.88	0.00397675	12.7714	12.6523	12.7514	12.7462	12.6796	12.6445	12.8631	12.9954	12.6216	12.5294	12.7255	1	0.0175847	AP1 (JUND)
BATF3	35	V$AP1F	-2.88	0.00397675	6.74832	6.62618	8.59088	6.92926	6.71999	7.01798	7.59129	8.24111	7.42054	6.94228	7.28278	23	0.454246	JUNDM1
NFE2	31	V$AP1R	-1.66	0.0969145	8.48368	8.74964	8.52429	8.09275	7.3579	6.61955	7.32474	6.619	6.74467	7.10203	7.56183	17	0.69141	NF-E2, p45
CEBPD	33	V$CEBP	-4.9	9.58367e-07	10.4036	10.6293	9.42082	10.6309	11.5558	8.48422	9.341	9.52674	9.96416	10.7481	10.0705	9	0.797782
CREB1	33	V$CREB	3.58	0.000343594	10.9033	11.1896	11.1421	11.2923	11.5776	10.6263	11.3314	11.4486	11.4331	11.5896	11.2534	4	0.0920457
E2F3	33	V$E2FF	29.3	1.03713e-188	8.44436	8.45049	8.45551	8.38048	8.55706	8.43242	8.37612	8.26655	8.223	8.36662	8.39526	15	0.00936624
MXD4	77	V$EBOX	11.11	1.1216e-28	6.87571	6.96596	6.51395	6.62995	6.50918	6.84276	6.49325	6.34727	6.61646	6.49302	6.62875	29	0.0404603	MAD4
ETS2	45	V$ETSF	7.85	4.16037e-15	7.46352	7.6456	7.82262	7.34354	8.06854	7.45887	7.28343	7.52973	8.55229	8.46982	7.7638	16	0.208421
RIT1	36	V$EVI1	-10.23	1.45519e-24	6.7944	6.66722	6.76903	6.9568	6.95079	6.8486	6.86964	7.03164	7.02367	7.13384	6.90456	28	0.0198841	RIBB, RIT, ROC1
CHES1	35	V$FKHD	-12.52	5.80351e-36	9.02691	9.02376	9.49177	9.22592	9.2246	8.64035	9.31976	9.38662	9.01704	9.04435	9.14011	11	0.0590706	FOXN3
FOXO3	61	V$FKHD	-12.52	5.80351e-36	7.26286	7.43916	7.02583	7.32297	7.38841	7.00888	7.1394	7.49068	7.40176	7.51333	7.29933	22	0.0341134	FOXO2, FOXO3A
HEY1	37	V$HESF	10.71	9.13618e-27	9.99308	10.2541	10.2421	10.311	10.3482	10.1537	10.395	10.5293	10.6707	10.6143	10.3511	8	0.0439058	CHF2, HERP2, HRT-1
HIF1A	50	V$HIFF	8.74	2.3311e-18	7.44724	7.28951	7.3358	7.30448	7.48692	7.55707	7.38069	7.40222	7.27676	7.36551	7.38462	21	0.00825572	HIF1, MOP1, HIF-1A
MUM1	31	V$IRFF	-2.34	0.0192837	7.39698	7.37904	7.32579	7.15327	7.28903	7.58397	7.2553	6.80784	7.04014	7.16145	7.23928	25	0.0458535	EXPAND1, HSPC211
MTF1	34	V$MTF1	5.14	2.74738e-07	7.63953	7.51942	7.79123	7.40423	7.56271	7.40903	7.28521	7.38153	7.39093	7.41964	7.48035	19	0.0223002	ZRF
NME1	114	V$NDPK	14.11	3.29578e-45	9.04952	8.8018	9.23829	8.20789	8.09627	10.4655	8.72174	8.10753	7.57429	7.45761	8.57204	13	0.793829	AWD, GAAD, NB, NBS, NDKA, NM23
NFKB1	30	V$NFKB	7.4	1.36184e-13	10.8519	10.7803	10.9742	10.8344	11.2485	11.4592	11.2905	11.4447	12.1833	11.8732	11.294	2	0.216806	EBP1, KBF1, NF-kB1, NF-kappa-B, p105, p50
HIVEP1	31	V$NFKB	7.4	1.36184e-13	11.3654	11.4738	11.1722	11.4732	11.494	11.459	11.1341	11.0238	11.0114	11.1409	11.2748	3	0.0388648	ZAS1, CIRIP, MBP-1, ZNF40
SMAD4	31	V$SMAD	4.64	3.48409e-06	7.42163	7.41252	7.56529	7.65025	7.41628	7.45263	7.3502	7.50893	7.60708	7.52837	7.49132	18	0.00932471	DPC4, JIP, MADH4, MYHRS
HBP1	33	V$SORY	-15.3	7.64566e-53	10.8741	10.7956	10.7267	10.6368	10.7488	10.8846	10.5402	9.98748	10.4407	10.5476	10.6183	5	0.0708313
HMGA1	43	V$SORY	-15.3	7.64566e-53	6.93327	7.04695	7.11402	6.989	7.11645	6.90192	6.90557	7.07147	7.06933	7.07481	7.02228	27	0.00693596	HMG-R, HMGIY
CKLF	32	V$SP1F	25.86	1.87804e-147	10.7576	10.4618	11.0335	10.2555	9.99103	11.1241	10.5936	10.2509	10.1862	10.0273	10.4682	7	0.160373	KLF5
STAT4	57	V$STAT	-2.33	0.0198062	9.14878	9.2378	9.22268	9.0638	9.15197	8.6337	9.21152	9.12122	9.681	9.51987	9.19923	10	0.0762367	SLEB11
STAT3	37	V$STAT	-2.33	0.0198062	6.99899	6.84082	7.33376	8.16848	9.45009	7.72206	8.03125	9.26243	10.1245	10.1817	8.41141	14	1.57483	APRF, HIES
NFX1	32	V$XBBF	3.28	0.00103807	7.39096	7.29883	7.76801	7.50244	7.38415	7.60317	7.76963	7.29159	7.40215	7.33363	7.47446	20	0.0327915	NFX2
ZNF281	40	V$ZF02	24.29	2.50044e-130	7.27872	7.33883	7.30611	7.24447	7.25663	7.11711	7.28892	7.32015	7.24011	7.24086	7.26319	24	0.00383059	ZBP-99,ZNP-99
ZNF148	35	V$ZF02	24.29	2.50044e-130	7.06777	7.26402	7.29533	7.15895	7.10463	6.97793	7.15649	7.15766	7.13379	7.13509	7.14517	26	0.00810911	BERF-1, BFCOL1, ZBP-89, pHZ-52
