# Supplementary material for: Transcriptome-Based Network Analysis Reveals a Spectrum Model of Human Macrophage Activation
Source: Immunity. 2014 Feb 20;40(2):274–88. doi: 10.1016/j.immuni.2014.01.006 (PMC3991396; doi:10.1016/j.immuni.2014.01.006)
Supplement: Table S4. Comparison of Murine Macrophage and Dendritic Cell Signature Genes Expression across Human Data Set, Related to Figure 7 [file mmc5.xlsx]

## Sheet: Table S4A
Fold changes and mean log2-expression values of Mφ signature genes comparing all Mφ endpoint samples against all DC endpoint samples
Mouse Gene Symbol used in Fig. 4A of Gautier et al. 2012	Human Gene Symbols used in Figure 7B	Mouse Gene Symbol on Mouse WG-6 V2 Array	Mouse Gene Symbols in BioMart Ortholog table	Human Gene Symbol on Human HT-12 V3 Array	Human Gene Symbol in BioMart	Ordering in Fig.4A of Gautier et al. 2012	Origin of gene	Further subdivision of genes	Mouse Ensembl Gene ID	Human Ensembl Gene ID	Ortholog present in BioMart Table	Homology Type in BioMart Table	Instead ortholog was found within BioGPS database	Gene not present (max of mean expression in groups lower than the background)	Fold-Change (M vs. DCs)	log2 Mean (DCs)	Std (DCs)	log2 Mean (M)	Std (M)
Tmem195	/	A530016O06Rik	Agmo	TMEM195	AGMO	2	M core signature	no expression in DCs	ENSMUSG00000050103	ENSG00000187546	Yes	ortholog_one2one		Yes	/	/	/	/	/
Pon3	/	Pon3	Pon3	PON3	PON3	34	M core signature	less expression in DCs	ENSMUSG00000029759	ENSG00000105852	Yes	ortholog_one2one		Yes	/	/	/	/	/
A930039A15Rik	/	A930039A15Rik	A930039A15Rik	/	/	37	M coexpression module 161	included	ENSMUSG00000078493	/	No	/		No	/	/	/	/	/
Akr1b10	/	2310005E10Rik	Akr1b10	AKR1B10	AKR1B10	42	M coexpression module 161	did not meet criteria for inclusion	ENSMUSG00000061758	ENSG00000198074	Yes	ortholog_many2many		Yes	/	/	/	/	/
Cd14	CD14	Cd14	Cd14	CD14	CD14	22	M core signature	less expression in DCs	ENSMUSG00000051439	ENSG00000170458	Yes	ortholog_one2one		No	11.8178	10.0256	1.58963	13.5885	0.72115
Pld3	PLD3	Pld3	Pld3	PLD3	PLD3	15	M core signature	less expression in DCs	ENSMUSG00000003363	ENSG00000105223	Yes	ortholog_one2one		No	10.1924	7.55062	0.524396	10.9	0.660058
Camk1	CAMK1	Camk1	Camk1	CAMK1	CAMK1	35	M coexpression module 161	included	ENSMUSG00000030272	ENSG00000134072	Yes	ortholog_one2one		No	7.96408	5.31004	0.97287	8.30355	0.686777
Tbxas1	TBXAS1	Tbxas1	Tbxas1	TBXAS1	TBXAS1	23	M core signature	less expression in DCs	ENSMUSG00000029925	ENSG00000059377	Yes	ortholog_one2one		No	7.47887	7.02968	1.16221	9.9325	0.583486
Csf3r	CSF3R	Csf3r	Csf3r	CSF3R	CSF3R	12	M core signature	no expression in DCs	ENSMUSG00000028859	ENSG00000119535	Yes	ortholog_one2one		No	6.1302	6.57385	0.753331	9.18978	0.65269
Plod1	PLOD1	Plod1	Plod1	PLOD1	PLOD1	13	M core signature	less expression in DCs	ENSMUSG00000019055	ENSG00000083444	Yes	ortholog_one2one		No	4.59412	7.68573	0.679622	9.88552	0.429437
Ctsd	CTSD	Ctsd	Ctsd	CTSD	CTSD	17	M core signature	less expression in DCs	ENSMUSG00000007891	ENSG00000117984	Yes	ortholog_one2one		No	4.20284	6.9518	0.485894	9.02316	0.822336
Fcgr3	FCGR2A	Fcgr3	Fcgr3	FCGR2A	FCGR2A	24	M core signature	less expression in DCs	ENSMUSG00000059498	ENSG00000143226	Yes	ortholog_many2many		No	3.57905	9.27127	1.17751	11.1108	0.492823
Comt1	COMT	Comt	Comt	COMT	COMT	31	M core signature	less expression in DCs	ENSMUSG00000000326	ENSG00000093010	Yes	ortholog_one2one		No	3.16323	9.81348	0.340435	11.4749	0.355913
Fgd4	FGD4	Fgd4	Fgd4	FGD4	FGD4	10	M core signature	no expression in DCs	ENSMUSG00000022788	ENSG00000139132	Yes	ortholog_one2one		No	2.35948	5.71414	0.140903	6.95261	0.146274
Mertk	MERTK	Mertk	Mertk	MERTK	MERTK	20	M core signature	less expression in DCs	ENSMUSG00000014361	ENSG00000153208	Yes	apparent_ortholog_one2one		No	2.14848	7.18998	0.457376	8.29329	1.17523
Pla2g15	PLA2G15	Pla2g15	Pla2g15	PLA2G15	PLA2G15	38	M coexpression module 161	included	ENSMUSG00000031903	ENSG00000103066	Yes	ortholog_one2one		No	1.98399	6.77344	0.408729	7.76184	0.436665
Fcgr1	FCGR1A	Fcgr1	Fcgr1	FCGR1A	FCGR1A	9	M core signature	no expression in DCs	ENSMUSG00000015947	ENSG00000150337	Yes	ortholog_one2one		No	1.84843	6.50697	0.0847468	7.39327	0.633747
Tlr7	TLR7	Tlr7	Tlr7	TLR7	TLR7	21	M core signature	less expression in DCs	ENSMUSG00000044583	ENSG00000196664	Yes	ortholog_one2one		No	1.76444	6.19658	0.350439	7.0158	0.468642
Pecr	PECR	Pecr	Pecr	PECR	PECR	1	M core signature	no expression in DCs	ENSMUSG00000026189	ENSG00000115425	Yes	ortholog_one2one		No	1.7352	6.28235	0.284072	7.07746	0.217045
Tspan14	TSPAN14	Tspan14	Tspan14	TSPAN14	TSPAN14	30	M core signature	less expression in DCs	ENSMUSG00000037824	ENSG00000108219	Yes	ortholog_one2one		No	1.50648	6.6567	0.116338	7.24788	0.217938
Tmem77	DRAM2	Tmem77	Dram2	TMEM77	DRAM2	32	M core signature	less expression in DCs	ENSMUSG00000027900	ENSG00000156171	Yes	ortholog_one2one		No	1.4947	7.95601	0.286454	8.53586	0.236739
Tlr4	TLR4	Tlr4	Tlr4	TLR4	TLR4	6	M core signature	no expression in DCs	ENSMUSG00000039005	ENSG00000136869	Yes	ortholog_one2one		No	1.49021	7.56196	0.910841	8.13748	0.451608
Tpp1	TPP1	Tpp1	Tpp1	TPP1	TPP1	16	M core signature	less expression in DCs	ENSMUSG00000030894	ENSG00000166340	Yes	ortholog_one2one		No	1.30133	10.5032	0.745473	10.8832	0.376283
Pcyox1	PCYOX1	Pcyox1	Pcyox1	PCYOX1	PCYOX1	43	M coexpression module 161	did not meet criteria for inclusion	ENSMUSG00000029998	ENSG00000116005	Yes	ortholog_one2one		No	1.26178	7.22353	0.24894	7.55899	0.262228
Dok3	DOK3	Dok3	Dok3	DOK3	DOK3	28	M core signature	less expression in DCs	ENSMUSG00000035711	ENSG00000146094	Yes	ortholog_one2one		No	1.19177	6.67762	0.187302	6.93072	0.19694
Tom1	TOM1	Tom1	Tom1	TOM1	TOM1	14	M core signature	less expression in DCs	ENSMUSG00000042870	ENSG00000100284	Yes	ortholog_one2many		No	1.18638	8.7915	0.291683	9.03806	0.481233
Blvrb	BLVRB	Blvrb	Blvrb	BLVRB	BLVRB	44	M coexpression module 161	did not meet criteria for inclusion	ENSMUSG00000040466	ENSG00000090013	Yes	ortholog_one2one		No	1.12882	7.51181	0.381602	7.68663	0.366365
Mr1	MR1	Mr1	Mr1	MR1	MR1	7	M core signature	no expression in DCs	ENSMUSG00000026471	ENSG00000153029	Yes	ortholog_one2one		No	1.11632	7.96158	0.331925	8.12033	0.261744
Glul	GLUL	Glul	Glul	GLUL	GLUL	39	M coexpression module 161	included	ENSMUSG00000026473	ENSG00000135821	Yes	ortholog_one2one		No	1.03249	7.25389	0.330227	7.30001	0.488669
Arsg	ARSG	Arsg	Arsg	ARSG	ARSG	8	M core signature	no expression in DCs	ENSMUSG00000020604	ENSG00000141337	Yes	ortholog_one2one		No	1.01262	6.87067	0.236251	6.88876	0.130525
Myo7a	MYO7A	Myo7a	Myo7a	MYO7A	MYO7A	36	M coexpression module 161	included	ENSMUSG00000030761	ENSG00000137474	Yes	ortholog_one2one		No	1.00642	7.01546	0.273929	7.02469	0.489558
Ptplad2	PTPLAD2	Ptplad2	Ptplad2	PTPLAD2	PTPLAD2	3	M core signature	no expression in DCs	ENSMUSG00000028497	ENSG00000188921	Yes	ortholog_one2one		No	1.00062	7.99161	0.170374	7.9925	0.322971
Cd164	CD164	Cd164	Cd164	CD164	CD164	26	M core signature	less expression in DCs	ENSMUSG00000019818	ENSG00000135535	Yes	apparent_ortholog_one2one		No	-1.02993	7.29476	0.120487	7.25221	0.201259
Ctsl	CTSL2	Ctsl	Ctsl	CTSL1	CTSL2	29	M core signature	less expression in DCs	ENSMUSG00000021477	ENSG00000136943	Yes	ortholog_one2one		No	-1.04822	6.61537	0.0696718	6.54743	0.108324
Fert2	FER	Fert2	Fer	FER	FER	5	M core signature	no expression in DCs	ENSMUSG00000000127	ENSG00000151422	Yes	ortholog_one2one		No	-1.08537	6.87175	0.171776	6.75356	0.108261
1810011H11Rik	C10orf128	1810011H11Rik	1810011H11Rik	C10orf128	C10orf128	4	M core signature	no expression in DCs	ENSMUSG00000041707	ENSG00000204161	Yes	ortholog_one2one		No	-1.22344	7.18551	0.322006	6.89456	0.295003
Lamp2	LAMP2	Lamp2	Lamp2	LAMP2	LAMP2	18	M core signature	less expression in DCs	ENSMUSG00000016534	ENSG00000005893	Yes	ortholog_one2one		No	-1.26151	10.7921	0.301684	10.4569	0.291524
Tcn2	TCN2	Tcn2	Tcn2	TCN2	TCN2	27	M core signature	less expression in DCs	ENSMUSG00000020432	ENSG00000185339	Yes	ortholog_one2one		No	-1.27389	7.44697	0.48987	7.09773	0.513096
Nln	NLN	Nln	Nln	NLN	NLN	40	M coexpression module 161	did not meet criteria for inclusion	ENSMUSG00000021710	ENSG00000123213	Yes	ortholog_one2one		No	-1.27948	7.33917	0.366689	6.98361	0.262044
Pla2g4	PLA2G4A	Pla2g4a	Pla2g4a	PLA2G4A	PLA2G4A	19	M core signature	less expression in DCs	ENSMUSG00000056220	ENSG00000116711	Yes	ortholog_one2one		No	-1.37004	7.23304	0.141704	6.77882	0.167816
Sqrdl	SQRDL	Sqrdl	Sqrdl	SQRDL	SQRDL	11	M core signature	no expression in DCs	ENSMUSG00000005803	ENSG00000260170	Yes	ortholog_one2many		No	-1.80286	9.34873	0.276538	8.49845	0.340909
Sepp1	SEPP1	Sepp1	Sepp1	SEPP1	SEPP1	25	M core signature	less expression in DCs	ENSMUSG00000064373	ENSG00000250722	Yes	ortholog_one2one		No	-2.57646	8.71409	1.14999	7.34869	1.35535
Slc48a1	SLC48A1	4930570C03Rik	Slc48a1	FLJ20489	SLC48A1	41	M coexpression module 161	did not meet criteria for inclusion	ENSMUSG00000081534	ENSG00000211584	Yes	ortholog_one2one		No	-2.98135	8.76228	0.357428	7.18631	0.338153
Abca1	ABCA1	Abca1	Abca1	ABCA1	ABCA1	33	M core signature	less expression in DCs	ENSMUSG00000015243	ENSG00000165029	Yes	ortholog_one2one		No	-8.07014	14.0502	0.589973	11.0376	0.565941
Mφ / M = Macrophages
DC/ DCs = dendritic cells

## Sheet: Table S4B
Fold changes and mean log2-expression values of DC signature genes comparing all DC endpoint samples against all Mφ endpoint samples
Mouse Gene Symbol used in Fig. 2A of Miller et al. 2012	Human Gene Symbols used in Figure 7C	Mouse Gene Symbol on Mouse WG-6 V2 Array	Mouse Gene Symbols in BioMart Ortholog table	Human Gene Symbol on Human HT-12 V3 Array	Human Gene Symbol in BioMart	Ordering in Fig.2A of Miller et al. 2012	Origin of gene	Further subdivision of genes	Mouse Ensembl Gene ID	Human Ensembl Gene ID	Ortholog present in BioMart Table	Homology Type in BioMart Table	Instead ortholog was found within BioGPS database	Gene not present (max of mean expression in groups lower than the background)	Fold-Change (DCs vs. M)	log2 Mean (DCs)	Std (DC)	log2 Mean (M)	Std (M)
Ap1s3	/	Ap1s3	Ap1s3	AP1S3	AP1S3	3	DC core signature	no expression in Ms	ENSMUSG00000054702	ENSG00000152056	Yes	ortholog_one2one		Yes	/	/	/	/	/
Btla	/	Btla	Btla	BTLA	BTLA	6	DC core signature	no expression in Ms	ENSMUSG00000052013	ENSG00000186265	Yes	ortholog_one2one		Yes	/	/	/	/	/
H2-Eb2	/	H2-Eb2	H2-Eb2	/	/	13	DC core signature	no expression in Ms	ENSMUSG00000067341	/	No	/		No	/	/	/	/	/
Klri1	/	Klri1	Klri1	/	/	16	DC core signature	no expression in Ms	ENSMUSG00000067610	/	No	/		No	/	/	/	/	/
Pvrl1	/	Pvrl1	Pvrl1	PVRL1	PVRL1	19	DC core signature	no expression in Ms	ENSMUSG00000032012	ENSG00000110400	Yes	ortholog_one2one		Yes	/	/	/	/	/
H2-Aa	/	H2-Aa	H2-Aa	HLA-DQA1	HLA-DQA1	32	DC core signature	low expression in Ms	ENSMUSG00000036594	many	No	/	Yes	dead probe	/	/	/	/	/
Haao	/	Haao	Haao	HAAO	HAAO	37	DC core signature	low expression in Ms	ENSMUSG00000000673	ENSG00000162882	Yes	ortholog_one2one		Yes	/	/	/	/	/
Hmgn3	/	Hmgn3	Hmgn3	HMGN3	HMGN3	14	DC core signature	no expression in Ms	ENSMUSG00000066456	ENSG00000118418	Yes	ortholog_one2one		Yes	/	/	/	/	/
Adam19	ADAM19	LOC100045780	Adam19	ADAM19	ADAM19	1	DC core signature	no expression in Ms	ENSMUSG00000011256	ENSG00000135074	Yes	ortholog_one2one		No	41.2221	13.6256	1.06822	8.26021	1.30931
Ccr7	CCR7	Ccr7	Ccr7	CCR7	CCR7	7	DC core signature	no expression in Ms	ENSMUSG00000037944	ENSG00000126353	Yes	ortholog_one2one		No	27.7052	12.4586	2.4556	7.66653	1.23039
Traf1	TRAF1	Traf1	Traf1	TRAF1	TRAF1	23	DC core signature	no expression in Ms	ENSMUSG00000026875	ENSG00000056558	Yes	ortholog_one2one		No	22.6649	11.3839	1.32172	6.8815	0.454261
Zbtb46	ZBTB46	Zbtb46	Zbtb46	ZBTB46	ZBTB46	24	DC core signature	no expression in Ms	ENSMUSG00000027583	ENSG00000130584	Yes	ortholog_one2one		No	6.22032	10.2138	0.509385	7.57686	0.353136
Gpr132	GPR132	Gpr132	Gpr132	GPR132	GPR132	10	DC core signature	no expression in Ms	ENSMUSG00000021298	ENSG00000183484	Yes	ortholog_one2one		No	5.05171	9.73303	0.811933	7.39626	0.440037
Anpep	ANPEP	Anpep	Anpep	ANPEP	ANPEP	25	DC core signature	low expression in Ms	ENSMUSG00000039062	ENSG00000166825	Yes	ortholog_one2one		No	4.45099	11.6268	0.829667	9.47267	0.673498
Slamf7	SLAMF7	Slamf7	Slamf7	SLAMF7	SLAMF7	22	DC core signature	no expression in Ms	ENSMUSG00000038179	ENSG00000026751	Yes	ortholog_one2one		No	3.24906	8.3779	0.524644	6.67788	0.354984
Rab30	RAB30	Rab30	Rab30	RAB30	RAB30	20	DC core signature	no expression in Ms	ENSMUSG00000030643	ENSG00000137502	Yes	ortholog_one2one		No	2.8042	8.08698	0.564117	6.59939	0.188414
Runx3	RUNX3	Runx3	Runx3	RUNX3	RUNX3	41	DC core signature	low expression in Ms	ENSMUSG00000070691	ENSG00000020633	Yes	ortholog_one2one		No	2.39069	10.4383	0.743628	9.1809	0.432735
Spint2	SPINT2	Spint2	Spint2	SPINT2	SPINT2	42	DC core signature	low expression in Ms	ENSMUSG00000074227	ENSG00000167642	Yes	ortholog_one2one		No	2.34076	11.0604	0.307152	9.83341	0.536983
P2ry10	P2RY10	P2ry10	P2ry10	P2RY10	P2RY10	18	DC core signature	no expression in Ms	ENSMUSG00000050921	ENSG00000078589	Yes	ortholog_one2one		No	2.30605	7.84595	0.813243	6.64053	0.317142
Kmo	KMO	Kmo	Kmo	KMO	KMO	17	DC core signature	no expression in Ms	ENSMUSG00000039783	ENSG00000117009	Yes	ortholog_one2one		No	2.14557	8.54347	0.183913	7.4421	0.338789
H2-Ab1	HLA-DQB2	H2-Ab1	H2-Ab1	HLA-DQB2	HLA-DQB2	33	DC core signature	low expression in Ms	ENSMUSG00000073421	ENSG00000232629	Yes	ortholog_one2many		No	1.55807	7.2724	0.571168	6.63264	0.140114
Ciita	CIITA	Ciita	Ciita	CIITA	CIITA	28	DC core signature	low expression in Ms	ENSMUSG00000022504	ENSG00000179583	Yes	ortholog_one2one		No	1.42403	7.52355	0.348005	7.01357	0.306492
Gpr68	GPR68	Gpr68	Gpr68	GPR68	GPR68	11	DC core signature	no expression in Ms	ENSMUSG00000047415	ENSG00000119714	Yes	ortholog_one2one		No	1.36224	9.05136	0.577999	8.60539	0.643619
Flt3	FLT3	Flt3	Flt3	FLT3	FLT3	8	DC core signature	no expression in Ms	ENSMUSG00000042817	ENSG00000122025	Yes	ortholog_one2one		No	1.32747	7.06893	0.747089	6.66026	0.198009
Dpp4	DPP4	Dpp4	Dpp4	DPP4	DPP4	30	DC core signature	low expression in Ms	ENSMUSG00000035000	ENSG00000197635	Yes	ortholog_one2one		No	1.19248	6.911	0.194335	6.65704	0.232528
Cbfa2t3	CBFA2T3	Cbfa2t3h	Cbfa2t3	CBFA2T3	CBFA2T3	27	DC core signature	low expression in Ms	ENSMUSG00000006362	ENSG00000129993	Yes	ortholog_one2one		No	1.1743	6.86961	0.163462	6.63781	0.112041
Bcl11a	BCL11A	Bcl11a	Bcl11a	BCL11A	BCL11A	5	DC core signature	no expression in Ms	ENSMUSG00000000861	ENSG00000119866	Yes	ortholog_one2one		No	1.15106	8.15249	0.371702	7.94953	0.385406
Ass1	ASS1	Ass1	Ass1	ASS1	ASS1	4	DC core signature	no expression in Ms	ENSMUSG00000076441	ENSG00000130707	No	/	Yes	Yes	1.14767	6.72801	0.103507	6.5293	0.079235
Jak2	JAK2	Jak2	Jak2	JAK2	JAK2	38	DC core signature	low expression in Ms	ENSMUSG00000024789	ENSG00000096968	Yes	ortholog_one2one		No	1.13791	7.96753	0.345822	7.78115	0.425954
H2-Q6	HLA-B	H2-Q6	H2-Q6	HLA-B	HLA-B	36	DC core signature	low expression in Ms	ENSMUSG00000073409	many	No	/	Yes	No	-1.01802	12.781	0.39644	12.8068	0.39569
Kit	KIT	Kit	Kit	KIT	KIT	15	DC core signature	no expression in Ms	ENSMUSG00000005672	ENSG00000157404	Yes	ortholog_one2one		No	-1.0586	6.55012	0.0852652	6.63228	0.086735
H2-Eb1	HLA-DRB1	H2-Eb1	H2-Eb1	HLA-DRB1	HLA-DRB1	35	DC core signature	low expression in Ms	ENSMUSG00000060586	many	No	/	Yes	No	-1.05938	9.57387	2.13641	9.6571	2.00201
Tbc1d8	TBC1D8	Tbc1d8	Tbc1d8	TBC1D8	TBC1D8	43	DC core signature	low expression in Ms	ENSMUSG00000003134	ENSG00000204634	Yes	ortholog_one2one		No	-1.07508	7.61942	0.811383	7.72386	0.410248
Cnn2	CNN2	Cnn2	Cnn2	CNN2	CNN2	29	DC core signature	low expression in Ms	ENSMUSG00000004665	ENSG00000064666	Yes	ortholog_one2one		No	-1.1346	8.09159	0.393346	8.27378	0.398357
Bri3bp	BRI3BP	Bri3bp	Bri3bp	BRI3BP	BRI3BP	26	DC core signature	low expression in Ms	ENSMUSG00000037905	ENSG00000184992	Yes	ortholog_one2one		No	-1.14497	7.27263	0.326227	7.46794	0.297047
Gpr82	GPR82	Gpr82	Gpr82	GPR82	GPR82	12	DC core signature	no expression in Ms	ENSMUSG00000047678	ENSG00000171657	Yes	ortholog_one2one		No	-1.15516	6.61406	0.0991745	6.82216	0.29115
Gpr114	GPR114	Gpr114	Gpr114	GPR114	GPR114	9	DC core signature	no expression in Ms	ENSMUSG00000061577	ENSG00000159618	Yes	ortholog_one2one		No	-1.24546	6.39387	0.130933	6.71055	0.121223
Sept6	SEPT6	Sept6	Sept6	SEPT6	SEPT6	21	DC core signature	no expression in Ms	ENSMUSG00000050379	ENSG00000125354	Yes	ortholog_one2one		No	-1.45547	6.76848	0.343622	7.30997	0.244262
Napsa	NAPSA	Napsa	Napsa	NAPSA	NAPSA	39	DC core signature	low expression in Ms	ENSMUSG00000002204	ENSG00000131400	Yes	ortholog_one2one		No	-1.57426	6.00909	0.144165	6.66376	0.114948
Pstpip1	PSTPIP1	Pstpip1	Pstpip1	PSTPIP1	PSTPIP1	40	DC core signature	low expression in Ms	ENSMUSG00000032322	ENSG00000140368	Yes	ortholog_one2one		No	-3.57974	5.99749	0.318642	7.83735	0.255703
H2-DMb2	HLA-DMB	H2-DMb2	H2-DMb2	HLA-DMB	HLA-DMB	34	DC core signature	low expression in Ms	ENSMUSG00000037548	ENSG00000248993	Yes	ortholog_many2many		No	-4.45873	10.2083	1.1203	12.3649	0.752529
Amica	AMICA1	Amica1	Amica1	AMICA1	AMICA1	2	DC core signature	no expression in Ms	ENSMUSG00000048534	ENSG00000160593	Yes	ortholog_one2one		No	-7.31067	7.43656	1.07469	10.3066	0.800812
Fgl2	FGL2	Fgl2	Fgl2	FGL2	FGL2	31	DC core signature	low expression in Ms	ENSMUSG00000039899	ENSG00000127951	Yes	ortholog_one2one		No	-14.0665	7.21316	1.44671	11.0274	1.14867
Mφ / M = Macrophages
DC/ DCs = dendritic cells

## Sheet: Table S4C
Fold changes and mean log2-expression values of Mφ signature genes comparing endpoint samples of each single Mφ condition against all DC endpoint samples
Human Gene Symbols used in Figure 7B	Minimum over Fold-Changes	Maximum over Fold-Changes	Fold-Change (GC vs. DCs)	Fold-Change (HDL vs. DCs)	Fold-Change (IFNg vs. DCs)	Fold-Change (IFNg+TNF vs. DCs)	Fold-Change (IFNb vs. DCs)	Fold-Change (IFNb+TPP vs. DCs)	Fold-Change (IFNb+TPP+IFNg vs. DCs)	Fold-Change (IL10 vs. DCs)	Fold-Change (IL13 vs. DCs)	Fold-Change (IL4 vs. DCs)	Fold-Change (IL4+upLPS vs. DCs)	Fold-Change (LA vs. DCs)	Fold-Change (LiA vs. DCs)	Fold-Change (M0 vs. DCs)	Fold-Change (OA vs. DCs)	Fold-Change (P3C vs. DCs)	Fold-Change (P3C+PGE2 vs. DCs)	Fold-Change (PA vs. DCs)	Fold-Change (PGE2 vs. DCs)	Fold-Change (SA vs. DCs)	Fold-Change (TNF vs. DCs)	Fold-Change (TNF+P3C vs. DCs)	Fold-Change (TNF+PGE2 vs. DCs)	Fold-Change (TPP vs. DCs)	Fold-Change (sLPS vs. DCs)	Fold-Change (sLPS+IC vs. DCs)	Fold-Change (sLPS+IFN vs. DCs)	Fold-Change (upLPS vs. DCs)	Fold-Change (upLPS+IC vs. DCs)	log2 mean expression (Monocytes)	Std (Monocytes)	log2 mean expression (DCs)	Std (DCs)	log2 mean expression (GC)	Std (GC)	log2 mean expression (HDL)	Std (HDL)	log2 mean expression (IFN)	Std (IFN)	log2 mean expression (IFN+TNF)	Std (IFN+TNF)	log2 mean expression (IFNb)	Std (IFNb)	log2 mean expression (IFNb+TPP)	Std (IFNb+TPP)	log2 mean expression (IFNb+TPP+IFNg)	Std (IFNb+TPP+IFNg)
CD14	4.54643	22.6575	17.0048	11.8179	14.8924	7.93606	10.9107	12.4128	12.1869	22.6575	4.74517	4.54642	14.0844	12.9661	8.32631	15.731	11.2942	12.4591	10.8869	13.606	11.2936	12.6279	11.443	12.2464	11.4641	14.4912	13.4604	19.4192	17.5984	17.228	11.3424	15.0577	0.300815	10.0256	1.58963	14.1134	0.372131	13.5885	0.803526	13.9221	0.351617	13.014	0.827261	13.4732	0.0697162	13.6593	0.103993	13.6328	0.0501119
PLD3	5.0427	22.0264	17.3449	10.1924	14.7752	9.48713	17.5147	6.20991	9.735	16.6483	13.5895	10.2934	8.3149	8.68278	11.7536	12.8038	7.85173	14.9647	16.205	13.0258	22.0264	10.7042	8.06573	8.54817	5.0427	6.05128	7.93622	6.35331	10.95	9.65505	15.5954	7.97507	0.142278	7.55062	0.524396	11.6671	0.139594	10.9	0.271819	11.4357	0.343078	10.7966	0.210464	11.6811	0.718067	10.1852	0.146003	10.8338	0.241373
CAMK1	4.65185	15.969	7.49275	7.96408	8.25066	10.4113	11.9585	6.49232	6.50626	9.70456	7.48924	10.4783	6.25791	14.1307	6.04561	15.969	11.6167	11.9127	12.3586	5.28617	12.589	6.30813	7.85125	6.22628	4.90352	4.65185	7.1873	4.96067	6.09212	7.32844	6.27049	6.52937	0.171569	5.31004	0.97287	8.21554	0.412059	8.30355	0.498884	8.35455	0.465244	8.69012	0.209739	8.89001	0.422839	8.00878	0.138963	8.01187	0.113433
TBXAS1	4.20451	20.1385	20.1385	7.47887	4.20451	6.19857	8.48621	7.77032	6.34389	9.70728	5.24672	7.38172	8.32572	8.95504	6.32734	10.4335	9.89648	8.72234	8.76527	5.95497	10.078	6.65034	6.20498	7.21113	5.7941	7.72676	7.02782	5.48425	9.02362	6.20446	12.2621	10.0709	0.161947	7.02968	1.16221	11.3616	0.184899	9.9325	0.216116	9.10161	0.487843	9.66161	1.0726	10.1148	0.36761	9.98765	0.290678	9.69504	0.216803
CSF3R	3.72764	11.3676	11.3676	6.1302	4.2185	4.14859	5.57691	7.13443	5.78989	10.5281	5.32475	3.94079	4.44847	6.86953	6.99905	7.02592	6.96333	6.00935	5.35265	5.29503	8.82156	4.97719	4.33503	9.26191	3.72764	8.70574	5.43084	8.14908	9.05832	9.48952	7.63838	10.8796	0.0888148	6.57385	0.753331	10.0807	0.335917	9.18978	0.299614	8.65058	0.544108	8.62647	0.243668	9.05331	0.637679	9.40865	0.709501	9.10738	0.326932
PLOD1	2.80608	8.27426	5.58712	4.59412	3.73914	5.09643	8.27426	4.17617	2.80608	6.61268	5.3815	5.5367	4.28132	4.47399	5.28095	5.39307	5.32625	6.06858	5.99586	3.8811	6.73652	4.27816	4.24235	4.0481	3.47308	3.33534	4.0118	3.98698	4.14133	4.27966	5.29527	8.19316	0.176909	7.68573	0.679622	10.1678	0.132283	9.88552	0.275389	9.58844	0.330807	10.0352	0.173343	10.7344	0.136974	9.74791	0.0910074	9.17429	0.228677
CTSD	2.08121	10.2805	7.05571	4.20284	5.4507	4.26948	5.32594	2.97912	4.6789	5.97229	2.19828	2.66506	3.91427	4.31515	2.95712	10.2805	4.33374	7.56502	7.39588	4.97096	7.96317	3.91137	3.27404	3.24523	2.34258	2.70106	4.25936	2.0812	4.13724	4.22284	10.1157	9.13009	0.0688212	6.9518	0.485894	9.77059	0.642705	9.02316	0.495654	9.39824	0.797786	9.04586	1.36915	9.36484	1.1117	8.52668	0.286531	9.17797	0.0429361
FCGR2A	2.17923	5.75364	5.75364	3.57905	3.5301	2.53922	2.23931	5.05343	4.05138	3.3858	2.2186	2.17923	4.55101	4.4961	3.27215	3.19518	3.93086	2.87563	3.78514	3.10157	3.44779	3.44006	3.1222	3.93601	3.9385	5.24055	3.85231	4.68008	5.04469	4.21674	3.87849	11.7031	0.238627	9.27127	1.17751	11.7957	0.153952	11.1108	0.340306	11.091	0.209976	10.6157	0.61623	10.4343	0.244902	11.6085	0.191167	11.2897	0.115891
COMT	2.35514	5.06208	5.06208	3.16323	2.56596	2.88147	4.67445	2.87506	2.35514	3.79169	2.92701	3.19082	3.77856	3.53579	3.29915	3.68183	3.66634	4.07055	3.07934	2.72059	3.58572	2.73049	3.1067	3.03648	2.89225	2.60109	3.02343	2.8594	3.47256	2.97728	3.28733	9.38809	0.0915224	9.81348	0.340435	12.1532	0.0822405	11.4749	0.308495	11.173	0.242986	11.3403	0.603843	12.0383	0.0569277	11.3371	0.28281	11.0493	0.295067
FGD4	1.9984	3.03535	3.03535	2.35948	2.40151	2.41971	2.33734	2.29271	2.45118	2.4401	1.9984	2.31203	2.57783	2.41528	2.36264	2.31387	2.4367	2.42589	2.30536	2.28986	2.2869	2.29152	2.29169	2.39467	2.406	2.43224	2.29713	2.12622	2.30075	2.28798	2.39079	6.73152	0.135604	5.71414	0.140903	7.316	0.278061	6.95261	0.161037	6.97809	0.10559	6.98897	0.073293	6.93901	0.189331	6.91119	0.118509	7.00762	0.0601884
MERTK	-1.00017	12.3817	12.3817	2.14847	1.18928	1.61424	2.54379	2.68514	1.45192	3.53547	1.51152	1.31224	2.17186	2.61944	2.47021	2.6425	2.62299	4.70489	4.78341	1.69486	4.76218	1.65238	1.10927	1.91954	-1.00016	2.4104	1.82177	1.74012	2.85951	2.20201	6.6298	8.97617	0.343636	7.18998	0.457376	10.8201	0.265878	8.29329	0.53526	7.44007	0.424261	7.88084	0.420892	8.53696	0.692581	8.61498	0.809289	7.72794	1.03686
PLA2G15	1.38556	3.64767	3.32548	1.98399	1.51927	1.96868	3.64767	1.51117	1.41674	3.19334	1.78203	2.17927	1.71838	2.35048	1.86197	3.25501	1.93655	3.14556	2.4201	1.99549	2.65462	1.85138	1.81048	1.78548	1.56311	1.40023	1.7294	1.38556	1.99942	1.80664	2.44015	7.12778	0.0950547	6.77344	0.408729	8.507	0.210897	7.76184	0.311859	7.37681	0.222841	7.75067	0.19481	8.64041	0.552784	7.3691	0.202986	7.27602	0.302821
FCGR1A	1.14796	5.61287	1.49669	1.84843	5.61288	1.69369	2.43263	1.28234	2.02455	3.88945	1.26282	1.14796	1.53483	2.2352	1.7506	2.73936	2.1822	2.47641	1.558	1.52163	1.85572	1.70886	2.02964	2.18375	1.51782	1.16017	1.64265	1.15061	2.0173	2.72075	1.33426	7.0623	0.139263	6.50697	0.0847468	7.08874	0.166294	7.39327	0.333824	8.99571	0.38426	7.26714	0.5402	7.78949	0.414469	6.86575	0.396494	7.52457	0.297906
TLR7	1.06094	4.81924	3.70247	1.76444	1.5614	1.78201	4.81924	1.07438	1.06094	2.32472	1.48198	1.72742	1.37994	1.79457	1.93376	2.29764	2.12824	2.6688	1.85293	1.44108	2.30748	1.63108	1.63322	1.51687	1.40652	1.46288	1.64466	1.34394	1.74706	1.91116	1.86692	6.88939	0.190365	6.19658	0.350439	8.08507	0.2719	7.0158	0.170221	6.83943	0.147111	7.03009	0.0388964	8.46539	1.23772	6.30008	0.084197	6.28192	0.0902914
PECR	1.28095	2.61645	1.94894	1.7352	1.59099	1.82521	2.61645	1.55885	1.28095	2.04496	1.77632	1.84285	1.74288	1.72398	1.78012	1.99983	1.80428	2.0429	1.92745	1.68201	2.14357	1.67573	1.66933	1.60498	1.43766	1.52376	1.65223	1.45235	1.64963	1.68033	1.73476	6.72449	0.109576	6.28235	0.284072	7.24504	0.143922	7.07746	0.0489018	6.95228	0.0692633	7.15042	0.027743	7.66996	0.198302	6.92284	0.151635	6.63956	0.154024
TSPAN14	1.26484	2.13829	2.13829	1.50648	1.66686	1.49679	1.57821	1.30303	1.66252	1.65925	1.48801	1.33999	1.38629	1.58264	1.43688	1.69544	1.55369	1.86888	1.26709	1.44307	1.60975	1.54039	1.52596	1.56845	1.26484	1.35941	1.43515	1.309	1.51622	1.6655	1.56587	6.83109	0.130748	6.6567	0.116338	7.75316	0.113597	7.24788	0.197633	7.39384	0.176441	7.23857	0.109637	7.315	0.190325	7.03857	0.232345	7.39007	0.114682
TMEM77	1.23912	1.84281	1.84281	1.4947	1.52874	1.29328	1.76699	1.41444	1.3361	1.61253	1.4048	1.35972	1.66865	1.53765	1.61034	1.49608	1.60027	1.72375	1.23912	1.3771	1.43022	1.38603	1.53381	1.55944	1.47938	1.40565	1.52343	1.63323	1.72748	1.45231	1.60128	7.9489	0.219998	7.95601	0.286454	8.83792	0.167081	8.53586	0.0822891	8.56836	0.234992	8.32705	0.0938058	8.77731	0.135228	8.45624	0.134896	8.37404	0.192674
TLR4	-1.09603	3.97875	3.97875	1.49021	1.63554	1.17063	1.88257	1.29452	1.35794	2.00911	1.20683	1.34437	1.12925	1.5412	1.46667	1.97672	1.56938	1.99558	1.70313	1.466	2.14422	1.36397	1.22727	1.53233	1.05246	1.14387	1.32789	-1.09603	1.89703	1.81918	1.57421	8.97935	0.243703	7.56196	0.910841	9.55428	0.0913834	8.13748	0.117007	8.27173	0.360081	7.78924	0.365593	8.47467	0.412878	7.93438	0.221249	8.00338	0.0383677
TPP1	-1.33344	1.981	1.92185	1.30133	1.45251	1.74793	1.981	1.11015	1.00207	1.39936	1.34527	1.40218	1.08502	1.34544	1.17957	1.57738	1.42851	1.57307	1.6538	1.27748	1.76883	1.19578	1.09941	1.18335	1.01792	1.06228	1.20804	-1.33344	-1.03216	1.36462	1.38781	11.2387	0.0868925	10.5032	0.745473	11.4457	0.176505	10.8832	0.220483	11.0418	0.222946	11.3089	0.0837367	11.4895	0.549813	10.654	0.0663089	10.5062	0.122968
PCYOX1	1.02953	1.49979	1.04749	1.26178	1.1611	1.15806	1.05567	1.35246	1.40701	1.18758	1.31435	1.29742	1.02953	1.27354	1.38549	1.28981	1.35504	1.12089	1.368	1.17702	1.13187	1.13449	1.21073	1.26532	1.31605	1.49979	1.29305	1.19508	1.37479	1.36857	1.24672	6.89472	0.0878155	7.22353	0.24894	7.29046	0.346939	7.55899	0.195112	7.43902	0.222512	7.43523	0.0968717	7.30168	0.11842	7.65911	0.337981	7.71616	0.268275
DOK3	1.04222	1.398	1.398	1.19177	1.10393	1.20677	1.21817	1.24151	1.11922	1.28343	1.04823	1.04309	1.27516	1.22691	1.12666	1.35561	1.21896	1.33333	1.23096	1.17279	1.36167	1.20868	1.1219	1.20186	1.04222	1.18351	1.20953	1.08743	1.17695	1.26777	1.28245	7.11378	0.069947	6.67762	0.187302	7.16098	0.129976	6.93072	0.196633	6.82026	0.0904429	6.94876	0.308079	6.96233	0.100507	6.98972	0.136077	6.84011	0.0557666
TOM1	-1.21367	1.84962	-1.00327	1.18638	1.18665	-1.04505	-1.21367	1.25907	1.60962	1.2884	-1.19805	-1.15715	1.00624	1.0514	1.03673	1.0348	-1.10985	-1.08121	1.16777	1.62632	-1.03413	1.41334	1.10694	1.38076	1.40686	1.84962	1.31847	1.73661	1.47091	1.48957	1.10001	10.0382	0.237965	8.7915	0.291683	8.78678	0.159332	9.03806	0.120819	9.03839	0.158372	8.72792	0.338596	8.51213	0.34606	9.12386	0.292713	9.47821	0.126268
BLVRB	-1.15831	2.12944	2.12944	1.12882	1.06185	1.08255	1.39736	1.0194	1.00978	1.37277	1.4678	1.31425	1.17302	1.00917	1.20363	1.14844	1.12959	1.55432	1.25678	1.17812	1.44219	1.08568	1.09234	1.00212	-1.15831	-1.15531	-1.08574	-1.15681	1.17707	-1.01779	1.33179	7.73662	0.0867088	7.51181	0.381602	8.60228	0.0836978	7.68663	0.163456	7.59839	0.225362	7.62625	0.157314	7.99452	0.55571	7.53953	0.159327	7.52585	0.181454
MR1	-1.19015	1.60766	1.29546	1.11632	1.60765	1.1459	1.20939	-1.19015	1.36901	1.21272	-1.11609	-1.05768	1.09668	1.04984	1.04283	1.1611	1.15731	1.20543	1.15551	1.17048	1.12646	1.07541	1.03614	1.12225	1.10989	1.00757	1.11914	1.02315	1.08751	1.16767	1.25517	7.92584	0.0582397	7.96158	0.331925	8.33504	0.115638	8.12033	0.240501	8.64654	0.136503	8.15806	0.664778	8.23586	0.134287	7.71043	0.146373	8.41471	0.102065
GLUL	-1.36428	3.0922	3.0922	1.03249	1.1328	1.11458	1.18372	-1.00417	-1.071	1.13918	-1.35371	-1.36428	1.30932	1.11258	1.07618	1.17964	1.03783	2.05114	1.2976	1.01092	1.4231	-1.05369	-1.25087	-1.0422	-1.35879	-1.17445	-1.07745	-1.23424	-1.04555	-1.03471	2.03173	7.43131	0.118303	7.25389	0.330227	8.88253	0.299419	7.30001	0.284598	7.43379	0.212397	7.4104	0.129248	7.49722	0.499329	7.24788	0.29659	7.15493	0.152782
ARSG	-1.13954	1.165	1.04033	1.01262	-1.06654	-1.03016	-1.11756	1.165	-1.00396	1.00953	-1.00533	1.03407	1.05735	1.04568	-1.02564	-1.0241	1.02668	-1.05082	-1.04677	-1.00047	-1.13954	1.01685	1.01473	1.08873	1.0897	1.13759	1.01304	-1.07389	1.05633	-1.00473	-1.04732	7.0961	0.12438	6.87067	0.236251	6.9277	0.0558915	6.88876	0.0869722	6.77773	0.132858	6.82779	0.0623758	6.71032	0.266355	7.091	0.0664039	6.86497	0.176345
MYO7A	-1.55258	2.22239	2.22239	1.00642	-1.19867	-1.08015	1.54062	-1.25485	-1.2044	1.3033	-1.25785	-1.06425	1.11302	1.12744	-1.04671	1.17557	1.16073	1.76967	1.49364	-1.13781	1.95142	-1.07189	-1.21996	-1.32699	-1.55258	-1.22751	-1.07492	-1.13216	1.09406	-1.15303	1.4606	7.25652	0.112166	7.01546	0.273929	8.16758	0.300451	7.02469	0.138705	6.75403	0.134327	6.90423	0.240349	7.63898	0.421863	6.68795	0.0740223	6.74715	0.125197
PTPLAD2	-1.29555	1.34483	-1.29555	1.00062	-1.21629	-1.16777	-1.17153	1.17475	-1.0009	-1.08455	1.20512	-1.05104	-1.13791	-1.04127	1.11818	-1.05855	-1.05872	1.01096	1.08	1.02775	1.06058	-1.00759	-1.10791	-1.00524	-1.03791	1.24819	1.04753	1.34483	1.16921	1.07799	-1.04772	8.07634	0.100943	7.99161	0.170374	7.61804	0.109296	7.9925	0.355044	7.70911	0.237464	7.76785	0.275237	7.76321	0.164985	8.22396	0.116755	7.99031	0.205026
CD164	-1.17598	1.2997	1.2997	-1.02993	1.0441	-1.05939	1.08086	-1.17598	-1.00415	1.10111	1.00307	-1.07925	-1.00819	-1.10641	1.07223	-1.06133	-1.08683	-1.02237	-1.03542	1.00435	-1.01784	-1.01738	-1.01405	-1.02761	1.01784	-1.15471	-1.05306	-1.06033	-1.00129	-1.03891	-1.01795	7.49752	0.106106	7.29476	0.120487	7.67294	0.0929258	7.25221	0.137547	7.35702	0.254475	7.21153	0.327816	7.40694	0.16659	7.06091	0.224369	7.28879	0.291155
CTSL2	-1.23407	1.12315	1.00125	-1.04822	-1.03538	1.12315	-1.07533	-1.01424	-1.05601	-1.16133	1.0325	-1.00691	-1.09579	-1.0482	-1.03311	-1.06358	-1.03019	-1.00203	-1.04588	-1.05687	-1.02778	-1.08314	-1.06599	-1.04285	-1.04311	-1.07567	-1.05999	-1.09192	-1.23407	-1.02925	-1.09815	6.57955	0.061865	6.61537	0.0696718	6.61716	0.0721679	6.54743	0.077012	6.56521	0.0666624	6.78292	0.383173	6.51058	0.110735	6.59497	0.0716557	6.53674	0.0681179
FER	-1.14424	-1.02045	-1.05236	-1.08537	-1.085	-1.06415	-1.10985	-1.12895	-1.02045	-1.12434	-1.13908	-1.07111	-1.08739	-1.06965	-1.09487	-1.09107	-1.08181	-1.05829	-1.0364	-1.07513	-1.05698	-1.11999	-1.09136	-1.13858	-1.14424	-1.07384	-1.09428	-1.07731	-1.10701	-1.08191	-1.09248	6.81275	0.0610983	6.87175	0.171776	6.79812	0.0886411	6.75356	0.127205	6.75406	0.0842122	6.78204	0.0288347	6.72138	0.104157	6.69676	0.0857682	6.84254	0.168619
C10orf128	-1.64685	1.31105	1.31105	-1.22344	-1.43119	-1.14696	-1.06629	-1.29403	-1.3272	1.03434	-1.18509	-1.08766	-1.31993	-1.1274	-1.25282	-1.03957	-1.19949	-1.0923	1.06904	-1.28673	-1.00718	-1.21944	-1.31313	-1.40807	-1.31771	-1.52635	-1.3526	-1.64685	-1.30503	-1.34547	1.05529	6.89752	0.124339	7.18551	0.322006	7.57623	0.247921	6.89456	0.266385	6.66829	0.122287	6.9877	0.0479205	7.09291	0.0469485	6.81364	0.0940416	6.77712	0.0841579
LAMP2	-1.54515	-1.02993	-1.31911	-1.26151	-1.24038	-1.54515	-1.16392	-1.30415	-1.32257	-1.06203	-1.13967	-1.32574	-1.16873	-1.53685	-1.03192	-1.19067	-1.31333	-1.12181	-1.26127	-1.21257	-1.08265	-1.26412	-1.31276	-1.29394	-1.31339	-1.46133	-1.28597	-1.2993	-1.02993	-1.29459	-1.05098	10.9944	0.0908098	10.7921	0.301684	10.3925	0.207461	10.4569	0.186801	10.4813	0.206761	10.1643	0.57889	10.5731	0.397927	10.409	0.215216	10.3887	0.204211
TCN2	-1.99282	2.94128	2.94128	-1.27389	-1.28209	-1.23799	1.03448	-1.63467	-1.30824	-1.31947	-1.5749	-1.22288	-1.13511	-1.30265	-1.32547	-1.2012	-1.30084	1.09537	1.02348	-1.21334	1.46257	-1.26563	-1.48776	-1.55041	-1.99282	-1.61703	-1.4163	-1.84404	-1.31083	-1.76398	1.36623	7.5078	0.0668263	7.44697	0.48987	9.00341	0.536821	7.09773	0.22108	7.08847	0.14168	7.13897	0.420806	7.49588	1.15368	6.73797	0.088912	7.05934	0.400496
NLN	-1.58893	1.14293	-1.02589	-1.27948	-1.32389	-1.29977	1.12276	-1.48007	-1.58893	-1.24365	-1.39527	-1.22498	-1.19888	-1.22013	-1.37437	-1.19064	-1.19384	1.14293	-1.22122	-1.30605	-1.14933	-1.37695	-1.33212	-1.3963	-1.43835	-1.48818	-1.3128	-1.38474	-1.25951	-1.45427	-1.03011	7.63974	0.10331	7.33917	0.366689	7.3023	0.219276	6.98361	0.163285	6.93439	0.104202	6.96092	0.15403	7.50622	0.177061	6.7735	0.0626299	6.67112	0.120054
PLA2G4A	-1.57608	-1.06829	-1.54539	-1.37004	-1.37017	-1.40634	-1.32537	-1.49791	-1.29532	-1.57608	-1.06829	-1.24899	-1.41792	-1.40523	-1.16847	-1.52663	-1.34671	-1.31391	-1.38094	-1.50631	-1.37538	-1.34088	-1.42139	-1.40532	-1.33954	-1.36233	-1.35199	-1.41803	-1.33467	-1.45641	-1.18804	7.25106	0.0552025	7.23304	0.141704	6.60507	0.140679	6.77882	0.150033	6.77868	0.0747053	6.7411	0.0982715	6.82664	0.190077	6.65009	0.0394574	6.85974	0.202325
SQRDL	-2.44814	-1.06696	-2.44814	-1.80286	-1.06696	-1.69263	-1.90176	-2.0987	-1.46817	-1.64881	-1.97322	-1.89343	-1.76339	-1.77853	-1.90318	-1.88943	-2.02913	-1.88746	-2.29139	-1.57615	-2.35741	-1.78804	-1.41219	-1.89317	-1.58493	-2.08616	-1.82512	-1.90886	-1.92026	-1.74335	-2.15486	9.28602	0.0480317	9.34873	0.276538	8.05705	0.132404	8.49845	0.160506	9.25522	0.172614	8.58947	0.185586	8.4214	0.395373	8.27924	0.297158	8.79471	0.26412
SEPP1	-8.1461	4.85231	4.85231	-2.57646	-5.43932	-2.54907	-1.37852	-3.43138	-3.61568	1.18318	-3.65354	-2.52053	-2.74918	-2.53294	-2.44374	-1.51773	-1.91931	1.68706	1.23959	-3.39732	2.188	-2.86367	-5.01484	-5.16863	-8.1461	-5.74501	-3.28784	-6.5737	-2.60415	-3.21207	1.04752	7.3325	0.100481	8.71409	1.14999	10.9928	0.157023	7.34869	0.0805068	6.27066	0.380961	7.36411	0.104113	8.25096	2.12217	6.9353	0.0685923	6.85982	0.0467408
FLJ20489	-3.98791	-1.98724	-2.35925	-2.98135	-3.12313	-3.16675	-2.49567	-3.17796	-3.34122	-2.49489	-3.70015	-3.33216	-2.16942	-2.86194	-2.92718	-2.35162	-2.90148	-1.98725	-2.63978	-3.12451	-2.06457	-3.04077	-3.31222	-3.42591	-3.98791	-3.62668	-3.0804	-3.47755	-2.80681	-3.53978	-2.08064	8.55782	0.0644115	8.76228	0.357428	7.52395	0.0934595	7.18631	0.260541	7.11929	0.0872138	7.09928	0.411926	7.44285	0.447328	7.09418	0.190615	7.0219	0.0951842
ABCA1	-13.2242	-5.20847	-11.8456	-8.07014	-8.13038	-11.3764	-13.2242	-6.35573	-6.25328	-8.07271	-7.89635	-10.6867	-10.2969	-7.36155	-9.54852	-8.38523	-12.3558	-7.57518	-6.07911	-5.20847	-7.1506	-7.65775	-10.1542	-8.55465	-9.79454	-5.92762	-7.34905	-6.19936	-5.72479	-5.78271	-9.14084	12.7122	0.231557	14.0502	0.589973	10.4839	0.108087	11.0376	0.717708	11.0269	0.313525	10.5422	0.22285	10.3251	0.408295	11.3821	0.340434	11.4056	0.192484
Mφ / M = Macrophages
DC/ DCs = dendritic cells
[truncated: 44 more columns]

## Sheet: Table S4D
Fold changes and mean log2-expression values of DC signature genes comparing all DC endpoint samples against endpoint samples of each single Mφ condition
Human Gene Symbols used in Figure 7C	Minimum over Fold-Changes	Maximum over Fold-Changes	Fold-Change (DCs vs. GC)	Fold-Change (DCs vs. HDL)	Fold-Change (DCs vs. IFNg)	Fold-Change (DCs vs. IFNg+TNF)	Fold-Change (DCs vs. IFNb)	Fold-Change (DCs vs. IFNb+TPP)	Fold-Change (DCs vs. IFNb+TPP+IFNg)	Fold-Change (DCs vs. IL10)	Fold-Change (DCs vs. IL13)	Fold-Change (DCs vs. IL4)	Fold-Change (DCs vs. IL4+upLPS)	Fold-Change (DCs vs. LA)	Fold-Change (DCs vs. LiA)	Fold-Change (DCs vs. M0)	Fold-Change (DCs vs. OA)	Fold-Change (DCs vs. P3C)	Fold-Change (DCs vs. P3C+PGE2)	Fold-Change (DCs vs. PA)	Fold-Change (DCs vs. PGE2)	Fold-Change (DCs vs. SA)	Fold-Change (DCs vs. TNF)	Fold-Change (DCs vs. TNF+P3C)	Fold-Change (DCs vs. TNF+PGE2)	Fold-Change (DCs vs. TPP)	Fold-Change (DCs vs. sLPS)	Fold-Change (DCs vs. sLPS+IC)	Fold-Change (DCs vs. sLPS+IFNg)	Fold-Change (DCs vs. upLPS)	Fold-Change (DCs vs. upLPS+IC)	log2 mean expression (Monocytes)	Std (Monocytes)	log2 mean expression (DCs)	Std (DCs)	log2 mean expression (GC)	Std (GC)	log2 mean expression (HDL)	Std (HDL)	log2 mean expression (IFNg)	Std (IFNg)	log2 mean expression (IFNg+TNF)	Std (IFNg+TNF)	log2 mean expression (IFNb)	Std (IFNb)	log2 mean expression (IFNb+TPP)	Std (IFNb+TPP)	log2 mean expression (IFNb+TPP+IFNg)	Std (IFNb+TPP+IFNg)
ADAM19	11.3424	124.448	124.448	41.2222	93.4517	36.9664	43.2462	33.5534	48.2734	112.81	21.2675	22.3196	11.3424	34.8424	54.8066	65.5137	27.5172	123.556	35.1189	65.2727	67.4425	32.8325	32.4504	47.4386	12.1472	35.6594	30.332	21.3028	45.9678	76.1232	117.829	10.4112	0.25836	13.6256	1.06822	6.66616	0.526524	8.26021	0.681504	7.07941	0.596128	8.41742	0.981848	8.19106	0.637582	8.55718	1.19687	8.03241	0.741733
CCR7	9.23666	87.8665	49.0687	27.7052	39.4694	29.7087	79.5262	21.8663	12.2292	47.6217	51.2027	33.7129	14.0416	39.8651	34.2276	45.5079	32.8801	87.8665	28.4783	21.0679	59.8997	19.1359	33.0878	24.2295	9.23666	10.0555	16.8622	10.1391	25.8368	42.9975	30.9666	8.25166	0.407464	12.4586	2.4556	6.84189	0.350712	7.66653	0.279489	7.15596	0.777963	7.5658	1.07489	6.14526	0.36698	8.00799	1.24985	8.84636	0.223321
TRAF1	12.0398	37.8029	30.1301	22.6649	25.1218	23.3938	32.3689	18.8588	19.073	27.357	25.8485	22.9964	20.8242	29.8676	25.8736	26.1227	26.2644	32.5464	28.5369	17.076	37.8029	19.7657	21.5146	19.6427	12.0398	17.9319	19.4742	14.4757	21.9587	24.4631	25.3382	8.98784	0.22297	11.3839	1.32172	6.47076	0.0641535	6.8815	0.16744	6.73302	0.112931	6.83583	0.176719	6.36735	0.134494	7.14672	0.264507	7.13043	0.158124
ZBTB46	4.55925	8.83857	8.83857	6.22032	7.72099	6.78029	8.8119	5.46192	5.00062	6.59342	5.07413	4.99549	6.74459	6.10142	6.638	7.42111	6.20786	8.72254	5.86535	6.14416	7.17378	6.11522	6.26533	6.32281	4.55925	5.19899	5.96963	5.74069	5.7066	6.36583	7.92953	8.27845	0.168638	10.2138	0.509385	7.07003	0.172276	7.57686	0.34176	7.26506	0.2881	7.4525	0.130516	7.07439	0.343951	7.76444	0.360958	7.89174	0.168519
GPR132	2.57883	8.04207	4.98658	5.05171	6.77575	5.33234	6.54993	4.46601	4.40717	5.48356	8.04207	5.95614	4.11021	4.71204	5.9883	5.62234	5.64483	7.2971	5.26557	4.56422	6.7071	4.48253	5.059	4.7413	3.14101	3.70871	4.15363	2.57883	4.78586	5.70948	4.71191	8.49605	0.153914	9.73303	0.811933	7.41498	0.332721	7.39626	0.179695	6.97265	0.234047	7.31827	0.208982	7.02156	0.344893	7.57405	0.0945763	7.59318	0.218402
ANPEP	2.63585	9.3341	3.78774	4.451	4.82492	3.12019	4.40772	4.51024	4.43565	4.41292	6.04894	4.55934	2.63585	3.10922	6.57221	2.93282	3.08875	4.05994	2.68695	5.87257	3.91079	5.14772	4.7513	6.00477	5.05934	4.89786	3.93471	9.3341	6.3494	5.27188	7.49774	10.888	0.320277	11.6268	0.829667	9.70546	0.185956	9.47267	0.579079	9.35629	0.578192	9.98516	0.903987	9.48676	0.804728	9.45359	0.174226	9.47765	0.248118
SLAMF7	1.81263	4.52175	4.52175	3.24906	1.94206	3.57079	4.28395	4.41693	1.81263	4.10948	3.28147	3.57496	3.17778	3.70188	3.49181	3.94603	3.82257	3.55254	3.34045	2.57034	3.38759	3.06296	3.24269	2.96803	3.08632	3.34067	3.01762	2.82127	2.95632	3.25322	3.35063	7.87656	0.0995844	8.3779	0.524644	6.20102	0.189891	6.67788	0.145882	7.42031	0.396558	6.54166	0.527412	6.27896	0.11596	6.23486	0.071333	7.51982	0.43129
RAB30	2.37999	3.1786	2.98899	2.8042	3.03602	2.63303	2.72031	2.83877	2.85548	3.15805	2.79293	2.37999	2.46644	2.84195	2.88278	2.9465	2.66748	2.92845	2.80258	2.84393	2.76322	2.89198	2.82291	2.89776	2.48136	2.9255	2.83467	2.93508	2.9865	3.1786	2.65305	6.56198	0.0418187	8.08698	0.564117	6.50732	0.168397	6.59939	0.0878288	6.4848	0.100651	6.69026	0.0726102	6.64321	0.129611	6.58172	0.00819441	6.57325	0.0839835
RUNX3	1.50707	4.01934	3.85959	2.39069	2.65051	2.15251	4.01934	2.04136	1.66531	2.4305	2.15969	2.13846	2.4454	2.5873	2.35684	2.99542	2.33097	3.40251	1.50707	2.43784	2.27691	2.26671	2.49987	3.28428	1.89696	1.76418	2.41384	2.27251	2.65523	2.45584	2.9674	9.70896	0.228798	10.4383	0.743628	8.48988	0.187822	9.1809	0.280393	9.03205	0.321383	9.33231	0.374765	8.43137	0.253201	9.4088	0.241603	9.70253	0.442929
SPINT2	1.38713	4.4462	2.74631	2.34076	4.4462	2.65294	2.58718	2.06258	2.40344	2.42089	1.38713	1.52648	1.68056	1.98611	2.4891	2.41057	1.97256	2.47053	1.88842	2.95571	1.77385	2.29123	3.04226	2.44113	2.48253	2.11538	2.78104	2.42701	2.06532	3.02572	2.75854	8.33414	0.178781	11.0604	0.307152	9.6029	0.325034	9.83341	0.385422	8.90782	0.176363	9.6528	0.325273	9.68901	0.340012	10.0159	0.13202	9.79529	0.318267
P2RY10	1.64654	2.88488	2.36351	2.30605	2.36173	2.24145	2.45139	1.97588	2.53184	2.37525	2.36211	2.57376	1.64654	2.40004	2.40523	2.41638	2.4174	2.88487	2.02262	2.26695	2.60331	2.00047	2.45853	2.38929	1.66419	2.07678	2.26316	2.2427	2.37252	2.49419	2.53649	6.57961	0.0992117	7.84595	0.813243	6.60502	0.106306	6.64053	0.128726	6.60611	0.128846	6.68152	0.11177	6.55235	0.0938431	6.86346	0.506271	6.50577	0.0178596
KMO	1.4457	3.10707	2.40857	2.14558	2.51387	2.47806	2.82736	1.4457	2.41642	2.52079	2.31568	2.60572	2.38521	2.19624	1.9618	1.97685	2.14824	3.00214	3.10707	2.22462	2.91252	2.12713	1.81433	1.5348	1.77978	1.73988	1.98209	1.49404	1.8577	1.74507	2.49764	8.62438	0.197595	8.54347	0.183913	7.27529	0.140349	7.4421	0.117466	7.21356	0.217112	7.23426	0.389275	7.04401	0.414671	8.0117	0.176773	7.2706	0.18261
HLA-DQB2	1.27258	1.77265	1.27258	1.55807	1.61399	1.5682	1.5639	1.36435	1.77265	1.53202	1.64493	1.50711	1.62411	1.55179	1.55375	1.52437	1.55051	1.4482	1.44608	1.58324	1.31126	1.53405	1.64839	1.5912	1.6679	1.62889	1.56215	1.72395	1.548	1.59685	1.53179	6.61918	0.165919	7.2724	0.571168	6.92464	0.238088	6.63264	0.122368	6.58177	0.0795324	6.62329	0.128619	6.62725	0.23297	6.82418	0.303126	6.44649	0.0447698
CIITA	-1.03497	1.79366	-1.03497	1.42403	1.38738	1.55434	1.15124	1.46925	1.70722	1.5225	1.43886	1.25165	1.27984	1.35805	1.28466	1.42932	1.3502	1.23713	-1.02682	1.57581	-1.00383	1.50354	1.79095	1.76005	1.549	1.62923	1.49688	1.79366	1.30464	1.73625	1.22766	6.50216	0.11414	7.52355	0.348005	7.57314	0.081886	7.01357	0.201444	7.05118	0.164652	6.88724	0.0838643	7.32035	0.324389	6.96847	0.489459	6.75189	0.151358
GPR68	-1.43703	3.99145	2.76141	1.36224	1.31737	1.22566	1.76608	1.25558	1.14	1.33973	1.66616	1.78095	1.80583	1.15784	1.57768	1.30567	1.3312	1.87025	1.22853	1.43846	2.02854	1.29962	1.20201	1.85163	-1.43703	-1.0163	1.0793	1.08378	1.51403	-1.24193	3.99145	8.13119	0.0842762	9.05136	0.577999	7.58596	0.53117	8.60538	0.357911	8.6537	0.389395	8.7578	0.375787	8.23081	1.06272	8.72301	0.352824	8.86233	0.371447
FLT3	1.08027	1.48435	1.08027	1.32747	1.32512	1.18717	1.27083	1.29259	1.42405	1.47205	1.34986	1.34447	1.201	1.40248	1.42303	1.33063	1.24359	1.30121	1.215	1.3217	1.16525	1.34721	1.3726	1.4401	1.34994	1.38159	1.35232	1.31518	1.48435	1.3775	1.35295	6.56724	0.213709	7.06893	0.747089	6.95754	0.0291817	6.66026	0.129526	6.66281	0.0814014	6.82141	0.232416	6.72316	0.348471	6.69867	0.121183	6.55893	0.165627
DPP4	-1.06081	1.41842	1.07707	1.19248	1.26456	1.18341	1.18061	1.19367	1.20326	1.00456	1.36813	1.26455	1.20337	1.21849	1.18178	1.05231	1.2032	1.1491	1.05722	1.17925	-1.02696	1.18276	1.21406	1.28712	1.41842	1.29127	1.19029	1.08378	1.20161	1.25894	-1.06081	6.83104	0.0698058	6.911	0.194335	6.80388	0.0708035	6.65704	0.0661666	6.57236	0.0921634	6.66805	0.0534445	6.67147	0.149985	6.6556	0.0549248	6.64405	0.0272404
CBFA2T3	1.07539	1.23949	1.21884	1.1743	1.16223	1.18084	1.18028	1.1189	1.2262	1.20219	1.07539	1.1828	1.22472	1.17984	1.15257	1.21727	1.18167	1.23386	1.18529	1.17723	1.23949	1.17017	1.15077	1.16888	1.09491	1.17616	1.18403	1.13727	1.1678	1.12457	1.16162	6.82567	0.0792461	6.86961	0.163462	6.5841	0.0939229	6.63781	0.11224	6.65271	0.0994663	6.6298	0.0171953	6.63048	0.105302	6.70753	0.157865	6.57542	0.159617
BCL11A	-1.16605	1.52782	1.52782	1.15106	1.41689	1.03145	1.49306	1.19105	-1.16604	1.47414	1.04118	1.02822	1.37945	1.28785	1.21008	1.11428	1.39397	1.30526	1.41713	-1.06484	1.19219	1.00244	-1.0604	1.13865	1.26533	1.02309	1.04644	1.0105	1.28453	1.1197	1.26431	7.51838	0.242179	8.15249	0.371702	7.54102	0.360658	7.94953	0.381025	7.64976	0.101442	8.10781	0.895138	7.57422	0.145533	7.90026	0.458999	8.37411	0.256896
ASS1	1.10589	1.20048	1.10589	1.14767	1.14902	1.14595	1.15532	1.1591	1.12883	1.17304	1.13604	1.15293	1.18606	1.16428	1.17055	1.14567	1.14656	1.13264	1.20048	1.14425	1.12153	1.11797	1.15723	1.12861	1.13154	1.15584	1.12571	1.17045	1.1494	1.13574	1.13198	6.63606	0.0619787	6.72801	0.103507	6.58281	0.0541576	6.5293	0.10704	6.5276	0.0813307	6.53147	0.0698525	6.51972	0.120014	6.515	0.127168	6.55318	0.0549265
JAK2	-1.96613	1.5914	1.15608	1.13791	-1.96613	-1.04464	1.24867	1.30059	-1.10221	1.49885	-1.09445	-1.02681	1.09969	1.28603	1.02307	1.47511	1.10687	1.17604	1.24112	1.12436	1.15367	1.21224	1.11122	1.06757	1.03509	1.5914	1.22511	1.57744	1.35263	1.20989	1.37748	7.85817	0.354239	7.96753	0.345822	7.75829	0.184542	7.78115	0.111376	8.94289	0.298556	8.03053	1.0936	7.64715	0.100741	7.58837	0.0260054	8.10794	0.328416
HLA-B	-1.87746	1.46965	1.15041	-1.01802	-1.87746	-1.21577	1.0529	1.11249	-1.2358	1.01256	1.46965	1.20965	-1.0533	-1.10699	1.24466	-1.11694	-1.0807	-1.00461	1.21599	-1.02127	1.0151	-1.04596	-1.01571	-1.16238	-1.10211	1.17768	-1.10115	-1.04198	1.17311	-1.14683	1.14416	13.3655	0.117744	12.781	0.39644	12.5789	0.0802068	12.8068	0.336323	13.6898	0.26725	13.0629	0.259986	12.7067	0.229767	12.6272	0.189681	13.0865	0.111136
KIT	-1.14693	1.0244	-1.01391	-1.0586	-1.14693	-1.05895	-1.05917	-1.06287	-1.05378	1.0244	-1.10414	-1.0602	-1.05174	-1.08124	-1.06198	-1.0397	-1.04034	-1.05478	-1.07334	-1.04309	-1.03223	-1.10178	-1.03143	-1.03469	-1.07879	-1.0755	-1.0633	-1.0427	-1.05825	-1.0419	-1.07222	6.49202	0.0636645	6.55012	0.0852652	6.57006	0.0172911	6.63228	0.111256	6.74791	0.0855248	6.63276	0.0796721	6.63306	0.0814112	6.63809	0.13557	6.6257	0.0400304
HLA-DRB1	-2.54767	2.27007	-1.30004	-1.05938	-1.20675	-2.54767	-1.32522	-1.0001	1.11474	-1.22801	-1.25072	-1.29307	-1.07343	-1.0861	-1.10293	-1.27046	-1.08677	-1.2569	-1.62702	1.0051	-1.19746	-1.06928	1.09266	-1.02922	1.13197	1.28621	1.32924	-1.01098	2.27007	1.06125	-1.04504	7.43146	1.94074	9.57387	2.13641	9.95243	3.46571	9.65709	2.36093	9.845	1.17072	10.9231	2.47368	9.98011	1.82881	9.57402	1.51166	9.41716	1.47878
TBC1D8	-1.67639	1.4269	-1.06942	-1.07508	-1.02082	-1.04841	1.4269	-1.38195	-1.28299	1.1121	1.02643	1.12799	-1.15611	1.04047	1.03435	1.15175	1.05109	1.34696	-1.13355	-1.35621	1.15938	-1.07302	1.04404	-1.15151	-1.46528	-1.67639	-1.14191	-1.42759	-1.10243	-1.12323	1.00201	8.18695	0.277611	7.61942	0.811383	7.71624	0.0895005	7.72386	0.171805	7.64914	0.149533	7.68761	0.346655	7.10653	0.227554	8.08612	0.322556	7.97893	0.274112
CNN2	-1.73249	1.19759	-1.64288	-1.1346	1.19296	1.16955	-1.10883	-1.08657	-1.2123	-1.55941	-1.41346	-1.39994	1.03753	-1.13972	-1.42376	-1.07567	-1.30065	-1.47633	-1.53334	1.06656	-1.73249	-1.00303	1.19759	-1.00272	1.09918	-1.16448	1.04936	1.08886	-1.50559	-1.11765	-1.07228	8.77029	0.123701	8.09159	0.393346	8.80782	0.109681	8.27378	0.0834977	7.83704	0.170606	7.86564	0.206392	8.24062	0.465427	8.21137	0.380151	8.36933	0.624254
BRI3BP	-1.50964	1.11826	-1.06032	-1.14497	-1.01496	-1.20444	-1.25088	-1.11298	-1.07815	-1.12365	-1.50964	-1.39527	-1.08827	-1.32004	-1.39337	-1.11394	-1.28477	-1.19791	-1.25784	1.11826	-1.22907	-1.06251	-1.05554	-1.11319	-1.15094	-1.09472	-1.06083	-1.02762	-1.08843	-1.0936	-1.12653	6.48668	0.141308	7.27263	0.326227	7.35714	0.123666	7.46794	0.242705	7.29405	0.152986	7.541	0.231538	7.59557	0.118368	7.42706	0.0985674	7.3812	0.167994
GPR82	-1.41316	1.09834	-1.27531	-1.15516	-1.06705	-1.1506	-1.41316	-1.12042	1.02717	-1.19299	-1.07912	-1.12769	-1.08006	-1.36807	-1.28499	-1.30026	-1.40271	-1.32436	-1.36312	1.09834	-1.40758	1.04465	-1.05649	-1.09301	-1.02165	-1.10395	-1.16773	-1.05144	-1.15974	-1.21338	-1.16735	6.60983	0.0697992	6.61406	0.0991745	6.96491	0.133143	6.82216	0.157727	6.70769	0.0591957	6.81645	0.0738641	7.11299	0.369389	6.7781	0.304992	6.57539	0.0486672
GPR114	-1.3538	-1.14342	-1.24552	-1.24546	-1.24635	-1.20819	-1.19303	-1.29395	-1.25145	-1.2322	-1.14342	-1.20959	-1.33009	-1.2458	-1.29801	-1.23098	-1.27112	-1.2059	-1.22233	-1.19196	-1.3538	-1.2522	-1.22898	-1.31543	-1.19903	-1.25399	-1.27097	-1.32665	-1.28387	-1.21694	-1.27562	6.48629	0.107416	6.39387	0.130933	6.71062	0.0340353	6.71055	0.22838	6.71158	0.0274781	6.66673	0.0352502	6.64851	0.151413	6.76566	0.211119	6.71748	0.196206
2006-09-01	-1.68713	-1.23642	-1.28292	-1.45547	-1.49023	-1.35371	-1.26167	-1.68713	-1.4485	-1.4167	-1.39292	-1.55522	-1.41006	-1.61302	-1.34944	-1.48014	-1.61072	-1.2846	-1.58459	-1.36734	-1.4266	-1.31052	-1.3236	-1.5169	-1.61785	-1.4896	-1.45845	-1.49011	-1.56489	-1.47436	-1.23642	6.94159	0.106218	6.76848	0.343622	7.12791	0.0475426	7.30997	0.305144	7.34401	0.223745	7.20539	0.385826	7.10382	0.3269	7.52305	0.340121	7.30304	0.218099
NAPSA	-1.88078	-1.46821	-1.57133	-1.57426	-1.53446	-1.5303	-1.75209	-1.51665	-1.46821	-1.50907	-1.88078	-1.67208	-1.53015	-1.60383	-1.54823	-1.63977	-1.62495	-1.49786	-1.62074	-1.52508	-1.69223	-1.57137	-1.57419	-1.51007	-1.55857	-1.50479	-1.53077	-1.48304	-1.61948	-1.54863	-1.51359	6.71036	0.0709074	6.00909	0.144165	6.66107	0.0185414	6.66376	0.0628227	6.62682	0.0687627	6.6229	0.033843	6.81816	0.0210659	6.60998	0.0374224	6.56314	0.0279698
PSTPIP1	-4.11738	-2.51747	-3.73713	-3.57974	-3.53142	-3.79874	-3.237	-3.77494	-3.75407	-3.75418	-3.76167	-3.62924	-3.19656	-3.98466	-3.47235	-3.63618	-3.64	-3.25881	-3.46501	-3.42283	-3.40592	-3.50729	-3.72232	-3.63475	-3.39257	-3.85375	-3.49885	-3.25832	-3.37337	-4.11739	-2.51747	6.95217	0.167573	5.99749	0.318642	7.89942	0.120253	7.83735	0.226432	7.81774	0.127145	7.92301	0.27454	7.69215	0.54447	7.91395	0.159794	7.90595	0.358899
HLA-DMB	-9.41281	-2.53908	-9.41281	-4.45873	-4.83474	-3.85792	-6.70942	-4.09945	-3.22271	-6.05163	-6.20239	-5.73582	-4.43196	-5.13589	-5.92222	-5.43332	-6.85212	-6.15841	-6.33568	-2.80428	-8.37994	-3.1195	-2.82919	-3.76599	-4.10294	-2.83843	-3.07163	-2.53908	-5.15311	-3.94531	-5.3028	10.2154	0.218956	10.2083	1.1203	13.4429	0.139975	12.3649	0.277443	12.4817	0.424638	12.1561	0.844805	12.9545	0.675469	12.2437	0.682335	11.8966	0.806792
AMICA1	-13.3485	-4.05439	-13.3485	-7.31068	-6.74979	-9.13477	-8.76551	-10.9944	-4.05439	-10.0831	-5.47817	-7.36981	-5.64946	-12.9279	-6.5204	-11.4159	-12.0045	-4.79189	-6.34637	-4.09551	-8.94498	-5.47768	-7.36186	-9.38156	-6.61555	-6.9828	-6.34057	-4.66931	-5.85083	-8.7127	-5.12711	8.76339	0.0877398	7.43656	1.07469	11.1752	0.229535	10.3066	0.314398	10.1914	0.476148	10.6279	0.633934	10.5684	0.528157	10.8952	0.289336	9.45604	0.682626
FGL2	-40.1523	-3.83155	-13.0259	-14.0665	-31.1653	-21.4457	-26.7598	-7.62783	-13.6357	-13.7636	-39.6405	-35.1401	-20.542	-17.9097	-18.7864	-14.4548	-23.1536	-16.8387	-25.9582	-8.55917	-40.1523	-8.24665	-12.3952	-9.12052	-9.08621	-4.6662	-8.84267	-3.83155	-9.22643	-8.97147	-6.75039	8.72106	0.276918	7.21316	1.44671	10.9165	0.432025	11.0274	0.587221	12.175	0.261242	11.6358	1.56128	11.9552	0.74124	10.1444	0.682525	10.9825	0.508388
Mφ / M = Macrophages
DC/ DCs = dendritic cells
[truncated: 44 more columns]

## Sheet: Table S4E
Fold changes and mean log2-expression values of Mφ core signature genes comparing endpoint samples of each single Mφ condition against mature DC endpoint samples
Human Gene Symbols used in Figure 7B	Minimum over Fold-Changes	Maximum over Fold-Changes	Fold-Change (GC vs. mature DCs)	Fold-Change (HDL vs. mature DCs)	Fold-Change (IFNg vs. mature DCs)	Fold-Change (IFNg+TNF vs. mature DCs)	Fold-Change (IFNb vs. mature DCs)	Fold-Change (IFNb+TPP vs. mature DCs)	Fold-Change (IFNb+TPP+IFNg vs. mature DCs)	Fold-Change (IL10 vs. mature DCs)	Fold-Change (IL13 vs. mature DCs)	Fold-Change (IL4 vs. mature DCs)	Fold-Change (IL4+upLPS vs. mature DCs)	Fold-Change (LA vs. mature DCs)	Fold-Change (LiA vs. mature DCs)	Fold-Change (M0 vs. mature DCs)	Fold-Change (OA vs. mature DCs)	Fold-Change (P3C vs. mature DCs)	Fold-Change (P3C+PGE2 vs. mature DCs)	Fold-Change (PA vs. mature DCs)	Fold-Change (PGE2 vs. mature DCs)	Fold-Change (SA vs. mature DCs)	Fold-Change (TNF vs. mature DCs)	Fold-Change (TNF+P3C vs. mature DCs)	Fold-Change (TNF+PGE2 vs. mature DCs)	Fold-Change (TPP vs. mature DCs)	Fold-Change (sLPS vs. mature DCs)	Fold-Change (sLPS+IC vs. mature DCs)	Fold-Change (sLPS+IFN vs. mature DCs)	Fold-Change (upLPS vs. mature DCs)	Fold-Change (upLPS+IC vs. mature DCs)	log2 mean expression (Monocytes)	Std (Monocytes)	log2 mean expression (immature DCs)	Std (immature DCs)	log2 mean expression (mature DCs)	Std (mature DCs)	log2 mean expression (regulatory DCs)	Std (regulatory DCs)	log2 mean expression (upLPS DCs)	Std (upLPS DCs)	log2 mean expression (GC)	Std (GC)	log2 mean expression (HDL)	Std (HDL)	log2 mean expression (IFN)	Std (IFN)	log2 mean expression (IFN+TNF)	Std (IFN+TNF)
CD14	16.417	81.8159	61.4041	42.674	53.7762	28.6569	39.3983	44.8223	44.0066	81.8159	17.1347	16.417	50.8586	46.8204	30.0661	56.8042	40.7832	44.9894	39.3124	49.1311	40.7811	45.5989	41.3203	44.2213	41.3967	52.3275	48.6051	70.1224	63.5473	62.2099	40.9573	15.0577	0.300815	11.1055	1.04985	8.17318	0.142413	9.21852	0.962014	9.34047	1.6001	14.1134	0.372131	13.5885	0.803526	13.9221	0.351617	13.014	0.827261
PLD3	6.75282	29.4961	23.2271	13.6489	19.7858	12.7045	23.4544	8.31585	13.0364	22.2942	18.1981	13.7842	11.1347	11.6273	15.7395	17.1459	10.5145	20.0397	21.7006	17.4432	29.4961	14.3343	10.801	11.4471	6.75282	8.10343	10.6276	8.50789	14.6635	12.9293	20.8842	7.97507	0.142278	7.86922	0.470832	7.12933	0.0532713	7.20021	0.167034	7.34531	0.495939	11.6671	0.139594	10.9	0.271819	11.4357	0.343078	10.7966	0.210464
CAMK1	4.64018	15.9289	7.47397	7.94411	8.22997	10.3851	11.9285	6.47604	6.48995	9.68022	7.47046	10.452	6.24221	14.0953	6.03045	15.9289	11.5875	11.8828	12.3276	5.27291	12.5574	6.29231	7.83156	6.21067	4.89123	4.64018	7.16927	4.94823	6.07684	7.31007	6.25476	6.52937	0.171569	5.96611	0.205822	5.31367	0.453927	4.5418	0.180019	4.68112	1.2152	8.21554	0.412059	8.30355	0.498884	8.35455	0.465244	8.69012	0.209739
TBXAS1	8.30427	39.7754	39.7753	14.7714	8.30427	12.2427	16.761	15.3471	12.5297	19.1727	10.3627	14.5795	16.444	17.687	12.497	20.607	19.5464	17.2274	17.3122	11.7616	19.9049	13.135	12.2554	14.2426	11.4438	15.261	13.8806	10.8319	17.8224	12.2543	24.2188	10.0709	0.161947	7.90332	0.747334	6.04776	0.177565	5.86577	0.325882	6.47408	1.0879	11.3616	0.184899	9.9325	0.216116	9.10161	0.487843	9.66161	1.0726
CSF3R	4.57432	13.9495	13.9495	7.52257	5.17666	5.09088	6.84361	8.7549	7.10496	12.9194	6.53417	4.83588	5.45886	8.42982	8.58877	8.62174	8.54493	7.37427	6.56841	6.4977	10.8252	6.10768	5.31966	11.3656	4.57432	10.6831	6.66437	10	11.1158	11.6449	9.37332	10.8796	0.0888148	7.24246	0.327922	6.27856	0.174606	6.1502	0.325996	5.91782	0.580846	10.0807	0.335917	9.18978	0.299614	8.65058	0.544108	8.62647	0.243668
PLOD1	3.0188	8.90151	6.01067	4.94239	4.0226	5.48277	8.90151	4.49276	3.0188	7.11397	5.78945	5.95642	4.60587	4.81315	5.68128	5.80191	5.73002	6.52862	6.45039	4.17531	7.2472	4.60248	4.56395	4.35497	3.73636	3.58818	4.31592	4.28922	4.45527	4.60409	5.69669	8.19316	0.176909	8.04052	0.469942	7.58031	0.168009	6.69655	0.718426	7.51589	0.700436	10.1678	0.132283	9.88552	0.275389	9.58844	0.330807	10.0352	0.173343
CTSD	2.54118	12.5526	8.61512	5.13173	6.65538	5.2131	6.50305	3.63755	5.713	7.29225	2.68413	3.25408	4.77938	5.26886	3.61068	12.5526	5.29155	9.23699	9.03047	6.06961	9.72315	4.77584	3.99765	3.96247	2.86033	3.29803	5.20074	2.54118	5.05162	5.15615	12.3514	9.13009	0.0688212	7.1523	0.534591	6.66372	0.0562147	6.64133	0.0594949	6.85081	0.454974	9.77059	0.642705	9.02316	0.495654	9.39824	0.797786	9.04586	1.36915
FCGR2A	4.09566	10.8134	10.8134	6.7265	6.63451	4.77225	4.20858	9.49748	7.6142	6.36332	4.16966	4.09566	8.55321	8.45003	6.14972	6.00506	7.38769	5.40449	7.11384	5.82912	6.47981	6.46528	5.8679	7.39738	7.40206	9.84915	7.24008	8.7958	9.48104	7.92499	7.28928	11.7031	0.238627	9.46282	1.2345	8.36099	0.576087	7.73354	0.681784	9.64384	0.936311	11.7957	0.153952	11.1108	0.340306	11.091	0.209976	10.6157	0.61623
COMT	2.97422	6.39272	6.39272	3.99473	3.24046	3.6389	5.9032	3.63081	2.97422	4.78839	3.69642	4.02957	4.77181	4.46522	4.16637	4.64965	4.63009	5.14055	3.88879	3.43573	4.52827	3.44824	3.92334	3.83466	3.65252	3.28482	3.81818	3.61103	4.38537	3.7599	4.15145	9.38809	0.0915224	9.95616	0.298049	9.47678	0.0510316	9.74387	0.157441	9.7367	0.390745	12.1532	0.0822405	11.4749	0.308495	11.173	0.242986	11.3403	0.603843
FGD4	2.04089	3.09988	3.09988	2.40964	2.45257	2.47115	2.38704	2.34146	2.5033	2.49198	2.04089	2.36119	2.63264	2.46664	2.41287	2.36307	2.48851	2.47747	2.35438	2.33855	2.33552	2.34024	2.34041	2.44558	2.45715	2.48395	2.34597	2.17143	2.34966	2.33663	2.44162	6.73152	0.135604	5.8059	0.13031	5.68379	0.123184	5.63214	0.00761274	5.62753	0.107824	7.316	0.278061	6.95261	0.161037	6.97809	0.10559	6.98897	0.073293
MERTK	-1.01078	12.2517	12.2517	2.12591	1.17679	1.59729	2.51707	2.65693	1.43667	3.49833	1.49564	1.29845	2.14905	2.59193	2.44426	2.61474	2.59544	4.65547	4.73317	1.67706	4.71216	1.63502	1.09762	1.89938	-1.01078	2.38509	1.80263	1.72184	2.82948	2.17888	6.56017	8.97617	0.343636	6.96418	0.244144	7.20521	0.0376181	7.13883	0.120976	7.4812	0.605774	10.8201	0.265878	8.29329	0.53526	7.44007	0.424261	7.88084	0.420892
PLA2G15	1.48841	3.91844	3.57233	2.13127	1.63204	2.11482	3.91844	1.62334	1.52191	3.43039	1.91431	2.34104	1.84593	2.52496	2.00018	3.49663	2.08031	3.37906	2.59975	2.14361	2.85167	1.9888	1.94487	1.91802	1.67914	1.50417	1.85778	1.48841	2.14784	1.94075	2.62128	7.12778	0.0950547	7.13004	0.240792	6.67013	0.113496	6.31583	0.0440724	6.46791	0.272463	8.507	0.210897	7.76184	0.311859	7.37681	0.222841	7.75067	0.19481
FCGR1A	1.18107	5.7748	1.53986	1.90175	5.7748	1.74255	2.50281	1.31933	2.08296	4.00166	1.29925	1.18107	1.57911	2.29969	1.8011	2.81839	2.24515	2.54785	1.60294	1.56553	1.90925	1.75815	2.0882	2.24675	1.56161	1.19364	1.69004	1.1838	2.0755	2.79924	1.37275	7.0623	0.139263	6.52295	0.0818452	6.46594	0.0328836	6.51556	0.0670001	6.49511	0.101852	7.08874	0.166294	7.39327	0.333824	8.99571	0.38426	7.26714	0.5402
TLR7	1.24516	5.65606	4.34537	2.07082	1.83253	2.09143	5.65606	1.26093	1.24516	2.72839	1.73931	2.02737	1.61955	2.10618	2.26954	2.6966	2.49779	3.13221	2.17467	1.69131	2.70815	1.91431	1.91681	1.78026	1.65075	1.71689	1.93024	1.5773	2.05042	2.24302	2.19109	6.88939	0.190365	6.37639	0.351453	5.96559	0.0645618	5.94104	0.0399946	6.09346	0.333098	8.08507	0.2719	7.0158	0.170221	6.83943	0.147111	7.03009	0.0388964
PECR	1.46991	3.00243	2.23644	1.99118	1.82569	2.09447	3.00243	1.78881	1.46991	2.34663	2.03836	2.11471	1.99999	1.9783	2.04272	2.29484	2.07045	2.34427	2.21178	1.93013	2.45979	1.92293	1.91559	1.84174	1.64974	1.74855	1.89596	1.6666	1.89298	1.92822	1.99068	6.72449	0.109576	6.27493	0.125885	6.08383	0.0549885	6.44141	0.246886	6.30149	0.429918	7.24504	0.143922	7.07746	0.0489018	6.95228	0.0692633	7.15042	0.027743
TSPAN14	1.27339	2.15275	2.15275	1.51666	1.67814	1.50691	1.58889	1.31184	1.67376	1.67047	1.49807	1.34905	1.39567	1.59335	1.4466	1.7069	1.5642	1.88152	1.27566	1.45283	1.62064	1.5508	1.53628	1.57906	1.27339	1.3686	1.44485	1.31785	1.52648	1.67677	1.57646	6.83109	0.130748	6.68748	0.10815	6.64698	0.0457844	6.58429	0.13503	6.63877	0.133011	7.75316	0.113597	7.24788	0.197633	7.39384	0.176441	7.23857	0.109637
TMEM77	1.23139	1.83131	1.83131	1.48537	1.5192	1.28521	1.75596	1.40561	1.32776	1.60247	1.39603	1.35124	1.65824	1.52806	1.60029	1.48675	1.59028	1.71299	1.23139	1.36851	1.4213	1.37738	1.52424	1.54971	1.47015	1.39687	1.51392	1.62303	1.71669	1.44324	1.59128	7.9489	0.219998	8.08809	0.235294	7.96505	0.166872	7.76419	0.170375	7.83661	0.329404	8.83792	0.167081	8.53586	0.0822891	8.56836	0.234992	8.32705	0.0938058
TLR4	1.46552	6.39084	6.39084	2.39364	2.62708	1.88031	3.02387	2.07931	2.18118	3.22712	1.93846	2.15938	1.81385	2.47555	2.35583	3.17509	2.52082	3.20539	2.73564	2.35476	3.44414	2.19087	1.9713	2.4613	1.69051	1.83734	2.13291	1.46552	3.0471	2.92205	2.52856	8.97935	0.243703	8.28936	0.492436	6.87827	0.195663	6.78061	0.0578392	7.01898	0.871873	9.55428	0.0913834	8.13748	0.117007	8.27173	0.360081	7.78924	0.365593
TPP1	-1.01649	2.59868	2.52109	1.70709	1.9054	2.29294	2.59868	1.4563	1.31451	1.83569	1.76473	1.83938	1.42333	1.76496	1.54736	2.06921	1.87392	2.06355	2.16946	1.6758	2.32036	1.56862	1.44221	1.55232	1.33531	1.3935	1.58471	-1.01649	1.27092	1.79011	1.82053	11.2387	0.0868925	11.0631	0.314627	10.1117	0.0678541	10.0459	0.319643	10.0156	0.828063	11.4457	0.176505	10.8832	0.220483	11.0418	0.222946	11.3089	0.0837367
PCYOX1	1.00853	1.4692	1.02612	1.23604	1.13741	1.13443	1.03413	1.32487	1.37831	1.16335	1.28754	1.27095	1.00853	1.24756	1.35722	1.26349	1.32739	1.09803	1.34009	1.153	1.10878	1.11134	1.18603	1.2395	1.28921	1.4692	1.26667	1.1707	1.34674	1.34065	1.22128	6.89472	0.0878155	7.26502	0.242994	7.25326	0.236352	7.15672	0.108901	7.18093	0.295013	7.29046	0.346939	7.55899	0.195112	7.43902	0.222512	7.43523	0.0968717
DOK3	1.09056	1.46283	1.46283	1.24704	1.15512	1.26273	1.27466	1.29909	1.17113	1.34296	1.09685	1.09146	1.3343	1.28381	1.17891	1.41848	1.27549	1.39517	1.28805	1.22718	1.42482	1.26474	1.17393	1.2576	1.09056	1.2384	1.26563	1.13786	1.23154	1.32656	1.34193	7.11378	0.069947	6.73289	0.19488	6.61221	0.117637	6.57857	0.202337	6.64964	0.186812	7.16098	0.129976	6.93072	0.196633	6.82026	0.0904429	6.94876	0.308079
TOM1	-1.05127	2.13533	1.15071	1.36965	1.36995	1.1047	-1.05127	1.45356	1.85826	1.48743	-1.03774	-1.00232	1.16167	1.21381	1.19688	1.19465	1.04021	1.06776	1.34815	1.87755	1.11637	1.63167	1.27793	1.59405	1.62418	2.13533	1.52214	2.00487	1.69813	1.71967	1.26993	10.0382	0.237965	8.83473	0.307732	8.58426	0.0387418	8.71445	0.0858487	8.80852	0.330403	8.78678	0.159332	9.03806	0.120819	9.03839	0.158372	8.72792	0.338596
BLVRB	-1.0036	2.45769	2.45769	1.30283	1.22554	1.24943	1.61277	1.17654	1.16543	1.58438	1.69406	1.51684	1.35384	1.16473	1.38917	1.32547	1.30372	1.79392	1.45051	1.35973	1.66451	1.25303	1.26072	1.1566	-1.0036	-1.001	1.06301	-1.0023	1.35852	1.13398	1.53708	7.73662	0.0867088	7.75883	0.304071	7.30498	0.270105	7.126	0.416479	7.35119	0.312294	8.60228	0.0836978	7.68663	0.163456	7.59839	0.225362	7.62625	0.157314
MR1	-1.05887	1.80698	1.45608	1.25473	1.80698	1.28798	1.35934	-1.05887	1.53875	1.36308	1.00708	1.06269	1.23265	1.18	1.17212	1.30506	1.3008	1.35489	1.29877	1.3156	1.26613	1.20874	1.1646	1.26139	1.2475	1.13249	1.25789	1.15001	1.22235	1.31245	1.4108	7.92584	0.0582397	7.77258	0.12184	7.79295	0.151318	8.24847	0.145705	8.16826	0.409976	8.33504	0.115638	8.12033	0.240501	8.64654	0.136503	8.15806	0.664778
GLUL	-1.25632	3.35792	3.35792	1.12121	1.23015	1.21036	1.28544	1.08142	1.01394	1.23708	-1.24659	-1.25632	1.42184	1.20819	1.16866	1.28101	1.12701	2.2274	1.4091	1.09779	1.54539	1.0306	-1.15189	1.04196	-1.25127	-1.08151	1.00787	-1.13658	1.03862	1.0495	2.20632	7.43131	0.118303	7.32452	0.242175	7.13496	0.0855284	7.04135	0.0986742	7.24847	0.465273	8.88253	0.299419	7.30001	0.284598	7.43379	0.212397	7.4104	0.129248
ARSG	-1.12461	1.18047	1.05414	1.02606	-1.05257	-1.01667	-1.10292	1.18047	1.00928	1.02293	1.0079	1.0478	1.07138	1.05956	-1.0122	-1.01069	1.04031	-1.03705	-1.03306	1.0128	-1.12461	1.03034	1.0282	1.10318	1.10416	1.15269	1.02648	-1.05982	1.07035	1.0085	-1.0336	7.0961	0.12438	7.01912	0.199257	6.85164	0.121214	6.82812	0.160478	6.70049	0.205539	6.9277	0.0558915	6.88876	0.0869722	6.77773	0.132858	6.82779	0.0623758
MYO7A	-1.41719	2.43471	2.43471	1.10256	-1.09414	1.01424	1.68781	-1.14543	-1.09937	1.42781	-1.14816	1.0294	1.21935	1.23515	1.04665	1.28788	1.27162	1.93874	1.63633	-1.03858	2.13785	1.02206	-1.11358	-1.21127	-1.41719	-1.12047	1.01918	-1.03344	1.19858	-1.05248	1.60014	7.25652	0.112166	7.20508	0.251906	6.88383	0.087631	6.90693	0.0624082	6.83849	0.210453	8.16758	0.300451	7.02469	0.138705	6.75403	0.134327	6.90423	0.240349
PTPLAD2	-1.31455	1.3254	-1.31455	-1.01404	-1.23413	-1.18489	-1.18871	1.15778	-1.01557	-1.10045	1.18771	-1.06645	-1.15459	-1.05654	1.10202	-1.07407	-1.07424	-1.00366	1.06439	1.0129	1.04525	-1.02236	-1.12416	-1.01998	-1.05313	1.23015	1.03239	1.3254	1.15231	1.06241	-1.06308	8.07634	0.100943	7.98579	0.158333	8.01261	0.0412575	8.01854	0.0712752	7.98689	0.225643	7.61804	0.109296	7.9925	0.355044	7.70911	0.237464	7.76785	0.275237
CD164	-1.12905	1.35372	1.35372	1.01129	1.0875	-1.01711	1.12578	-1.12905	1.03726	1.14687	1.04477	-1.03618	1.03311	-1.06225	1.11679	-1.01898	-1.04346	1.01878	1.00594	1.0461	1.02331	1.02377	1.02714	1.01358	1.06015	-1.10863	-1.01103	-1.01801	1.04022	1.00256	1.0232	7.49752	0.106106	7.3538	0.116091	7.23601	0.132145	7.20337	0.0828384	7.2585	0.106063	7.67294	0.0929258	7.25221	0.137547	7.35702	0.254475	7.21153	0.327816
CTSL2	-1.21857	1.13744	1.01398	-1.03505	-1.02238	1.13744	-1.06183	-1.0015	-1.04275	-1.14674	1.04564	1.00577	-1.08203	-1.03503	-1.02014	-1.05022	-1.01725	1.01067	-1.03274	-1.0436	-1.01487	-1.06953	-1.0526	-1.02975	-1.03001	-1.06216	-1.04668	-1.07821	-1.21857	-1.01632	-1.08436	6.57955	0.061865	6.60466	0.0645299	6.59713	0.0856405	6.62859	0.0726695	6.62999	0.0774586	6.61716	0.0721679	6.54743	0.077012	6.56521	0.0666624	6.78292	0.383173
FER	-1.02109	1.09815	1.06485	1.03247	1.03282	1.05305	1.00969	-1.00745	1.09815	-1.00333	-1.01648	1.04621	1.03055	1.04765	1.02351	1.02707	1.03587	1.05889	1.08125	1.0423	1.0602	1.00055	1.0268	-1.01604	-1.02109	1.04355	1.02406	1.04019	1.01229	1.03577	1.02575	6.81275	0.0610983	6.8348	0.128048	6.70746	0.0741388	7.08274	0.0758832	6.90625	0.200656	6.79812	0.0886411	6.75356	0.127205	6.75406	0.0842122	6.78204	0.0288347
C10orf128	-1.62668	1.3273	1.3273	-1.20846	-1.41366	-1.13291	-1.05323	-1.27818	-1.31094	1.04716	-1.17058	-1.07434	-1.30376	-1.11359	-1.23747	-1.02684	-1.1848	-1.07892	1.0823	-1.27097	1.00518	-1.20451	-1.29705	-1.39083	-1.30158	-1.50765	-1.33603	-1.62668	-1.28905	-1.32899	1.06837	6.89752	0.124339	7.38246	0.240183	7.16773	0.204284	6.84311	0.105335	7.02937	0.3272	7.57623	0.247921	6.89456	0.266385	6.66829	0.122287	6.9877	0.0479205
LAMP2	-1.50782	-1.00505	-1.28724	-1.23103	-1.21042	-1.50782	-1.1358	-1.27265	-1.29062	-1.03637	-1.11214	-1.29372	-1.1405	-1.49973	-1.00699	-1.16191	-1.2816	-1.09471	-1.23081	-1.18328	-1.05649	-1.23358	-1.28104	-1.26268	-1.28166	-1.42603	-1.25491	-1.26791	-1.00505	-1.26332	-1.02559	10.9944	0.0908098	10.8311	0.353192	10.7568	0.216468	10.5232	0.267085	10.8194	0.248117	10.3925	0.207461	10.4569	0.186801	10.4813	0.206761	10.1643	0.57889
TCN2	-1.65419	3.54341	3.54341	-1.05742	-1.06423	-1.02762	1.24626	-1.35689	-1.08593	-1.09526	-1.30728	-1.01508	1.06132	-1.08129	-1.10024	1.00293	-1.07979	1.31961	1.233	-1.00716	1.76198	-1.05057	-1.23495	-1.28695	-1.65419	-1.34225	-1.17563	-1.53069	-1.08808	-1.46423	1.64592	7.5078	0.0668263	7.72248	0.537594	7.17828	0.233542	6.88046	0.107554	7.31137	0.295749	9.00341	0.536821	7.09773	0.22108	7.08847	0.14168	7.13897	0.420806
NLN	-1.41697	1.28163	1.09306	-1.14101	-1.18062	-1.1591	1.25901	-1.31989	-1.41697	-1.10906	-1.24426	-1.09241	-1.06913	-1.08808	-1.22563	-1.06179	-1.06463	1.28163	-1.08905	-1.1647	-1.02495	-1.22793	-1.18795	-1.24519	-1.28268	-1.32712	-1.17072	-1.23487	-1.1232	-1.29688	1.08858	7.63974	0.10331	7.54633	0.280424	7.17392	0.172497	7.09964	0.225378	7.18141	0.409465	7.3023	0.219276	6.98361	0.163285	6.93439	0.104202	6.96092	0.15403
PLA2G4A	-1.59579	-1.08165	-1.56472	-1.38718	-1.38731	-1.42393	-1.34195	-1.51665	-1.31152	-1.59579	-1.08165	-1.26461	-1.43566	-1.4228	-1.18308	-1.54573	-1.36356	-1.33035	-1.39821	-1.52515	-1.39258	-1.35766	-1.43917	-1.4229	-1.3563	-1.37938	-1.36891	-1.43577	-1.35137	-1.47463	-1.2029	7.25106	0.0552025	7.26009	0.149938	7.25098	0.0793588	7.14116	0.0373887	7.21771	0.157349	6.60507	0.140679	6.77882	0.150033	6.77868	0.0747053	6.7411	0.0982715
SQRDL	-2.582	-1.1253	-2.582	-1.90143	-1.1253	-1.78518	-2.00575	-2.21345	-1.54845	-1.73896	-2.08111	-1.99696	-1.85981	-1.87578	-2.00724	-1.99274	-2.14008	-1.99066	-2.41668	-1.66232	-2.48631	-1.8858	-1.48941	-1.99668	-1.67159	-2.20023	-1.92491	-2.01323	-2.02525	-1.83867	-2.27268	9.28602	0.0480317	9.19261	0.154555	9.42554	0.0803035	9.50153	0.0686262	9.4865	0.357933	8.05705	0.132404	8.49845	0.160506	9.25522	0.172614	8.58947	0.185586
SEPP1	-3.60846	10.9541	10.9541	-1.14129	-2.40944	-1.12916	1.63762	-1.51999	-1.60163	2.67102	-1.6184	-1.11651	-1.2178	-1.12201	-1.0825	1.48742	1.17621	3.80854	2.79837	-1.5049	4.93942	-1.26851	-2.22141	-2.28954	-3.60846	-2.54485	-1.45641	-2.91194	-1.15355	-1.42284	2.36477	7.3325	0.100481	9.4185	1.07719	7.53936	0.325312	7.43479	0.19321	8.44707	0.875912	10.9928	0.157023	7.34869	0.0805068	6.27066	0.380961	7.36411	0.104113
FLJ20489	-3.49555	-1.74189	-2.06797	-2.61327	-2.73754	-2.77577	-2.18754	-2.7856	-2.9287	-2.18686	-3.24332	-2.92076	-1.90157	-2.50859	-2.56578	-2.06128	-2.54325	-1.74189	-2.31386	-2.73874	-1.80967	-2.66534	-2.90328	-3.00294	-3.49555	-3.17892	-2.70008	-3.0482	-2.46027	-3.10275	-1.82376	8.55782	0.0644115	8.97246	0.301619	8.57216	0.124825	8.76443	0.284822	8.54654	0.342648	7.52395	0.0934595	7.18631	0.260541	7.11929	0.0872138	7.09928	0.411926
ABCA1	-11.5192	-4.53691	-10.3183	-7.02962	-7.08208	-9.90955	-11.5192	-5.53625	-5.44701	-7.03186	-6.87823	-9.30881	-8.96929	-6.41238	-8.31738	-7.30408	-10.7627	-6.59847	-5.2953	-4.53691	-6.22863	-6.6704	-8.84498	-7.45166	-8.53168	-5.16334	-6.4015	-5.40004	-4.98666	-5.03711	-7.96227	12.7122	0.231557	14.0981	0.330269	13.851	0.844453	14.3207	1.18068	13.9725	0.670933	10.4839	0.108087	11.0376	0.717708	11.0269	0.313525	10.5422	0.22285
Mφ / M = Macrophages
DC/ DCs = dendritic cells
[truncated: 50 more columns]

## Sheet: Table S4F
Fold changes and mean log2-expression values of DC core signature genes comparing mature DC endpoint samples against endpoint samples of each single Mφ condition
Human Gene Symbols used in Figure 7C	Minimum over Fold-Changes	Maximum over Fold-Changes	Fold-Change (mature DCs vs. GC)	Fold-Change (mature DCs vs. HDL)	Fold-Change (mature DCs vs. IFNg)	Fold-Change (mature DCs vs. IFNg+TNF)	Fold-Change (mature DCs vs. IFNb)	Fold-Change (mature DCs vs. IFNb+TPP)	Fold-Change (mature DCs vs. IFNb+TPP+IFNg)	Fold-Change (mature DCs vs. IL10)	Fold-Change (mature DCs vs. IL13)	Fold-Change (mature DCs vs. IL4)	Fold-Change (mature DCs vs. IL4+upLPS)	Fold-Change (mature DCs vs. LA)	Fold-Change (mature DCs vs. LiA)	Fold-Change (mature DCs vs. M0)	Fold-Change (mature DCs vs. OA)	Fold-Change (mature DCs vs. P3C)	Fold-Change (mature DCs vs. P3C+PGE2)	Fold-Change (mature DCs vs. PA)	Fold-Change (mature DCs vs. PGE2)	Fold-Change (mature DCs vs. SA)	Fold-Change (mature DCs vs. TNF)	Fold-Change (mature DCs vs. TNF+P3C)	Fold-Change (mature DCs vs. TNF+PGE2)	Fold-Change (mature DCs vs. TPP)	Fold-Change (mature DCs vs. sLPS)	Fold-Change (mature DCs vs. sLPS+IC)	Fold-Change (mature DCs vs. sLPS+IFNg)	Fold-Change (mature DCs vs. upLPS)	Fold-Change (mature DCs vs. upLPS+IC)	log2 mean expression (Monocytes)	Std (Monocytes)	log2 mean expression (immature DCs)	Std (immature DCs)	log2 mean expression (mature DCs)	Std (mature DCs)	log2 mean expression (regulatory DCs)	Std (regulatory DCs)	log2 mean expression (upLPS DCs)	Std (upLPS DCs)	log2 mean expression (GC)	Std (GC)	log2 mean expression (HDL)	Std (HDL)	log2 mean expression (IFNg)	Std (IFNg)	log2 mean expression (IFNg+TNF)	Std (IFNg+TNF)
ADAM19	18.0254	197.775	197.775	65.5107	148.514	58.7475	68.7274	53.3234	76.7166	179.279	33.7985	35.4705	18.0254	55.3719	87.0992	104.115	43.7306	196.357	55.8114	103.732	107.18	52.1778	51.5705	75.39	19.3045	56.6703	48.2039	33.8546	73.0526	120.976	187.255	10.4112	0.25836	12.7609	0.70664	14.2939	0.405329	14.1631	0.147499	14.4049	0.876103	6.66616	0.526524	8.26021	0.681504	7.07941	0.596128	8.41742	0.981848
CCR7	20.6905	196.824	109.916	62.0606	88.4129	66.5486	178.141	48.9812	27.3939	106.674	114.696	75.518	31.4538	89.2993	76.6711	101.939	73.6526	196.824	63.7923	47.1929	134.177	42.8651	74.1179	54.2749	20.6905	22.5246	37.772	22.7119	57.8753	96.3158	69.3664	8.25166	0.407464	10.5048	0.988419	13.6221	0.178232	14.4894	0.517205	14.1023	2.56845	6.84189	0.350712	7.66653	0.279489	7.15596	0.777963	7.5658	1.07489
TRAF1	21.8514	68.6093	54.6837	41.135	45.5941	42.458	58.747	34.2273	34.6159	49.6507	46.9131	41.7367	37.7943	54.2073	46.9586	47.4106	47.6679	59.0692	51.7922	30.9916	68.6093	35.8731	39.0474	35.65	21.8514	32.5451	35.3441	26.2722	39.8532	44.3986	45.9868	8.98784	0.22297	10.2675	0.61534	12.2438	0.224267	12.7403	0.0615536	12.2253	1.18951	6.47076	0.0641535	6.8815	0.16744	6.73302	0.112931	6.83583	0.176719
ZBTB46	6.34638	12.3031	12.3031	8.65856	10.7475	9.43802	12.266	7.60287	6.96076	9.17791	7.06308	6.95362	9.38833	8.49306	9.23996	10.33	8.64122	12.1416	8.16445	8.55255	9.98575	8.51226	8.72121	8.80122	6.34638	7.23689	8.30959	7.99092	7.94347	8.86111	11.0377	8.27845	0.168638	9.83832	0.432719	10.691	0.229447	10.485	0.0526148	10.4962	0.380843	7.07003	0.172276	7.57686	0.34176	7.26506	0.2881	7.4525	0.130516
GPR132	3.3644	10.4919	6.50561	6.59059	8.83981	6.9567	8.5452	5.82647	5.74971	7.15399	10.4919	7.77054	5.36228	6.14745	7.81249	7.33505	7.36439	9.51998	6.8696	5.9546	8.75025	5.84802	6.6001	6.18562	4.09784	4.83848	5.41893	3.3644	6.24375	7.44874	6.14727	8.49605	0.153914	9.1514	0.351807	10.1167	0.188863	10.4567	0.133273	10.1833	0.94081	7.41498	0.332721	7.39626	0.179695	6.97265	0.234047	7.31827	0.208982
ANPEP	3.25078	11.5117	4.67139	5.48938	5.95053	3.84811	5.43601	5.56245	5.47045	5.44242	7.46011	5.623	3.25078	3.83457	8.10546	3.61703	3.80934	5.00709	3.3138	7.24259	4.82315	6.34864	5.85975	7.40563	6.23965	6.04049	4.85265	11.5117	7.83067	6.50177	9.2469	10.888	0.320277	11.096	0.512168	11.9293	0.245974	11.8249	0.605143	12.1651	0.924713	9.70546	0.185956	9.47267	0.579079	9.35629	0.578192	9.98516	0.903987
SLAMF7	2.07612	5.17904	5.17904	3.72135	2.22436	4.08985	4.90667	5.05898	2.07612	4.70684	3.75847	4.09462	3.63971	4.24	3.99939	4.51963	4.37822	4.06895	3.82603	2.94397	3.88002	3.50819	3.71405	3.39947	3.53496	3.82627	3.45627	3.23137	3.38606	3.72612	3.83769	7.87656	0.0995844	8.00184	0.0975434	8.5737	0.106669	8.70251	0.0771942	8.71787	0.653712	6.20102	0.189891	6.67788	0.145882	7.42031	0.396558	6.54166	0.527412
RAB30	2.68586	3.58711	3.37312	3.16459	3.4262	2.97142	3.06992	3.2036	3.22246	3.56392	3.15187	2.68586	2.78342	3.20719	3.25327	3.32518	3.0103	3.30481	3.16276	3.20943	3.11834	3.26365	3.18571	3.27017	2.80026	3.30148	3.19898	3.31229	3.37032	3.58711	2.99401	6.56198	0.0418187	7.61343	0.209513	8.26141	0.0822836	8.58771	0.124446	8.51012	0.536697	6.50732	0.168397	6.59939	0.0878288	6.4848	0.100651	6.69026	0.0726102
RUNX3	1.70643	4.55105	4.37017	2.70695	3.00115	2.43726	4.55106	2.3114	1.88561	2.75202	2.44539	2.42135	2.7689	2.92957	2.66862	3.39168	2.63933	3.85262	1.70644	2.76034	2.57812	2.56657	2.83057	3.71875	2.1479	1.99756	2.73317	2.57314	3.00648	2.78071	3.35995	9.70896	0.228798	9.86354	0.413638	10.6176	0.0864554	11.2491	0.121472	10.9093	0.711569	8.48988	0.187822	9.1809	0.280393	9.03205	0.321383	9.33231	0.374765
SPINT2	1.7046	5.46382	3.37487	2.8765	5.46382	3.26013	3.17932	2.53466	2.95353	2.97497	1.70461	1.87586	2.06519	2.44068	3.05879	2.96229	2.42403	3.03597	2.32063	3.6322	2.17984	2.81564	3.73856	2.99984	3.05071	2.59953	3.41755	2.98249	2.53802	3.71823	3.3899	8.33414	0.178781	11.1249	0.269586	11.3577	0.230689	10.5277	0.216448	11.0386	0.236806	9.6029	0.325034	9.83341	0.385422	8.90782	0.176363	9.6528	0.325273
P2RY10	1.73012	3.03132	2.48349	2.42311	2.48161	2.35523	2.57583	2.07618	2.66036	2.49582	2.48202	2.70441	1.73012	2.52187	2.52733	2.53904	2.54011	3.03132	2.1253	2.38202	2.73545	2.10202	2.58333	2.51058	1.74867	2.1822	2.37804	2.35654	2.49296	2.6208	2.66525	6.57961	0.0992117	7.26467	0.421037	7.91739	0.166652	9.11888	0.2189	8.23646	0.783683	6.60502	0.106306	6.64053	0.128726	6.60611	0.128846	6.68152	0.11177
KMO	1.49286	3.20844	2.48715	2.21557	2.59588	2.55891	2.9196	1.49286	2.49526	2.60303	2.39123	2.69073	2.46303	2.26789	2.02581	2.04134	2.21832	3.10008	3.20844	2.2972	3.00754	2.19653	1.87352	1.58488	1.83784	1.79664	2.04675	1.54278	1.9183	1.802	2.57913	8.62438	0.197595	8.51035	0.130398	8.58978	0.212514	8.52091	0.0671516	8.57893	0.253245	7.27529	0.140349	7.4421	0.117466	7.21356	0.217112	7.23426	0.389275
HLA-DQB2	1.4991	2.08818	1.4991	1.83541	1.90128	1.84734	1.84227	1.60721	2.08818	1.80473	1.93773	1.77538	1.91321	1.82801	1.83033	1.79571	1.82651	1.70598	1.70349	1.86506	1.54467	1.80712	1.94181	1.87444	1.9648	1.91884	1.84022	2.03082	1.82355	1.88109	1.80446	6.61918	0.165919	7.24509	0.590544	7.50874	0.309422	6.82367	0.327313	7.35963	0.623565	6.92464	0.238088	6.63264	0.122368	6.58177	0.0795324	6.62329	0.128619
CIITA	-1.22057	1.52092	-1.22057	1.20749	1.17642	1.31799	-1.02439	1.24584	1.44763	1.29099	1.22007	1.06132	1.08523	1.15155	1.08932	1.21198	1.14489	1.04901	-1.21096	1.3362	-1.18384	1.27491	1.51862	1.49242	1.31346	1.38149	1.26926	1.52092	1.10626	1.47224	1.04099	6.50216	0.11414	7.6157	0.186231	7.28558	0.380664	7.87857	0.141984	7.37909	0.440447	7.57314	0.081886	7.01357	0.201444	7.05118	0.164652	6.88724	0.0838643
GPR68	1.10662	6.34738	4.39132	2.16629	2.09494	1.94911	2.8085	1.99667	1.81288	2.1305	2.64961	2.83215	2.87171	1.84125	2.5089	2.07633	2.11694	2.97415	1.95366	2.28751	3.22588	2.06672	1.91149	2.94454	1.10662	1.56474	1.71635	1.72348	2.40768	1.28046	6.34738	8.13119	0.0842762	8.8789	0.308912	9.72061	0.588386	8.44083	0.249981	9.25226	0.683902	7.58596	0.53117	8.60538	0.357911	8.6537	0.389395	8.7578	0.375787
FLT3	-1.01918	1.3482	-1.01918	1.20571	1.20357	1.07827	1.15426	1.17403	1.29343	1.33702	1.22605	1.22115	1.09084	1.27384	1.29251	1.20858	1.12952	1.18185	1.10355	1.20047	1.05836	1.22364	1.2467	1.30801	1.22612	1.25487	1.22828	1.19455	1.3482	1.25115	1.22885	6.56724	0.213709	6.59093	0.325253	6.93013	0.217529	8.26672	0.288942	7.40169	0.797725	6.95754	0.0291817	6.66026	0.129526	6.66281	0.0814014	6.82141	0.232416
DPP4	-1.16166	1.29527	-1.01671	1.08895	1.15478	1.08067	1.07811	1.09004	1.09879	-1.0901	1.24935	1.15477	1.0989	1.11271	1.07918	-1.04064	1.09874	1.04934	-1.0358	1.07687	-1.12459	1.08008	1.10866	1.17538	1.29527	1.17917	1.08695	-1.01042	1.09729	1.14965	-1.16167	6.83104	0.0698058	6.96149	0.183171	6.77998	0.049872	6.75321	0.0655809	6.92009	0.225589	6.80388	0.0708035	6.65704	0.0661666	6.57236	0.0921634	6.66805	0.0534445
CBFA2T3	1.06684	1.22964	1.20916	1.16497	1.153	1.17146	1.1709	1.11001	1.21646	1.19263	1.06684	1.1734	1.21498	1.17047	1.14342	1.2076	1.17228	1.22406	1.17587	1.16788	1.22964	1.16088	1.14162	1.15959	1.08621	1.16682	1.17462	1.12824	1.15852	1.11563	1.15239	6.82567	0.0792461	6.82935	0.15278	6.8581	0.0868052	6.90801	0.108373	6.91322	0.199486	6.5841	0.0939229	6.63781	0.11224	6.65271	0.0994663	6.6298	0.0171953
BCL11A	-1.13307	1.57229	1.57229	1.18456	1.45813	1.06147	1.53652	1.22572	-1.13307	1.51704	1.07148	1.05814	1.4196	1.32534	1.2453	1.14671	1.43455	1.34325	1.45838	-1.03472	1.22689	1.03161	-1.0304	1.17179	1.30216	1.05287	1.0769	1.03991	1.32192	1.15229	1.30111	7.51838	0.242179	8.14256	0.379458	8.19388	0.339648	8.13464	0.109694	8.15901	0.441329	7.54102	0.360658	7.94953	0.381025	7.64976	0.101442	8.10781	0.895138
ASS1	1.08866	1.18179	1.08866	1.1298	1.13113	1.1281	1.13733	1.14105	1.11125	1.15477	1.11835	1.13497	1.16759	1.14615	1.15232	1.12783	1.12871	1.115	1.18179	1.12643	1.10406	1.10056	1.13921	1.11103	1.11391	1.13784	1.10818	1.15222	1.1315	1.11806	1.11435	6.63606	0.0619787	6.75676	0.0963873	6.70536	0.00947318	6.69882	0.0963837	6.70502	0.124746	6.58281	0.0541576	6.5293	0.10704	6.5276	0.0813307	6.53147	0.0698525
JAK2	-1.38125	2.26527	1.64562	1.61975	-1.38125	1.36262	1.77741	1.85132	1.29144	2.13353	1.3006	1.38628	1.56535	1.8306	1.45628	2.09974	1.57556	1.67403	1.76666	1.60047	1.64219	1.72556	1.58176	1.51963	1.47339	2.26527	1.74388	2.2454	1.9254	1.72221	1.96076	7.85817	0.354239	7.74724	0.248048	8.47692	0.226168	7.872	0.112602	8.13944	0.293806	7.75829	0.184542	7.78115	0.111376	8.94289	0.298556	8.03053	1.0936
HLA-B	-1.65913	1.66305	1.30179	1.11156	-1.65913	-1.07439	1.19145	1.25888	-1.09209	1.1458	1.66305	1.36883	1.07433	1.02223	1.40845	1.01312	1.0471	1.12641	1.376	1.10803	1.14867	1.08187	1.11409	-1.02721	1.02675	1.33265	1.02764	1.086	1.32749	-1.01346	1.29472	13.3655	0.117744	12.4795	0.257149	12.9594	0.060398	13.0342	0.176527	13.0501	0.370898	12.5789	0.0802068	12.8068	0.336323	13.6898	0.26725	13.0629	0.259986
KIT	-1.1372	1.03316	-1.00531	-1.04962	-1.1372	-1.04996	-1.05018	-1.05385	-1.04484	1.03316	-1.09476	-1.0512	-1.04282	-1.07206	-1.05297	-1.03088	-1.03151	-1.04583	-1.06423	-1.03424	-1.02347	-1.09243	-1.02267	-1.02591	-1.06964	-1.06638	-1.05427	-1.03385	-1.04927	-1.03306	-1.06312	6.49202	0.0636645	6.52742	0.0759935	6.56242	0.0652875	6.55279	0.110325	6.57476	0.0969693	6.57006	0.0172911	6.63228	0.111256	6.74791	0.0855248	6.63276	0.0796721
HLA-DRB1	-2.78486	2.07672	-1.42107	-1.15801	-1.3191	-2.78486	-1.4486	-1.09321	1.0198	-1.34233	-1.36716	-1.41346	-1.17337	-1.18721	-1.20561	-1.38874	-1.18795	-1.37392	-1.7785	-1.08756	-1.30895	-1.16883	-1.0004	-1.12505	1.03556	1.17666	1.21603	-1.10511	2.07672	-1.03001	-1.14234	7.43146	1.94074	9.76051	2.14497	9.44545	2.60005	9.13247	2.68806	9.48303	2.18292	9.95243	3.46571	9.65709	2.36093	9.845	1.17072	10.9231	2.47368
TBC1D8	-1.48092	1.61525	1.05852	1.05294	1.10891	1.07973	1.61525	-1.22081	-1.13339	1.2589	1.16191	1.27687	-1.0213	1.17781	1.17088	1.30377	1.18983	1.52475	-1.00138	-1.19808	1.31241	1.05496	1.18184	-1.01724	-1.29443	-1.48092	-1.00876	-1.26113	1.02682	1.0078	1.13426	8.18695	0.277611	7.10171	0.264386	7.79828	0.631292	8.29515	0.596296	8.0529	0.992665	7.71624	0.0895005	7.72386	0.171805	7.64914	0.149533	7.68761	0.346655
CNN2	-1.62041	1.28042	-1.5366	-1.0612	1.27548	1.25045	-1.03709	-1.01628	-1.13387	-1.45853	-1.32202	-1.30937	1.1093	-1.06599	-1.33165	-1.00609	-1.21651	-1.38082	-1.43414	1.14033	-1.62041	1.06593	1.28042	1.06627	1.17521	-1.08915	1.12194	1.16417	-1.40819	-1.04534	-1.00291	8.77029	0.123701	8.2911	0.245501	8.18808	0.394082	7.6952	0.365776	7.91718	0.433559	8.80782	0.109681	8.27378	0.0834977	7.83704	0.170606	7.86564	0.206392
BRI3BP	-1.64507	1.0262	-1.15544	-1.24768	-1.106	-1.31249	-1.36309	-1.21282	-1.17487	-1.22445	-1.64507	-1.52043	-1.1859	-1.43846	-1.51836	-1.21387	-1.40003	-1.30537	-1.37067	1.0262	-1.33932	-1.15783	-1.15023	-1.21305	-1.25419	-1.19293	-1.15599	-1.1198	-1.18607	-1.1917	-1.22759	6.48668	0.141308	7.39873	0.244441	7.1487	0.111839	7.50697	0.222593	7.08742	0.379474	7.35714	0.123666	7.46794	0.242705	7.29405	0.152986	7.541	0.231538
GPR82	-1.38239	1.12278	-1.24754	-1.13001	-1.04382	-1.12555	-1.38239	-1.09602	1.05003	-1.16702	-1.05562	-1.10313	-1.05654	-1.33828	-1.25701	-1.27195	-1.37217	-1.29553	-1.33344	1.12279	-1.37693	1.06791	-1.03348	-1.06921	1.0006	-1.07991	-1.1423	-1.02854	-1.13449	-1.18696	-1.14193	6.60983	0.0697992	6.6056	0.109418	6.64582	0.15624	6.62221	0.0283397	6.61466	0.091649	6.96491	0.133143	6.82216	0.157727	6.70769	0.0591957	6.81645	0.0738641
GPR114	-1.2874	-1.08734	-1.18443	-1.18437	-1.18522	-1.14894	-1.13452	-1.23049	-1.19008	-1.17177	-1.08734	-1.15027	-1.26485	-1.1847	-1.23435	-1.1706	-1.20878	-1.14676	-1.16238	-1.1335	-1.2874	-1.19078	-1.16871	-1.25092	-1.14023	-1.19249	-1.20863	-1.26159	-1.2209	-1.15726	-1.21306	6.48629	0.107416	6.37452	0.123708	6.46642	0.0657901	6.34951	0.0230748	6.41102	0.163422	6.71062	0.0340353	6.71055	0.22838	6.71158	0.0274781	6.66673	0.0352502
2006-09-01	-1.61789	-1.18568	-1.23027	-1.39574	-1.42907	-1.29815	-1.20989	-1.61789	-1.38905	-1.35856	-1.33576	-1.4914	-1.35219	-1.54683	-1.29406	-1.41939	-1.54462	-1.23188	-1.51956	-1.31123	-1.36805	-1.25674	-1.26928	-1.45464	-1.55146	-1.42847	-1.3986	-1.42896	-1.50067	-1.41386	-1.18568	6.94159	0.106218	6.72611	0.341049	6.82893	0.218811	7.0171	0.23055	6.74417	0.395146	7.12791	0.0475426	7.30997	0.305144	7.34401	0.223745	7.20539	0.385826
NAPSA	-1.77687	-1.38709	-1.48452	-1.48729	-1.44969	-1.44576	-1.65529	-1.43286	-1.38709	-1.4257	-1.77687	-1.5797	-1.44562	-1.51522	-1.4627	-1.54918	-1.53517	-1.4151	-1.5312	-1.44083	-1.59874	-1.48455	-1.48722	-1.42664	-1.47246	-1.42166	-1.4462	-1.4011	-1.53001	-1.46307	-1.42996	6.71036	0.0709074	6.03379	0.168751	6.09108	0.163702	5.93838	0.172372	5.97539	0.0931427	6.66107	0.0185414	6.66376	0.0628227	6.62682	0.0687627	6.6229	0.033843
PSTPIP1	-4.59324	-2.80842	-4.16904	-3.99346	-3.93955	-4.23776	-3.6111	-4.21122	-4.18793	-4.18805	-4.19641	-4.04868	-3.56599	-4.44517	-3.87366	-4.05641	-4.06068	-3.63544	-3.86547	-3.81842	-3.79954	-3.91263	-4.15251	-4.05482	-3.78466	-4.29913	-3.90322	-3.63489	-3.76324	-4.59324	-2.80842	6.95217	0.167573	6.22177	0.219894	5.83971	0.0664068	6.03835	0.177102	5.74638	0.287565	7.89942	0.120253	7.83735	0.226432	7.81774	0.127145	7.92301	0.27454
HLA-DMB	-14.015	-3.7805	-14.015	-6.63871	-7.19857	-5.74415	-9.98982	-6.10378	-4.79838	-9.01043	-9.23489	-8.5402	-6.59885	-7.64696	-8.81774	-8.08981	-10.2023	-9.16942	-9.43335	-4.17536	-12.4771	-4.6447	-4.21246	-5.60727	-6.10897	-4.22621	-4.57342	-3.7805	-7.67259	-5.87427	-7.89547	10.2154	0.218956	11.0019	0.372738	9.63401	0.0744317	9.44717	0.128509	9.55017	1.37519	13.4429	0.139975	12.3649	0.277443	12.4817	0.424638	12.1561	0.844805
AMICA1	-15.3176	-4.65246	-15.3176	-8.38909	-7.74546	-10.4823	-10.0585	-12.6162	-4.65246	-11.5705	-6.28626	-8.45694	-6.48282	-14.8349	-7.48223	-13.0999	-13.7753	-5.49875	-7.28254	-4.69964	-10.2645	-6.2857	-8.44782	-10.7654	-7.59142	-8.01284	-7.27588	-5.35809	-6.71389	-9.99792	-5.88342	8.76339	0.0877398	8.01776	0.633025	7.23805	0.398761	7.49917	0.28629	6.74403	1.34552	11.1752	0.229535	10.3066	0.314398	10.1914	0.476148	10.6279	0.633934
FGL2	-26.7901	-2.55646	-8.69104	-9.38536	-20.7939	-14.3088	-17.8545	-5.08938	-9.09788	-9.18325	-26.4486	-23.4459	-13.7059	-11.9496	-12.5345	-9.64443	-15.4483	-11.235	-17.3196	-5.71078	-26.7901	-5.50227	-8.27023	-6.08532	-6.06243	-3.11335	-5.89994	-2.55646	-6.15599	-5.98588	-4.50394	8.72106	0.276918	8.12959	0.646104	7.79694	0.813506	4.54859	0.376138	6.58781	1.34541	10.9165	0.432025	11.0274	0.587221	12.175	0.261242	11.6358	1.56128
Mφ / M = Macrophages
DC/ DCs = dendritic cells
[truncated: 50 more columns]
