# Supplementary material for: Transcriptome-Based Network Analysis Reveals a Spectrum Model of Human Macrophage Activation
Source: Immunity. 2014 Feb 20;40(2):274–88. doi: 10.1016/j.immuni.2014.01.006 (PMC3991396; doi:10.1016/j.immuni.2014.01.006)
Supplement: Table S5. Abbreviations and Descriptions of Used Algorithms and Software, Related to Experimental Procedures [file mmc6.xlsx]

## Sheet: Table S5
Abbreviation	Full name	Note	Link
PGS	Partek Genomics Suite	a commercial software integrating platforms and pipelines of high throughput data including microarray and NGS and offering data mining algorithms using the genome as the scaffold	http://www.partek.com/partekgs
HC	Hierarchical clustering	a basic data mining method for identifying a hierarchy of clusters across samples or genes (any given variable)	integrated in PGS
SOM	Self-organizing map	useful for visualizing low-dimensional views of high-dimensional data	integrated in PGS
CCM	Correlation coefficient matrix	to compute the correlation between samples or groups with 40,000 intensity values (variables)	integrated in PGS
WGCNA	Weighted gene co-expression network analysis	to find modules of highly correlated genes and relate modules to one another and to conditions, and to investigate condition-specific transcriptional regulators	http://labs.genetics.ucla.edu/horvath/htdocs/CoexpressionNetwork/Rpackages/WGCNA/
VisANT	Integrative Visual Analysis Tool for Biological Networks and Pathways	included in the pipeline of WGCNA to visualize module gene networks, where connections are built on the basis of weighted correlation	http://visant.bu.edu/
InnateDB	A Knowledge Resource For Innate Immunity Interactions & Pathway	covers the innate immunity interactome by integrating known interactions and pathways from major public databases together with manually-curated data into a centralised resource	http://www.innatedb.com/
CRA	Co-regulation analysis	construct networks based on correlation between samples or genes	http://www.biolayout.org/
GSEA	Gene set enrichment analysis	easy to find similarities or dissimilarities of gene expression variation between two datasets from different platforms	http://www.broadinstitute.org/gsea/index.jsp
ARACNe	Algorithm for the Reconstruction of Accurate Cellular Networks	a fast and accurate reverse engineering algorithm performed well in human system (higher-order eukaryotic cells). It has been integrated into a GUI tool geWorkbench for microarray data analysis	http://wiki.c2b2.columbia.edu/califanolab/index.php/Software/ARACNE
TINGe	Tool for Inferring Network of Genes	enable fast and accurate reconstruction of large networks also based on mutual information	http://aluru-sun.ece.iastate.edu/doku.php?id=tinge_gena
Cytoscape	an open source software platform for visualizing complex networks and integrating these with any type of attribute data	It is commonly used for network visualization and integrated to geWorkbench (ARACNe) also. Many plugins such as BINGO and EnrichmentMap were applied for further functional studies of network genes or other genes of interest.	http://www.cytoscape.org/
Genomatix	Next-Generation Sequencing Data Analysis & Personalized Medicine	robust commercial tool for transcription factor binding sites searching with curated gene and promotor database	http://www.genomatix.de/
HOMER	Software for motif discovery and next-generation sequencing analysis	offers solid tools and methods for interpreting ChIP-Seq data such as mapping to genome, peak calling and annotation	http://biowhat.ucsd.edu/homer/ngs/index.html
